# Supplementary material for: Cutaneous and acral melanoma cross-OMICs reveals prognostic cancer drivers associated with pathobiology and ultraviolet exposure
Source: Nat Commun. 2022 Jul 15;13:4115. doi: 10.1038/s41467-022-31488-w (PMC9287446; doi:10.1038/s41467-022-31488-w)
Supplement: Supplementary file 5 — Supplementary Data 1 [file 41467_2022_31488_MOESM5_ESM.xlsx]

## Sheet: Systematic_literature_search
Supplementary Data 1: Systematic literature search using PubMed in order to mine papers until May 2021 that assessed the DNA methylome profile of melanoma patients.
PMID	Title	First Author	Journal	Year	Melanoma Subtype	n	Platform
28810145	Integrative analysis identifies four molecular and clinical subsets in uveal melanoma	Robertson AG	Cancer Cell	2017	Primary uveal melanomas	80	Illumina 450K
31537801	DNA methylation loss promotes immune evasion of tumours with high mutation and copy number load	Jung H	Nature Communications	2019	SKCM TCGA project (did not stratify by subtype)	40	Illumina 450K
26359985	Non-genomic and immune evolution of melanoma acquiring MAPKi resistance	Hugo W	Cell	2015	90 metastasis	90	Illumina 450K
30401823	Epigenetic profiling for the molecular classification of metastatic brain tumors	Orozco JIJ	Nature Communications	2018	44 metastasis	44	Illumina 450K
28578692	Comprehensive DNA methylation study identifies novel progression-related and prognostic markers for cutaneous melanoma	Wouters J	BMC Medicine	2017	33 superficial spreading melanoma and 28 metastasis	61	Illumina 450K
33387485	Integrated differential DNA methylation and gene expression of formalin-fixed paraffin-embedded uveal melanoma specimens identifies genes associated with early metastasis and poor prognosis	Ness C	Experimental Eye Research	2021	Uveal	23	Illumina 450K
31888295	Aberrant DNA methylation predicts melanoma-specific survival in patients with acral melanoma	Pradhan D	Cancers	2019	22 primary acral lentiginous melanoma, 9 metastatic acral melanoma, 8 primary non-lentiginous acral melanoma and 9 cutaneous melanomas (2 lentigo maligna, 2 nodular, 2 superficial spreading and 3 unkown)	48	Illumina 450K
24014427	Epigenome-wide DNA methylation landscape of melanoma progression to brain metastasis reveals aberrations on homeobox D cluster associated with prognosis	Marzese DM	Human Molecular Genetics	2014	4 primaries, 17 lymph node metastasis and 16 brain metastasis (did not stratify by subtype)	37	Illumina 450K
29373959	The DNA methylation landscape of human melanomas	Jin SG	Genomics	2015	37 metastasis (did not stratify by subtype)	27	MIRA-seq
24832207	DNA methylation characteristics of primary melanomas with distinct biological behaviour	Exsedi S	Plos One	2014	42 primaries cutaneous melanomas (26 superficial spreading and 16 nodular)	42	Illumina GoldenGate Methylation Assay
30240750	Marked global DNA hypomethylation is associated with constitutive PD-L1 expression in melanoma	Chatterjee A	iScience	2018	SKCM TCGA project (did not stratify by subtype)	234	Illumina 450K
31285370	BAP1 loss is associated with DNA methylomic repatterning in highly aggressive class 2 uveal melanomas	Field M	Clinical Cancer Research	2019	80 primary uveal melanomas from TCGA and 12 new primary uveal melanomas	92	Illumina 450K
24986547	DNA methylation profiles in primary cutaneous melanomas are associated with clinically significant pathologic features	Thomas NE	Pigment Cell & Melanoma Research	2014	47 primary cutaneous melanomas (23 superficial spreading, 5 nodular, 5 lentigno maligna, 5 acral lentiginous, 9 unclassifiable melanomas)	47	Illumina GoldenGate Methylation Assay
30398472	Brain metastasis DNA methylomes, a novel resource for the identification of biological and clinical features	Salomon MP	Scientific data	2018	44 metastasis	44	Illumina 450K
28924151	DNA methylomes reveal biological networks involved in human eye development, functions and associated disorders	Berdasco M	Scientific Reports	2017	63 uveal (11 primaries, 4 metastasis and 40 unknown)	63	Illumina 450K
25890285	In-depth genomic data analyses revealed complex transcriptional and epigenetic dysregulations of BRAFV600E in melanoma	Guo X	Molecular Cancer	2015	SKCM TCGA project (did not stratify by subtype)	61	Illumina 450K
25399693	Melanotic tumors of the nervous system are characterized by distinct mutational, chromosomal and epigenomic profiles	Koelsche C	Brain Pathology	2015	3 uveal melanoma metastasis, 5 melanoma metastasis and 4 melanomas of unknown primary	12	Illumina 450K
31169496	A four-DNA methylation biomarker is a superior predictor of survival of patients with cutaneous melanoma	Guo W	eLife	2019	SKCM TCGA project (did not stratify by subtype)	461	Illumina 450K
26091043	Genomic classification of cutaneous melanoma	TCGA	Cell	2015	67 primary cutaneous and 266 metastatic melanomas	331	Illumina 450K
21375697	DNA-methylation profiling distinguishes malignant melanomas from benign nevi	Conway K	Pigment Cell & Melanoma Research	2011	22 primary melanomas (11 superficial spreading, 2 nodular, 3 lentigo maligna, 3 acral lentiginous and 3 unclassifiable melanomas)	22	Illumina GoldenGate Methylation Assay
