# Supplementary material for: Cutaneous and acral melanoma cross-OMICs reveals prognostic cancer drivers associated with pathobiology and ultraviolet exposure
Source: Nat Commun. 2022 Jul 15;13:4115. doi: 10.1038/s41467-022-31488-w (PMC9287446; doi:10.1038/s41467-022-31488-w)
Supplement: Supplementary file 6 — Supplementary Data 2 [file 41467_2022_31488_MOESM6_ESM.xlsx]

## Sheet: Codebook
Supplementary Data 2: Differentially methylated regions (DMRs) comparing non UV-mutant versus UV-mutant in BCH-cutaneous crude model
CpGprobe_Id	CpGs probe ID from Illumina 450K assay
DMR_ID	Number of the DMR
DMRs	Hg19 genomic coordinates of the DMRs
DMR_Status	Methylation status of the DMR
Min_FDR	Minimum adjusted p-value from the CpGs constituting the signifcant region
Stouffer	Stouffer summary transform of the individual CpG FDRs
Max_Beta_FC	Maximal beta fold change
Mean_Beta_FC	Mean beta fold change for the region
No_probes	Number of constituent CpG sites in differentially methylated region
Probe_chrm	Chromosomal location of DMR
Probe_beg	Initial genomic location of CpG
Probe_end	Final genomic location of CpG
Probe_strand	Strand location of CpG
Gene	Gene name
Genomic_location	Hg19 genomic location of the DMR
Annotation_relation_to_island	The location of the CpG relative to the CpG island
Delta_Betas	Average beta value of one group minus the average beta value of the other group
Dip_Test	Test of unimodality of methylation level of CpGs

## Sheet: BCH_Cutaneous_crude_model
CpGprobe_ID	DMR_ID	DMRs	DMR_Status	Min_FDR	Stouffer	Max_Beta_FC	Mean_Beta_FC	No_probes	Probe_chrm	Probe_beg	Probe_end	Probe_strand	Gene	Genomic_location	Annotation_relation_to_island	Delta_Betas	Dip_Test
cg01029840	1	chr12:122110467:122110594	hyper	1.35e-23	6.55e-08	0.28	0.277	3	chr12	122110543	122110545	-	MORN3	promoters,1to5kb,intronexonboundaries,exonintronboundaries	inter	-0.257	0.991
cg14192160	1	chr12:122110467:122110594	hyper	1.35e-23	6.55e-08	0.28	0.277	3	chr12	122110593	122110595	-	MORN3	promoters,1to5kb,intronexonboundaries,exonintronboundaries	inter	-0.251	0.867
cg16095767	1	chr12:122110467:122110594	hyper	1.35e-23	6.55e-08	0.28	0.277	3	chr12	122110466	122110468	-	MORN3	1to5kb,introns,intronexonboundaries,exonintronboundaries	inter	-0.237	0.911
cg04617905	2	chr8:93107298:93108262	hyper	3.47e-37	6.72e-08	0.31	0.217	9	chr8	93107717	93107719	-	RUNX1T1	promoters,5UTRs,exons,firstexons,introns,intronexonboundaries,exonintronboundaries	inter	-0.228	0.614
cg07538339	2	chr8:93107298:93108262	hyper	3.47e-37	6.72e-08	0.31	0.217	9	chr8	93107297	93107299	+	RUNX1T1	NA	inter	-0.359	0.864
cg11043251	2	chr8:93107298:93108262	hyper	3.47e-37	6.72e-08	0.31	0.217	9	chr8	93108261	93108263	+	RUNX1T1	NA	inter	-0.272	0.727
cg12040370	2	chr8:93107298:93108262	hyper	3.47e-37	6.72e-08	0.31	0.217	9	chr8	93107743	93107745	-	RUNX1T1	promoters,5UTRs,exons,firstexons,introns,intronexonboundaries,exonintronboundaries	inter	-0.148	0.407
cg15975574	2	chr8:93107298:93108262	hyper	3.47e-37	6.72e-08	0.31	0.217	9	chr8	93107628	93107630	-	RUNX1T1	promoters,cds,5UTRs,exons,firstexons,introns,intronexonboundaries,exonintronboundaries	inter	-0.342	0.981
cg17487050	2	chr8:93107298:93108262	hyper	3.47e-37	6.72e-08	0.31	0.217	9	chr8	93107626	93107628	-	RUNX1T1	promoters,cds,5UTRs,exons,firstexons,introns,intronexonboundaries,exonintronboundaries	inter	-0.347	0.992
cg19007731	2	chr8:93107298:93108262	hyper	3.47e-37	6.72e-08	0.31	0.217	9	chr8	93107393	93107395	+	RUNX1T1	NA	inter	-0.221	0.733
cg24476103	2	chr8:93107298:93108262	hyper	3.47e-37	6.72e-08	0.31	0.217	9	chr8	93108010	93108012	-	RUNX1T1	promoters,introns,intronexonboundaries	inter	-0.275	0.788
cg26959358	2	chr8:93107298:93108262	hyper	3.47e-37	6.72e-08	0.31	0.217	9	chr8	93107603	93107605	+	RUNX1T1	NA	inter	-0.34	0.995
cg07378762	3	chr3:169376298:169376618	hyper	1.16e-23	1.73e-07	0.3	0.289	3	chr3	169376469	169376471	-	MECOM	introns	shelves	-0.199	0.91
cg11123595	3	chr3:169376298:169376618	hyper	1.16e-23	1.73e-07	0.3	0.289	3	chr3	169376617	169376619	+	MECOM	NA	shelves	-0.334	0.99
cg25702780	3	chr3:169376298:169376618	hyper	1.16e-23	1.73e-07	0.3	0.289	3	chr3	169376297	169376299	+	MECOM	NA	shelves	-0.33	0.992
cg01621034	4	chr6:26188969:26190175	hyper	8.92e-38	1.79e-06	0.3	0.217	11	chr6	26190174	26190176	-	HIST1H4D	promoters	shores	-0.0444	0.984
cg06035815	4	chr6:26188969:26190175	hyper	8.92e-38	1.79e-06	0.3	0.217	11	chr6	26189596	26189598	+	HIST1H4D	NA	shores	-0.311	0.961
cg08170869	4	chr6:26188969:26190175	hyper	8.92e-38	1.79e-06	0.3	0.217	11	chr6	26188968	26188970	-	NA	exons,firstexons,3UTRs	shores	-0.364	0.229
cg12315302	4	chr6:26188969:26190175	hyper	8.92e-38	1.79e-06	0.3	0.217	11	chr6	26189339	26189341	-	HIST1H4D	promoters,intronexonboundaries	shores	-0.378	0.941
cg13837913	4	chr6:26188969:26190175	hyper	8.92e-38	1.79e-06	0.3	0.217	11	chr6	26189409	26189411	+	HIST1H4D	NA	shores	-0.352	0.993
cg14611398	4	chr6:26188969:26190175	hyper	8.92e-38	1.79e-06	0.3	0.217	11	chr6	26189174	26189176	+	HIST1H4D	NA	islands	-0.296	0.954
cg16898833	4	chr6:26188969:26190175	hyper	8.92e-38	1.79e-06	0.3	0.217	11	chr6	26189332	26189334	-	HIST1H4D	promoters,intronexonboundaries	shores	-0.358	0.935
cg19884345	4	chr6:26188969:26190175	hyper	8.92e-38	1.79e-06	0.3	0.217	11	chr6	26189378	26189380	-	HIST1H4D	promoters,intronexonboundaries	shores	-0.347	0.985
cg21026663	4	chr6:26188969:26190175	hyper	8.92e-38	1.79e-06	0.3	0.217	11	chr6	26189233	26189235	+	HIST1H4D	NA	islands	-0.397	0.375
cg21438527	4	chr6:26188969:26190175	hyper	8.92e-38	1.79e-06	0.3	0.217	11	chr6	26189354	26189356	+	HIST1H4D	NA	shores	-0.306	0.994
cg27326642	4	chr6:26188969:26190175	hyper	8.92e-38	1.79e-06	0.3	0.217	11	chr6	26189000	26189002	+	HIST1H4D	NA	islands	-0.437	0.463
cg01031032	5	chr3:112051808:112052405	hyper	8.96e-22	4.1e-05	0.27	0.245	6	chr3	112051893	112051895	+	CD200	promoters,exonintronboundaries	islands,shores	-0.376	0.782
cg03329165	5	chr3:112051808:112052405	hyper	8.96e-22	4.1e-05	0.27	0.245	6	chr3	112052217	112052219	+	CD200	introns,exonintronboundaries	islands	-0.322	0.747
cg04367486	5	chr3:112051808:112052405	hyper	8.96e-22	4.1e-05	0.27	0.245	6	chr3	112051990	112051992	-	CD200	NA	islands	-0.314	0.376
cg07251099	5	chr3:112051808:112052405	hyper	8.96e-22	4.1e-05	0.27	0.245	6	chr3	112052404	112052406	-	CD200	NA	islands	-0.343	0.73
cg09006015	5	chr3:112051808:112052405	hyper	8.96e-22	4.1e-05	0.27	0.245	6	chr3	112051907	112051909	+	CD200	promoters,exonintronboundaries	islands	-0.298	0.994
cg10777851	5	chr3:112051808:112052405	hyper	8.96e-22	4.1e-05	0.27	0.245	6	chr3	112051807	112051809	-	CD200	NA	shores	-0.273	0.991
cg02439438	6	chr1:24739858:24740239	hyper	1.12e-16	0.00018	0.28	0.234	4	chr1	24739857	24739859	+	STPG1	1to5kb	islands,shores	-0.176	0.75
cg19362328	6	chr1:24739858:24740239	hyper	1.12e-16	0.00018	0.28	0.234	4	chr1	24740238	24740240	-	STPG1	5UTRs,exons,firstexons,introns,intronexonboundaries,exonintronboundaries	islands	-0.235	0.893
cg19510127	6	chr1:24739858:24740239	hyper	1.12e-16	0.00018	0.28	0.234	4	chr1	24740009	24740011	-	STPG1	introns,exonintronboundaries	islands	-0.219	0.157
cg23264525	6	chr1:24739858:24740239	hyper	1.12e-16	0.00018	0.28	0.234	4	chr1	24739886	24739888	+	STPG1	1to5kb	islands	-0.255	0.957
cg01555791	7	chr17:1011493:1013317	hyper	4.63e-27	0.000952	0.28	0.173	9	chr17	1012287	1012289	+	ABR	NA	islands	-0.232	0.735
cg06968724	7	chr17:1011493:1013317	hyper	4.63e-27	0.000952	0.28	0.173	9	chr17	1012578	1012580	-	ABR	promoters,introns	islands	-0.275	0.981
cg15369512	7	chr17:1011493:1013317	hyper	4.63e-27	0.000952	0.28	0.173	9	chr17	1012966	1012968	-	ABR	promoters,introns	islands	-0.186	0.716
cg17208740	7	chr17:1011493:1013317	hyper	4.63e-27	0.000952	0.28	0.173	9	chr17	1011492	1011494	-	ABR	introns	shores	-0.104	0.952
cg23283335	7	chr17:1011493:1013317	hyper	4.63e-27	0.000952	0.28	0.173	9	chr17	1013316	1013318	-	ABR	promoters,introns	shores	-0.145	0.386
cg23568341	7	chr17:1011493:1013317	hyper	4.63e-27	0.000952	0.28	0.173	9	chr17	1011973	1011975	+	ABR	NA	islands	-0.308	0.863
cg24437429	7	chr17:1011493:1013317	hyper	4.63e-27	0.000952	0.28	0.173	9	chr17	1012417	1012419	-	ABR	promoters,introns,intronexonboundaries	islands	-0.18	0.92
cg24479027	7	chr17:1011493:1013317	hyper	4.63e-27	0.000952	0.28	0.173	9	chr17	1012575	1012577	-	ABR	promoters,introns	islands	-0.296	0.968
cg27016262	7	chr17:1011493:1013317	hyper	4.63e-27	0.000952	0.28	0.173	9	chr17	1012834	1012836	+	ABR	NA	islands	-0.221	0.943
cg00946992	8	chr14:29227941:29229455	hyper	3.63e-20	0.00249	0.24	0.184	9	chr14	29227968	29227970	-	FOXG1-AS1	intergenic	inter	-0.238	0.991
cg04723401	8	chr14:29227941:29229455	hyper	3.63e-20	0.00249	0.24	0.184	9	chr14	29229248	29229250	-	FOXG1-AS1	intergenic	inter	-0.253	0.915
cg05359130	8	chr14:29227941:29229455	hyper	3.63e-20	0.00249	0.24	0.184	9	chr14	29228969	29228971	-	FOXG1-AS1	intergenic	inter	-0.261	0.991
cg05857941	8	chr14:29227941:29229455	hyper	3.63e-20	0.00249	0.24	0.184	9	chr14	29229454	29229456	-	FOXG1-AS1	intergenic	inter	-0.251	0.992
cg08273957	8	chr14:29227941:29229455	hyper	3.63e-20	0.00249	0.24	0.184	9	chr14	29227940	29227942	+	FOXG1-AS1	intergenic	inter	-0.204	0.303
cg15925383	8	chr14:29227941:29229455	hyper	3.63e-20	0.00249	0.24	0.184	9	chr14	29228402	29228404	+	FOXG1-AS1	intergenic	inter	-0.242	0.99
cg16791619	8	chr14:29227941:29229455	hyper	3.63e-20	0.00249	0.24	0.184	9	chr14	29228939	29228941	-	FOXG1-AS1	intergenic	inter	-0.324	0.93
cg20286114	8	chr14:29227941:29229455	hyper	3.63e-20	0.00249	0.24	0.184	9	chr14	29228264	29228266	-	FOXG1-AS1	intergenic	inter	-0.259	0.78
cg21886425	8	chr14:29227941:29229455	hyper	3.63e-20	0.00249	0.24	0.184	9	chr14	29228475	29228477	-	FOXG1-AS1	intergenic	inter	-0.341	0.985
cg06382294	9	chr19:12951996:12952280	hyper	5e-14	0.00274	0.27	0.19	4	chr19	12951995	12951997	+	HOOK2;MAST1	introns,intronexonboundaries,exonintronboundaries	shores	-0.159	0.86
cg14183976	9	chr19:12951996:12952280	hyper	5e-14	0.00274	0.27	0.19	4	chr19	12952025	12952027	+	HOOK2;MAST1	introns,exonintronboundaries	islands	-0.111	0.991
cg25756435	9	chr19:12951996:12952280	hyper	5e-14	0.00274	0.27	0.19	4	chr19	12952128	12952130	+	HOOK2;MAST1	introns	islands	-0.187	0.988
cg26571127	9	chr19:12951996:12952280	hyper	5e-14	0.00274	0.27	0.19	4	chr19	12952279	12952281	-	HOOK2;MAST1	NA	islands	-0.115	0.981
cg06848148	10	chr2:137747719:137748833	hyper	5.03e-17	0.00339	0.18	0.136	7	chr2	137748454	137748456	-	THSD7B	NA	inter	-0.084	0.564
cg07412043	10	chr2:137747719:137748833	hyper	5.03e-17	0.00339	0.18	0.136	7	chr2	137748365	137748367	-	THSD7B	NA	inter	-0.129	0.909
cg08084967	10	chr2:137747719:137748833	hyper	5.03e-17	0.00339	0.18	0.136	7	chr2	137747718	137747720	-	THSD7B	NA	inter	-0.0738	0.22
cg08231096	10	chr2:137747719:137748833	hyper	5.03e-17	0.00339	0.18	0.136	7	chr2	137748459	137748461	-	THSD7B	NA	inter	-0.0733	0.537
cg11746464	10	chr2:137747719:137748833	hyper	5.03e-17	0.00339	0.18	0.136	7	chr2	137748832	137748834	-	THSD7B	NA	inter	-0.0767	0.519
cg15750500	10	chr2:137747719:137748833	hyper	5.03e-17	0.00339	0.18	0.136	7	chr2	137748381	137748383	+	THSD7B	promoters,introns,exonintronboundaries	inter	-0.0352	0.3
cg25714147	10	chr2:137747719:137748833	hyper	5.03e-17	0.00339	0.18	0.136	7	chr2	137747981	137747983	+	THSD7B	promoters,introns	inter	-0.0968	0.373
cg03383061	11	chr17:21414701:21415527	hyper	6.48e-18	0.00479	0.31	0.183	5	chr17	21414967	21414969	-	NA	intergenic	islands	-0.335	0.888
cg12837896	11	chr17:21414701:21415527	hyper	6.48e-18	0.00479	0.31	0.183	5	chr17	21415288	21415290	+	NA	intergenic	islands	-0.282	0.676
cg18183174	11	chr17:21414701:21415527	hyper	6.48e-18	0.00479	0.31	0.183	5	chr17	21415412	21415414	+	NA	intergenic	islands	-0.346	0.965
cg19091902	11	chr17:21414701:21415527	hyper	6.48e-18	0.00479	0.31	0.183	5	chr17	21415526	21415528	+	NA	intergenic	islands	-0.0706	0.681
cg25758690	11	chr17:21414701:21415527	hyper	6.48e-18	0.00479	0.31	0.183	5	chr17	21414700	21414702	+	NA	intergenic	shores	-0.269	0.841
cg03220124	12	chr17:54756052:54756378	hyper	1.52e-10	0.00493	0.21	0.168	3	chr17	54756136	54756138	+	NA	intergenic	inter	-0.17	0.985
cg05303057	12	chr17:54756052:54756378	hyper	1.52e-10	0.00493	0.21	0.168	3	chr17	54756051	54756053	-	NA	intergenic	inter	-0.264	0.915
cg22268760	12	chr17:54756052:54756378	hyper	1.52e-10	0.00493	0.21	0.168	3	chr17	54756377	54756379	-	NA	intergenic	inter	-0.179	0.965
cg00105403	13	chr5:15385796:15385947	hyper	2.05e-08	0.00979	0.15	0.144	2	chr5	15385946	15385948	+	NA	intergenic	inter	-0.139	0.53
cg27607283	13	chr5:15385796:15385947	hyper	2.05e-08	0.00979	0.15	0.144	2	chr5	15385795	15385797	-	NA	intergenic	inter	-0.159	0.304
cg13439181	14	chr9:35757158:35757314	hyper	1.89e-07	0.011	0.23	0.226	2	chr9	35757157	35757159	-	MSMP;RGP1;RP11-112J3.15	1to5kb	islands	-0.179	0.955
cg20227976	14	chr9:35757158:35757314	hyper	1.89e-07	0.011	0.23	0.226	2	chr9	35757313	35757315	+	MSMP;RGP1;RP11-112J3.15	NA	islands	-0.19	0.952
cg00243661	15	chr11:6913644:6914389	hyper	8.68e-09	0.0114	0.26	0.211	2	chr11	6913643	6913645	-	OR2D2	cds,exons,firstexons,intronexonboundaries	inter	-0.205	0.914
cg21025142	15	chr11:6913644:6914389	hyper	8.68e-09	0.0114	0.26	0.211	2	chr11	6914388	6914390	+	OR2D2	NA	inter	-0.176	0.534
cg03764161	16	chr11:58911067:58912327	hyper	4.21e-18	0.012	0.31	0.201	9	chr11	58912326	58912328	+	FAM111A	5UTRs,exons,firstexons,introns,exonintronboundaries	shores	-0.31	0.695
cg05198733	16	chr11:58911067:58912327	hyper	4.21e-18	0.012	0.31	0.201	9	chr11	58912051	58912053	-	FAM111A	1to5kb	shores	-0.308	0.996
cg06770568	16	chr11:58911067:58912327	hyper	4.21e-18	0.012	0.31	0.201	9	chr11	58912162	58912164	+	FAM111A	promoters,5UTRs,exons,introns	shores	-0.355	0.951
cg14058754	16	chr11:58911067:58912327	hyper	4.21e-18	0.012	0.31	0.201	9	chr11	58912235	58912237	-	FAM111A	1to5kb	shores	-0.288	0.177
cg14766700	16	chr11:58911067:58912327	hyper	4.21e-18	0.012	0.31	0.201	9	chr11	58911066	58911068	-	AP001258.4;AP001258.5;FAM111A	promoters	shores	-0.104	0.737
cg15723195	16	chr11:58911067:58912327	hyper	4.21e-18	0.012	0.31	0.201	9	chr11	58911844	58911846	+	AP001258.4;FAM111A	promoters,5UTRs,exons,introns	shores	-0.164	0.242
cg18529243	16	chr11:58911067:58912327	hyper	4.21e-18	0.012	0.31	0.201	9	chr11	58911114	58911116	+	AP001258.4;AP001258.5;FAM111A	1to5kb,5UTRs,exons,introns,intronexonboundaries	shores	-0.214	0.722
cg24238205	16	chr11:58911067:58912327	hyper	4.21e-18	0.012	0.31	0.201	9	chr11	58912173	58912175	-	FAM111A	1to5kb	shores	-0.28	0.418
cg25067153	16	chr11:58911067:58912327	hyper	4.21e-18	0.012	0.31	0.201	9	chr11	58912239	58912241	+	FAM111A	promoters,5UTRs,exons,introns,exonintronboundaries	shores	-0.36	0.963
cg05238741	17	chr12:52214119:52215216	hyper	3.82e-13	0.0122	0.24	0.193	6	chr12	52214757	52214759	+	FIGNL2	NA	islands	-0.297	0.685
cg07375978	17	chr12:52214119:52215216	hyper	3.82e-13	0.0122	0.24	0.193	6	chr12	52214319	52214321	+	FIGNL2	NA	islands	-0.228	0.835
cg11869007	17	chr12:52214119:52215216	hyper	3.82e-13	0.0122	0.24	0.193	6	chr12	52215215	52215217	+	FIGNL2	NA	islands	-0.134	0.732
cg18259930	17	chr12:52214119:52215216	hyper	3.82e-13	0.0122	0.24	0.193	6	chr12	52215033	52215035	-	FIGNL2	cds,exons	islands	-0.249	0.924
cg19495013	17	chr12:52214119:52215216	hyper	3.82e-13	0.0122	0.24	0.193	6	chr12	52214118	52214120	-	NA	exons,3UTRs	shores	-0.207	0.953
cg19856499	17	chr12:52214119:52215216	hyper	3.82e-13	0.0122	0.24	0.193	6	chr12	52215041	52215043	-	FIGNL2	cds,exons	islands	-0.262	0.977
cg01536011	18	chr8:101170019:101170671	hyper	4.98e-30	0.0126	0.21	0.143	16	chr8	101170576	101170578	+	SPAG1;Y_RNA	5UTRs,exons,firstexons,introns	islands	-0.31	0.774
cg04958845	18	chr8:101170019:101170671	hyper	4.98e-30	0.0126	0.21	0.143	16	chr8	101170201	101170203	+	SPAG1;Y_RNA	promoters,exonintronboundaries	islands	-0.229	0.971
cg05833318	18	chr8:101170019:101170671	hyper	4.98e-30	0.0126	0.21	0.143	16	chr8	101170643	101170645	+	SPAG1;Y_RNA	5UTRs,exons,firstexons,introns,exonintronboundaries	islands	-0.276	0.975
cg06768655	18	chr8:101170019:101170671	hyper	4.98e-30	0.0126	0.21	0.143	16	chr8	101170564	101170566	+	SPAG1;Y_RNA	5UTRs,exons,firstexons,introns	islands	-0.317	0.991
cg06993761	18	chr8:101170019:101170671	hyper	4.98e-30	0.0126	0.21	0.143	16	chr8	101170140	101170142	+	SPAG1;Y_RNA	promoters	shores	-0.199	0.98
cg07239293	18	chr8:101170019:101170671	hyper	4.98e-30	0.0126	0.21	0.143	16	chr8	101170670	101170672	+	SPAG1;Y_RNA	5UTRs,exons,firstexons,introns,exonintronboundaries	islands	-0.306	0.956
cg08198517	18	chr8:101170019:101170671	hyper	4.98e-30	0.0126	0.21	0.143	16	chr8	101170221	101170223	+	SPAG1;Y_RNA	promoters,exonintronboundaries	islands	-0.209	0.897
cg08681365	18	chr8:101170019:101170671	hyper	4.98e-30	0.0126	0.21	0.143	16	chr8	101170047	101170049	-	SPAG1;Y_RNA	NA	shores	-0.126	0.922
cg11192808	18	chr8:101170019:101170671	hyper	4.98e-30	0.0126	0.21	0.143	16	chr8	101170184	101170186	+	SPAG1;Y_RNA	promoters,exonintronboundaries	islands	-0.168	0.825
cg16150678	18	chr8:101170019:101170671	hyper	4.98e-30	0.0126	0.21	0.143	16	chr8	101170368	101170370	+	SPAG1;Y_RNA	promoters,introns,exonintronboundaries	islands	-0.271	0.971
cg16192717	18	chr8:101170019:101170671	hyper	4.98e-30	0.0126	0.21	0.143	16	chr8	101170526	101170528	+	SPAG1;Y_RNA	promoters,introns,exonintronboundaries	islands	-0.255	0.993
cg20295949	18	chr8:101170019:101170671	hyper	4.98e-30	0.0126	0.21	0.143	16	chr8	101170028	101170030	-	SPAG1;Y_RNA	NA	shores	-0.155	0.774
cg20857228	18	chr8:101170019:101170671	hyper	4.98e-30	0.0126	0.21	0.143	16	chr8	101170191	101170193	+	SPAG1;Y_RNA	promoters,exonintronboundaries	islands	-0.224	0.955
cg21536042	18	chr8:101170019:101170671	hyper	4.98e-30	0.0126	0.21	0.143	16	chr8	101170030	101170032	-	SPAG1;Y_RNA	NA	shores	-0.127	0.874
cg27170159	18	chr8:101170019:101170671	hyper	4.98e-30	0.0126	0.21	0.143	16	chr8	101170018	101170020	-	SPAG1;Y_RNA	NA	shores	-0.0741	0.511
cg27537600	18	chr8:101170019:101170671	hyper	4.98e-30	0.0126	0.21	0.143	16	chr8	101170390	101170392	+	SPAG1;Y_RNA	promoters,introns,exonintronboundaries	islands	-0.251	0.887
cg07587796	19	chr4:111397134:111398146	hyper	4.59e-27	0.0136	0.21	0.119	11	chr4	111397400	111397402	+	ENPEP	5UTRs,exons,firstexons	shores	-0.184	0.64
cg08310176	19	chr4:111397134:111398146	hyper	4.59e-27	0.0136	0.21	0.119	11	chr4	111398145	111398147	+	ENPEP	cds,exons,firstexons,exonintronboundaries	shores	-0.145	0.818
cg09248380	19	chr4:111397134:111398146	hyper	4.59e-27	0.0136	0.21	0.119	11	chr4	111397189	111397191	-	ENPEP	NA	shores	-0.216	0.686
cg15406387	19	chr4:111397134:111398146	hyper	4.59e-27	0.0136	0.21	0.119	11	chr4	111397331	111397333	+	ENPEP	5UTRs,exons,firstexons	shores	-0.204	0.269
cg15711616	19	chr4:111397134:111398146	hyper	4.59e-27	0.0136	0.21	0.119	11	chr4	111397760	111397762	-	ENPEP	NA	islands	-0.0515	0.815
cg15810415	19	chr4:111397134:111398146	hyper	4.59e-27	0.0136	0.21	0.119	11	chr4	111397133	111397135	-	ENPEP	NA	shores	-0.206	0.798
cg17854440	19	chr4:111397134:111398146	hyper	4.59e-27	0.0136	0.21	0.119	11	chr4	111397580	111397582	-	ENPEP	NA	shores	-0.123	0.0592
cg18944383	19	chr4:111397134:111398146	hyper	4.59e-27	0.0136	0.21	0.119	11	chr4	111397178	111397180	-	ENPEP	NA	shores	-0.0908	0.583
cg20773127	19	chr4:111397134:111398146	hyper	4.59e-27	0.0136	0.21	0.119	11	chr4	111397154	111397156	+	ENPEP	promoters	shores	-0.212	0.906
cg22888902	19	chr4:111397134:111398146	hyper	4.59e-27	0.0136	0.21	0.119	11	chr4	111398041	111398043	+	ENPEP	cds,exons,firstexons,exonintronboundaries	islands	-0.125	0.538
cg23169614	19	chr4:111397134:111398146	hyper	4.59e-27	0.0136	0.21	0.119	11	chr4	111398087	111398089	-	ENPEP	NA	islands	-0.108	0.869
cg02134660	20	chr6:54710399:54711838	hyper	2.11e-21	0.0151	0.21	0.156	10	chr6	54710398	54710400	+	FAM83B	1to5kb	shores	-0.0722	0.21
cg03024372	20	chr6:54710399:54711838	hyper	2.11e-21	0.0151	0.21	0.156	10	chr6	54711475	54711477	-	FAM83B	NA	islands	-0.312	0.817
cg04690482	20	chr6:54710399:54711838	hyper	2.11e-21	0.0151	0.21	0.156	10	chr6	54711387	54711389	+	FAM83B	promoters	islands	-0.206	0.97
cg05155704	20	chr6:54710399:54711838	hyper	2.11e-21	0.0151	0.21	0.156	10	chr6	54711275	54711277	+	FAM83B	promoters	islands	-0.257	0.323
cg07267782	20	chr6:54710399:54711838	hyper	2.11e-21	0.0151	0.21	0.156	10	chr6	54711226	54711228	-	FAM83B	NA	islands	-0.296	0.855
cg14989959	20	chr6:54710399:54711838	hyper	2.11e-21	0.0151	0.21	0.156	10	chr6	54711470	54711472	-	FAM83B	NA	islands	-0.258	0.0415
cg18532076	20	chr6:54710399:54711838	hyper	2.11e-21	0.0151	0.21	0.156	10	chr6	54711416	54711418	+	FAM83B	promoters	islands	-0.165	0.972
cg19716238	20	chr6:54710399:54711838	hyper	2.11e-21	0.0151	0.21	0.156	10	chr6	54711377	54711379	-	FAM83B	NA	islands	-0.269	0.991
cg20497803	20	chr6:54710399:54711838	hyper	2.11e-21	0.0151	0.21	0.156	10	chr6	54711837	54711839	+	FAM83B	introns	islands	-0.234	0.997
cg21227040	20	chr6:54710399:54711838	hyper	2.11e-21	0.0151	0.21	0.156	10	chr6	54711428	54711430	+	FAM83B	promoters,exonintronboundaries	islands	-0.128	0.985
cg02255004	21	chr4:80748552:80748660	hyper	5.93e-07	0.0168	0.18	0.177	2	chr4	80748659	80748661	-	PCAT4	NA	inter	-0.199	0.206
cg07124719	21	chr4:80748552:80748660	hyper	5.93e-07	0.0168	0.18	0.177	2	chr4	80748551	80748553	-	PCAT4	NA	inter	-0.168	0.695
cg05569784	22	chr6:26087607:26088446	hyper	1.52e-12	0.0171	0.26	0.212	6	chr6	26087614	26087616	+	HFE;HIST1H2BB	1to5kb,5UTRs,exons,firstexons,exonintronboundaries	inter	-0.288	0.964
cg06892726	22	chr6:26087607:26088446	hyper	1.52e-12	0.0171	0.26	0.212	6	chr6	26087606	26087608	+	HFE;HIST1H2BB	1to5kb,5UTRs,exons,firstexons,exonintronboundaries	inter	-0.387	0.949
cg08015801	22	chr6:26087607:26088446	hyper	1.52e-12	0.0171	0.26	0.212	6	chr6	26088039	26088041	-	HFE;HIST1H2BB	NA	inter	-0.269	0.96
cg08320659	22	chr6:26087607:26088446	hyper	1.52e-12	0.0171	0.26	0.212	6	chr6	26088201	26088203	+	HFE;HIST1H2BB	1to5kb,introns	inter	-0.414	0.994
cg19320816	22	chr6:26087607:26088446	hyper	1.52e-12	0.0171	0.26	0.212	6	chr6	26087775	26087777	+	HFE;HIST1H2BB	1to5kb,introns,exonintronboundaries	inter	-0.375	0.556
cg20485758	22	chr6:26087607:26088446	hyper	1.52e-12	0.0171	0.26	0.212	6	chr6	26088445	26088447	-	HFE;HIST1H2BB	NA	inter	-0.323	0.398
cg06410510	23	chr2:107456855:107458180	hyper	1.55e-09	0.0179	0.17	0.138	4	chr2	107458058	107458060	-	ST6GAL2	introns	shores	-0.201	0.495
cg08775629	23	chr2:107456855:107458180	hyper	1.55e-09	0.0179	0.17	0.138	4	chr2	107457755	107457757	+	ST6GAL2	NA	shores	-0.162	0.917
cg16331492	23	chr2:107456855:107458180	hyper	1.55e-09	0.0179	0.17	0.138	4	chr2	107456854	107456856	-	AC016994.2;ST6GAL2	introns	shelves	-0.188	0.36
cg17277248	23	chr2:107456855:107458180	hyper	1.55e-09	0.0179	0.17	0.138	4	chr2	107458179	107458181	-	ST6GAL2	introns	shores	-0.182	0.347
cg02273846	24	chr14:29242040:29244278	hyper	7.85e-21	0.0192	0.31	0.155	12	chr14	29242822	29242824	+	LINC01551	introns,exonintronboundaries	shores	-0.159	0.798
cg03505995	24	chr14:29242040:29244278	hyper	7.85e-21	0.0192	0.31	0.155	12	chr14	29244152	29244154	+	LINC01551	introns	shores	-0.336	0.666
cg04184232	24	chr14:29242040:29244278	hyper	7.85e-21	0.0192	0.31	0.155	12	chr14	29243233	29243235	+	LINC01551	introns	shores	-0.305	0.292
cg04991036	24	chr14:29242040:29244278	hyper	7.85e-21	0.0192	0.31	0.155	12	chr14	29243761	29243763	-	LINC01551	NA	islands	-0.184	0.803
cg06779110	24	chr14:29242040:29244278	hyper	7.85e-21	0.0192	0.31	0.155	12	chr14	29243172	29243174	-	LINC01551	NA	shores	-0.246	0.954
cg17007640	24	chr14:29242040:29244278	hyper	7.85e-21	0.0192	0.31	0.155	12	chr14	29243503	29243505	-	LINC01551	NA	islands	-0.189	0.882
cg18875371	24	chr14:29242040:29244278	hyper	7.85e-21	0.0192	0.31	0.155	12	chr14	29244184	29244186	+	LINC01551	introns	shores	-0.309	0.952
cg21195256	24	chr14:29242040:29244278	hyper	7.85e-21	0.0192	0.31	0.155	12	chr14	29244277	29244279	+	LINC01551	introns	shores	-0.276	0.162
cg21542248	24	chr14:29242040:29244278	hyper	7.85e-21	0.0192	0.31	0.155	12	chr14	29243621	29243623	+	LINC01551	introns	islands	-0.187	0.99
cg22337128	24	chr14:29242040:29244278	hyper	7.85e-21	0.0192	0.31	0.155	12	chr14	29243403	29243405	+	LINC01551	introns	islands,shores	-0.277	0.979
cg22400166	24	chr14:29242040:29244278	hyper	7.85e-21	0.0192	0.31	0.155	12	chr14	29242039	29242041	+	LINC01551	cds,exons,firstexons,exonintronboundaries	shores	-0.3	0.893
cg23302649	24	chr14:29242040:29244278	hyper	7.85e-21	0.0192	0.31	0.155	12	chr14	29243689	29243691	+	LINC01551	introns	islands	-0.217	0.833
cg02508881	25	chr8:142215736:142216276	hyper	2.21e-13	0.0198	0.3	0.213	4	chr8	142216118	142216120	-	NA	intergenic	islands	-0.273	0.893
cg06768944	25	chr8:142215736:142216276	hyper	2.21e-13	0.0198	0.3	0.213	4	chr8	142216275	142216277	+	NA	intergenic	islands	-0.26	0.507
cg09940032	25	chr8:142215736:142216276	hyper	2.21e-13	0.0198	0.3	0.213	4	chr8	142215735	142215737	+	NA	intergenic	islands	-0.231	0.968
cg16788286	25	chr8:142215736:142216276	hyper	2.21e-13	0.0198	0.3	0.213	4	chr8	142216030	142216032	-	NA	intergenic	islands	-0.309	0.946
cg13465955	26	chr19:7953054:7953984	hyper	1.11e-24	0.0216	0.32	0.169	10	chr19	7953353	7953355	-	LRRC8E;RNA5SP463	NA	islands	-0.197	0.992
cg17494927	26	chr19:7953054:7953984	hyper	1.11e-24	0.0216	0.32	0.169	10	chr19	7953070	7953072	+	LRRC8E;RNA5SP463	promoters	shores	-0.0293	0.595
cg17731776	26	chr19:7953054:7953984	hyper	1.11e-24	0.0216	0.32	0.169	10	chr19	7953053	7953055	-	LRRC8E;RNA5SP463	NA	shores	0.0196	0.994
cg19281083	26	chr19:7953054:7953984	hyper	1.11e-24	0.0216	0.32	0.169	10	chr19	7953439	7953441	-	LRRC8E;RNA5SP463	NA	islands	-0.234	0.49
cg21215336	26	chr19:7953054:7953984	hyper	1.11e-24	0.0216	0.32	0.169	10	chr19	7953704	7953706	-	LRRC8E	NA	islands	-0.124	0.907
cg24000285	26	chr19:7953054:7953984	hyper	1.11e-24	0.0216	0.32	0.169	10	chr19	7953428	7953430	-	LRRC8E;RNA5SP463	NA	islands	-0.21	0.772
cg24121733	26	chr19:7953054:7953984	hyper	1.11e-24	0.0216	0.32	0.169	10	chr19	7953983	7953985	+	LRRC8E	introns	shores	-0.0311	0.982
cg24321467	26	chr19:7953054:7953984	hyper	1.11e-24	0.0216	0.32	0.169	10	chr19	7953430	7953432	-	LRRC8E;RNA5SP463	NA	islands	-0.187	0.286
cg26149920	26	chr19:7953054:7953984	hyper	1.11e-24	0.0216	0.32	0.169	10	chr19	7953080	7953082	-	LRRC8E;RNA5SP463	NA	shores	-0.0591	0.905
cg27615578	26	chr19:7953054:7953984	hyper	1.11e-24	0.0216	0.32	0.169	10	chr19	7953280	7953282	+	LRRC8E;RNA5SP463	promoters	islands,shores	-0.235	0.632
cg00169373	27	chr3:50604613:50605269	hyper	4.83e-16	0.023	0.29	0.214	8	chr3	50605268	50605270	-	C3orf18;HEMK1	promoters,introns,intronexonboundaries	islands	-0.239	0.807
cg07638105	27	chr3:50604613:50605269	hyper	4.83e-16	0.023	0.29	0.214	8	chr3	50605145	50605147	+	C3orf18;HEMK1	1to5kb	islands	-0.253	0.451
cg10779423	27	chr3:50604613:50605269	hyper	4.83e-16	0.023	0.29	0.214	8	chr3	50604762	50604764	-	C3orf18	introns,exonintronboundaries	shores	-0.242	0.545
cg11975445	27	chr3:50604613:50605269	hyper	4.83e-16	0.023	0.29	0.214	8	chr3	50604908	50604910	+	C3orf18	1to5kb	islands	-0.189	0.948
cg16614613	27	chr3:50604613:50605269	hyper	4.83e-16	0.023	0.29	0.214	8	chr3	50605257	50605259	-	C3orf18;HEMK1	promoters,introns,intronexonboundaries	islands	-0.291	0.925
cg19233043	27	chr3:50604613:50605269	hyper	4.83e-16	0.023	0.29	0.214	8	chr3	50605002	50605004	-	C3orf18	5UTRs,exons,firstexons,introns,exonintronboundaries	islands	-0.29	0.857
cg23320649	27	chr3:50604613:50605269	hyper	4.83e-16	0.023	0.29	0.214	8	chr3	50604612	50604614	-	C3orf18	introns	shores	-0.0564	0.722
cg24075738	27	chr3:50604613:50605269	hyper	4.83e-16	0.023	0.29	0.214	8	chr3	50605155	50605157	-	C3orf18;HEMK1	5UTRs,exons,firstexons,introns,intronexonboundaries	islands	-0.28	0.642
cg02199826	28	chr4:74296522:74296726	hyper	1.03e-06	0.0261	0.21	0.164	2	chr4	74296725	74296727	-	AFP	NA	inter	-0.148	0.252
cg03874137	28	chr4:74296522:74296726	hyper	1.03e-06	0.0261	0.21	0.164	2	chr4	74296521	74296523	-	AFP	NA	inter	-0.226	0.993
cg12012319	29	chr7:126675358:126675528	hyper	6.7e-08	0.0269	0.29	0.192	2	chr7	126675527	126675529	+	GRM8	NA	inter	-0.298	0.0541
cg22319267	29	chr7:126675358:126675528	hyper	6.7e-08	0.0269	0.29	0.192	2	chr7	126675357	126675359	-	GRM8	introns	inter	-0.141	0.972
cg01978549	30	chr11:32851087:32851950	hyper	4.75e-18	0.0294	0.19	0.109	11	chr11	32851086	32851088	-	PRRG4	NA	shores	-0.0851	0.907
cg03081205	30	chr11:32851087:32851950	hyper	4.75e-18	0.0294	0.19	0.109	11	chr11	32851370	32851372	+	PRRG4	promoters	islands	-0.194	0.773
cg06972381	30	chr11:32851087:32851950	hyper	4.75e-18	0.0294	0.19	0.109	11	chr11	32851377	32851379	+	PRRG4	promoters	islands	-0.17	0.693
cg09919787	30	chr11:32851087:32851950	hyper	4.75e-18	0.0294	0.19	0.109	11	chr11	32851355	32851357	+	PRRG4	promoters	islands	-0.173	0.96
cg12956209	30	chr11:32851087:32851950	hyper	4.75e-18	0.0294	0.19	0.109	11	chr11	32851239	32851241	+	PRRG4	promoters	islands	-0.137	0.937
cg13265437	30	chr11:32851087:32851950	hyper	4.75e-18	0.0294	0.19	0.109	11	chr11	32851259	32851261	+	PRRG4	promoters	islands	-0.183	0.994
cg13770088	30	chr11:32851087:32851950	hyper	4.75e-18	0.0294	0.19	0.109	11	chr11	32851360	32851362	+	PRRG4	promoters	islands	-0.213	0.835
cg14609458	30	chr11:32851087:32851950	hyper	4.75e-18	0.0294	0.19	0.109	11	chr11	32851176	32851178	-	PRRG4	NA	islands	-0.0914	0.982
cg14700820	30	chr11:32851087:32851950	hyper	4.75e-18	0.0294	0.19	0.109	11	chr11	32851345	32851347	+	PRRG4	promoters	islands	-0.198	0.62
cg19005368	30	chr11:32851087:32851950	hyper	4.75e-18	0.0294	0.19	0.109	11	chr11	32851949	32851951	-	PRRG4	NA	islands	-0.092	0.991
cg23846459	30	chr11:32851087:32851950	hyper	4.75e-18	0.0294	0.19	0.109	11	chr11	32851530	32851532	-	PRRG4	NA	islands	-0.194	0.97
cg04240493	31	chr3:148414664:148416308	hyper	4.59e-15	0.0346	0.19	0.145	8	chr3	148414663	148414665	-	AGTR1;RPL38P1	NA	shores	-0.127	0.953
cg04807594	31	chr3:148414664:148416308	hyper	4.59e-15	0.0346	0.19	0.145	8	chr3	148415746	148415748	+	AGTR1	5UTRs,exons,firstexons,exonintronboundaries	islands	-0.192	0.327
cg04878152	31	chr3:148414664:148416308	hyper	4.59e-15	0.0346	0.19	0.145	8	chr3	148415959	148415961	-	AGTR1	NA	shores	-0.201	0.977
cg05710753	31	chr3:148414664:148416308	hyper	4.59e-15	0.0346	0.19	0.145	8	chr3	148415442	148415444	+	AGTR1;RPL38P1	promoters	islands,shores	-0.293	0.247
cg20906621	31	chr3:148414664:148416308	hyper	4.59e-15	0.0346	0.19	0.145	8	chr3	148416307	148416309	+	AGTR1	introns	shores	-0.151	0.421
cg21457909	31	chr3:148414664:148416308	hyper	4.59e-15	0.0346	0.19	0.145	8	chr3	148416018	148416020	+	AGTR1	introns,exonintronboundaries	shores	-0.128	0.86
cg22082709	31	chr3:148414664:148416308	hyper	4.59e-15	0.0346	0.19	0.145	8	chr3	148415515	148415517	-	AGTR1	NA	islands	-0.208	0.985
cg22498996	31	chr3:148414664:148416308	hyper	4.59e-15	0.0346	0.19	0.145	8	chr3	148415623	148415625	-	AGTR1	NA	islands	-0.209	0.969
cg01840128	32	chr5:1206645:1207464	hyper	6.15e-11	0.0347	0.18	0.136	5	chr5	1207204	1207206	+	SLC6A19	introns	islands	-0.156	0.717
cg04718185	32	chr5:1206645:1207464	hyper	6.15e-11	0.0347	0.18	0.136	5	chr5	1207045	1207047	+	SLC6A19	introns	islands,shores	-0.163	0.59
cg09648809	32	chr5:1206645:1207464	hyper	6.15e-11	0.0347	0.18	0.136	5	chr5	1207230	1207232	-	SLC6A19	NA	islands	-0.144	0.221
cg11666857	32	chr5:1206645:1207464	hyper	6.15e-11	0.0347	0.18	0.136	5	chr5	1207463	1207465	+	SLC6A19	introns	islands	-0.189	0.807
cg20706711	32	chr5:1206645:1207464	hyper	6.15e-11	0.0347	0.18	0.136	5	chr5	1206644	1206646	+	SLC6A19	introns	shores	-0.145	0.127
cg00684125	33	chr7:21208923:21209781	hyper	5.39e-13	0.0366	0.22	0.17	7	chr7	21209164	21209166	+	NA	intergenic	inter	-0.437	0.762
cg08701183	33	chr7:21208923:21209781	hyper	5.39e-13	0.0366	0.22	0.17	7	chr7	21209780	21209782	-	NA	intergenic	inter	-0.35	0.823
cg16448636	33	chr7:21208923:21209781	hyper	5.39e-13	0.0366	0.22	0.17	7	chr7	21209508	21209510	-	NA	intergenic	inter	-0.3	0.853
cg20400838	33	chr7:21208923:21209781	hyper	5.39e-13	0.0366	0.22	0.17	7	chr7	21208922	21208924	+	NA	intergenic	inter	-0.344	0.831
cg24803391	33	chr7:21208923:21209781	hyper	5.39e-13	0.0366	0.22	0.17	7	chr7	21209337	21209339	+	NA	intergenic	inter	-0.374	0.745
cg27385193	33	chr7:21208923:21209781	hyper	5.39e-13	0.0366	0.22	0.17	7	chr7	21208953	21208955	+	NA	intergenic	inter	-0.423	0.707
cg27508620	33	chr7:21208923:21209781	hyper	5.39e-13	0.0366	0.22	0.17	7	chr7	21209724	21209726	+	NA	intergenic	inter	-0.317	0.237
cg07882836	34	chr6:43276478:43276781	hyper	7.06e-16	0.0467	0.21	0.142	9	chr6	43276572	43276574	-	CRIP3;RP11-480N24.3;ZNF318	promoters,intronexonboundaries,exonintronboundaries	islands	-0.166	0.889
cg11982736	34	chr6:43276478:43276781	hyper	7.06e-16	0.0467	0.21	0.142	9	chr6	43276569	43276571	-	CRIP3;RP11-480N24.3;ZNF318	promoters,intronexonboundaries,exonintronboundaries	islands	-0.152	0.9
cg13097407	34	chr6:43276478:43276781	hyper	7.06e-16	0.0467	0.21	0.142	9	chr6	43276657	43276659	-	CRIP3;RP11-480N24.3;ZNF318	promoters,intronexonboundaries,exonintronboundaries	islands	-0.131	0.926
cg14238325	34	chr6:43276478:43276781	hyper	7.06e-16	0.0467	0.21	0.142	9	chr6	43276780	43276782	-	CRIP3;RP11-480N24.3;ZNF318	promoters	shores	-0.22	0.987
cg18735214	34	chr6:43276478:43276781	hyper	7.06e-16	0.0467	0.21	0.142	9	chr6	43276755	43276757	+	CRIP3;RP11-480N24.3;ZNF318	NA	shores	-0.0975	0.995
cg18857062	34	chr6:43276478:43276781	hyper	7.06e-16	0.0467	0.21	0.142	9	chr6	43276477	43276479	-	CRIP3;RP11-480N24.3;ZNF318	introns,intronexonboundaries,exonintronboundaries	islands	-0.075	0.992
cg21109265	34	chr6:43276478:43276781	hyper	7.06e-16	0.0467	0.21	0.142	9	chr6	43276646	43276648	-	CRIP3;RP11-480N24.3;ZNF318	promoters,intronexonboundaries,exonintronboundaries	islands	-0.128	0.964
cg25610702	34	chr6:43276478:43276781	hyper	7.06e-16	0.0467	0.21	0.142	9	chr6	43276743	43276745	+	CRIP3;RP11-480N24.3;ZNF318	NA	shores	-0.124	0.845
cg27291698	34	chr6:43276478:43276781	hyper	7.06e-16	0.0467	0.21	0.142	9	chr6	43276577	43276579	-	CRIP3;RP11-480N24.3;ZNF318	promoters,intronexonboundaries,exonintronboundaries	islands	-0.155	0.865
cg01462856	35	chr13:108922032:108922745	hyper	8.05e-14	0.0534	0.22	0.158	8	chr13	108922744	108922746	-	TNFSF13B	NA	inter	-0.301	0.74
cg09158314	35	chr13:108922032:108922745	hyper	8.05e-14	0.0534	0.22	0.158	8	chr13	108922149	108922151	+	TNFSF13B	5UTRs,exons,firstexons	inter	-0.212	0.822
cg09450063	35	chr13:108922032:108922745	hyper	8.05e-14	0.0534	0.22	0.158	8	chr13	108922503	108922505	+	TNFSF13B	cds,exons,firstexons,intronexonboundaries,exonintronboundaries	inter	-0.169	0.731
cg10864680	35	chr13:108922032:108922745	hyper	8.05e-14	0.0534	0.22	0.158	8	chr13	108922273	108922275	-	TNFSF13B	NA	inter	-0.225	0.798
cg18703238	35	chr13:108922032:108922745	hyper	8.05e-14	0.0534	0.22	0.158	8	chr13	108922360	108922362	-	TNFSF13B	NA	inter	-0.281	0.928
cg20945738	35	chr13:108922032:108922745	hyper	8.05e-14	0.0534	0.22	0.158	8	chr13	108922031	108922033	-	TNFSF13B	NA	inter	-0.205	0.45
cg21143446	35	chr13:108922032:108922745	hyper	8.05e-14	0.0534	0.22	0.158	8	chr13	108922339	108922341	-	TNFSF13B	NA	inter	-0.217	0.995
cg21784254	35	chr13:108922032:108922745	hyper	8.05e-14	0.0534	0.22	0.158	8	chr13	108922427	108922429	+	TNFSF13B	cds,exons,firstexons,exonintronboundaries	inter	-0.227	0.636
cg00045118	36	chr8:93074521:93076177	hyper	1.03e-11	0.0546	0.29	0.144	6	chr8	93076176	93076178	+	RUNX1T1	NA	inter	-0.33	0.563
cg01851874	36	chr8:93074521:93076177	hyper	1.03e-11	0.0546	0.29	0.144	6	chr8	93074928	93074930	+	RUNX1T1	NA	inter	-0.312	0.345
cg02473460	36	chr8:93074521:93076177	hyper	1.03e-11	0.0546	0.29	0.144	6	chr8	93074520	93074522	+	RUNX1T1	NA	inter	-0.308	0.558
cg07120544	36	chr8:93074521:93076177	hyper	1.03e-11	0.0546	0.29	0.144	6	chr8	93076081	93076083	+	RUNX1T1	NA	inter	-0.19	0.498
cg18457433	36	chr8:93074521:93076177	hyper	1.03e-11	0.0546	0.29	0.144	6	chr8	93075533	93075535	-	RUNX1T1	promoters,introns	inter	-0.197	0.833
cg22334059	36	chr8:93074521:93076177	hyper	1.03e-11	0.0546	0.29	0.144	6	chr8	93075560	93075562	+	RUNX1T1	NA	inter	-0.338	0.623
cg04120686	37	chr3:169383292:169384648	hyper	1.4e-09	0.0548	0.27	0.158	5	chr3	169384409	169384411	-	NA	1to5kb	shores	-0.236	0.991
cg09380805	37	chr3:169383292:169384648	hyper	1.4e-09	0.0548	0.27	0.158	5	chr3	169384033	169384035	+	NA	NA	shelves	-0.253	0.953
cg10703884	37	chr3:169383292:169384648	hyper	1.4e-09	0.0548	0.27	0.158	5	chr3	169384647	169384649	-	NA	1to5kb	shores	-0.221	0.901
cg14580747	37	chr3:169383292:169384648	hyper	1.4e-09	0.0548	0.27	0.158	5	chr3	169384518	169384520	-	NA	1to5kb	shores	-0.201	0.666
cg19825437	37	chr3:169383292:169384648	hyper	1.4e-09	0.0548	0.27	0.158	5	chr3	169383291	169383293	+	NA	NA	shelves	-0.2	0.95
cg02250046	38	chr10:101824920:101825185	hyper	3.54e-09	0.0636	0.2	0.161	5	chr10	101825184	101825186	-	CPN1	introns,intronexonboundaries	islands	-0.0892	0.876
cg04359915	38	chr10:101824920:101825185	hyper	3.54e-09	0.0636	0.2	0.161	5	chr10	101825028	101825030	-	CPN1	cds,exons,intronexonboundaries,exonintronboundaries	islands	-0.162	0.739
cg11251234	38	chr10:101824920:101825185	hyper	3.54e-09	0.0636	0.2	0.161	5	chr10	101825054	101825056	-	CPN1	cds,exons,intronexonboundaries,exonintronboundaries	islands	-0.138	0.249
cg19754520	38	chr10:101824920:101825185	hyper	3.54e-09	0.0636	0.2	0.161	5	chr10	101825117	101825119	+	CPN1	NA	islands	-0.168	0.942
cg23247504	38	chr10:101824920:101825185	hyper	3.54e-09	0.0636	0.2	0.161	5	chr10	101824919	101824921	-	CPN1	introns,exonintronboundaries	shores	-0.156	0.644
cg08527324	39	chr17:54655317:54655325	hyper	2.28e-05	0.064	0.14	0.117	2	chr17	54655324	54655326	+	NA	intergenic	inter	-0.1	0.933
cg21481503	39	chr17:54655317:54655325	hyper	2.28e-05	0.064	0.14	0.117	2	chr17	54655316	54655318	+	NA	intergenic	inter	-0.0432	0.989
cg03815621	40	chr12:108039569:108039856	hyper	1.63e-06	0.0739	0.12	0.118	3	chr12	108039689	108039691	-	BTBD11	NA	inter	-0.0739	0.991
cg14401746	40	chr12:108039569:108039856	hyper	1.63e-06	0.0739	0.12	0.118	3	chr12	108039568	108039570	-	BTBD11	NA	inter	-0.0798	0.902
cg26515471	40	chr12:108039569:108039856	hyper	1.63e-06	0.0739	0.12	0.118	3	chr12	108039855	108039857	+	BTBD11	introns	inter	-0.11	0.783
cg04991452	41	chr14:106306830:106307623	hypo	2.98e-08	0.0747	-0.15	-0.0969	4	chr14	106306928	106306930	+	IGHD;IGHG1;IGHG3	NA	inter	0.11	0.944
cg13106215	41	chr14:106306830:106307623	hypo	2.98e-08	0.0747	-0.15	-0.0969	4	chr14	106306829	106306831	+	IGHD;IGHG1;IGHG3	NA	inter	0.0694	0.982
cg19571360	41	chr14:106306830:106307623	hypo	2.98e-08	0.0747	-0.15	-0.0969	4	chr14	106307029	106307031	+	IGHD;IGHG1;IGHG3	NA	inter	0.131	0.215
cg20902104	41	chr14:106306830:106307623	hypo	2.98e-08	0.0747	-0.15	-0.0969	4	chr14	106307622	106307624	-	IGHD;IGHG1;IGHG3	introns,intronexonboundaries	inter	0.085	0.955
cg06874891	42	chr10:112524504:112524550	hypo	1.12e-05	0.0763	-0.19	-0.158	2	chr10	112524549	112524551	-	RBM20	NA	inter	0.212	0.944
cg18594033	42	chr10:112524504:112524550	hypo	1.12e-05	0.0763	-0.19	-0.158	2	chr10	112524503	112524505	-	RBM20	NA	inter	0.246	0.973
cg04456219	43	chr7:17274056:17274337	hypo	5.22e-05	0.0779	-0.15	-0.133	2	chr7	17274336	17274338	-	NA	intergenic	inter	0.0198	0.948
cg09287864	43	chr7:17274056:17274337	hypo	5.22e-05	0.0779	-0.15	-0.133	2	chr7	17274055	17274057	-	NA	intergenic	inter	-0.0191	0.857
cg02545984	44	chr4:174537658:174539194	hyper	8.85e-07	0.0798	0.21	0.138	4	chr4	174537657	174537659	+	MORF4	intergenic	inter	-0.141	0.361
cg12279734	44	chr4:174537658:174539194	hyper	8.85e-07	0.0798	0.21	0.138	4	chr4	174538349	174538351	-	MORF4	intergenic	inter	-0.224	0.0699
cg15902089	44	chr4:174537658:174539194	hyper	8.85e-07	0.0798	0.21	0.138	4	chr4	174539193	174539195	+	MORF4	intergenic	inter	-0.0734	0.293
cg22461018	44	chr4:174537658:174539194	hyper	8.85e-07	0.0798	0.21	0.138	4	chr4	174538010	174538012	+	MORF4	intergenic	inter	-0.153	0.777
cg00147788	45	chr6:125855124:125855421	hyper	1.02e-07	0.0804	0.29	0.177	4	chr6	125855364	125855366	+	NA	intergenic	inter	-0.389	0.367
cg02612397	45	chr6:125855124:125855421	hyper	1.02e-07	0.0804	0.29	0.177	4	chr6	125855123	125855125	-	NA	intergenic	inter	-0.238	0.777
cg05601917	45	chr6:125855124:125855421	hyper	1.02e-07	0.0804	0.29	0.177	4	chr6	125855415	125855417	+	NA	intergenic	inter	-0.286	0.997
cg18501202	45	chr6:125855124:125855421	hyper	1.02e-07	0.0804	0.29	0.177	4	chr6	125855420	125855422	-	NA	intergenic	inter	-0.255	0.66
cg08278648	46	chr17:27503437:27503924	hyper	1.84e-07	0.0889	0.21	0.151	4	chr17	27503703	27503705	+	MYO18A	NA	islands	-0.128	0.99
cg08352292	46	chr17:27503437:27503924	hyper	1.84e-07	0.0889	0.21	0.151	4	chr17	27503755	27503757	-	MYO18A	5UTRs,exons,firstexons,introns,intronexonboundaries,exonintronboundaries	islands	-0.137	0.995
cg23952189	46	chr17:27503437:27503924	hyper	1.84e-07	0.0889	0.21	0.151	4	chr17	27503923	27503925	-	MYO18A	promoters,introns,intronexonboundaries	islands	-0.145	0.89
cg24081873	46	chr17:27503437:27503924	hyper	1.84e-07	0.0889	0.21	0.151	4	chr17	27503436	27503438	-	MYO18A	introns,exonintronboundaries	shores	-0.0638	0.991
cg02008651	47	chr14:29247148:29247705	hyper	5.14e-13	0.0934	0.24	0.117	6	chr14	29247147	29247149	+	LINC01551	cds,exons,introns,intronexonboundaries,exonintronboundaries	shores	-0.0593	0.974
cg03796729	47	chr14:29247148:29247705	hyper	5.14e-13	0.0934	0.24	0.117	6	chr14	29247335	29247337	-	LINC01551	NA	islands	-0.258	0.124
cg12967137	47	chr14:29247148:29247705	hyper	5.14e-13	0.0934	0.24	0.117	6	chr14	29247604	29247606	-	LINC01551	NA	islands	-0.313	0.895
cg15482122	47	chr14:29247148:29247705	hyper	5.14e-13	0.0934	0.24	0.117	6	chr14	29247395	29247397	+	LINC01551	exons,introns,intronexonboundaries,exonintronboundaries,3UTRs	islands	-0.121	0.864
cg20043105	47	chr14:29247148:29247705	hyper	5.14e-13	0.0934	0.24	0.117	6	chr14	29247457	29247459	-	LINC01551	NA	islands	-0.318	0.852
cg24154325	47	chr14:29247148:29247705	hyper	5.14e-13	0.0934	0.24	0.117	6	chr14	29247704	29247706	+	LINC01551	exons,introns,exonintronboundaries,3UTRs	shores	-0.189	0.993
cg00570906	48	chr6:33047185:33049505	hyper	2.31e-45	0.0957	0.2	0.111	30	chr6	33048808	33048810	+	HLA-DPA1;HLA-DPB1	exons,introns,exonintronboundaries	islands	-0.0892	0.277
cg01132696	48	chr6:33047185:33049505	hyper	2.31e-45	0.0957	0.2	0.111	30	chr6	33048557	33048559	+	HLA-DPA1;HLA-DPB1	cds,5UTRs,exons,firstexons,exonintronboundaries	islands	-0.14	0.851
cg02197634	48	chr6:33047185:33049505	hyper	2.31e-45	0.0957	0.2	0.111	30	chr6	33048874	33048876	+	HLA-DPA1;HLA-DPB1	exons,introns,exonintronboundaries	shores	-0.0119	0.401
cg02692313	48	chr6:33047185:33049505	hyper	2.31e-45	0.0957	0.2	0.111	30	chr6	33048443	33048445	-	HLA-DPA1;HLA-DPB1	introns,intronexonboundaries,exonintronboundaries	islands	-0.167	0.915
cg03229061	48	chr6:33047185:33049505	hyper	2.31e-45	0.0957	0.2	0.111	30	chr6	33048482	33048484	-	HLA-DPA1;HLA-DPB1	5UTRs,exons,firstexons,intronexonboundaries,exonintronboundaries	islands	-0.0777	0.173
cg03636880	48	chr6:33047185:33049505	hyper	2.31e-45	0.0957	0.2	0.111	30	chr6	33048686	33048688	+	HLA-DPA1;HLA-DPB1	cds,exons,firstexons,exonintronboundaries	islands	-0.118	0.328
cg05798641	48	chr6:33047185:33049505	hyper	2.31e-45	0.0957	0.2	0.111	30	chr6	33048918	33048920	-	HLA-DPA1;HLA-DPB1	promoters	shores	-0.00766	0.291
cg06437840	48	chr6:33047185:33049505	hyper	2.31e-45	0.0957	0.2	0.111	30	chr6	33048528	33048530	+	HLA-DPA1;HLA-DPB1	cds,5UTRs,exons,firstexons,exonintronboundaries	islands	-0.143	0.99
cg08796706	48	chr6:33047185:33049505	hyper	2.31e-45	0.0957	0.2	0.111	30	chr6	33049359	33049361	-	HLA-DPA1;HLA-DPB1	promoters	shores	0.0239	0.531
cg09059466	48	chr6:33047185:33049505	hyper	2.31e-45	0.0957	0.2	0.111	30	chr6	33048085	33048087	+	HLA-DPA1;HLA-DPB1	promoters,introns	shores	-0.21	0.959
cg09234582	48	chr6:33047185:33049505	hyper	2.31e-45	0.0957	0.2	0.111	30	chr6	33048285	33048287	-	HLA-DPA1;HLA-DPB1	introns,exonintronboundaries	shores	-0.137	0.661
cg10850215	48	chr6:33047185:33049505	hyper	2.31e-45	0.0957	0.2	0.111	30	chr6	33048468	33048470	-	HLA-DPA1;HLA-DPB1	5UTRs,exons,firstexons,intronexonboundaries,exonintronboundaries	islands	-0.0993	0.799
cg12893780	48	chr6:33047185:33049505	hyper	2.31e-45	0.0957	0.2	0.111	30	chr6	33048751	33048753	+	HLA-DPA1;HLA-DPB1	exons,introns,exonintronboundaries	islands	-0.14	0.639
cg13349035	48	chr6:33047185:33049505	hyper	2.31e-45	0.0957	0.2	0.111	30	chr6	33048309	33048311	+	HLA-DPA1;HLA-DPB1	promoters,introns	shores	-0.107	0.898
cg13581859	48	chr6:33047185:33049505	hyper	2.31e-45	0.0957	0.2	0.111	30	chr6	33048705	33048707	+	HLA-DPA1;HLA-DPB1	cds,exons,firstexons,exonintronboundaries	islands	-0.0736	0.574
cg14428733	48	chr6:33047185:33049505	hyper	2.31e-45	0.0957	0.2	0.111	30	chr6	33049504	33049506	-	HLA-DPA1;HLA-DPB1	promoters	shores	-0.033	0.918
cg14801692	48	chr6:33047185:33049505	hyper	2.31e-45	0.0957	0.2	0.111	30	chr6	33048591	33048593	-	HLA-DPA1;HLA-DPB1	promoters,intronexonboundaries,exonintronboundaries	islands	-0.132	0.972
cg14870156	48	chr6:33047185:33049505	hyper	2.31e-45	0.0957	0.2	0.111	30	chr6	33048539	33048541	+	HLA-DPA1;HLA-DPB1	cds,5UTRs,exons,firstexons,exonintronboundaries	islands	-0.126	0.194
cg15734436	48	chr6:33047185:33049505	hyper	2.31e-45	0.0957	0.2	0.111	30	chr6	33047184	33047186	+	HLA-DPA1;HLA-DPB1;RPL32P1	1to5kb,introns	shores	-0.0721	0.148
cg15829535	48	chr6:33047185:33049505	hyper	2.31e-45	0.0957	0.2	0.111	30	chr6	33048759	33048761	+	HLA-DPA1;HLA-DPB1	exons,introns,exonintronboundaries	islands	-0.0894	0.698
cg17362900	48	chr6:33047185:33049505	hyper	2.31e-45	0.0957	0.2	0.111	30	chr6	33047943	33047945	+	HLA-DPA1;HLA-DPB1	promoters,introns	shores	-0.0768	0.959
cg17588455	48	chr6:33047185:33049505	hyper	2.31e-45	0.0957	0.2	0.111	30	chr6	33048484	33048486	-	HLA-DPA1;HLA-DPB1	5UTRs,exons,firstexons,intronexonboundaries,exonintronboundaries	islands	-0.086	0.992
cg19053046	48	chr6:33047185:33049505	hyper	2.31e-45	0.0957	0.2	0.111	30	chr6	33048253	33048255	+	HLA-DPA1;HLA-DPB1	promoters,introns	shores	-0.119	0.791
cg19404567	48	chr6:33047185:33049505	hyper	2.31e-45	0.0957	0.2	0.111	30	chr6	33049493	33049495	-	HLA-DPA1;HLA-DPB1	promoters	shores	-0.0227	0.835
cg19990651	48	chr6:33047185:33049505	hyper	2.31e-45	0.0957	0.2	0.111	30	chr6	33048554	33048556	+	HLA-DPA1;HLA-DPB1	cds,5UTRs,exons,firstexons,exonintronboundaries	islands	-0.139	0.574
cg20223237	48	chr6:33047185:33049505	hyper	2.31e-45	0.0957	0.2	0.111	30	chr6	33048734	33048736	+	HLA-DPA1;HLA-DPB1	exons,introns,exonintronboundaries	islands	-0.0488	0.634
cg25045942	48	chr6:33047185:33049505	hyper	2.31e-45	0.0957	0.2	0.111	30	chr6	33048290	33048292	+	HLA-DPA1;HLA-DPB1	promoters,introns	shores	-0.107	0.786
cg25491704	48	chr6:33047185:33049505	hyper	2.31e-45	0.0957	0.2	0.111	30	chr6	33048878	33048880	+	HLA-DPA1;HLA-DPB1	exons,introns,exonintronboundaries	shores	0.00651	0.69
cg25511667	48	chr6:33047185:33049505	hyper	2.31e-45	0.0957	0.2	0.111	30	chr6	33048731	33048733	+	HLA-DPA1;HLA-DPB1	exons,introns,exonintronboundaries	islands	-0.0816	0.978
cg26645432	48	chr6:33047185:33049505	hyper	2.31e-45	0.0957	0.2	0.111	30	chr6	33048501	33048503	+	HLA-DPA1;HLA-DPB1	cds,5UTRs,exons,firstexons	islands	-0.155	0.166
cg01791935	49	chr4:81306753:81309007	hyper	1.33e-09	0.1	0.17	0.131	8	chr4	81309006	81309008	+	C4orf22;RP11-395C17.1	introns	shores	-0.128	0.63
cg02256198	49	chr4:81306753:81309007	hyper	1.33e-09	0.1	0.17	0.131	8	chr4	81306752	81306754	-	C4orf22	NA	shores	-0.168	0.445
cg04476125	49	chr4:81306753:81309007	hyper	1.33e-09	0.1	0.17	0.131	8	chr4	81308402	81308404	+	C4orf22;RP11-395C17.1	introns	shores	-0.129	0.718
cg07982899	49	chr4:81306753:81309007	hyper	1.33e-09	0.1	0.17	0.131	8	chr4	81307585	81307587	-	C4orf22;RP11-395C17.1	NA	islands	-0.148	0.697
cg13371456	49	chr4:81306753:81309007	hyper	1.33e-09	0.1	0.17	0.131	8	chr4	81307950	81307952	-	C4orf22;RP11-395C17.1	NA	islands	-0.0889	0.0829
cg13740508	49	chr4:81306753:81309007	hyper	1.33e-09	0.1	0.17	0.131	8	chr4	81307111	81307113	-	C4orf22	NA	shores	-0.112	0.947
cg17717282	49	chr4:81306753:81309007	hyper	1.33e-09	0.1	0.17	0.131	8	chr4	81307914	81307916	-	C4orf22;RP11-395C17.1	NA	islands	-0.0819	0.438
cg24563639	49	chr4:81306753:81309007	hyper	1.33e-09	0.1	0.17	0.131	8	chr4	81307329	81307331	-	C4orf22	NA	shores	-0.156	0.372
cg18077083	50	chr14:100812235:100812247	hypo	0.000143	0.103	-0.11	-0.0935	2	chr14	100812234	100812236	+	RP11-638I2.8;WARS	NA	inter	0.0248	0.996
cg24986058	50	chr14:100812235:100812247	hypo	0.000143	0.103	-0.11	-0.0935	2	chr14	100812246	100812248	+	RP11-638I2.8;WARS	NA	inter	0.0352	0.983
cg00755836	51	chr1:246887303:246888301	hyper	1.44e-19	0.103	0.33	0.175	10	chr1	246888205	246888207	+	SCCPDH	introns	shores	-0.359	0.951
cg06946154	51	chr1:246887303:246888301	hyper	1.44e-19	0.103	0.33	0.175	10	chr1	246887941	246887943	+	SCCPDH	introns,exonintronboundaries	islands	-0.375	0.638
cg08261858	51	chr1:246887303:246888301	hyper	1.44e-19	0.103	0.33	0.175	10	chr1	246887302	246887304	+	SCCPDH	promoters	islands	-0.236	0.958
cg15210596	51	chr1:246887303:246888301	hyper	1.44e-19	0.103	0.33	0.175	10	chr1	246887324	246887326	-	SCCPDH	NA	islands	-0.18	0.995
cg17427154	51	chr1:246887303:246888301	hyper	1.44e-19	0.103	0.33	0.175	10	chr1	246887379	246887381	+	SCCPDH	5UTRs,exons,firstexons	islands	-0.195	0.995
cg20478514	51	chr1:246887303:246888301	hyper	1.44e-19	0.103	0.33	0.175	10	chr1	246887463	246887465	-	SCCPDH	NA	islands	-0.128	0.922
cg22475246	51	chr1:246887303:246888301	hyper	1.44e-19	0.103	0.33	0.175	10	chr1	246888026	246888028	-	SCCPDH	NA	islands	-0.301	0.955
cg23613205	51	chr1:246887303:246888301	hyper	1.44e-19	0.103	0.33	0.175	10	chr1	246887765	246887767	+	SCCPDH	cds,exons,firstexons,exonintronboundaries	islands	-0.283	0.875
cg26309691	51	chr1:246887303:246888301	hyper	1.44e-19	0.103	0.33	0.175	10	chr1	246887943	246887945	+	SCCPDH	introns,exonintronboundaries	islands	-0.398	0.596
cg26361329	51	chr1:246887303:246888301	hyper	1.44e-19	0.103	0.33	0.175	10	chr1	246888300	246888302	+	SCCPDH	introns	shores	-0.358	0.317
cg08432971	52	chr5:178423163:178423309	hypo	3.36e-06	0.104	-0.12	-0.0988	2	chr5	178423308	178423310	-	GRM6	1to5kb	shores	0.064	0.715
cg17867333	52	chr5:178423163:178423309	hypo	3.36e-06	0.104	-0.12	-0.0988	2	chr5	178423162	178423164	+	GRM6	NA	shores	0.119	0.844
cg11837293	53	chr20:52356911:52357117	hypo	9.44e-05	0.105	-0.22	-0.173	2	chr20	52356910	52356912	+	NA	intergenic	inter	0.0402	0.852
cg20178976	53	chr20:52356911:52357117	hypo	9.44e-05	0.105	-0.22	-0.173	2	chr20	52357116	52357118	-	NA	intergenic	inter	0.0851	0.449
cg00061635	54	chr17:8311594:8311836	hyper	6.19e-07	0.106	0.15	0.136	4	chr17	8311835	8311837	-	NA	intergenic	inter	-0.115	0.884
cg00562598	54	chr17:8311594:8311836	hyper	6.19e-07	0.106	0.15	0.136	4	chr17	8311593	8311595	-	NA	intergenic	inter	-0.0301	0.992
cg14191955	54	chr17:8311594:8311836	hyper	6.19e-07	0.106	0.15	0.136	4	chr17	8311634	8311636	-	NA	intergenic	inter	-0.0522	0.738
cg15406343	54	chr17:8311594:8311836	hyper	6.19e-07	0.106	0.15	0.136	4	chr17	8311699	8311701	-	NA	intergenic	inter	-0.0276	0.882
cg07191152	55	chr1:25061987:25062925	hyper	0.00137	0.107	0.14	0.119	2	chr1	25061986	25061988	+	NA	intergenic	inter	-0.0826	0.991
cg27425146	55	chr1:25061987:25062925	hyper	0.00137	0.107	0.14	0.119	2	chr1	25062924	25062926	-	NA	intergenic	inter	-0.121	0.832
cg10323841	56	chr12:119474768:119474851	hypo	0.000121	0.112	-0.11	-0.103	2	chr12	119474767	119474769	-	RP11-364C11.2;SRRM4	NA	inter	0.0736	0.756
cg27106959	56	chr12:119474768:119474851	hypo	0.000121	0.112	-0.11	-0.103	2	chr12	119474850	119474852	-	RP11-364C11.2;SRRM4	NA	inter	0.0699	0.976
cg12073481	57	chr4:85593974:85594115	hypo	0.000201	0.112	-0.05	-0.0467	2	chr4	85593973	85593975	-	WDFY3	exons,intronexonboundaries,3UTRs	inter	0.0163	0.13
cg27474095	57	chr4:85593974:85594115	hypo	0.000201	0.112	-0.05	-0.0467	2	chr4	85594114	85594116	-	WDFY3	cds,exons,intronexonboundaries	inter	0.033	0.297
cg03076871	58	chr20:57226737:57227438	hyper	9.76e-06	0.116	0.05	0.0423	2	chr20	57226736	57226738	+	STX16;STX16-NPEPL1	5UTRs,exons,firstexons,introns	shores	-0.00252	0.975
cg22488472	58	chr20:57226737:57227438	hyper	9.76e-06	0.116	0.05	0.0423	2	chr20	57227437	57227439	-	STX16;STX16-NPEPL1	NA	shores	-0.00553	0.481
cg00943384	59	chr15:98064827:98065822	hyper	1.34e-08	0.118	0.25	0.161	3	chr15	98064826	98064828	+	CTD-2147F2.2	intergenic	inter	-0.112	0.71
cg25220320	59	chr15:98064827:98065822	hyper	1.34e-08	0.118	0.25	0.161	3	chr15	98065739	98065741	-	CTD-2147F2.2	intergenic	inter	-0.268	0.186
cg25792999	59	chr15:98064827:98065822	hyper	1.34e-08	0.118	0.25	0.161	3	chr15	98065821	98065823	+	CTD-2147F2.2	intergenic	inter	-0.207	0.779
cg06237608	60	chr15:93443580:93443708	hyper	0.000154	0.119	0.17	0.153	2	chr15	93443579	93443581	-	CHD2;RP11-437B10.1	NA	shelves	-0.0521	0.937
cg19781109	60	chr15:93443580:93443708	hyper	0.000154	0.119	0.17	0.153	2	chr15	93443707	93443709	-	CHD2;RP11-437B10.1	NA	shelves	-0.0651	0.981
cg13424940	61	chr9:136844397:136844768	hyper	1.43e-05	0.121	0.14	0.116	3	chr9	136844396	136844398	+	VAV2	NA	shores	-0.0698	0.996
cg13755204	61	chr9:136844397:136844768	hyper	1.43e-05	0.121	0.14	0.116	3	chr9	136844767	136844769	-	VAV2	introns	islands	-0.0925	0.541
cg21123355	61	chr9:136844397:136844768	hyper	1.43e-05	0.121	0.14	0.116	3	chr9	136844643	136844645	-	VAV2	introns	islands	-0.0324	0.986
cg13878456	62	chr17:38020344:38020667	hyper	1.84e-07	0.125	0.26	0.19	4	chr17	38020343	38020345	+	IKZF3	1to5kb	shores	-0.285	0.996
cg15637191	62	chr17:38020344:38020667	hyper	1.84e-07	0.125	0.26	0.19	4	chr17	38020666	38020668	-	IKZF3	promoters	shores	-0.346	0.804
cg16293631	62	chr17:38020344:38020667	hyper	1.84e-07	0.125	0.26	0.19	4	chr17	38020605	38020607	+	IKZF3	1to5kb	islands	-0.222	0.724
cg27613455	62	chr17:38020344:38020667	hyper	1.84e-07	0.125	0.26	0.19	4	chr17	38020643	38020645	-	IKZF3	promoters	islands	-0.315	0.977
cg02566775	63	chr6:144382594:144382964	hyper	1.82e-07	0.127	0.16	0.0933	2	chr6	144382963	144382965	+	PLAGL1	NA	shores	-0.0993	0.555
cg27016993	63	chr6:144382594:144382964	hyper	1.82e-07	0.127	0.16	0.0933	2	chr6	144382593	144382595	+	PLAGL1	NA	shelves	-0.142	0.917
cg04914562	64	chr1:62207459:62208645	hyper	5.23e-12	0.131	0.27	0.144	6	chr1	62207458	62207460	-	INADL	NA	shores	-0.0552	0.973
cg08894594	64	chr1:62207459:62208645	hyper	5.23e-12	0.131	0.27	0.144	6	chr1	62208630	62208632	-	INADL;RP11-430G17.3	NA	islands	-0.219	0.657
cg10139846	64	chr1:62207459:62208645	hyper	5.23e-12	0.131	0.27	0.144	6	chr1	62207965	62207967	-	INADL;RP11-430G17.3	NA	islands	-0.157	0.964
cg10316635	64	chr1:62207459:62208645	hyper	5.23e-12	0.131	0.27	0.144	6	chr1	62208644	62208646	+	INADL;RP11-430G17.3	introns	islands	-0.183	0.839
cg12128740	64	chr1:62207459:62208645	hyper	5.23e-12	0.131	0.27	0.144	6	chr1	62207887	62207889	-	INADL;RP11-430G17.3	NA	islands	-0.128	0.972
cg13919148	64	chr1:62207459:62208645	hyper	5.23e-12	0.131	0.27	0.144	6	chr1	62208187	62208189	-	INADL;RP11-430G17.3	NA	islands	-0.173	0.994
cg01832935	65	chr16:51026724:51026841	hypo	2.01e-05	0.137	-0.16	-0.143	3	chr16	51026723	51026725	+	NA	intergenic	inter	0.117	0.483
cg05387963	65	chr16:51026724:51026841	hypo	2.01e-05	0.137	-0.16	-0.143	3	chr16	51026784	51026786	+	NA	intergenic	inter	0.116	0.553
cg26488170	65	chr16:51026724:51026841	hypo	2.01e-05	0.137	-0.16	-0.143	3	chr16	51026840	51026842	-	NA	intergenic	inter	0.0995	0.973
cg06468133	66	chr11:3243891:3244486	hypo	3.04e-05	0.143	-0.15	-0.108	3	chr11	3244440	3244442	+	NA	exonintronboundaries	inter	0.0784	0.383
cg17957235	66	chr11:3243891:3244486	hypo	3.04e-05	0.143	-0.15	-0.108	3	chr11	3243890	3243892	+	MRGPRG-AS1	exons,3UTRs	shelves	0.038	0.991
cg21516443	66	chr11:3243891:3244486	hypo	3.04e-05	0.143	-0.15	-0.108	3	chr11	3244485	3244487	-	NA	1to5kb	inter	0.00744	0.902
cg02851312	67	chr7:157666168:157666398	hypo	0.000407	0.148	-0.13	-0.115	2	chr7	157666397	157666399	-	PTPRN2	introns	islands	0.142	0.404
cg19237063	67	chr7:157666168:157666398	hypo	0.000407	0.148	-0.13	-0.115	2	chr7	157666167	157666169	+	PTPRN2	NA	islands	0.138	0.139
cg10657250	68	chr4:156135578:156136570	hyper	0.00563	0.15	0.17	0.153	2	chr4	156136569	156136571	-	AC097467.2;NPY2R	NA	inter	-0.127	0.884
cg27235896	68	chr4:156135578:156136570	hyper	0.00563	0.15	0.17	0.153	2	chr4	156135577	156135579	-	AC097467.2;NPY2R	NA	inter	-0.186	0.894
cg12007683	69	chr19:20187307:20187745	hypo	1.55e-05	0.15	-0.16	-0.12	3	chr19	20187744	20187746	-	ZNF90	NA	inter	0.0646	0.716
cg14766646	69	chr19:20187307:20187745	hypo	1.55e-05	0.15	-0.16	-0.12	3	chr19	20187336	20187338	-	ZNF90	NA	inter	0.114	0.161
cg19505032	69	chr19:20187307:20187745	hypo	1.55e-05	0.15	-0.16	-0.12	3	chr19	20187306	20187308	-	ZNF90	NA	inter	0.134	0.678
cg04351402	70	chr9:95709582:95710046	hyper	0.000414	0.151	0.12	0.104	2	chr9	95710045	95710047	-	FGD3	NA	inter	-0.199	0.982
cg09225658	70	chr9:95709582:95710046	hyper	0.000414	0.151	0.12	0.104	2	chr9	95709581	95709583	+	FGD3	promoters	inter	-0.248	0.661
cg03542891	71	chr5:83017553:83018422	hyper	1.44e-12	0.153	0.24	0.132	6	chr5	83018356	83018358	-	HAPLN1	1to5kb	islands	-0.278	0.431
cg08487215	71	chr5:83017553:83018422	hyper	1.44e-12	0.153	0.24	0.132	6	chr5	83018421	83018423	+	HAPLN1	NA	shores	-0.195	0.841
cg10536076	71	chr5:83017553:83018422	hyper	1.44e-12	0.153	0.24	0.132	6	chr5	83017920	83017922	+	HAPLN1	NA	islands	-0.347	0.95
cg15083037	71	chr5:83017553:83018422	hyper	1.44e-12	0.153	0.24	0.132	6	chr5	83017643	83017645	-	HAPLN1	promoters	shores	-0.165	0.779
cg16102102	71	chr5:83017553:83018422	hyper	1.44e-12	0.153	0.24	0.132	6	chr5	83017552	83017554	+	HAPLN1	NA	shores	-0.0583	0.964
cg24984653	71	chr5:83017553:83018422	hyper	1.44e-12	0.153	0.24	0.132	6	chr5	83018279	83018281	+	HAPLN1	NA	islands	-0.279	0.891
cg01071314	72	chr1:3277000:3277623	hyper	3.11e-10	0.157	0.23	0.151	4	chr1	3277622	3277624	+	PRDM16	introns	shelves	-0.0238	0.906
cg01602345	72	chr1:3277000:3277623	hyper	3.11e-10	0.157	0.23	0.151	4	chr1	3277524	3277526	-	PRDM16	NA	shelves	-0.0595	0.868
cg13087441	72	chr1:3277000:3277623	hyper	3.11e-10	0.157	0.23	0.151	4	chr1	3276999	3277001	-	PRDM16	NA	shores	0.0264	0.795
cg21167817	72	chr1:3277000:3277623	hyper	3.11e-10	0.157	0.23	0.151	4	chr1	3277556	3277558	+	PRDM16	introns	shelves	-0.0497	0.962
cg09210514	73	chr11:10323902:10324739	hyper	1.03e-12	0.158	0.37	0.213	5	chr11	10324588	10324590	+	RP11-351I24.1	1to5kb	islands	-0.32	0.992
cg14750263	73	chr11:10323902:10324739	hyper	1.03e-12	0.158	0.37	0.213	5	chr11	10324368	10324370	-	RP11-351I24.1	NA	islands	-0.253	0.988
cg23744638	73	chr11:10323902:10324739	hyper	1.03e-12	0.158	0.37	0.213	5	chr11	10323901	10323903	+	NA	1to5kb	shores	-0.0313	0.614
cg25308427	73	chr11:10323902:10324739	hyper	1.03e-12	0.158	0.37	0.213	5	chr11	10324738	10324740	+	ADM;RP11-351I24.1	1to5kb	islands	-0.355	0.931
cg26135397	73	chr11:10323902:10324739	hyper	1.03e-12	0.158	0.37	0.213	5	chr11	10324125	10324127	+	NA	1to5kb	shores	-0.187	0.532
cg03137889	74	chr6:108454859:108455338	hyper	1.68e-08	0.161	0.27	0.197	5	chr6	108454858	108454860	+	OSTM1;OSTM1-AS1	introns	shores	-0.162	0.597
cg08810584	74	chr6:108454859:108455338	hyper	1.68e-08	0.161	0.27	0.197	5	chr6	108455271	108455273	-	OSTM1;OSTM1-AS1	NA	islands	-0.252	0.854
cg16095951	74	chr6:108454859:108455338	hyper	1.68e-08	0.161	0.27	0.197	5	chr6	108455177	108455179	-	OSTM1;OSTM1-AS1	NA	islands	-0.166	0.669
cg22022799	74	chr6:108454859:108455338	hyper	1.68e-08	0.161	0.27	0.197	5	chr6	108455337	108455339	+	OSTM1;OSTM1-AS1	introns	shores	-0.21	0.992
cg25862975	74	chr6:108454859:108455338	hyper	1.68e-08	0.161	0.27	0.197	5	chr6	108454983	108454985	+	OSTM1;OSTM1-AS1	introns	shores	-0.271	0.752
cg18581950	75	chr2:219124263:219124271	hyper	0.000384	0.161	0.13	0.12	2	chr2	219124270	219124272	-	GPBAR1	NA	inter	-0.0489	0.9
cg20655350	75	chr2:219124263:219124271	hyper	0.000384	0.161	0.13	0.12	2	chr2	219124262	219124264	-	GPBAR1	NA	inter	-0.0671	0.88
cg01239735	76	chr12:213776:214224	hypo	1.41e-07	0.162	-0.3	-0.196	4	chr12	214223	214225	+	IQSEC3	introns	islands	0.249	0.688
cg05962028	76	chr12:213776:214224	hypo	1.41e-07	0.162	-0.3	-0.196	4	chr12	213999	214001	-	IQSEC3	NA	islands	0.0305	0.904
cg11916478	76	chr12:213776:214224	hypo	1.41e-07	0.162	-0.3	-0.196	4	chr12	213775	213777	+	IQSEC3	introns	islands	-0.0739	0.991
cg19186614	76	chr12:213776:214224	hypo	1.41e-07	0.162	-0.3	-0.196	4	chr12	214193	214195	+	IQSEC3	introns	islands	0.173	0.979
cg00407901	77	chr20:7917212:7917317	hyper	0.000313	0.163	0.07	0.0541	2	chr20	7917211	7917213	-	HAO1	introns	inter	-0.037	0.972
cg05831784	77	chr20:7917212:7917317	hyper	0.000313	0.163	0.07	0.0541	2	chr20	7917316	7917318	+	HAO1	NA	inter	-0.0341	0.895
cg05469591	78	chr15:79579422:79580198	hyper	0.000144	0.168	0.11	0.109	2	chr15	79580197	79580199	+	NA	introns	shelves	-0.0151	0.967
cg13859847	78	chr15:79579422:79580198	hyper	0.000144	0.168	0.11	0.109	2	chr15	79579421	79579423	+	NA	introns	shelves	-0.0633	0.989
cg03806087	79	chr4:100212502:100212536	hyper	2.77e-05	0.17	0.17	0.101	2	chr4	100212535	100212537	-	ADH1A;RP11-696N14.1	promoters	inter	-0.168	0.932
cg23949936	79	chr4:100212502:100212536	hyper	2.77e-05	0.17	0.17	0.101	2	chr4	100212501	100212503	+	ADH1A;RP11-696N14.1	introns	inter	-0.0705	0.866
cg08141495	80	chr18:31739202:31740096	hyper	7.27e-08	0.172	0.25	0.164	5	chr18	31739520	31739522	-	NOL4	introns	islands	-0.244	0.993
cg13611347	80	chr18:31739202:31740096	hyper	7.27e-08	0.172	0.25	0.164	5	chr18	31739206	31739208	-	NOL4	introns	islands	-0.165	0.965
cg13721404	80	chr18:31739202:31740096	hyper	7.27e-08	0.172	0.25	0.164	5	chr18	31739201	31739203	-	NOL4	introns	islands	-0.216	0.995
cg14002960	80	chr18:31739202:31740096	hyper	7.27e-08	0.172	0.25	0.164	5	chr18	31739422	31739424	+	NOL4	NA	islands	-0.151	0.487
cg14401309	80	chr18:31739202:31740096	hyper	7.27e-08	0.172	0.25	0.164	5	chr18	31740095	31740097	+	NOL4	NA	shores	-0.156	0.887
cg06776703	81	chr19:4328745:4328818	hypo	3.26e-05	0.174	-0.27	-0.251	3	chr19	4328758	4328760	-	STAP2	cds,exons,intronexonboundaries,exonintronboundaries	islands	0.0746	0.936
cg14263858	81	chr19:4328745:4328818	hypo	3.26e-05	0.174	-0.27	-0.251	3	chr19	4328744	4328746	-	STAP2	cds,exons,intronexonboundaries,exonintronboundaries	islands	0.0732	0.942
cg25528916	81	chr19:4328745:4328818	hypo	3.26e-05	0.174	-0.27	-0.251	3	chr19	4328817	4328819	-	STAP2	introns,intronexonboundaries,exonintronboundaries	islands	0.106	0.985
cg02394955	82	chr10:47082604:47083632	hyper	5.56e-13	0.176	0.26	0.148	10	chr10	47083425	47083427	+	NA	promoters,1to5kb	islands	-0.27	0.58
cg04127044	82	chr10:47082604:47083632	hyper	5.56e-13	0.176	0.26	0.148	10	chr10	47083354	47083356	+	NA	promoters,1to5kb	islands	-0.162	0.866
cg06939941	82	chr10:47082604:47083632	hyper	5.56e-13	0.176	0.26	0.148	10	chr10	47083631	47083633	-	NA	introns	islands	-0.115	0.597
cg11861387	82	chr10:47082604:47083632	hyper	5.56e-13	0.176	0.26	0.148	10	chr10	47083391	47083393	+	NA	promoters,1to5kb	islands	-0.242	0.663
cg14087880	82	chr10:47082604:47083632	hyper	5.56e-13	0.176	0.26	0.148	10	chr10	47083315	47083317	+	NA	promoters,1to5kb	shores	-0.17	0.332
cg16128766	82	chr10:47082604:47083632	hyper	5.56e-13	0.176	0.26	0.148	10	chr10	47082603	47082605	-	NA	introns	shores	-0.0164	0.744
cg17771050	82	chr10:47082604:47083632	hyper	5.56e-13	0.176	0.26	0.148	10	chr10	47083341	47083343	+	NA	promoters,1to5kb	islands,shores	-0.166	0.866
cg20491707	82	chr10:47082604:47083632	hyper	5.56e-13	0.176	0.26	0.148	10	chr10	47083282	47083284	+	NA	promoters,1to5kb	shores	-0.129	0.686
cg25344503	82	chr10:47082604:47083632	hyper	5.56e-13	0.176	0.26	0.148	10	chr10	47083397	47083399	+	NA	promoters,1to5kb	islands	-0.289	0.991
cg25761626	82	chr10:47082604:47083632	hyper	5.56e-13	0.176	0.26	0.148	10	chr10	47083503	47083505	+	ANXA8L1;NPY4R	promoters,1to5kb	islands	-0.141	0.82
cg01802121	83	chr14:22216296:22217085	hyper	0.00244	0.181	0.15	0.13	2	chr14	22216295	22216297	-	TRAV5	NA	inter	-0.0936	0.801
cg02257791	83	chr14:22216296:22217085	hyper	0.00244	0.181	0.15	0.13	2	chr14	22217084	22217086	-	RPL4P1;TRAV5	NA	inter	-0.163	0.99
cg02968883	84	chr4:160277110:160277162	hypo	1.04e-05	0.182	-0.06	-0.0289	3	chr4	160277141	160277143	-	RAPGEF2	NA	inter	0.0267	0.73
cg05924733	84	chr4:160277110:160277162	hypo	1.04e-05	0.182	-0.06	-0.0289	3	chr4	160277161	160277163	-	RAPGEF2	NA	inter	0.0244	0.993
cg16055817	84	chr4:160277110:160277162	hypo	1.04e-05	0.182	-0.06	-0.0289	3	chr4	160277109	160277111	+	RAPGEF2	cds,exons,intronexonboundaries,exonintronboundaries	inter	-0.00525	0.976
cg07634927	85	chr21:37801493:37802565	hypo	1.38e-05	0.182	-0.14	-0.0921	3	chr21	37802361	37802363	-	AP000695.6	intergenic	inter	0.00945	0.99
cg23322242	85	chr21:37801493:37802565	hypo	1.38e-05	0.182	-0.14	-0.0921	3	chr21	37802564	37802566	-	AP000695.6	intergenic	inter	-0.0124	0.918
ch.21.36723363F	85	chr21:37801493:37802565	hypo	1.38e-05	0.182	-0.14	-0.0921	3	chr21	37801492	37801493	-	AP000695.6	intergenic	inter	0.00965	0.546
cg18113107	86	chr1:226288408:226288430	hyper	0.00106	0.183	0.22	0.214	2	chr1	226288407	226288409	+	NA	intergenic	inter	-0.198	0.991
cg21535106	86	chr1:226288408:226288430	hyper	0.00106	0.183	0.22	0.214	2	chr1	226288429	226288431	-	NA	intergenic	inter	-0.228	0.398
cg01961965	87	chr7:157694404:157697628	hypo	4.1e-14	0.186	-0.17	-0.0908	18	chr7	157694403	157694405	+	PTPRN2	NA	islands	0.152	0.341
cg01999622	87	chr7:157694404:157697628	hypo	4.1e-14	0.186	-0.17	-0.0908	18	chr7	157694572	157694574	+	PTPRN2	NA	islands	0.107	0.929
cg02041981	87	chr7:157694404:157697628	hypo	4.1e-14	0.186	-0.17	-0.0908	18	chr7	157695877	157695879	-	PTPRN2	introns	shores	0.0967	0.935
cg02562602	87	chr7:157694404:157697628	hypo	4.1e-14	0.186	-0.17	-0.0908	18	chr7	157694515	157694517	-	PTPRN2	introns	islands	0.0898	0.946
cg02860108	87	chr7:157694404:157697628	hypo	4.1e-14	0.186	-0.17	-0.0908	18	chr7	157695229	157695231	+	PTPRN2	NA	islands	0.105	0.783
cg04087039	87	chr7:157694404:157697628	hypo	4.1e-14	0.186	-0.17	-0.0908	18	chr7	157697458	157697460	+	PTPRN2	NA	shelves	0.0752	0.995
cg04246957	87	chr7:157694404:157697628	hypo	4.1e-14	0.186	-0.17	-0.0908	18	chr7	157696588	157696590	+	PTPRN2	NA	shores	0.069	0.969
cg05874166	87	chr7:157694404:157697628	hypo	4.1e-14	0.186	-0.17	-0.0908	18	chr7	157695356	157695358	+	PTPRN2	NA	islands	0.069	0.754
cg06018853	87	chr7:157694404:157697628	hypo	4.1e-14	0.186	-0.17	-0.0908	18	chr7	157696838	157696840	+	PTPRN2	NA	shores	0.0626	0.957
cg10322560	87	chr7:157694404:157697628	hypo	4.1e-14	0.186	-0.17	-0.0908	18	chr7	157694744	157694746	+	PTPRN2	NA	shores	0.099	0.0864
cg12015948	87	chr7:157694404:157697628	hypo	4.1e-14	0.186	-0.17	-0.0908	18	chr7	157697370	157697372	+	PTPRN2	NA	shelves	0.056	0.815
cg14582691	87	chr7:157694404:157697628	hypo	4.1e-14	0.186	-0.17	-0.0908	18	chr7	157695025	157695027	+	PTPRN2	NA	islands,shores	0.125	0.853
cg18948899	87	chr7:157694404:157697628	hypo	4.1e-14	0.186	-0.17	-0.0908	18	chr7	157695837	157695839	-	PTPRN2	introns	shores	0.0899	0.186
cg19434087	87	chr7:157694404:157697628	hypo	4.1e-14	0.186	-0.17	-0.0908	18	chr7	157696663	157696665	-	PTPRN2	introns	shores	0.0787	0.838
cg19437757	87	chr7:157694404:157697628	hypo	4.1e-14	0.186	-0.17	-0.0908	18	chr7	157697056	157697058	+	PTPRN2	NA	shores	0.0785	0.786
cg22213057	87	chr7:157694404:157697628	hypo	4.1e-14	0.186	-0.17	-0.0908	18	chr7	157697239	157697241	-	PTPRN2	introns	shores	0.101	0.906
cg23447239	87	chr7:157694404:157697628	hypo	4.1e-14	0.186	-0.17	-0.0908	18	chr7	157697627	157697629	-	PTPRN2	introns	shelves	0.0884	0.958
cg24500428	87	chr7:157694404:157697628	hypo	4.1e-14	0.186	-0.17	-0.0908	18	chr7	157695746	157695748	-	PTPRN2	introns	shores	0.0543	0.0434
cg00290626	88	chr8:132499131:132499419	hyper	0.00107	0.187	0.16	0.109	2	chr8	132499130	132499132	-	NA	intergenic	inter	-0.237	0.92
cg16264520	88	chr8:132499131:132499419	hyper	0.00107	0.187	0.16	0.109	2	chr8	132499418	132499420	+	NA	intergenic	inter	-0.12	0.897
cg14792160	89	chr1:152758453:152758755	hyper	3.91e-05	0.19	0.11	0.0955	3	chr1	152758631	152758633	-	LCE1B;LCE1E	NA	inter	-0.0778	0.684
cg21065959	89	chr1:152758453:152758755	hyper	3.91e-05	0.19	0.11	0.0955	3	chr1	152758754	152758756	-	LCE1B;LCE1E	NA	inter	-0.128	0.352
cg25610428	89	chr1:152758453:152758755	hyper	3.91e-05	0.19	0.11	0.0955	3	chr1	152758452	152758454	-	LCE1B;LCE1E	NA	inter	-0.134	0.991
cg12513616	90	chr5:177370977:177371597	hyper	0.000274	0.191	0.18	0.129	2	chr5	177370976	177370978	-	RP11-1252I4.2;RP11-423H2.1	NA	islands	-0.121	0.975
cg23199815	90	chr5:177370977:177371597	hyper	0.000274	0.191	0.18	0.129	2	chr5	177371596	177371598	+	RP11-1252I4.2;RP11-423H2.1	introns	islands	-0.212	0.926
cg23302998	91	chr17:31888899:31889590	hypo	0.000976	0.192	-0.13	-0.116	2	chr17	31888898	31888900	-	ASIC2	introns	inter	0.0779	0.45
cg25204186	91	chr17:31888899:31889590	hypo	0.000976	0.192	-0.13	-0.116	2	chr17	31889589	31889591	-	ASIC2	introns	inter	0.0707	0.814
cg04191403	92	chr16:87637999:87638542	hyper	8.94e-07	0.192	0.18	0.0892	4	chr16	87637998	87638000	-	JPH3	NA	shores	-0.0931	0.922
cg04586299	92	chr16:87637999:87638542	hyper	8.94e-07	0.192	0.18	0.0892	4	chr16	87638483	87638485	-	JPH3	NA	shores	0.0146	0.0991
cg10033488	92	chr16:87637999:87638542	hyper	8.94e-07	0.192	0.18	0.0892	4	chr16	87638379	87638381	-	JPH3	NA	shores	-0.018	0.922
cg26684601	92	chr16:87637999:87638542	hyper	8.94e-07	0.192	0.18	0.0892	4	chr16	87638541	87638543	+	JPH3	introns	shores	-0.0392	0.816
cg02347487	93	chr11:7059103:7059980	hyper	0.00164	0.192	0.14	0.138	2	chr11	7059102	7059104	-	NLRP14	NA	inter	-0.181	0.986
cg25203856	93	chr11:7059103:7059980	hyper	0.00164	0.192	0.14	0.138	2	chr11	7059979	7059981	-	NLRP14	NA	inter	-0.203	0.836
cg00591234	94	chr6:26043546:26046579	hyper	2.94e-17	0.193	0.3	0.158	19	chr6	26046578	26046580	-	HIST1H2BB	1to5kb	shores	-0.0597	0.498
cg00779304	94	chr6:26043546:26046579	hyper	2.94e-17	0.193	0.3	0.158	19	chr6	26044840	26044842	+	HIST1H2BB;HIST1H3C	promoters	shores	-0.212	0.994
cg02221866	94	chr6:26043546:26046579	hyper	2.94e-17	0.193	0.3	0.158	19	chr6	26044337	26044339	+	HIST1H2BB;HIST1H3C;U91328.2	1to5kb	islands	-0.374	0.468
cg02677388	94	chr6:26043546:26046579	hyper	2.94e-17	0.193	0.3	0.158	19	chr6	26045787	26045789	-	HIST1H2BB;HIST1H3C	1to5kb	islands	-0.187	0.965
cg04800585	94	chr6:26043546:26046579	hyper	2.94e-17	0.193	0.3	0.158	19	chr6	26043545	26043547	+	HIST1H2BB;U91328.2	1to5kb	shores	-0.2	0.843
cg05646373	94	chr6:26043546:26046579	hyper	2.94e-17	0.193	0.3	0.158	19	chr6	26044459	26044461	-	HIST1H2BB;HIST1H3C;U91328.2	promoters	islands	-0.374	0.72
cg07636178	94	chr6:26043546:26046579	hyper	2.94e-17	0.193	0.3	0.158	19	chr6	26045533	26045535	+	HIST1H2BB;HIST1H3C	promoters	shores	-0.304	0.995
cg07701237	94	chr6:26043546:26046579	hyper	2.94e-17	0.193	0.3	0.158	19	chr6	26044219	26044221	+	HIST1H2BB;HIST1H3C;U91328.2	1to5kb	islands	-0.419	0.488
cg10199913	94	chr6:26043546:26046579	hyper	2.94e-17	0.193	0.3	0.158	19	chr6	26045986	26045988	-	HIST1H2BB;HIST1H3C	1to5kb	islands	-0.264	0.542
cg12588279	94	chr6:26043546:26046579	hyper	2.94e-17	0.193	0.3	0.158	19	chr6	26043731	26043733	-	HIST1H2BB;U91328.2	cds,exons,firstexons,intronexonboundaries	shores	-0.235	0.916
cg15387132	94	chr6:26043546:26046579	hyper	2.94e-17	0.193	0.3	0.158	19	chr6	26044203	26044205	+	HIST1H2BB;HIST1H3C;U91328.2	1to5kb	islands,shores	-0.387	0.99
cg17432453	94	chr6:26043546:26046579	hyper	2.94e-17	0.193	0.3	0.158	19	chr6	26045531	26045533	+	HIST1H2BB;HIST1H3C	promoters	shores	-0.32	0.722
cg20545458	94	chr6:26043546:26046579	hyper	2.94e-17	0.193	0.3	0.158	19	chr6	26046340	26046342	+	HIST1H2BB	NA	shores	-0.174	0.779
cg21250296	94	chr6:26043546:26046579	hyper	2.94e-17	0.193	0.3	0.158	19	chr6	26044404	26044406	+	HIST1H2BB;HIST1H3C;U91328.2	1to5kb	islands	-0.289	0.98
cg22478210	94	chr6:26043546:26046579	hyper	2.94e-17	0.193	0.3	0.158	19	chr6	26043989	26043991	+	HIST1H2BB;U91328.2	1to5kb	shores	-0.215	0.91
cg25438963	94	chr6:26043546:26046579	hyper	2.94e-17	0.193	0.3	0.158	19	chr6	26045662	26045664	+	HIST1H2BB;HIST1H3C	cds,exons,firstexons	islands	-0.387	0.99
cg26028573	94	chr6:26043546:26046579	hyper	2.94e-17	0.193	0.3	0.158	19	chr6	26043586	26043588	-	HIST1H2BB;U91328.2	cds,exons,firstexons	shores	-0.0952	0.958
cg26426142	94	chr6:26043546:26046579	hyper	2.94e-17	0.193	0.3	0.158	19	chr6	26044273	26044275	-	HIST1H2BB;HIST1H3C;U91328.2	promoters	islands	-0.342	0.981
cg27635394	94	chr6:26043546:26046579	hyper	2.94e-17	0.193	0.3	0.158	19	chr6	26043819	26043821	-	HIST1H2BB;U91328.2	cds,exons,firstexons,intronexonboundaries	shores	-0.355	0.991
cg04690998	95	chr7:2339170:2339777	hyper	0.000782	0.194	0.19	0.183	2	chr7	2339776	2339778	-	SNX8	introns	inter	-0.0535	0.799
cg05516271	95	chr7:2339170:2339777	hyper	0.000782	0.194	0.19	0.183	2	chr7	2339169	2339171	-	SNX8	introns	inter	-0.158	0.968
cg00472710	96	chr3:151178727:151178904	hyper	4.21e-05	0.195	0.13	0.11	3	chr3	151178726	151178728	-	NA	1to5kb	islands	-0.176	0.948
cg16780454	96	chr3:151178727:151178904	hyper	4.21e-05	0.195	0.13	0.11	3	chr3	151178759	151178761	+	NA	NA	islands	-0.225	0.992
cg21766308	96	chr3:151178727:151178904	hyper	4.21e-05	0.195	0.13	0.11	3	chr3	151178903	151178905	-	NA	1to5kb	islands	-0.204	0.934
cg01596901	97	chr11:131241286:131241788	hyper	6.11e-07	0.196	0.14	0.0971	3	chr11	131241285	131241287	-	NTM	NA	inter	-0.00621	0.991
cg15235707	97	chr11:131241286:131241788	hyper	6.11e-07	0.196	0.14	0.0971	3	chr11	131241787	131241789	+	NTM	introns	inter	-0.0957	0.432
cg23375384	97	chr11:131241286:131241788	hyper	6.11e-07	0.196	0.14	0.0971	3	chr11	131241595	131241597	+	NTM	introns	inter	-0.108	0.883
cg10853063	98	chr12:120315422:120315669	hypo	0.00888	0.198	-0.09	-0.0789	2	chr12	120315421	120315423	-	CIT	promoters	shores	0.00943	0.45
cg15886307	98	chr12:120315422:120315669	hypo	0.00888	0.198	-0.09	-0.0789	2	chr12	120315668	120315670	-	CIT	promoters	shores	0.00932	0.745
cg02381385	99	chr19:52004630:52006105	hypo	3.72e-13	0.199	-0.16	-0.109	11	chr19	52005187	52005189	-	SIGLEC12	promoters,1to5kb,intronexonboundaries	inter	0.0608	0.991
cg02695074	99	chr19:52004630:52006105	hypo	3.72e-13	0.199	-0.16	-0.109	11	chr19	52005069	52005071	+	SIGLEC12	NA	inter	0.0239	0.0835
cg04336859	99	chr19:52004630:52006105	hypo	3.72e-13	0.199	-0.16	-0.109	11	chr19	52005152	52005154	-	SIGLEC12	promoters,1to5kb,intronexonboundaries	inter	0.037	0.961
cg12013571	99	chr19:52004630:52006105	hypo	3.72e-13	0.199	-0.16	-0.109	11	chr19	52006104	52006106	-	SIGLEC12	1to5kb	inter	0.0951	0.971
cg12530021	99	chr19:52004630:52006105	hypo	3.72e-13	0.199	-0.16	-0.109	11	chr19	52004629	52004631	+	SIGLEC12	NA	inter	0.0853	0.96
cg13981787	99	chr19:52004630:52006105	hypo	3.72e-13	0.199	-0.16	-0.109	11	chr19	52005175	52005177	-	SIGLEC12	promoters,1to5kb,intronexonboundaries	inter	0.0778	0.984
cg14953197	99	chr19:52004630:52006105	hypo	3.72e-13	0.199	-0.16	-0.109	11	chr19	52005650	52005652	-	SIGLEC12	promoters,1to5kb	inter	0.12	0.949
cg17872326	99	chr19:52004630:52006105	hypo	3.72e-13	0.199	-0.16	-0.109	11	chr19	52005981	52005983	-	SIGLEC12	promoters,1to5kb	inter	0.15	0.746
cg18986165	99	chr19:52004630:52006105	hypo	3.72e-13	0.199	-0.16	-0.109	11	chr19	52005989	52005991	-	SIGLEC12	promoters,1to5kb	inter	0.187	0.329
cg25969123	99	chr19:52004630:52006105	hypo	3.72e-13	0.199	-0.16	-0.109	11	chr19	52005107	52005109	-	SIGLEC12	promoters,1to5kb,intronexonboundaries	inter	0.0673	0.18
cg27086014	99	chr19:52004630:52006105	hypo	3.72e-13	0.199	-0.16	-0.109	11	chr19	52004991	52004993	+	SIGLEC12	NA	inter	0.091	0.86
cg03764585	100	chr1:203320190:203320541	hyper	1.34e-07	0.2	0.13	0.114	6	chr1	203320222	203320224	+	FMOD	NA	inter	-0.148	0.297
cg04704856	100	chr1:203320190:203320541	hyper	1.34e-07	0.2	0.13	0.114	6	chr1	203320189	203320191	+	FMOD	NA	inter	-0.143	0.296
cg16289210	100	chr1:203320190:203320541	hyper	1.34e-07	0.2	0.13	0.114	6	chr1	203320395	203320397	+	FMOD	NA	inter	-0.218	0.99
cg22705746	100	chr1:203320190:203320541	hyper	1.34e-07	0.2	0.13	0.114	6	chr1	203320505	203320507	+	FMOD	NA	inter	-0.216	0.549
cg26987645	100	chr1:203320190:203320541	hyper	1.34e-07	0.2	0.13	0.114	6	chr1	203320385	203320387	+	FMOD	NA	inter	-0.226	0.826
cg27387030	100	chr1:203320190:203320541	hyper	1.34e-07	0.2	0.13	0.114	6	chr1	203320540	203320542	-	FMOD	promoters	inter	-0.26	0.476
cg00786256	101	chr6:74018889:74020122	hyper	1.75e-14	0.201	0.24	0.115	7	chr6	74018888	74018890	+	KHDC1	NA	shores	0.051	0.831
cg08289063	101	chr6:74018889:74020122	hyper	1.75e-14	0.201	0.24	0.115	7	chr6	74019561	74019563	-	KHDC1	5UTRs,exons,firstexons,introns,intronexonboundaries	islands	-0.263	0.586
cg12281798	101	chr6:74018889:74020122	hyper	1.75e-14	0.201	0.24	0.115	7	chr6	74019832	74019834	-	KHDC1	5UTRs,exons,firstexons,introns,intronexonboundaries,exonintronboundaries	islands	-0.188	0.976
cg12938565	101	chr6:74018889:74020122	hyper	1.75e-14	0.201	0.24	0.115	7	chr6	74020017	74020019	-	KHDC1	promoters,introns,intronexonboundaries,exonintronboundaries	islands	-0.143	0.988
cg13272280	101	chr6:74018889:74020122	hyper	1.75e-14	0.201	0.24	0.115	7	chr6	74019652	74019654	-	KHDC1	5UTRs,exons,firstexons,introns	islands	-0.119	0.992
cg16655805	101	chr6:74018889:74020122	hyper	1.75e-14	0.201	0.24	0.115	7	chr6	74020121	74020123	-	KHDC1	promoters,intronexonboundaries,exonintronboundaries	shores	-0.274	0.992
cg19690766	101	chr6:74018889:74020122	hyper	1.75e-14	0.201	0.24	0.115	7	chr6	74019629	74019631	+	KHDC1	NA	islands	-0.177	0.978
cg11554507	102	chr7:31379820:31381526	hyper	3.09e-07	0.203	0.21	0.108	5	chr7	31380571	31380573	-	NEUROD6	promoters,1to5kb,intronexonboundaries	inter	-0.196	0.218
cg15903915	102	chr7:31379820:31381526	hyper	3.09e-07	0.203	0.21	0.108	5	chr7	31381064	31381066	+	NEUROD6	NA	inter	-0.187	0.919
cg20547031	102	chr7:31379820:31381526	hyper	3.09e-07	0.203	0.21	0.108	5	chr7	31381525	31381527	+	NEUROD6	NA	inter	-0.0958	0.972
cg25597535	102	chr7:31379820:31381526	hyper	3.09e-07	0.203	0.21	0.108	5	chr7	31379819	31379821	-	NEUROD6	promoters,introns	shelves	-0.0897	0.616
cg26312920	102	chr7:31379820:31381526	hyper	3.09e-07	0.203	0.21	0.108	5	chr7	31380389	31380391	+	NEUROD6	NA	shelves	-0.087	0.951
cg09569097	103	chr7:129419030:129419139	hypo	0.000715	0.205	-0.18	-0.161	2	chr7	129419029	129419031	+	NA	NA	islands	-0.0256	0.902
cg18235026	103	chr7:129419030:129419139	hypo	0.000715	0.205	-0.18	-0.161	2	chr7	129419138	129419140	+	NA	NA	islands	-0.0415	0.943
cg02970384	104	chr1:229566769:229567560	hyper	2.22e-06	0.206	0.22	0.141	4	chr1	229567559	229567561	-	ACTA1	cds,exons,intronexonboundaries,exonintronboundaries	islands	-0.133	0.869
cg07117219	104	chr1:229566769:229567560	hyper	2.22e-06	0.206	0.22	0.141	4	chr1	229566768	229566770	-	NA	intergenic	shores	-0.19	0.992
cg11589139	104	chr1:229566769:229567560	hyper	2.22e-06	0.206	0.22	0.141	4	chr1	229567138	229567140	+	ACTA1	NA	shores	-0.121	0.776
cg18343474	104	chr1:229566769:229567560	hyper	2.22e-06	0.206	0.22	0.141	4	chr1	229566907	229566909	+	NA	intergenic	shores	-0.153	0.913
cg26119620	105	chr5:168726889:168727088	hyper	0.00046	0.21	0.12	0.103	2	chr5	168727087	168727089	+	SLIT3	NA	shores	-0.101	0.532
cg26624398	105	chr5:168726889:168727088	hyper	0.00046	0.21	0.12	0.103	2	chr5	168726888	168726890	-	SLIT3	introns	shores	-0.125	0.98
cg20242778	106	chr1:220983660:220983793	hypo	0.00152	0.214	-0.23	-0.176	2	chr1	220983659	220983661	+	2001-03-01	introns	inter	0.0543	0.978
cg26018382	106	chr1:220983660:220983793	hypo	0.00152	0.214	-0.23	-0.176	2	chr1	220983792	220983794	+	2001-03-01	introns	inter	0.141	0.971
cg06173513	107	chr14:71953890:71954034	hypo	0.000856	0.215	-0.08	-0.0686	2	chr14	71954033	71954035	+	SIPA1L1	promoters,introns	inter	0.103	0.701
cg27053629	107	chr14:71953890:71954034	hypo	0.000856	0.215	-0.08	-0.0686	2	chr14	71953889	71953891	+	SIPA1L1	promoters,introns	inter	0.0922	0.986
cg05934196	108	chr8:22925391:22925766	hyper	3.57e-05	0.217	0.16	0.133	3	chr8	22925765	22925767	-	RP11-875O11.2;TNFRSF10B	introns	islands	-0.136	0.963
cg08954353	108	chr8:22925391:22925766	hyper	3.57e-05	0.217	0.16	0.133	3	chr8	22925655	22925657	+	RP11-875O11.2;TNFRSF10B	promoters	islands,shores	-0.247	0.973
cg13580286	108	chr8:22925391:22925766	hyper	3.57e-05	0.217	0.16	0.133	3	chr8	22925390	22925392	+	RP11-875O11.2;TNFRSF10B	promoters	shores	-0.193	0.918
cg06892898	109	chr7:37024552:37024713	hyper	0.000684	0.217	0.14	0.136	2	chr7	37024712	37024714	+	ELMO1	NA	inter	-0.164	0.325
cg08044454	109	chr7:37024552:37024713	hyper	0.000684	0.217	0.14	0.136	2	chr7	37024551	37024553	+	ELMO1	NA	inter	-0.205	0.991
cg05551825	110	chr7:5735123:5735129	hyper	0.00128	0.217	0.13	0.127	2	chr7	5735128	5735130	+	RNF216	NA	inter	-0.229	0.276
cg21637392	110	chr7:5735123:5735129	hyper	0.00128	0.217	0.13	0.127	2	chr7	5735122	5735124	+	RNF216	NA	inter	-0.243	0.476
cg15523060	111	chr19:8952004:8952874	hypo	0.000289	0.223	-0.1	-0.0833	3	chr19	8952028	8952030	-	MBD3L1	NA	inter	0.149	0.861
cg18885299	111	chr19:8952004:8952874	hypo	0.000289	0.223	-0.1	-0.0833	3	chr19	8952873	8952875	+	MBD3L1	promoters	inter	0.0401	0.426
cg26308280	111	chr19:8952004:8952874	hypo	0.000289	0.223	-0.1	-0.0833	3	chr19	8952003	8952005	-	MBD3L1	NA	inter	0.148	0.681
cg00919591	112	chr22:23523942:23524136	hypo	0.00107	0.224	-0.09	-0.0775	2	chr22	23524135	23524137	-	BCR	NA	islands	0.0638	0.186
cg06737981	112	chr22:23523942:23524136	hypo	0.00107	0.224	-0.09	-0.0775	2	chr22	23523941	23523943	-	BCR	NA	islands	0.05	0.198
cg08108868	113	chr14:90920641:90920921	hyper	0.000279	0.226	0.13	0.0978	2	chr14	90920920	90920922	+	LINC00642;RP11-1078H9.1	promoters	inter	-0.121	0.986
cg13497903	113	chr14:90920641:90920921	hyper	0.000279	0.226	0.13	0.0978	2	chr14	90920640	90920642	-	LINC00642;RP11-1078H9.1	NA	inter	-0.17	0.486
cg00222472	114	chr1:164545553:164547119	hyper	5.02e-06	0.23	0.18	0.125	6	chr1	164545782	164545784	-	PBX1	NA	islands	-0.206	0.377
cg06750897	114	chr1:164545553:164547119	hyper	5.02e-06	0.23	0.18	0.125	6	chr1	164545552	164545554	-	PBX1	NA	islands	-0.232	0.842
cg18181229	114	chr1:164545553:164547119	hyper	5.02e-06	0.23	0.18	0.125	6	chr1	164545698	164545700	-	PBX1	NA	islands	-0.233	0.0875
cg20682146	114	chr1:164545553:164547119	hyper	5.02e-06	0.23	0.18	0.125	6	chr1	164545842	164545844	+	PBX1	introns	islands	-0.129	0.961
cg20825416	114	chr1:164545553:164547119	hyper	5.02e-06	0.23	0.18	0.125	6	chr1	164547118	164547120	-	PBX1	NA	shores	-0.183	0.118
cg22238122	114	chr1:164545553:164547119	hyper	5.02e-06	0.23	0.18	0.125	6	chr1	164546142	164546144	+	PBX1	introns	shores	-0.216	0.661
cg02038273	115	chr10:133793442:133794593	hyper	5.34e-12	0.232	0.22	0.0671	8	chr10	133794592	133794594	+	BNIP3;RP11-45A17.4	NA	islands	0.052	0.916
cg12751948	115	chr10:133793442:133794593	hyper	5.34e-12	0.232	0.22	0.0671	8	chr10	133794453	133794455	+	BNIP3;RP11-45A17.4	NA	islands	0.132	0.594
cg15390444	115	chr10:133793442:133794593	hyper	5.34e-12	0.232	0.22	0.0671	8	chr10	133793441	133793443	+	BNIP3;RP11-45A17.4	NA	islands	-0.113	0.977
cg16592121	115	chr10:133793442:133794593	hyper	5.34e-12	0.232	0.22	0.0671	8	chr10	133794557	133794559	-	BNIP3;RP11-45A17.4	introns	islands	0.143	0.959
cg18477674	115	chr10:133793442:133794593	hyper	5.34e-12	0.232	0.22	0.0671	8	chr10	133793526	133793528	-	BNIP3;RP11-45A17.4	introns	islands	-0.186	0.481
cg23471067	115	chr10:133793442:133794593	hyper	5.34e-12	0.232	0.22	0.0671	8	chr10	133793476	133793478	-	BNIP3;RP11-45A17.4	introns	islands	-0.185	0.762
cg25123362	115	chr10:133793442:133794593	hyper	5.34e-12	0.232	0.22	0.0671	8	chr10	133793733	133793735	-	BNIP3;RP11-45A17.4	introns	shores	-0.0498	0.987
cg25233900	115	chr10:133793442:133794593	hyper	5.34e-12	0.232	0.22	0.0671	8	chr10	133793645	133793647	-	BNIP3;RP11-45A17.4	introns	islands	-0.0804	0.424
cg13037201	116	chr14:89017615:89018372	hyper	2.12e-05	0.232	0.17	0.132	4	chr14	89018371	89018373	+	PTPN21;RP11-507K2.3	NA	shores	-0.231	0.652
cg20265748	116	chr14:89017615:89018372	hyper	2.12e-05	0.232	0.17	0.132	4	chr14	89017614	89017616	+	PTPN21;RP11-507K2.3	NA	shores	-0.199	0.655
cg23574802	116	chr14:89017615:89018372	hyper	2.12e-05	0.232	0.17	0.132	4	chr14	89017725	89017727	-	PTPN21;RP11-507K2.3	promoters,5UTRs,exons,firstexons,introns,intronexonboundaries,exonintronboundaries	islands	-0.177	0.886
cg25074426	116	chr14:89017615:89018372	hyper	2.12e-05	0.232	0.17	0.132	4	chr14	89017775	89017777	+	PTPN21;RP11-507K2.3	NA	islands	-0.159	0.897
cg13391488	117	chr9:117068159:117068532	hypo	0.000224	0.233	-0.11	-0.0981	3	chr9	117068531	117068533	-	COL27A1	NA	inter	0.069	0.79
cg14572845	117	chr9:117068159:117068532	hypo	0.000224	0.233	-0.11	-0.0981	3	chr9	117068360	117068362	-	COL27A1	NA	inter	0.0373	0.613
cg14579546	117	chr9:117068159:117068532	hypo	0.000224	0.233	-0.11	-0.0981	3	chr9	117068158	117068160	-	COL27A1	NA	inter	0.0353	0.901
cg02560510	118	chr16:51684824:51685042	hypo	8.17e-06	0.233	-0.24	-0.143	3	chr16	51684823	51684825	-	NA	intergenic	inter	0.125	0.0683
cg07440507	118	chr16:51684824:51685042	hypo	8.17e-06	0.233	-0.24	-0.143	3	chr16	51685041	51685043	-	NA	intergenic	inter	0.00353	0.982
cg09305883	118	chr16:51684824:51685042	hypo	8.17e-06	0.233	-0.24	-0.143	3	chr16	51684944	51684946	+	NA	intergenic	inter	0.0383	0.925
cg01921066	119	chr1:94511166:94511426	hypo	0.00192	0.234	-0.2	-0.176	2	chr1	94511165	94511167	-	ABCA4	introns	inter	0.0342	0.988
cg12085314	119	chr1:94511166:94511426	hypo	0.00192	0.234	-0.2	-0.176	2	chr1	94511425	94511427	+	ABCA4	NA	inter	-0.0147	0.981
cg05238769	120	chr21:34398849:34399361	hypo	1.45e-05	0.236	-0.23	-0.154	3	chr21	34399259	34399261	-	AP000282.2;OLIG2	NA	islands	0.0897	0.695
cg14293300	120	chr21:34398849:34399361	hypo	1.45e-05	0.236	-0.23	-0.154	3	chr21	34399360	34399362	-	AP000282.2;OLIG2	NA	islands	0.0648	0.566
cg14843922	120	chr21:34398849:34399361	hypo	1.45e-05	0.236	-0.23	-0.154	3	chr21	34398848	34398850	-	AP000282.2;OLIG2	NA	islands	0.0673	0.97
cg15972496	121	chr8:47130777:47130822	hypo	0.00121	0.237	-0.1	-0.0864	2	chr8	47130776	47130778	-	NA	intergenic	inter	0.0996	0.144
cg20264573	121	chr8:47130777:47130822	hypo	0.00121	0.237	-0.1	-0.0864	2	chr8	47130821	47130823	+	NA	intergenic	inter	0.103	0.42
cg01289544	122	chr2:27887409:27887547	hyper	0.000354	0.239	0.12	0.0958	2	chr2	27887408	27887410	-	SLC4A1AP;SUPT7L	promoters	islands	-0.129	0.905
cg08239375	122	chr2:27887409:27887547	hyper	0.000354	0.239	0.12	0.0958	2	chr2	27887546	27887548	-	SLC4A1AP;SUPT7L	1to5kb	shores	-0.0613	0.923
cg04545556	123	chr7:98255916:98256076	hyper	7.67e-05	0.244	0.09	0.0801	3	chr7	98256075	98256077	-	NPTX2	NA	inter	0.00503	0.991
cg17278447	123	chr7:98255916:98256076	hyper	7.67e-05	0.244	0.09	0.0801	3	chr7	98255969	98255971	+	NPTX2	introns	inter	-0.0334	0.613
cg20304727	123	chr7:98255916:98256076	hyper	7.67e-05	0.244	0.09	0.0801	3	chr7	98255915	98255917	-	NPTX2	NA	inter	-0.0266	0.98
cg00155609	124	chr19:12911875:12913155	hyper	2.37e-19	0.245	0.3	0.147	11	chr19	12912526	12912528	+	CTD-2659N19.10;HOOK2;PRDX2	1to5kb	islands	-0.205	0.993
cg03860466	124	chr19:12911875:12913155	hyper	2.37e-19	0.245	0.3	0.147	11	chr19	12912940	12912942	-	HOOK2;PRDX2	promoters	shores	-0.119	0.76
cg07077694	124	chr19:12911875:12913155	hyper	2.37e-19	0.245	0.3	0.147	11	chr19	12912251	12912253	-	CTD-2659N19.10;HOOK2;PRDX2	introns,intronexonboundaries	islands	-0.118	0.385
cg11370532	124	chr19:12911875:12913155	hyper	2.37e-19	0.245	0.3	0.147	11	chr19	12912577	12912579	+	CTD-2659N19.10;HOOK2;PRDX2	1to5kb	islands	-0.266	0.991
cg13375538	124	chr19:12911875:12913155	hyper	2.37e-19	0.245	0.3	0.147	11	chr19	12911874	12911876	-	CTD-2659N19.10;HOOK2;PRDX2	cds,exons,intronexonboundaries,exonintronboundaries	shores	-0.0508	0.622
cg13618045	124	chr19:12911875:12913155	hyper	2.37e-19	0.245	0.3	0.147	11	chr19	12913154	12913156	-	HOOK2;PRDX2	promoters	shores	-0.136	0.993
cg15976709	124	chr19:12911875:12913155	hyper	2.37e-19	0.245	0.3	0.147	11	chr19	12913118	12913120	-	HOOK2;PRDX2	promoters	shores	-0.151	0.989
cg15993354	124	chr19:12911875:12913155	hyper	2.37e-19	0.245	0.3	0.147	11	chr19	12912589	12912591	+	CTD-2659N19.10;HOOK2;PRDX2	1to5kb	islands	-0.201	0.822
cg22555472	124	chr19:12911875:12913155	hyper	2.37e-19	0.245	0.3	0.147	11	chr19	12913115	12913117	-	HOOK2;PRDX2	promoters	shores	-0.168	0.956
cg23467004	124	chr19:12911875:12913155	hyper	2.37e-19	0.245	0.3	0.147	11	chr19	12912243	12912245	-	CTD-2659N19.10;HOOK2;PRDX2	introns,intronexonboundaries	islands	-0.154	0.813
cg26529371	124	chr19:12911875:12913155	hyper	2.37e-19	0.245	0.3	0.147	11	chr19	12911982	12911984	-	CTD-2659N19.10;HOOK2;PRDX2	cds,exons,intronexonboundaries,exonintronboundaries	islands	-0.0936	0.774
cg13279673	125	chr6:50674399:50674663	hyper	4.23e-05	0.246	0.19	0.162	3	chr6	50674521	50674523	-	NA	intergenic	inter	-0.163	0.991
cg16291880	125	chr6:50674399:50674663	hyper	4.23e-05	0.246	0.19	0.162	3	chr6	50674398	50674400	-	NA	intergenic	inter	-0.155	0.247
cg23913421	125	chr6:50674399:50674663	hyper	4.23e-05	0.246	0.19	0.162	3	chr6	50674662	50674664	+	NA	intergenic	inter	-0.223	0.701
cg05088704	126	chr7:37923971:37924598	hyper	0.0046	0.248	0.1	0.088	2	chr7	37923970	37923972	-	EPDR1;NME8	NA	inter	-0.0504	0.77
cg27518977	126	chr7:37923971:37924598	hyper	0.0046	0.248	0.1	0.088	2	chr7	37924597	37924599	+	EPDR1;NME8	introns,intronexonboundaries	inter	-0.0658	0.97
cg18107094	127	chr8:110020783:110020924	hyper	0.00262	0.249	0.19	0.171	2	chr8	110020923	110020925	-	RP11-1084E5.1	intergenic	inter	-0.275	0.258
cg21603744	127	chr8:110020783:110020924	hyper	0.00262	0.249	0.19	0.171	2	chr8	110020782	110020784	+	RP11-1084E5.1	intergenic	inter	-0.182	0.715
cg00721062	128	chr3:46797928:46798240	hyper	0.000212	0.251	0.11	0.0252	2	chr3	46797927	46797929	+	PRSS45;PRSS50	NA	shores	0.0276	0.517
cg17581925	128	chr3:46797928:46798240	hyper	0.000212	0.251	0.11	0.0252	2	chr3	46798239	46798241	-	PRSS45;PRSS50	introns,intronexonboundaries	islands	-0.0866	0.989
cg00300969	129	chr20:31366437:31366486	hypo	0.000335	0.252	-0.11	-0.0962	3	chr20	31366485	31366487	-	DNMT3B	NA	inter	0.0809	0.83
cg17475857	129	chr20:31366437:31366486	hypo	0.000335	0.252	-0.11	-0.0962	3	chr20	31366465	31366467	-	DNMT3B	NA	inter	0.0693	0.294
cg24403338	129	chr20:31366437:31366486	hypo	0.000335	0.252	-0.11	-0.0962	3	chr20	31366436	31366438	+	DNMT3B	1to5kb,introns	inter	0.109	0.862
cg09615056	130	chr16:1478504:1478718	hypo	0.000981	0.254	-0.14	-0.137	2	chr16	1478717	1478719	-	NA	introns	islands	0.0692	0.85
cg27239473	130	chr16:1478504:1478718	hypo	0.000981	0.254	-0.14	-0.137	2	chr16	1478503	1478505	-	NA	cds,exons,intronexonboundaries,exonintronboundaries	islands	0.102	0.291
cg02618968	131	chr17:79409765:79410752	hypo	5.61e-08	0.263	-0.12	-0.0639	6	chr17	79410543	79410545	+	BAHCC1	promoters,cds,exons,exonintronboundaries	shores	0.025	0.942
cg13296578	131	chr17:79409765:79410752	hypo	5.61e-08	0.263	-0.12	-0.0639	6	chr17	79410559	79410561	+	BAHCC1	promoters,cds,exons,exonintronboundaries	shores	0.0465	0.982
cg23370394	131	chr17:79409765:79410752	hypo	5.61e-08	0.263	-0.12	-0.0639	6	chr17	79410469	79410471	-	BAHCC1	NA	shores,shelves	0.00754	0.256
cg25523477	131	chr17:79409765:79410752	hypo	5.61e-08	0.263	-0.12	-0.0639	6	chr17	79410701	79410703	-	BAHCC1	NA	shores	0.04	0.943
cg25922714	131	chr17:79409765:79410752	hypo	5.61e-08	0.263	-0.12	-0.0639	6	chr17	79410751	79410753	-	BAHCC1	NA	shores	0.0499	0.669
cg26312493	131	chr17:79409765:79410752	hypo	5.61e-08	0.263	-0.12	-0.0639	6	chr17	79409764	79409766	-	BAHCC1	NA	shelves	0.0326	0.636
cg04681472	132	chr5:149227220:149227361	hyper	0.00344	0.267	0.15	0.144	2	chr5	149227219	149227221	-	PPARGC1B	NA	inter	-0.0199	0.93
cg22442352	132	chr5:149227220:149227361	hyper	0.00344	0.267	0.15	0.144	2	chr5	149227360	149227362	+	PPARGC1B	exons,exonintronboundaries,3UTRs	inter	-0.0053	0.787
cg17392201	133	chr19:54173727:54174606	hypo	0.000225	0.268	-0.15	-0.131	3	chr19	54173934	54173936	-	MIR1323	NA	inter	0.21	0.848
cg20643675	133	chr19:54173727:54174606	hypo	0.000225	0.268	-0.15	-0.131	3	chr19	54173726	54173728	-	MIR1323	NA	inter	0.197	0.74
cg24128045	133	chr19:54173727:54174606	hypo	0.000225	0.268	-0.15	-0.131	3	chr19	54174605	54174607	+	MIR1323	promoters,1to5kb	inter	0.213	0.701
cg02704088	134	chr6:168526298:168526327	hypo	0.00045	0.269	-0.09	-0.0212	2	chr6	168526297	168526299	-	NA	intergenic	shelves	0.0264	0.894
cg10527159	134	chr6:168526298:168526327	hypo	0.00045	0.269	-0.09	-0.0212	2	chr6	168526326	168526328	-	NA	intergenic	shelves	-0.114	0.349
cg15940552	135	chr6:169614394:169614449	hypo	0.000699	0.27	-0.12	-0.111	2	chr6	169614393	169614395	+	XXyac-YX65C7_A.2	intergenic	inter	0.0257	0.95
cg25728699	135	chr6:169614394:169614449	hypo	0.000699	0.27	-0.12	-0.111	2	chr6	169614448	169614450	+	XXyac-YX65C7_A.2	intergenic	inter	0.0591	0.972
cg05238276	136	chr10:130083937:130084439	hypo	0.00178	0.272	-0.1	-0.0974	2	chr10	130084438	130084440	-	LINC01163	NA	inter	0.153	0.896
cg11096063	136	chr10:130083937:130084439	hypo	0.00178	0.272	-0.1	-0.0974	2	chr10	130083936	130083938	-	LINC01163	NA	inter	0.167	0.515
cg04227007	137	chr19:37760583:37760594	hypo	0.00245	0.273	-0.19	-0.169	2	chr19	37760582	37760584	+	CTD-3220F14.1	NA	shores	0.071	0.261
cg04381873	137	chr19:37760583:37760594	hypo	0.00245	0.273	-0.19	-0.169	2	chr19	37760593	37760595	+	CTD-3220F14.1	NA	shores	0.0855	0.226
cg10819050	138	chr2:234883171:234883862	hypo	0.00795	0.273	-0.09	-0.0896	2	chr2	234883170	234883172	-	TRPM8	NA	inter	0.0525	0.555
cg25883348	138	chr2:234883171:234883862	hypo	0.00795	0.273	-0.09	-0.0896	2	chr2	234883861	234883863	-	TRPM8	NA	inter	0.0484	0.393
cg08945711	139	chr15:77852711:77852897	hypo	0.00389	0.276	-0.11	-0.0902	2	chr15	77852710	77852712	-	NA	intergenic	inter	0.0676	0.807
cg17728600	139	chr15:77852711:77852897	hypo	0.00389	0.276	-0.11	-0.0902	2	chr15	77852896	77852898	+	NA	intergenic	inter	0.0467	0.923
cg00031063	140	chr1:17303752:17304434	hypo	0.00731	0.277	-0.07	-0.058	2	chr1	17303751	17303753	+	MFAP2	NA	shelves	0.0282	0.622
cg01728712	140	chr1:17303752:17304434	hypo	0.00731	0.277	-0.07	-0.058	2	chr1	17304433	17304435	-	MFAP2;RP1-37C10.3	introns	shelves	0.0653	0.94
cg01536803	141	chr7:157967926:157968683	hypo	2e-05	0.277	-0.09	-0.081	4	chr7	157968577	157968579	-	PTPRN2	introns	inter	0.0776	0.982
cg06955214	141	chr7:157967926:157968683	hypo	2e-05	0.277	-0.09	-0.081	4	chr7	157968682	157968684	-	PTPRN2	introns	inter	0.128	0.982
cg25903223	141	chr7:157967926:157968683	hypo	2e-05	0.277	-0.09	-0.081	4	chr7	157967925	157967927	-	PTPRN2	introns	inter	0.11	0.992
cg27658314	141	chr7:157967926:157968683	hypo	2e-05	0.277	-0.09	-0.081	4	chr7	157968628	157968630	+	PTPRN2	NA	inter	0.122	0.366
cg04980928	142	chr12:1940380:1940618	hyper	5.62e-05	0.278	0.16	0.133	4	chr12	1940617	1940619	-	CACNA2D4;LRTM2	introns	inter	-0.11	0.851
cg14567043	142	chr12:1940380:1940618	hyper	5.62e-05	0.278	0.16	0.133	4	chr12	1940546	1940548	-	CACNA2D4;LRTM2	introns	inter	-0.196	0.993
cg18633600	142	chr12:1940380:1940618	hyper	5.62e-05	0.278	0.16	0.133	4	chr12	1940451	1940453	-	CACNA2D4;LRTM2	introns	inter	-0.145	0.818
cg18952026	142	chr12:1940380:1940618	hyper	5.62e-05	0.278	0.16	0.133	4	chr12	1940379	1940381	-	CACNA2D4;LRTM2	introns	inter	-0.136	0.584
cg08744726	143	chr7:149322723:149323101	hypo	2.94e-06	0.279	-0.18	-0.153	5	chr7	149323100	149323102	-	ZNF767P	1to5kb	shores	0.023	0.637
cg17337514	143	chr7:149322723:149323101	hypo	2.94e-06	0.279	-0.18	-0.153	5	chr7	149322772	149322774	-	ZNF767P	promoters	shores	0.000671	0.858
cg18311708	143	chr7:149322723:149323101	hypo	2.94e-06	0.279	-0.18	-0.153	5	chr7	149322907	149322909	+	ZNF767P	NA	shores	0.0122	0.695
cg18500448	143	chr7:149322723:149323101	hypo	2.94e-06	0.279	-0.18	-0.153	5	chr7	149322991	149322993	+	ZNF767P	NA	shores	-0.00513	0.891
cg26585868	143	chr7:149322723:149323101	hypo	2.94e-06	0.279	-0.18	-0.153	5	chr7	149322722	149322724	-	ZNF767P	promoters	shores	0.00571	0.954
cg08072356	144	chr14:20611696:20612220	hyper	7.42e-05	0.28	0.19	0.123	3	chr14	20611778	20611780	-	OR4N5	NA	inter	-0.0917	0.712
cg14262740	144	chr14:20611696:20612220	hyper	7.42e-05	0.28	0.19	0.123	3	chr14	20612219	20612221	+	OR4N5	cds,exons,firstexons	inter	-0.214	0.949
cg23234847	144	chr14:20611696:20612220	hyper	7.42e-05	0.28	0.19	0.123	3	chr14	20611695	20611697	-	OR4N5	NA	inter	-0.121	0.273
cg09626521	145	chr3:113932855:113933175	hyper	0.00042	0.28	0.22	0.17	3	chr3	113933103	113933105	+	RP11-553L6.2	promoters	inter	-0.353	0.981
cg09871285	145	chr3:113932855:113933175	hyper	0.00042	0.28	0.22	0.17	3	chr3	113932854	113932856	+	RP11-553L6.2	promoters	inter	-0.218	0.922
cg11612799	145	chr3:113932855:113933175	hyper	0.00042	0.28	0.22	0.17	3	chr3	113933174	113933176	+	RP11-553L6.2	promoters	inter	-0.291	0.978
cg01562471	146	chr3:58570605:58571389	hyper	1.66e-07	0.28	0.21	0.126	5	chr3	58571214	58571216	+	FAM107A	NA	shores	-0.172	0.943
cg04047146	146	chr3:58570605:58571389	hyper	1.66e-07	0.28	0.21	0.126	5	chr3	58570897	58570899	-	FAM107A	introns	shores	-0.125	0.768
cg11661534	146	chr3:58570605:58571389	hyper	1.66e-07	0.28	0.21	0.126	5	chr3	58570604	58570606	+	FAM107A	NA	shores	-0.162	0.53
cg22812733	146	chr3:58570605:58571389	hyper	1.66e-07	0.28	0.21	0.126	5	chr3	58571388	58571390	-	FAM107A	introns	shores	-0.148	0.752
cg23144063	146	chr3:58570605:58571389	hyper	1.66e-07	0.28	0.21	0.126	5	chr3	58570827	58570829	+	FAM107A	NA	shores	-0.16	0.979
cg02480522	147	chr4:140586396:140587536	hyper	1.1e-10	0.283	0.2	0.15	9	chr4	140587535	140587537	+	MGST2	introns	inter	-0.174	0.924
cg03327307	147	chr4:140586396:140587536	hyper	1.1e-10	0.283	0.2	0.15	9	chr4	140586880	140586882	-	MGST2	NA	inter	-0.121	0.924
cg03421014	147	chr4:140586396:140587536	hyper	1.1e-10	0.283	0.2	0.15	9	chr4	140586395	140586397	-	MGST2	NA	inter	0.0188	0.626
cg07705964	147	chr4:140586396:140587536	hyper	1.1e-10	0.283	0.2	0.15	9	chr4	140586987	140586989	+	MGST2	5UTRs,exons,firstexons	inter	-0.19	0.99
cg10724791	147	chr4:140586396:140587536	hyper	1.1e-10	0.283	0.2	0.15	9	chr4	140586920	140586922	+	MGST2	promoters,5UTRs,exons,firstexons	inter	-0.19	0.755
cg11748071	147	chr4:140586396:140587536	hyper	1.1e-10	0.283	0.2	0.15	9	chr4	140587073	140587075	-	MGST2	NA	inter	-0.14	0.982
cg12229172	147	chr4:140586396:140587536	hyper	1.1e-10	0.283	0.2	0.15	9	chr4	140587146	140587148	-	MGST2	NA	inter	-0.17	0.975
cg21604320	147	chr4:140586396:140587536	hyper	1.1e-10	0.283	0.2	0.15	9	chr4	140587178	140587180	+	MGST2	cds,5UTRs,exons,firstexons,exonintronboundaries	inter	-0.21	0.949
cg25613641	147	chr4:140586396:140587536	hyper	1.1e-10	0.283	0.2	0.15	9	chr4	140587142	140587144	+	MGST2	5UTRs,exons,firstexons,exonintronboundaries	inter	-0.189	0.992
cg03326608	148	chr5:145316063:145316416	hyper	7.51e-09	0.283	0.16	0.114	8	chr5	145316079	145316081	+	SH3RF2	promoters,1to5kb,exonintronboundaries	shores	-0.31	0.442
cg08017606	148	chr5:145316063:145316416	hyper	7.51e-09	0.283	0.16	0.114	8	chr5	145316273	145316275	+	SH3RF2	1to5kb,introns,exonintronboundaries	islands	-0.253	0.98
cg09124703	148	chr5:145316063:145316416	hyper	7.51e-09	0.283	0.16	0.114	8	chr5	145316062	145316064	+	SH3RF2	promoters,1to5kb,exonintronboundaries	shores	-0.232	0.834
cg11670060	148	chr5:145316063:145316416	hyper	7.51e-09	0.283	0.16	0.114	8	chr5	145316415	145316417	-	SH3RF2	NA	shores	-0.252	0.993
cg11938014	148	chr5:145316063:145316416	hyper	7.51e-09	0.283	0.16	0.114	8	chr5	145316209	145316211	-	SH3RF2	NA	islands	-0.286	0.853
cg16370645	148	chr5:145316063:145316416	hyper	7.51e-09	0.283	0.16	0.114	8	chr5	145316352	145316354	-	SH3RF2	NA	islands	-0.233	0.97
cg23513690	148	chr5:145316063:145316416	hyper	7.51e-09	0.283	0.16	0.114	8	chr5	145316100	145316102	-	SH3RF2	NA	shores	-0.133	1
cg26399778	148	chr5:145316063:145316416	hyper	7.51e-09	0.283	0.16	0.114	8	chr5	145316211	145316213	-	SH3RF2	NA	islands	-0.341	0.935
cg06847146	149	chr7:21985277:21986672	hypo	6.75e-14	0.283	-0.18	-0.0962	11	chr7	21985612	21985614	-	CDCA7L	promoters,intronexonboundaries	islands	-0.0244	0.758
cg11112419	149	chr7:21985277:21986672	hypo	6.75e-14	0.283	-0.18	-0.0962	11	chr7	21985627	21985629	-	CDCA7L	promoters,intronexonboundaries	islands	-0.0202	0.992
cg11987645	149	chr7:21985277:21986672	hypo	6.75e-14	0.283	-0.18	-0.0962	11	chr7	21985934	21985936	+	CDCA7L	NA	shores	0.00721	0.885
cg13316191	149	chr7:21985277:21986672	hypo	6.75e-14	0.283	-0.18	-0.0962	11	chr7	21985883	21985885	+	CDCA7L	NA	shores	0.00431	0.739
cg16430880	149	chr7:21985277:21986672	hypo	6.75e-14	0.283	-0.18	-0.0962	11	chr7	21985707	21985709	-	CDCA7L	promoters,intronexonboundaries	islands	-0.00193	0.879
cg17829673	149	chr7:21985277:21986672	hypo	6.75e-14	0.283	-0.18	-0.0962	11	chr7	21985365	21985367	+	CDCA7L	NA	islands	-0.0131	0.927
cg20259398	149	chr7:21985277:21986672	hypo	6.75e-14	0.283	-0.18	-0.0962	11	chr7	21985276	21985278	-	CDCA7L	introns,exonintronboundaries	islands	-0.0158	0.92
cg20661176	149	chr7:21985277:21986672	hypo	6.75e-14	0.283	-0.18	-0.0962	11	chr7	21985588	21985590	+	CDCA7L	NA	islands	-0.0143	0.991
cg20983531	149	chr7:21985277:21986672	hypo	6.75e-14	0.283	-0.18	-0.0962	11	chr7	21986671	21986673	+	CDCA7L	NA	shores	-0.0654	0.793
cg22107210	149	chr7:21985277:21986672	hypo	6.75e-14	0.283	-0.18	-0.0962	11	chr7	21985734	21985736	+	CDCA7L	NA	islands	-0.014	0.939
cg24491766	149	chr7:21985277:21986672	hypo	6.75e-14	0.283	-0.18	-0.0962	11	chr7	21985705	21985707	+	CDCA7L	NA	islands	-0.0123	0.996
cg00922841	150	chr1:152955080:152955543	hyper	9.76e-06	0.284	0.14	0.0837	2	chr1	152955079	152955081	+	NA	1to5kb	inter	-0.114	0.602
cg06101324	150	chr1:152955080:152955543	hyper	9.76e-06	0.284	0.14	0.0837	2	chr1	152955542	152955544	-	NA	NA	inter	-0.0155	0.831
cg04941721	151	chr4:75230391:75231177	hyper	5.74e-09	0.284	0.2	0.124	7	chr4	75230900	75230902	+	EREG	5UTRs,exons,firstexons,exonintronboundaries	inter	-0.151	0.988
cg05868023	151	chr4:75230391:75231177	hyper	5.74e-09	0.284	0.2	0.124	7	chr4	75230802	75230804	-	EREG	NA	inter	-0.124	0.604
cg11646192	151	chr4:75230391:75231177	hyper	5.74e-09	0.284	0.2	0.124	7	chr4	75230614	75230616	+	EREG	promoters	inter	-0.226	0.991
cg15198000	151	chr4:75230391:75231177	hyper	5.74e-09	0.284	0.2	0.124	7	chr4	75230838	75230840	-	EREG	NA	inter	-0.281	0.844
cg18021716	151	chr4:75230391:75231177	hyper	5.74e-09	0.284	0.2	0.124	7	chr4	75230943	75230945	-	EREG	NA	inter	-0.169	0.47
cg19308222	151	chr4:75230391:75231177	hyper	5.74e-09	0.284	0.2	0.124	7	chr4	75230390	75230392	-	EREG	NA	inter	-0.207	0.327
cg23585979	151	chr4:75230391:75231177	hyper	5.74e-09	0.284	0.2	0.124	7	chr4	75231176	75231178	-	EREG	NA	inter	-0.275	0.974
cg11750883	152	chr1:152486477:152487335	hyper	3.96e-05	0.286	0.12	0.0942	4	chr1	152486949	152486951	-	CRCT1;LCE3C	NA	shores	-0.0514	0.894
cg12588301	152	chr1:152486477:152487335	hyper	3.96e-05	0.286	0.12	0.0942	4	chr1	152487334	152487336	-	CRCT1;LCE3C	NA	shores	-0.0702	0.38
cg21823605	152	chr1:152486477:152487335	hyper	3.96e-05	0.286	0.12	0.0942	4	chr1	152486608	152486610	+	AL135842.1;CRCT1;LCE3C	promoters,1to5kb	shores	-0.102	0.449
cg22358102	152	chr1:152486477:152487335	hyper	3.96e-05	0.286	0.12	0.0942	4	chr1	152486476	152486478	+	AL135842.1;CRCT1;LCE3C	promoters,1to5kb	shores	-0.141	0.819
cg12207953	153	chr6:170454611:170454773	hypo	0.0011	0.287	-0.2	-0.139	2	chr6	170454610	170454612	-	NA	intergenic	islands	0.103	0.515
cg15323121	153	chr6:170454611:170454773	hypo	0.0011	0.287	-0.2	-0.139	2	chr6	170454772	170454774	+	NA	intergenic	islands	0.232	0.629
cg03370704	154	chr5:148785250:148785408	hyper	0.00299	0.287	0.09	0.0763	2	chr5	148785407	148785409	+	MIR143HG	1to5kb	inter	0.0401	0.995
cg04707715	154	chr5:148785250:148785408	hyper	0.00299	0.287	0.09	0.0763	2	chr5	148785249	148785251	-	IL17B;MIR143HG	NA	inter	0.0359	0.964
cg16005271	155	chr10:102321736:102322128	hypo	0.000993	0.287	-0.21	-0.157	2	chr10	102321735	102321737	+	NA	intergenic	shores	0.0862	0.93
cg25427880	155	chr10:102321736:102322128	hypo	0.000993	0.287	-0.21	-0.157	2	chr10	102322127	102322129	+	NA	intergenic	islands	0.0594	0.534
cg17596531	156	chr8:6400815:6401045	hyper	0.000668	0.293	0.11	0.0927	3	chr8	6400814	6400816	+	ANGPT2;MCPH1	introns	inter	-0.0465	0.94
cg17754742	156	chr8:6400815:6401045	hyper	0.000668	0.293	0.11	0.0927	3	chr8	6400955	6400957	-	ANGPT2;MCPH1	introns	inter	-0.0539	0.87
cg21743914	156	chr8:6400815:6401045	hyper	0.000668	0.293	0.11	0.0927	3	chr8	6401044	6401046	-	ANGPT2;MCPH1	introns	inter	-0.0233	0.862
cg10785284	157	chr17:33775295:33775475	hyper	0.00134	0.294	0.15	0.0986	3	chr17	33775294	33775296	+	SLFN13	NA	islands,shores	-0.121	0.996
cg22588307	157	chr17:33775295:33775475	hyper	0.00134	0.294	0.15	0.0986	3	chr17	33775393	33775395	-	SLFN13	promoters,1to5kb,introns	islands	-0.0869	0.769
cg26654790	157	chr17:33775295:33775475	hyper	0.00134	0.294	0.15	0.0986	3	chr17	33775474	33775476	-	SLFN13	1to5kb,introns	islands	-0.109	0.965
cg04432594	158	chr16:34407715:34408014	hypo	2.24e-06	0.295	-0.22	-0.16	5	chr16	34408013	34408015	+	SLC25A1P4	NA	shores	0.144	0.0713
cg05284751	158	chr16:34407715:34408014	hypo	2.24e-06	0.295	-0.22	-0.16	5	chr16	34407759	34407761	+	SLC25A1P4	NA	islands	0.102	0.037
cg09185826	158	chr16:34407715:34408014	hypo	2.24e-06	0.295	-0.22	-0.16	5	chr16	34407714	34407716	-	SLC25A1P4	1to5kb	islands	0.144	0.989
cg14125292	158	chr16:34407715:34408014	hypo	2.24e-06	0.295	-0.22	-0.16	5	chr16	34407917	34407919	-	SLC25A1P4	1to5kb	islands	0.111	0.383
cg26546664	158	chr16:34407715:34408014	hypo	2.24e-06	0.295	-0.22	-0.16	5	chr16	34407867	34407869	-	SLC25A1P4	1to5kb	islands	0.18	0.835
cg15331781	159	chr7:86274443:86274769	hyper	0.000363	0.297	0.19	0.121	2	chr7	86274442	86274444	-	GRM3	NA	inter	-0.122	0.797
cg22562461	159	chr7:86274443:86274769	hyper	0.000363	0.297	0.19	0.121	2	chr7	86274768	86274770	+	GRM3	introns	inter	-0.246	0.841
cg04843688	160	chr1:176811023:176811645	hyper	0.000558	0.297	0.16	0.131	3	chr1	176811022	176811024	+	PAPPA2	promoters,introns	inter	-0.103	0.0172
cg15991207	160	chr1:176811023:176811645	hyper	0.000558	0.297	0.16	0.131	3	chr1	176811644	176811646	-	PAPPA2	NA	inter	-0.16	0.157
cg26406924	160	chr1:176811023:176811645	hyper	0.000558	0.297	0.16	0.131	3	chr1	176811377	176811379	-	PAPPA2	NA	inter	-0.112	0.947
cg11974346	161	chr10:50530557:50530868	hypo	8.17e-05	0.298	-0.16	-0.101	4	chr10	50530556	50530558	-	C10orf71	NA	shelves	0.149	0.229
cg13558105	161	chr10:50530557:50530868	hypo	8.17e-05	0.298	-0.16	-0.101	4	chr10	50530867	50530869	+	C10orf71	cds,exons,firstexons	shelves	0.0467	0.361
cg19538724	161	chr10:50530557:50530868	hypo	8.17e-05	0.298	-0.16	-0.101	4	chr10	50530718	50530720	+	C10orf71	cds,exons,firstexons	shelves	0.0874	0.782
cg25038317	161	chr10:50530557:50530868	hypo	8.17e-05	0.298	-0.16	-0.101	4	chr10	50530770	50530772	-	C10orf71	NA	shelves	0.163	0.15
cg14513071	162	chr1:47905067:47905517	hyper	0.000444	0.299	0.09	0.0743	3	chr1	47905516	47905518	-	FOXD2	NA	islands	-0.0257	0.78
cg15691862	162	chr1:47905067:47905517	hyper	0.000444	0.299	0.09	0.0743	3	chr1	47905437	47905439	-	FOXD2	NA	islands	-0.0462	0.968
cg16076997	162	chr1:47905067:47905517	hyper	0.000444	0.299	0.09	0.0743	3	chr1	47905066	47905068	+	FOXD2	cds,exons,firstexons	islands	-0.041	0.238
cg01649334	163	chr3:101546486:101547296	hyper	3.54e-08	0.3	0.17	0.122	7	chr3	101547295	101547297	-	NFKBIZ	NA	inter	-0.113	0.985
cg01855735	163	chr3:101546486:101547296	hyper	3.54e-08	0.3	0.17	0.122	7	chr3	101546708	101546710	-	NFKBIZ;NXPE3	NA	inter	-0.12	0.98
cg02713138	163	chr3:101546486:101547296	hyper	3.54e-08	0.3	0.17	0.122	7	chr3	101546588	101546590	-	NFKBIZ;NXPE3	NA	inter	-0.11	0.978
cg14769570	163	chr3:101546486:101547296	hyper	3.54e-08	0.3	0.17	0.122	7	chr3	101546813	101546815	+	NFKBIZ;NXPE3	promoters,exons,3UTRs	inter	-0.136	0.991
cg15006396	163	chr3:101546486:101547296	hyper	3.54e-08	0.3	0.17	0.122	7	chr3	101546858	101546860	-	NFKBIZ;NXPE3	NA	inter	-0.155	0.99
cg17445840	163	chr3:101546486:101547296	hyper	3.54e-08	0.3	0.17	0.122	7	chr3	101546485	101546487	+	NFKBIZ;NXPE3	promoters,exons,3UTRs	inter	-0.123	0.759
cg26284390	163	chr3:101546486:101547296	hyper	3.54e-08	0.3	0.17	0.122	7	chr3	101546696	101546698	-	NFKBIZ;NXPE3	NA	inter	-0.174	0.98
cg03701795	164	chr1:158322841:158323482	hyper	0.000102	0.302	0.12	0.107	3	chr1	158323481	158323483	+	CD1E	promoters,1to5kb,introns,exonintronboundaries	inter	-0.161	0.981
cg09478478	164	chr1:158322841:158323482	hyper	0.000102	0.302	0.12	0.107	3	chr1	158322844	158322846	-	CD1E	NA	inter	-0.176	0.452
cg10976626	164	chr1:158322841:158323482	hyper	0.000102	0.302	0.12	0.107	3	chr1	158322840	158322842	-	CD1E	NA	inter	-0.164	0.0994
cg00911123	165	chr14:29225754:29226478	hyper	2.56e-06	0.304	0.22	0.143	5	chr14	29226325	29226327	-	FOXG1-AS1	intergenic	inter	-0.166	0.988
cg04301754	165	chr14:29225754:29226478	hyper	2.56e-06	0.304	0.22	0.143	5	chr14	29225848	29225850	-	FOXG1-AS1	intergenic	inter	-0.24	0.995
cg06642965	165	chr14:29225754:29226478	hyper	2.56e-06	0.304	0.22	0.143	5	chr14	29226477	29226479	+	FOXG1-AS1	intergenic	inter	-0.0653	0.916
cg18486902	165	chr14:29225754:29226478	hyper	2.56e-06	0.304	0.22	0.143	5	chr14	29225891	29225893	+	FOXG1-AS1	intergenic	inter	-0.211	0.991
cg20563468	165	chr14:29225754:29226478	hyper	2.56e-06	0.304	0.22	0.143	5	chr14	29225753	29225755	-	FOXG1-AS1	intergenic	inter	-0.233	0.908
cg05504117	166	chr17:71897854:71898904	hyper	4.73e-24	0.305	0.25	0.097	8	chr17	71898903	71898905	+	CTD-2582D11.1	intergenic	shores	-0.0953	0.704
cg10186366	166	chr17:71897854:71898904	hyper	4.73e-24	0.305	0.25	0.097	8	chr17	71898816	71898818	-	CTD-2582D11.1	intergenic	shores	-0.089	0.814
cg10454193	166	chr17:71897854:71898904	hyper	4.73e-24	0.305	0.25	0.097	8	chr17	71897853	71897855	+	CTD-2582D11.1	intergenic	shores	-0.0724	0.972
cg13990321	166	chr17:71897854:71898904	hyper	4.73e-24	0.305	0.25	0.097	8	chr17	71898263	71898265	+	CTD-2582D11.1	intergenic	islands	-0.174	0.435
cg16118438	166	chr17:71897854:71898904	hyper	4.73e-24	0.305	0.25	0.097	8	chr17	71898324	71898326	+	CTD-2582D11.1	intergenic	islands	-0.167	0.676
cg20701404	166	chr17:71897854:71898904	hyper	4.73e-24	0.305	0.25	0.097	8	chr17	71898026	71898028	-	CTD-2582D11.1	intergenic	islands	-0.249	0.968
cg26692463	166	chr17:71897854:71898904	hyper	4.73e-24	0.305	0.25	0.097	8	chr17	71898340	71898342	+	CTD-2582D11.1	intergenic	islands	-0.181	0.947
cg27105183	166	chr17:71897854:71898904	hyper	4.73e-24	0.305	0.25	0.097	8	chr17	71898860	71898862	-	CTD-2582D11.1	intergenic	shores	-0.0492	0.891
cg10436414	167	chr1:87797862:87797883	hypo	0.0356	0.306	-0.14	-0.115	2	chr1	87797882	87797884	-	LMO4	NA	islands	0.0299	0.874
cg14509271	167	chr1:87797862:87797883	hypo	0.0356	0.306	-0.14	-0.115	2	chr1	87797861	87797863	+	LMO4	cds,exons,intronexonboundaries,exonintronboundaries	islands	0.0163	0.992
cg00659667	168	chr1:24741723:24743492	hyper	4.82e-21	0.308	0.19	0.094	15	chr1	24742109	24742111	-	NIPAL3;STPG1	promoters,1to5kb	shores	-0.111	0.931
cg02976090	168	chr1:24741723:24743492	hyper	4.82e-21	0.308	0.19	0.094	15	chr1	24742248	24742250	+	NIPAL3;STPG1	5UTRs,exons,firstexons,exonintronboundaries	shores	-0.135	0.695
cg08656267	168	chr1:24741723:24743492	hyper	4.82e-21	0.308	0.19	0.094	15	chr1	24742165	24742167	+	NIPAL3;STPG1	promoters	shores	-0.129	0.991
cg08936898	168	chr1:24741723:24743492	hyper	4.82e-21	0.308	0.19	0.094	15	chr1	24741849	24741851	+	NIPAL3;STPG1	promoters	shores	-0.126	0.119
cg09059178	168	chr1:24741723:24743492	hyper	4.82e-21	0.308	0.19	0.094	15	chr1	24742198	24742200	-	NIPAL3;STPG1	promoters,1to5kb	shores	-0.0973	0.89
cg12299829	168	chr1:24741723:24743492	hyper	4.82e-21	0.308	0.19	0.094	15	chr1	24742323	24742325	-	NIPAL3;STPG1	promoters,1to5kb	shores	-0.0841	0.994
cg15561201	168	chr1:24741723:24743492	hyper	4.82e-21	0.308	0.19	0.094	15	chr1	24742517	24742519	-	NIPAL3;STPG1	promoters,1to5kb	shores	-0.096	0.821
cg15697160	168	chr1:24741723:24743492	hyper	4.82e-21	0.308	0.19	0.094	15	chr1	24743491	24743493	+	NIPAL3;STPG1	introns	shores	-0.066	0.561
cg16261730	168	chr1:24741723:24743492	hyper	4.82e-21	0.308	0.19	0.094	15	chr1	24742017	24742019	+	NIPAL3;STPG1	promoters	shores	-0.137	0.877
cg18323236	168	chr1:24741723:24743492	hyper	4.82e-21	0.308	0.19	0.094	15	chr1	24743028	24743030	+	NIPAL3;STPG1	introns	islands	-0.149	0.543
cg20279402	168	chr1:24741723:24743492	hyper	4.82e-21	0.308	0.19	0.094	15	chr1	24742878	24742880	+	NIPAL3;STPG1	introns	islands	-0.126	0.878
cg21298759	168	chr1:24741723:24743492	hyper	4.82e-21	0.308	0.19	0.094	15	chr1	24741722	24741724	+	NIPAL3;STPG1	promoters	shores	-0.0744	0.759
cg21685234	168	chr1:24741723:24743492	hyper	4.82e-21	0.308	0.19	0.094	15	chr1	24742671	24742673	+	NIPAL3;STPG1	introns	islands,shores	-0.118	0.874
cg25381754	168	chr1:24741723:24743492	hyper	4.82e-21	0.308	0.19	0.094	15	chr1	24742200	24742202	-	NIPAL3;STPG1	promoters,1to5kb	shores	-0.112	0.82
cg26935265	168	chr1:24741723:24743492	hyper	4.82e-21	0.308	0.19	0.094	15	chr1	24742140	24742142	+	NIPAL3;STPG1	promoters	shores	-0.125	0.978
cg02523270	169	chr3:193987426:193987757	hyper	7.82e-05	0.308	0.17	0.143	4	chr3	193987650	193987652	-	NA	intergenic	islands	-0.104	0.191
cg07065220	169	chr3:193987426:193987757	hyper	7.82e-05	0.308	0.17	0.143	4	chr3	193987539	193987541	+	NA	intergenic	islands	-0.0976	0.121
cg11134430	169	chr3:193987426:193987757	hyper	7.82e-05	0.308	0.17	0.143	4	chr3	193987425	193987427	+	NA	intergenic	islands,shores	-0.0948	0.166
cg16282892	169	chr3:193987426:193987757	hyper	7.82e-05	0.308	0.17	0.143	4	chr3	193987756	193987758	-	NA	intergenic	islands	-0.0982	0.0354
cg09147938	170	chr8:43418406:43418721	hypo	0.00515	0.309	-0.11	-0.0971	2	chr8	43418405	43418407	-	NA	intergenic	inter	0.132	0.702
cg11993873	170	chr8:43418406:43418721	hypo	0.00515	0.309	-0.11	-0.0971	2	chr8	43418720	43418722	-	NA	intergenic	inter	0.17	0.804
cg09427741	171	chr8:1509810:1510409	hypo	2.16e-07	0.309	-0.14	-0.0851	3	chr8	1509850	1509852	+	DLGAP2	introns	islands,shores	0.0454	0.869
cg22787604	171	chr8:1509810:1510409	hypo	2.16e-07	0.309	-0.14	-0.0851	3	chr8	1509809	1509811	+	DLGAP2	introns	shores	0.023	0.602
cg27581191	171	chr8:1509810:1510409	hypo	2.16e-07	0.309	-0.14	-0.0851	3	chr8	1510408	1510410	+	DLGAP2	introns	islands	0.217	0.983
cg09522962	172	chr19:54184536:54185441	hypo	0.0144	0.309	-0.11	-0.11	2	chr19	54185440	54185442	-	MIR520F	NA	inter	0.208	0.212
cg14113046	172	chr19:54184536:54185441	hypo	0.0144	0.309	-0.11	-0.11	2	chr19	54184535	54184537	+	MIR520F	promoters,1to5kb	inter	0.153	0.697
cg20951266	173	chr1:152855420:152856288	hyper	0.0171	0.311	0.11	0.104	2	chr1	152856287	152856289	+	SMCP	promoters,introns	inter	-0.115	0.483
cg25978011	173	chr1:152855420:152856288	hyper	0.0171	0.311	0.11	0.104	2	chr1	152855419	152855421	+	SMCP	1to5kb,introns	inter	-0.1	0.301
cg20495677	174	chr7:34801131:34801759	hyper	0.00284	0.311	0.11	0.106	2	chr7	34801758	34801760	-	NPSR1;NPSR1-AS1	promoters,1to5kb,introns	inter	-0.0811	0.642
cg23862011	174	chr7:34801131:34801759	hyper	0.00284	0.311	0.11	0.106	2	chr7	34801130	34801132	+	NPSR1;NPSR1-AS1	introns	inter	-0.121	0.0349
cg02120611	175	chr16:51909878:51910167	hypo	0.00319	0.313	-0.15	-0.136	2	chr16	51909877	51909879	-	NA	intergenic	inter	0.0795	0.684
cg02964087	175	chr16:51909878:51910167	hypo	0.00319	0.313	-0.15	-0.136	2	chr16	51910166	51910168	-	NA	intergenic	inter	0.0684	0.359
cg06765314	176	chr7:117852104:117852592	hypo	0.00498	0.313	-0.09	-0.0632	2	chr7	117852591	117852593	-	NA	intergenic	shores	0.0769	0.964
cg19816379	176	chr7:117852104:117852592	hypo	0.00498	0.313	-0.09	-0.0632	2	chr7	117852103	117852105	-	NA	intergenic	shelves	0.127	0.715
cg01803258	177	chr1:159160407:159161344	hyper	0.0223	0.314	0.13	0.105	2	chr1	159160406	159160408	+	CADM3	introns	shores	-0.145	0.987
cg16109680	177	chr1:159160407:159161344	hyper	0.0223	0.314	0.13	0.105	2	chr1	159161343	159161345	-	CADM3	NA	shelves	-0.165	0.992
cg08222291	178	chr4:144270944:144271265	hypo	0.000875	0.314	-0.1	-0.0578	2	chr4	144271264	144271266	-	GAB1;RP11-364L4.1	NA	inter	0.00875	0.89
cg13471028	178	chr4:144270944:144271265	hypo	0.000875	0.314	-0.1	-0.0578	2	chr4	144270943	144270945	-	NA	NA	inter	0.0304	0.481
cg20691727	179	chr11:57981245:57981267	hyper	0.0059	0.315	0.11	0.111	2	chr11	57981266	57981268	+	OR1S1	promoters	inter	-0.128	0.837
cg24832908	179	chr11:57981245:57981267	hyper	0.0059	0.315	0.11	0.111	2	chr11	57981244	57981246	-	OR1S1	NA	inter	-0.0595	0.292
cg08835956	180	chr7:39170497:39171113	hyper	1.06e-06	0.319	0.24	0.165	6	chr7	39171033	39171035	+	POU6F2	introns	inter	-0.0872	0.563
cg10621924	180	chr7:39170497:39171113	hyper	1.06e-06	0.319	0.24	0.165	6	chr7	39171069	39171071	+	POU6F2	introns	inter	-0.128	0.166
cg15212455	180	chr7:39170497:39171113	hyper	1.06e-06	0.319	0.24	0.165	6	chr7	39170538	39170540	-	POU6F2	NA	inter	-0.154	0.456
cg18850127	180	chr7:39170497:39171113	hyper	1.06e-06	0.319	0.24	0.165	6	chr7	39170496	39170498	-	POU6F2	NA	inter	-0.28	0.976
cg20302533	180	chr7:39170497:39171113	hyper	1.06e-06	0.319	0.24	0.165	6	chr7	39170762	39170764	+	POU6F2	introns	inter	-0.25	0.7
cg21665744	180	chr7:39170497:39171113	hyper	1.06e-06	0.319	0.24	0.165	6	chr7	39171112	39171114	+	POU6F2	introns	inter	-0.218	0.00319
cg04781532	181	chr7:151565595:151565731	hyper	0.000154	0.321	0.1	0.0792	3	chr7	151565721	151565723	+	PRKAG2	NA	inter	-0.058	0.499
cg05929272	181	chr7:151565595:151565731	hyper	0.000154	0.321	0.1	0.0792	3	chr7	151565730	151565732	+	PRKAG2	NA	inter	-0.0731	0.87
cg26407811	181	chr7:151565595:151565731	hyper	0.000154	0.321	0.1	0.0792	3	chr7	151565594	151565596	+	PRKAG2	NA	inter	-0.0537	0.56
cg04751811	182	chr2:71192044:71192445	hyper	1.32e-05	0.321	0.27	0.197	4	chr2	71192444	71192446	-	AC007040.11;ATP6V1B1;RN7SL160P	NA	islands	-0.103	0.217
cg06288697	182	chr2:71192044:71192445	hyper	1.32e-05	0.321	0.27	0.197	4	chr2	71192043	71192045	+	AC007040.11;ATP6V1B1;RN7SL160P	introns,intronexonboundaries,exonintronboundaries	shores	-0.0413	0.928
cg10598816	182	chr2:71192044:71192445	hyper	1.32e-05	0.321	0.27	0.197	4	chr2	71192261	71192263	-	AC007040.11;ATP6V1B1;RN7SL160P	NA	islands	-0.106	0.738
cg22697962	182	chr2:71192044:71192445	hyper	1.32e-05	0.321	0.27	0.197	4	chr2	71192117	71192119	-	AC007040.11;ATP6V1B1;RN7SL160P	NA	islands	-0.0855	0.439
cg01179012	183	chr2:131594245:131595321	hypo	1.78e-07	0.322	-0.19	-0.116	5	chr2	131595106	131595108	+	AC133785.1;ARHGEF4	5UTRs,exons,firstexons,exonintronboundaries	islands	0.0398	0.938
cg03750144	183	chr2:131594245:131595321	hypo	1.78e-07	0.322	-0.19	-0.116	5	chr2	131595151	131595153	-	AC133785.1;ARHGEF4	promoters	islands	0.0362	0.611
cg07891081	183	chr2:131594245:131595321	hypo	1.78e-07	0.322	-0.19	-0.116	5	chr2	131594244	131594246	+	AC133785.1;ARHGEF4	promoters	islands	0.00516	0.997
cg08901662	183	chr2:131594245:131595321	hypo	1.78e-07	0.322	-0.19	-0.116	5	chr2	131595320	131595322	+	AC133785.1;ARHGEF4	introns,exonintronboundaries	shores	0.195	0.943
cg17148976	183	chr2:131594245:131595321	hypo	1.78e-07	0.322	-0.19	-0.116	5	chr2	131594924	131594926	-	AC133785.1;ARHGEF4	promoters	islands	0.0515	0.465
cg13933122	184	chr6:170485731:170485891	hypo	0.0058	0.322	-0.08	-0.0825	2	chr6	170485730	170485732	+	NA	intergenic	shelves	0.143	0.497
cg26946803	184	chr6:170485731:170485891	hypo	0.0058	0.322	-0.08	-0.0825	2	chr6	170485890	170485892	+	NA	intergenic	shelves	0.0927	0.992
cg14494607	185	chr6:45905407:45906675	hyper	0.000925	0.324	0.1	0.0829	4	chr6	45906674	45906676	+	CLIC5	NA	inter	-0.0482	0.961
cg17978764	185	chr6:45905407:45906675	hyper	0.000925	0.324	0.1	0.0829	4	chr6	45905406	45905408	+	CLIC5	NA	inter	-0.0669	0.934
cg18554639	185	chr6:45905407:45906675	hyper	0.000925	0.324	0.1	0.0829	4	chr6	45905523	45905525	+	CLIC5	NA	inter	-0.0655	0.662
cg26340376	185	chr6:45905407:45906675	hyper	0.000925	0.324	0.1	0.0829	4	chr6	45906407	45906409	-	CLIC5	1to5kb,introns	inter	-0.0364	0.843
cg02203833	186	chr7:150754081:150754731	hyper	1.89e-09	0.325	0.1	0.062	4	chr7	150754282	150754284	-	CDK5;SLC4A2	1to5kb,introns,intronexonboundaries,exonintronboundaries	shores	-0.182	0.971
cg07184237	186	chr7:150754081:150754731	hyper	1.89e-09	0.325	0.1	0.062	4	chr7	150754080	150754082	+	CDK5;SLC4A2	1to5kb	shores	-0.167	0.92
cg09679690	186	chr7:150754081:150754731	hyper	1.89e-09	0.325	0.1	0.062	4	chr7	150754213	150754215	-	CDK5;SLC4A2	1to5kb,cds,exons,intronexonboundaries,exonintronboundaries	shores	-0.076	0.211
cg09732190	186	chr7:150754081:150754731	hyper	1.89e-09	0.325	0.1	0.062	4	chr7	150754730	150754732	+	CDK5;SLC4A2	promoters,1to5kb	shores	-0.0117	0.53
cg00007032	187	chr13:30002334:30002931	hyper	7.44e-09	0.325	0.14	0.108	8	chr13	30002628	30002630	-	MTUS2	NA	inter	-0.117	0.987
cg03989020	187	chr13:30002334:30002931	hyper	7.44e-09	0.325	0.14	0.108	8	chr13	30002333	30002335	-	MTUS2	NA	inter	-0.195	0.983
cg06472554	187	chr13:30002334:30002931	hyper	7.44e-09	0.325	0.14	0.108	8	chr13	30002474	30002476	-	MTUS2	NA	inter	-0.138	0.959
cg13437361	187	chr13:30002334:30002931	hyper	7.44e-09	0.325	0.14	0.108	8	chr13	30002656	30002658	-	MTUS2	NA	inter	-0.116	0.856
cg16315060	187	chr13:30002334:30002931	hyper	7.44e-09	0.325	0.14	0.108	8	chr13	30002470	30002472	-	MTUS2	NA	inter	-0.148	0.948
cg21297704	187	chr13:30002334:30002931	hyper	7.44e-09	0.325	0.14	0.108	8	chr13	30002591	30002593	-	MTUS2	NA	inter	-0.147	0.961
cg21780859	187	chr13:30002334:30002931	hyper	7.44e-09	0.325	0.14	0.108	8	chr13	30002906	30002908	-	MTUS2	NA	inter	-0.225	0.946
cg25157524	187	chr13:30002334:30002931	hyper	7.44e-09	0.325	0.14	0.108	8	chr13	30002930	30002932	-	MTUS2	NA	inter	-0.221	0.883
cg08465307	188	chr1:3826425:3827651	hyper	1.1e-11	0.325	0.22	0.127	8	chr1	3827080	3827082	+	LINC01134	introns	shelves	-0.0966	0.673
cg09362969	188	chr1:3826425:3827651	hyper	1.1e-11	0.325	0.22	0.127	8	chr1	3827064	3827066	+	LINC01134	introns	shelves	-0.0589	0.992
cg12279968	188	chr1:3826425:3827651	hyper	1.1e-11	0.325	0.22	0.127	8	chr1	3826424	3826426	-	LINC01134	NA	shores	-0.0444	0.291
cg20615379	188	chr1:3826425:3827651	hyper	1.1e-11	0.325	0.22	0.127	8	chr1	3827577	3827579	+	LINC01134	introns	shelves	-0.0953	0.942
cg22344254	188	chr1:3826425:3827651	hyper	1.1e-11	0.325	0.22	0.127	8	chr1	3826802	3826804	-	LINC01134	NA	shelves	-0.014	0.981
cg24432048	188	chr1:3826425:3827651	hyper	1.1e-11	0.325	0.22	0.127	8	chr1	3827650	3827652	-	LINC01134	NA	shelves	-0.124	0.877
cg26160564	188	chr1:3826425:3827651	hyper	1.1e-11	0.325	0.22	0.127	8	chr1	3826642	3826644	+	LINC01134	introns	shelves	-0.0491	0.352
cg26550938	188	chr1:3826425:3827651	hyper	1.1e-11	0.325	0.22	0.127	8	chr1	3827427	3827429	-	LINC01134	NA	shelves	-0.138	0.715
cg09708044	189	chr2:881987:882228	hypo	0.000308	0.325	-0.17	-0.103	3	chr2	882115	882117	+	NA	intergenic	inter	0.0678	0.98
cg12942932	189	chr2:881987:882228	hypo	0.000308	0.325	-0.17	-0.103	3	chr2	881986	881988	-	NA	intergenic	inter	0.132	0.863
cg13006655	189	chr2:881987:882228	hypo	0.000308	0.325	-0.17	-0.103	3	chr2	882227	882229	-	NA	intergenic	inter	0.0933	0.977
cg11142437	190	chr10:1247469:1247653	hypo	0.000589	0.326	-0.09	-0.0807	3	chr10	1247468	1247470	+	ADARB2	NA	inter	0.0532	0.951
cg25054841	190	chr10:1247469:1247653	hypo	0.000589	0.326	-0.09	-0.0807	3	chr10	1247652	1247654	+	ADARB2	NA	inter	0.0619	0.557
cg26383468	190	chr10:1247469:1247653	hypo	0.000589	0.326	-0.09	-0.0807	3	chr10	1247559	1247561	+	ADARB2	NA	inter	0.0293	0.48
cg02282774	191	chr5:50262796:50266228	hyper	1.27e-10	0.326	0.22	0.136	16	chr5	50264515	50264517	-	CTD-2089N3.3	intergenic	shores	-0.408	0.941
cg02644072	191	chr5:50262796:50266228	hyper	1.27e-10	0.326	0.22	0.136	16	chr5	50264155	50264157	+	CTD-2089N3.1;CTD-2089N3.3	intergenic	shores	-0.307	0.201
cg03847373	191	chr5:50262796:50266228	hyper	1.27e-10	0.326	0.22	0.136	16	chr5	50265766	50265768	-	CTD-2089N3.2;CTD-2089N3.3	intergenic	shores	-0.286	0.522
cg04087742	191	chr5:50262796:50266228	hyper	1.27e-10	0.326	0.22	0.136	16	chr5	50264461	50264463	-	CTD-2089N3.3	intergenic	shores	-0.178	0.185
cg04184143	191	chr5:50262796:50266228	hyper	1.27e-10	0.326	0.22	0.136	16	chr5	50263499	50263501	-	CTD-2089N3.1	intergenic	shores	-0.339	0.941
cg07173239	191	chr5:50262796:50266228	hyper	1.27e-10	0.326	0.22	0.136	16	chr5	50264835	50264837	+	CTD-2089N3.3	intergenic	shores	-0.267	0.99
cg11216064	191	chr5:50262796:50266228	hyper	1.27e-10	0.326	0.22	0.136	16	chr5	50263585	50263587	-	CTD-2089N3.1	intergenic	shores	-0.365	0.929
cg12440258	191	chr5:50262796:50266228	hyper	1.27e-10	0.326	0.22	0.136	16	chr5	50265271	50265273	-	CTD-2089N3.2;CTD-2089N3.3	intergenic	islands	-0.214	0.689
cg14685796	191	chr5:50262796:50266228	hyper	1.27e-10	0.326	0.22	0.136	16	chr5	50265659	50265661	+	CTD-2089N3.2;CTD-2089N3.3	intergenic	islands	-0.27	0.91
cg15473084	191	chr5:50262796:50266228	hyper	1.27e-10	0.326	0.22	0.136	16	chr5	50265599	50265601	+	CTD-2089N3.2;CTD-2089N3.3	intergenic	islands	-0.226	0.936
cg17407677	191	chr5:50262796:50266228	hyper	1.27e-10	0.326	0.22	0.136	16	chr5	50266227	50266229	-	CTD-2089N3.2	intergenic	shores	-0.267	0.938
cg18063495	191	chr5:50262796:50266228	hyper	1.27e-10	0.326	0.22	0.136	16	chr5	50262795	50262797	-	CTD-2089N3.1	intergenic	shelves	-0.305	0.93
cg18063733	191	chr5:50262796:50266228	hyper	1.27e-10	0.326	0.22	0.136	16	chr5	50265442	50265444	+	CTD-2089N3.2;CTD-2089N3.3	intergenic	islands	-0.229	0.997
cg19429599	191	chr5:50262796:50266228	hyper	1.27e-10	0.326	0.22	0.136	16	chr5	50266098	50266100	+	CTD-2089N3.2	intergenic	shores	-0.257	0.992
cg22519545	191	chr5:50262796:50266228	hyper	1.27e-10	0.326	0.22	0.136	16	chr5	50263681	50263683	+	CTD-2089N3.1	intergenic	shores	-0.27	0.926
cg27307729	191	chr5:50262796:50266228	hyper	1.27e-10	0.326	0.22	0.136	16	chr5	50264627	50264629	-	CTD-2089N3.3	intergenic	shores	-0.253	0.705
cg00994693	192	chr8:61193066:61193715	hypo	5.09e-09	0.327	-0.11	-0.0684	3	chr8	61193714	61193716	+	CA8	NA	islands	-0.0346	0.991
cg15711016	192	chr8:61193066:61193715	hypo	5.09e-09	0.327	-0.11	-0.0684	3	chr8	61193065	61193067	+	CA8	NA	shores	0.0535	0.494
cg24545461	192	chr8:61193066:61193715	hypo	5.09e-09	0.327	-0.11	-0.0684	3	chr8	61193312	61193314	+	CA8	NA	islands,shores	-0.0614	0.904
cg01556846	193	chr8:6418978:6421171	hyper	2.36e-12	0.329	0.24	0.138	11	chr8	6421170	6421172	-	ANGPT2;MCPH1	promoters	shelves	-0.0902	0.373
cg02402368	193	chr8:6418978:6421171	hyper	2.36e-12	0.329	0.24	0.138	11	chr8	6420725	6420727	+	ANGPT2;MCPH1	introns	shelves	-0.238	0.136
cg02548132	193	chr8:6418978:6421171	hyper	2.36e-12	0.329	0.24	0.138	11	chr8	6420241	6420243	+	ANGPT2;MCPH1	introns	shelves	-0.26	0.133
cg03631656	193	chr8:6418978:6421171	hyper	2.36e-12	0.329	0.24	0.138	11	chr8	6420769	6420771	+	ANGPT2;MCPH1	introns	shelves	-0.176	0.447
cg04017131	193	chr8:6418978:6421171	hyper	2.36e-12	0.329	0.24	0.138	11	chr8	6419569	6419571	-	ANGPT2;MCPH1	introns	inter	-0.133	0.349
cg10395101	193	chr8:6418978:6421171	hyper	2.36e-12	0.329	0.24	0.138	11	chr8	6420857	6420859	+	ANGPT2;MCPH1	introns	shelves	-0.179	0.847
cg20490392	193	chr8:6418978:6421171	hyper	2.36e-12	0.329	0.24	0.138	11	chr8	6419437	6419439	+	ANGPT2;MCPH1	introns	inter	-0.0874	0.694
cg24195359	193	chr8:6418978:6421171	hyper	2.36e-12	0.329	0.24	0.138	11	chr8	6418977	6418979	-	ANGPT2;MCPH1	introns	inter	-0.055	0.76
cg24519108	193	chr8:6418978:6421171	hyper	2.36e-12	0.329	0.24	0.138	11	chr8	6421062	6421064	-	ANGPT2;MCPH1	promoters	shelves	-0.0611	0.486
cg24670715	193	chr8:6418978:6421171	hyper	2.36e-12	0.329	0.24	0.138	11	chr8	6420505	6420507	+	ANGPT2;MCPH1	introns	shelves	-0.26	0.0221
cg25350011	193	chr8:6418978:6421171	hyper	2.36e-12	0.329	0.24	0.138	11	chr8	6419482	6419484	+	ANGPT2;MCPH1	introns	inter	-0.168	0.784
cg14121020	194	chr1:233430825:233431150	hypo	0.0113	0.33	-0.06	-0.0582	2	chr1	233431149	233431151	+	PCNXL2;RP5-862P8.3	NA	islands,shores	-0.0288	0.957
cg16715194	194	chr1:233430825:233431150	hypo	0.0113	0.33	-0.06	-0.0582	2	chr1	233430824	233430826	-	PCNXL2	introns	shores	0.015	0.739
cg00359395	195	chr1:22228153:22228582	hyper	0.00435	0.33	0.07	0.0613	2	chr1	22228152	22228154	-	HSPG2	introns	inter	-0.0476	0.931
cg24332002	195	chr1:22228153:22228582	hyper	0.00435	0.33	0.07	0.0613	2	chr1	22228581	22228583	-	HSPG2	introns	inter	-0.0264	0.605
cg03399754	196	chr1:2318621:2319796	hyper	4.25e-11	0.331	0.26	0.149	7	chr1	2318794	2318796	+	MORN1	1to5kb	shelves	-0.0642	0.633
cg04292672	196	chr1:2318621:2319796	hyper	4.25e-11	0.331	0.26	0.149	7	chr1	2319795	2319797	+	MORN1	1to5kb	shelves	-0.196	0.466
cg11676291	196	chr1:2318621:2319796	hyper	4.25e-11	0.331	0.26	0.149	7	chr1	2319505	2319507	-	MORN1	introns,exonintronboundaries	shelves	-0.242	0.0394
cg16399855	196	chr1:2318621:2319796	hyper	4.25e-11	0.331	0.26	0.149	7	chr1	2318620	2318622	+	MORN1	1to5kb	shores	-0.0761	0.997
cg20000946	196	chr1:2318621:2319796	hyper	4.25e-11	0.331	0.26	0.149	7	chr1	2318648	2318650	+	MORN1	1to5kb	shores	-0.0448	0.931
cg20632871	196	chr1:2318621:2319796	hyper	4.25e-11	0.331	0.26	0.149	7	chr1	2318917	2318919	-	MORN1	cds,exons,intronexonboundaries,exonintronboundaries	shelves	-0.0769	0.81
cg26542461	196	chr1:2318621:2319796	hyper	4.25e-11	0.331	0.26	0.149	7	chr1	2319613	2319615	-	MORN1	introns,intronexonboundaries,exonintronboundaries	shelves	-0.247	0.0617
cg02872491	197	chr7:31374862:31376488	hyper	5.58e-05	0.332	0.2	0.13	6	chr7	31374861	31374863	-	NA	intergenic	shores	-0.168	0.71
cg10413352	197	chr7:31374862:31376488	hyper	5.58e-05	0.332	0.2	0.13	6	chr7	31375319	31375321	-	NA	intergenic	shores	-0.176	0.773
cg11898009	197	chr7:31374862:31376488	hyper	5.58e-05	0.332	0.2	0.13	6	chr7	31375860	31375862	+	NA	intergenic	islands	-0.166	0.97
cg19706515	197	chr7:31374862:31376488	hyper	5.58e-05	0.332	0.2	0.13	6	chr7	31376487	31376489	-	NA	intergenic	islands	-0.263	0.759
cg24434350	197	chr7:31374862:31376488	hyper	5.58e-05	0.332	0.2	0.13	6	chr7	31376254	31376256	+	NA	intergenic	islands	-0.142	0.808
cg26623444	197	chr7:31374862:31376488	hyper	5.58e-05	0.332	0.2	0.13	6	chr7	31376091	31376093	+	NA	intergenic	islands	-0.161	0.937
cg01256563	198	chr12:34317983:34318527	hypo	0.00874	0.332	-0.09	-0.0714	2	chr12	34318526	34318528	+	TUBB8P4	intergenic	shores	0.0987	0.612
cg17131653	198	chr12:34317983:34318527	hypo	0.00874	0.332	-0.09	-0.0714	2	chr12	34317982	34317984	-	TUBB8P4	intergenic	shores	0.0499	0.937
cg06952379	199	chr6:170483501:170484120	hypo	0.000888	0.332	-0.1	-0.0942	2	chr6	170483500	170483502	+	NA	intergenic	inter	0.0839	0.255
cg17770813	199	chr6:170483501:170484120	hypo	0.000888	0.332	-0.1	-0.0942	2	chr6	170484119	170484121	+	NA	intergenic	shelves	0.0744	0.661
cg03207674	200	chr7:1522949:1523569	hypo	0.0177	0.333	-0.05	-0.0468	2	chr7	1523568	1523570	+	INTS1	NA	islands	0.0201	0.956
cg12612807	200	chr7:1522949:1523569	hypo	0.0177	0.333	-0.05	-0.0468	2	chr7	1522948	1522950	+	INTS1	NA	shores	0.00684	0.994
cg00846036	201	chr11:84634126:84634188	hyper	0.0133	0.333	0.09	0.0889	2	chr11	84634125	84634127	-	DLG2	cds,exons,firstexons,introns,exonintronboundaries	inter	-0.161	0.573
cg07520269	201	chr11:84634126:84634188	hyper	0.0133	0.333	0.09	0.0889	2	chr11	84634187	84634189	-	DLG2	5UTRs,exons,firstexons,introns,exonintronboundaries	inter	-0.126	0.911
cg11251200	202	chr7:158210489:158211035	hypo	0.0092	0.336	-0.05	-0.0417	2	chr7	158211034	158211036	+	PTPRN2	NA	inter	0.0639	0.318
cg14689490	202	chr7:158210489:158211035	hypo	0.0092	0.336	-0.05	-0.0417	2	chr7	158210488	158210490	+	PTPRN2	NA	inter	0.0482	0.992
cg05943574	203	chr1:248684628:248685382	hypo	0.00216	0.336	-0.18	-0.123	3	chr1	248685381	248685383	+	OR2G6	cds,exons,firstexons	inter	0.249	0.778
cg07395806	203	chr1:248684628:248685382	hypo	0.00216	0.336	-0.18	-0.123	3	chr1	248684627	248684629	-	OR2G6	NA	inter	0.166	0.231
cg25819275	203	chr1:248684628:248685382	hypo	0.00216	0.336	-0.18	-0.123	3	chr1	248684765	248684767	-	OR2G6	NA	inter	0.0962	0.594
cg15201545	204	chr4:675137:675264	hyper	0.00665	0.336	0.22	0.208	2	chr4	675136	675138	+	MYL5	introns	islands	-0.104	0.238
cg17035899	204	chr4:675137:675264	hyper	0.00665	0.336	0.22	0.208	2	chr4	675263	675265	-	MYL5	NA	islands	-0.0458	0.907
cg01580475	205	chr5:27743660:27743668	hyper	0.00838	0.338	0.1	0.0938	2	chr5	27743659	27743661	+	NA	intergenic	inter	-0.0768	0.798
cg17834341	205	chr5:27743660:27743668	hyper	0.00838	0.338	0.1	0.0938	2	chr5	27743667	27743669	+	NA	intergenic	inter	-0.0585	0.0982
cg02443072	206	chr17:37183206:37183683	hyper	1.92e-05	0.338	0.21	0.123	4	chr17	37183682	37183684	+	CTD-2206N4.2;LRRC37A11P	1to5kb	inter	-0.301	0.723
cg04484234	206	chr17:37183206:37183683	hyper	1.92e-05	0.338	0.21	0.123	4	chr17	37183451	37183453	+	CTD-2206N4.2;LRRC37A11P	1to5kb	inter	-0.239	0.969
cg05364411	206	chr17:37183206:37183683	hyper	1.92e-05	0.338	0.21	0.123	4	chr17	37183205	37183207	-	CTD-2206N4.2;LRRC37A11P	NA	inter	-0.138	0.955
cg16864825	206	chr17:37183206:37183683	hyper	1.92e-05	0.338	0.21	0.123	4	chr17	37183551	37183553	-	CTD-2206N4.2;LRRC37A11P	NA	inter	-0.161	0.902
cg01886634	207	chr9:80849717:80849800	hypo	0.0074	0.338	-0.1	-0.0848	2	chr9	80849716	80849718	-	CEP78	NA	shores	0.0844	0.376
cg21238276	207	chr9:80849717:80849800	hypo	0.0074	0.338	-0.1	-0.0848	2	chr9	80849799	80849801	-	CEP78	NA	shores	0.0388	0.773
cg18801028	208	chr1:29645667:29646475	hypo	0.0202	0.339	-0.1	-0.0867	2	chr1	29646474	29646476	-	PTPRU	NA	inter	0.0971	0.846
cg20981107	208	chr1:29645667:29646475	hypo	0.0202	0.339	-0.1	-0.0867	2	chr1	29645666	29645668	+	PTPRU	1to5kb,introns	inter	0.127	0.617
cg23640744	209	chr13:114869122:114869338	hyper	0.00631	0.34	0.07	0.0151	2	chr13	114869121	114869123	-	RASA3	introns	islands	-0.0294	0.988
cg26181840	209	chr13:114869122:114869338	hyper	0.00631	0.34	0.07	0.0151	2	chr13	114869337	114869339	-	RASA3	introns	islands	0.0269	0.917
cg06035456	210	chr10:71560212:71560231	hypo	0.00387	0.341	-0.13	-0.0905	2	chr10	71560211	71560213	+	COL13A1	1to5kb	shores	0.0261	0.766
cg10314139	210	chr10:71560212:71560231	hypo	0.00387	0.341	-0.13	-0.0905	2	chr10	71560230	71560232	+	COL13A1	1to5kb	shores	0.124	0.835
cg07590529	211	chr6:85471973:85472307	hypo	0.00546	0.342	-0.16	-0.143	2	chr6	85471972	85471974	+	TBX18	NA	shores	0.0701	0.687
cg09988118	211	chr6:85471973:85472307	hypo	0.00546	0.342	-0.16	-0.143	2	chr6	85472306	85472308	+	TBX18	NA	shores	0.0542	0.995
cg04507562	212	chr5:180541184:180541318	hypo	0.0102	0.344	-0.09	-0.0912	2	chr5	180541183	180541185	-	CTB-14A14.2	intergenic	shores	0.116	0.745
cg26488405	212	chr5:180541184:180541318	hypo	0.0102	0.344	-0.09	-0.0912	2	chr5	180541317	180541319	+	CTB-14A14.2	intergenic	shores	0.0436	0.839
cg03757552	213	chr11:2883529:2884460	hypo	3.99e-11	0.344	-0.17	-0.102	9	chr11	2884137	2884139	+	KCNQ1-AS1	intergenic	islands	0.0307	0.521
cg03811319	213	chr11:2883529:2884460	hypo	3.99e-11	0.344	-0.17	-0.102	9	chr11	2884117	2884119	+	KCNQ1-AS1	intergenic	islands	0.0523	0.455
cg07078758	213	chr11:2883529:2884460	hypo	3.99e-11	0.344	-0.17	-0.102	9	chr11	2883528	2883530	+	KCNQ1-AS1	intergenic	shores	0.00349	0.963
cg08994045	213	chr11:2883529:2884460	hypo	3.99e-11	0.344	-0.17	-0.102	9	chr11	2883911	2883913	+	KCNQ1-AS1	intergenic	islands	0.0109	0.00377
cg12764221	213	chr11:2883529:2884460	hypo	3.99e-11	0.344	-0.17	-0.102	9	chr11	2883697	2883699	-	KCNQ1-AS1	intergenic	islands	0.0548	0.52
cg16827257	213	chr11:2883529:2884460	hypo	3.99e-11	0.344	-0.17	-0.102	9	chr11	2884459	2884461	-	NA	intergenic	islands	0.0106	0.772
cg16915653	213	chr11:2883529:2884460	hypo	3.99e-11	0.344	-0.17	-0.102	9	chr11	2883743	2883745	+	KCNQ1-AS1	intergenic	islands	0.0281	0.773
cg18156486	213	chr11:2883529:2884460	hypo	3.99e-11	0.344	-0.17	-0.102	9	chr11	2884294	2884296	-	KCNQ1-AS1	intergenic	islands	0.0339	0.935
cg18899569	213	chr11:2883529:2884460	hypo	3.99e-11	0.344	-0.17	-0.102	9	chr11	2884144	2884146	+	KCNQ1-AS1	intergenic	islands	0.0478	0.855
cg01577604	214	chr11:64109823:64110178	hyper	0.00161	0.344	0.08	0.0717	2	chr11	64109822	64109824	+	CCDC88B;MIR7155	promoters,cds,exons,intronexonboundaries,exonintronboundaries	islands,shores	-0.0564	0.993
cg25925177	214	chr11:64109823:64110178	hyper	0.00161	0.344	0.08	0.0717	2	chr11	64110177	64110179	+	CCDC88B;MIR7155	promoters,introns,intronexonboundaries,exonintronboundaries	islands	-0.0602	0.76
cg02750262	215	chr18:72916012:72917450	hyper	3.51e-09	0.345	0.17	0.131	8	chr18	72916775	72916777	-	ZADH2	introns	islands	-0.155	0.964
cg03972071	215	chr18:72916012:72917450	hyper	3.51e-09	0.345	0.17	0.131	8	chr18	72917162	72917164	-	ZADH2	5UTRs,exons,firstexons,introns,exonintronboundaries	islands	-0.141	0.81
cg11568697	215	chr18:72916012:72917450	hyper	3.51e-09	0.345	0.17	0.131	8	chr18	72916392	72916394	-	ZADH2	introns	islands	-0.208	0.904
cg18449964	215	chr18:72916012:72917450	hyper	3.51e-09	0.345	0.17	0.131	8	chr18	72917100	72917102	-	ZADH2	introns,exonintronboundaries	islands	-0.174	0.646
cg21330207	215	chr18:72916012:72917450	hyper	3.51e-09	0.345	0.17	0.131	8	chr18	72916310	72916312	+	ZADH2	NA	islands	-0.162	0.725
cg21786191	215	chr18:72916012:72917450	hyper	3.51e-09	0.345	0.17	0.131	8	chr18	72916011	72916013	+	ZADH2	NA	shores	-0.151	0.993
cg22088248	215	chr18:72916012:72917450	hyper	3.51e-09	0.345	0.17	0.131	8	chr18	72917386	72917388	-	ZADH2	5UTRs,exons,firstexons,introns,intronexonboundaries	shores	-0.0674	0.879
cg25292638	215	chr18:72916012:72917450	hyper	3.51e-09	0.345	0.17	0.131	8	chr18	72917449	72917451	-	ZADH2	5UTRs,exons,firstexons,introns,intronexonboundaries	shores	-0.026	0.629
cg05007549	216	chr4:81103968:81104695	hyper	4.44e-09	0.346	0.18	0.0919	2	chr4	81103967	81103969	+	PRDM8	1to5kb	shores	-0.203	0.789
cg15656813	216	chr4:81103968:81104695	hyper	4.44e-09	0.346	0.18	0.0919	2	chr4	81104694	81104696	+	PRDM8;RP11-377G16.2	promoters,1to5kb	shores	-0.0155	0.779
cg17633020	217	chr5:58335180:58335271	hyper	0.0164	0.348	0.07	0.0656	2	chr5	58335179	58335181	+	PDE4D;RP11-266N13.2	NA	islands	-0.0997	0.652
cg18242030	217	chr5:58335180:58335271	hyper	0.0164	0.348	0.07	0.0656	2	chr5	58335270	58335272	-	PDE4D;RP11-266N13.2	5UTRs,exons,firstexons,introns,intronexonboundaries	islands	-0.0868	0.992
cg00444898	218	chr3:169099429:169100731	hyper	0.000729	0.349	0.18	0.122	3	chr3	169100000	169100002	-	MECOM	promoters,introns	inter	-0.168	0.0967
cg18053846	218	chr3:169099429:169100731	hyper	0.000729	0.349	0.18	0.122	3	chr3	169100730	169100732	-	MECOM	1to5kb,introns	inter	-0.0782	0.725
cg25010400	218	chr3:169099429:169100731	hyper	0.000729	0.349	0.18	0.122	3	chr3	169099428	169099430	-	MECOM	promoters,introns,intronexonboundaries	inter	-0.132	0.327
cg00144817	219	chr8:17503298:17503334	hypo	0.00533	0.349	-0.06	-0.0514	2	chr8	17503297	17503299	-	MTUS1	exons,3UTRs	inter	0.00554	0.733
cg23894563	219	chr8:17503298:17503334	hypo	0.00533	0.349	-0.06	-0.0514	2	chr8	17503333	17503335	-	MTUS1	exons,3UTRs	inter	0.0347	0.937
cg01140416	220	chr7:1293599:1294013	hyper	3.04e-05	0.349	0.15	0.107	5	chr7	1293628	1293630	-	NA	intergenic	inter	-0.117	0.984
cg10155432	220	chr7:1293599:1294013	hyper	3.04e-05	0.349	0.15	0.107	5	chr7	1293932	1293934	-	NA	intergenic	inter	-0.0673	0.981
cg12460870	220	chr7:1293599:1294013	hyper	3.04e-05	0.349	0.15	0.107	5	chr7	1293668	1293670	-	NA	intergenic	inter	-0.0789	0.952
cg16414149	220	chr7:1293599:1294013	hyper	3.04e-05	0.349	0.15	0.107	5	chr7	1294012	1294014	+	NA	intergenic	inter	-0.0398	0.991
cg16967003	220	chr7:1293599:1294013	hyper	3.04e-05	0.349	0.15	0.107	5	chr7	1293598	1293600	-	NA	intergenic	inter	-0.146	0.925
cg01427458	221	chr11:133098424:133098499	hypo	0.00136	0.35	-0.2	-0.148	3	chr11	133098456	133098458	-	OPCML	introns	inter	0.0835	0.385
cg08683938	221	chr11:133098424:133098499	hypo	0.00136	0.35	-0.2	-0.148	3	chr11	133098423	133098425	-	OPCML	introns	inter	0.0468	0.935
cg24364535	221	chr11:133098424:133098499	hypo	0.00136	0.35	-0.2	-0.148	3	chr11	133098498	133098500	-	OPCML	introns	inter	0.0355	0.959
cg00791548	222	chr2:30966534:30967753	hypo	0.00585	0.35	-0.11	-0.102	3	chr2	30966533	30966535	+	CAPN13	NA	inter	0.0748	0.822
cg14553549	222	chr2:30966534:30967753	hypo	0.00585	0.35	-0.11	-0.102	3	chr2	30967752	30967754	+	CAPN13	NA	inter	0.0844	0.742
cg19304003	222	chr2:30966534:30967753	hypo	0.00585	0.35	-0.11	-0.102	3	chr2	30967382	30967384	+	CAPN13	NA	inter	0.117	0.868
cg00301372	223	chr2:139654347:139654844	hyper	0.00174	0.351	0.2	0.129	2	chr2	139654346	139654348	+	YY1P2	promoters	inter	-0.0395	0.815
cg00672093	223	chr2:139654347:139654844	hyper	0.00174	0.351	0.2	0.129	2	chr2	139654843	139654845	+	YY1P2	promoters	inter	-0.226	0.698
cg01637734	224	chr1:157811303:157811905	hyper	1.48e-05	0.352	0.14	0.104	4	chr1	157811302	157811304	-	CD5L	introns,exonintronboundaries	inter	-0.103	0.992
cg03761113	224	chr1:157811303:157811905	hyper	1.48e-05	0.352	0.14	0.104	4	chr1	157811723	157811725	-	CD5L	promoters,intronexonboundaries	inter	-0.197	0.476
cg11139878	224	chr1:157811303:157811905	hyper	1.48e-05	0.352	0.14	0.104	4	chr1	157811789	157811791	+	CD5L	NA	inter	-0.157	0.678
cg23992209	224	chr1:157811303:157811905	hyper	1.48e-05	0.352	0.14	0.104	4	chr1	157811904	157811906	+	CD5L	NA	inter	-0.171	0.955
cg09905199	225	chr1:159158444:159158497	hyper	0.00857	0.355	0.15	0.134	2	chr1	159158496	159158498	-	CADM3	NA	islands	-0.157	0.994
cg13899017	225	chr1:159158444:159158497	hyper	0.00857	0.355	0.15	0.134	2	chr1	159158443	159158445	+	CADM3	introns	islands	-0.178	0.714
cg04864586	226	chr4:99852317:99853099	hypo	0.00204	0.355	-0.07	-0.0555	3	chr4	99853098	99853100	+	EIF4E;RP11-571L19.7	NA	shelves	0.0476	0.632
cg20478468	226	chr4:99852317:99853099	hypo	0.00204	0.355	-0.07	-0.0555	3	chr4	99852316	99852318	-	AC019131.1;EIF4E;RP11-571L19.7	promoters,1to5kb	shores	0.0289	0.375
cg25974308	226	chr4:99852317:99853099	hypo	0.00204	0.355	-0.07	-0.0555	3	chr4	99852386	99852388	+	AC019131.1;EIF4E;RP11-571L19.7	NA	shores	0.0592	0.52
cg01285706	227	chr4:81953041:81953202	hyper	0.00269	0.355	0.16	0.138	2	chr4	81953040	81953042	-	BMP3	NA	shores	-0.251	0.875
cg05069909	227	chr4:81953041:81953202	hyper	0.00269	0.355	0.16	0.138	2	chr4	81953201	81953203	+	BMP3	introns	shores	-0.291	0.953
cg02207386	228	chr7:25895751:25895834	hypo	0.00458	0.357	-0.15	-0.144	2	chr7	25895833	25895835	-	NA	intergenic	shores	0.0466	0.163
cg04157587	228	chr7:25895751:25895834	hypo	0.00458	0.357	-0.15	-0.144	2	chr7	25895750	25895752	+	NA	intergenic	shores	0.0345	0.926
cg12961010	229	chr12:132938327:132938338	hypo	0.021	0.358	-0.08	-0.0621	2	chr12	132938326	132938328	+	RP13-895J2.11	intergenic	islands,shores	0.0813	0.992
cg20054394	229	chr12:132938327:132938338	hypo	0.021	0.358	-0.08	-0.0621	2	chr12	132938337	132938339	+	RP13-895J2.11	intergenic	islands	0.0323	0.921
cg01919652	230	chr6:150259601:150260358	hyper	4.1e-07	0.358	0.25	0.101	5	chr6	150259929	150259931	+	NA	1to5kb	islands	-0.0634	0.931
cg01999539	230	chr6:150259601:150260358	hyper	4.1e-07	0.358	0.25	0.101	5	chr6	150259859	150259861	-	NA	NA	islands	-0.138	0.918
cg03538169	230	chr6:150259601:150260358	hyper	4.1e-07	0.358	0.25	0.101	5	chr6	150260155	150260157	+	NA	1to5kb	islands	-0.09	0.995
cg06471296	230	chr6:150259601:150260358	hyper	4.1e-07	0.358	0.25	0.101	5	chr6	150259600	150259602	-	NA	NA	islands	-0.0945	0.959
cg17380160	230	chr6:150259601:150260358	hyper	4.1e-07	0.358	0.25	0.101	5	chr6	150260357	150260359	+	NA	1to5kb	shores	-0.11	0.99
cg08596308	231	chr6:31515526:31516059	hyper	1.73e-06	0.359	0.17	0.116	5	chr6	31516044	31516046	-	ATP6V1G2;NFKBIL1	1to5kb	inter	-0.0817	0.095
cg10271061	231	chr6:31515526:31516059	hyper	1.73e-06	0.359	0.17	0.116	5	chr6	31516014	31516016	-	ATP6V1G2;NFKBIL1	1to5kb	inter	-0.107	0.0146
cg20248972	231	chr6:31515526:31516059	hyper	1.73e-06	0.359	0.17	0.116	5	chr6	31515525	31515527	-	ATP6V1G2;ATP6V1G2-DDX39B;NFKBIL1	promoters	inter	0.0314	0.899
cg21982924	231	chr6:31515526:31516059	hyper	1.73e-06	0.359	0.17	0.116	5	chr6	31516058	31516060	-	ATP6V1G2;NFKBIL1	1to5kb	inter	-0.0683	0.0666
cg22369037	231	chr6:31515526:31516059	hyper	1.73e-06	0.359	0.17	0.116	5	chr6	31516023	31516025	-	ATP6V1G2;NFKBIL1	1to5kb	inter	-0.108	0.00642
cg21638625	232	chr19:4303817:4303957	hypo	0.00629	0.36	-0.08	-0.0747	2	chr19	4303816	4303818	+	FSD1;TMIGD2	promoters	shores	0.0795	0.699
cg26925688	232	chr19:4303817:4303957	hypo	0.00629	0.36	-0.08	-0.0747	2	chr19	4303956	4303958	+	FSD1	promoters	shores	0.048	0.662
cg08625289	233	chr1:59612408:59612710	hyper	0.00148	0.362	0.17	0.156	3	chr1	59612491	59612493	+	HSD52;RP11-470E16.2	NA	islands	-0.238	0.541
cg19526130	233	chr1:59612408:59612710	hyper	0.00148	0.362	0.17	0.156	3	chr1	59612407	59612409	+	HSD52;RP11-470E16.2	NA	islands,shores	-0.258	0.99
cg26246897	233	chr1:59612408:59612710	hyper	0.00148	0.362	0.17	0.156	3	chr1	59612709	59612711	+	HSD52;RP11-470E16.2	NA	islands	-0.176	0.921
cg07160748	234	chr11:924500:924646	hyper	0.00113	0.363	0.14	0.106	3	chr11	924526	924528	-	AP2A2	NA	shores	-0.0578	0.422
cg10589281	234	chr11:924500:924646	hyper	0.00113	0.363	0.14	0.106	3	chr11	924499	924501	-	AP2A2	NA	shores	-0.0775	0.776
cg21798544	234	chr11:924500:924646	hyper	0.00113	0.363	0.14	0.106	3	chr11	924645	924647	+	AP2A2	1to5kb	shores	-0.072	0.963
cg13430898	235	chr9:137458222:137458253	hypo	0.0104	0.363	-0.12	-0.1	2	chr9	137458252	137458254	+	NA	intergenic	inter	0.101	0.986
cg14447710	235	chr9:137458222:137458253	hypo	0.0104	0.363	-0.12	-0.1	2	chr9	137458221	137458223	-	NA	intergenic	inter	0.149	0.409
cg04177945	236	chr14:35838240:35838413	hyper	0.00499	0.364	0.13	0.112	2	chr14	35838239	35838241	+	NA	intergenic	islands,shores	-0.102	0.768
cg14523979	236	chr14:35838240:35838413	hyper	0.00499	0.364	0.13	0.112	2	chr14	35838412	35838414	+	NA	intergenic	islands	-0.0756	0.855
cg13662569	237	chr4:186577902:186578455	hyper	0.000232	0.365	0.2	0.112	3	chr4	186577901	186577903	-	SORBS2	5UTRs,exons,firstexons,introns,exonintronboundaries	inter	-0.0166	0.953
cg17466131	237	chr4:186577902:186578455	hyper	0.000232	0.365	0.2	0.112	3	chr4	186578189	186578191	+	SORBS2	NA	inter	-0.111	0.816
cg22328746	237	chr4:186577902:186578455	hyper	0.000232	0.365	0.2	0.112	3	chr4	186578454	186578456	+	SORBS2	NA	inter	-0.0231	0.695
cg03824617	238	chr6:146919633:146920295	hyper	1.8e-12	0.365	0.22	0.131	11	chr6	146920112	146920114	-	ADGB;RP11-715G15.1	NA	islands	-0.081	0.993
cg05597001	238	chr6:146919633:146920295	hyper	1.8e-12	0.365	0.22	0.131	11	chr6	146920013	146920015	+	ADGB;RP11-715G15.1	promoters	shores	-0.158	0.985
cg07253321	238	chr6:146919633:146920295	hyper	1.8e-12	0.365	0.22	0.131	11	chr6	146919853	146919855	-	ADGB;RP11-715G15.1	NA	shores	0.0332	0.756
cg10197432	238	chr6:146919633:146920295	hyper	1.8e-12	0.365	0.22	0.131	11	chr6	146920118	146920120	-	ADGB;RP11-715G15.1	NA	islands	-0.173	0.968
cg14994513	238	chr6:146919633:146920295	hyper	1.8e-12	0.365	0.22	0.131	11	chr6	146919931	146919933	+	ADGB;RP11-715G15.1	promoters	shores	-0.141	0.794
cg15618428	238	chr6:146919633:146920295	hyper	1.8e-12	0.365	0.22	0.131	11	chr6	146919982	146919984	-	ADGB;RP11-715G15.1	NA	shores	-0.0989	0.53
cg16331679	238	chr6:146919633:146920295	hyper	1.8e-12	0.365	0.22	0.131	11	chr6	146920165	146920167	-	ADGB;RP11-715G15.1	NA	islands	-0.166	0.953
cg17535702	238	chr6:146919633:146920295	hyper	1.8e-12	0.365	0.22	0.131	11	chr6	146919632	146919634	+	ADGB;RP11-715G15.1	promoters	shores	0.0128	0.682
cg24631877	238	chr6:146919633:146920295	hyper	1.8e-12	0.365	0.22	0.131	11	chr6	146920294	146920296	-	ADGB;RP11-715G15.1	NA	shores	-0.117	0.991
cg25770340	238	chr6:146919633:146920295	hyper	1.8e-12	0.365	0.22	0.131	11	chr6	146920128	146920130	-	ADGB;RP11-715G15.1	NA	islands	-0.177	0.837
cg27641136	238	chr6:146919633:146920295	hyper	1.8e-12	0.365	0.22	0.131	11	chr6	146920034	146920036	+	ADGB;RP11-715G15.1	promoters	islands,shores	-0.13	0.987
cg06800962	239	chr3:149095283:149096029	hypo	1.53e-05	0.366	-0.15	-0.121	4	chr3	149096028	149096030	+	TM4SF1;TM4SF1-AS1	NA	inter	-0.0749	0.475
cg08124030	239	chr3:149095283:149096029	hypo	1.53e-05	0.366	-0.15	-0.121	4	chr3	149095282	149095284	-	TM4SF1;TM4SF1-AS1	1to5kb,cds,exons,firstexons,exonintronboundaries	inter	0.0196	0.976
cg16810293	239	chr3:149095283:149096029	hypo	1.53e-05	0.366	-0.15	-0.121	4	chr3	149095742	149095744	+	TM4SF1;TM4SF1-AS1	NA	inter	0.0114	0.85
cg23246821	239	chr3:149095283:149096029	hypo	1.53e-05	0.366	-0.15	-0.121	4	chr3	149095572	149095574	-	TM4SF1;TM4SF1-AS1	promoters,1to5kb,intronexonboundaries	inter	0.00394	0.994
cg01261464	240	chr14:93672832:93673175	hyper	0.0069	0.366	0.08	0.0525	2	chr14	93673174	93673176	-	C14orf142;RP11-371E8.4;UBR7	cds,exons,firstexons,introns,exonintronboundaries	islands	-0.00896	0.918
cg19681842	240	chr14:93672832:93673175	hyper	0.0069	0.366	0.08	0.0525	2	chr14	93672831	93672833	-	C14orf142;RP11-371E8.4;UBR7	introns	shores	-0.0743	0.883
cg03267742	241	chr17:686357:686545	hyper	0.00247	0.367	0.14	0.0972	2	chr17	686544	686546	-	GLOD4;RNMTL1	promoters	shores	-0.073	0.672
cg18634637	241	chr17:686357:686545	hyper	0.00247	0.367	0.14	0.0972	2	chr17	686356	686358	+	GLOD4;RNMTL1	cds,exons,intronexonboundaries	shores	-0.133	0.613
cg02787737	242	chr11:133928292:133928346	hypo	0.00166	0.368	-0.12	-0.0967	3	chr11	133928345	133928347	-	NA	intergenic	inter	0.0262	0.848
cg20451986	242	chr11:133928292:133928346	hypo	0.00166	0.368	-0.12	-0.0967	3	chr11	133928301	133928303	-	NA	intergenic	inter	0.138	0.839
cg24490227	242	chr11:133928292:133928346	hypo	0.00166	0.368	-0.12	-0.0967	3	chr11	133928291	133928293	-	NA	intergenic	inter	0.128	0.644
cg03556653	243	chr3:115231438:115231576	hyper	0.00152	0.368	0.16	0.109	3	chr3	115231500	115231502	-	NA	intergenic	inter	-0.176	0.836
cg04870523	243	chr3:115231438:115231576	hyper	0.00152	0.368	0.16	0.109	3	chr3	115231437	115231439	-	NA	intergenic	inter	-0.119	0.989
cg17445120	243	chr3:115231438:115231576	hyper	0.00152	0.368	0.16	0.109	3	chr3	115231575	115231577	+	NA	intergenic	inter	-0.143	0.99
cg11043990	244	chr17:74235635:74235759	hypo	0.00579	0.369	-0.07	-0.0618	2	chr17	74235758	74235760	+	RNF157	NA	islands,shores	0.082	0.953
cg13453607	244	chr17:74235635:74235759	hypo	0.00579	0.369	-0.07	-0.0618	2	chr17	74235634	74235636	-	RNF157	introns	shores	0.0805	0.706
cg04842426	245	chr7:136555697:136556271	hyper	8.16e-06	0.37	0.21	0.13	4	chr7	136555776	136555778	-	AC009264.1;CHRM2	NA	islands	-0.0822	0.996
cg19630629	245	chr7:136555697:136556271	hyper	8.16e-06	0.37	0.21	0.13	4	chr7	136556192	136556194	-	AC009264.1;CHRM2	NA	islands	-0.258	0.995
cg22426570	245	chr7:136555697:136556271	hyper	8.16e-06	0.37	0.21	0.13	4	chr7	136556270	136556272	+	AC009264.1;CHRM2	exons,introns	shores	-0.281	0.947
cg24845274	245	chr7:136555697:136556271	hyper	8.16e-06	0.37	0.21	0.13	4	chr7	136555696	136555698	+	AC009264.1;CHRM2	exons,introns	islands	-0.0861	0.992
cg01022567	246	chr7:129466001:129466143	hyper	0.00931	0.372	0.1	0.0813	2	chr7	129466000	129466002	-	NA	intergenic	islands	-0.0531	0.99
cg23616524	246	chr7:129466001:129466143	hyper	0.00931	0.372	0.1	0.0813	2	chr7	129466142	129466144	-	NA	intergenic	islands	-0.0653	0.686
cg03209130	247	chr11:107621204:107621307	hyper	0.0112	0.373	0.11	0.106	2	chr11	107621306	107621308	+	NA	intergenic	inter	-0.246	0.203
cg22814622	247	chr11:107621204:107621307	hyper	0.0112	0.373	0.11	0.106	2	chr11	107621203	107621205	-	NA	intergenic	inter	-0.183	0.344
cg09507934	248	chr7:102072549:102073120	hypo	0.00515	0.374	-0.1	-0.0667	2	chr7	102072548	102072550	+	ORAI2;RP11-514P8.2	1to5kb	shores	-0.0581	0.84
cg21253590	248	chr7:102072549:102073120	hypo	0.00515	0.374	-0.1	-0.0667	2	chr7	102073119	102073121	+	ORAI2;RP11-514P8.2	promoters	shores	0.0446	0.228
cg00461236	249	chr16:86703935:86704486	hyper	7.81e-05	0.375	0.17	0.132	4	chr16	86704015	86704017	-	NA	intergenic	inter	-0.126	0.661
cg02657828	249	chr16:86703935:86704486	hyper	7.81e-05	0.375	0.17	0.132	4	chr16	86703934	86703936	+	NA	intergenic	inter	-0.116	0.545
cg03084704	249	chr16:86703935:86704486	hyper	7.81e-05	0.375	0.17	0.132	4	chr16	86704485	86704487	+	NA	intergenic	inter	-0.194	0.198
cg27391627	249	chr16:86703935:86704486	hyper	7.81e-05	0.375	0.17	0.132	4	chr16	86704129	86704131	+	NA	intergenic	inter	-0.129	0.856
cg01624202	250	chr15:89958550:89958944	hyper	0.00396	0.375	0.14	0.129	2	chr15	89958549	89958551	+	NA	intergenic	shores	-0.124	0.47
cg08893036	250	chr15:89958550:89958944	hyper	0.00396	0.375	0.14	0.129	2	chr15	89958943	89958945	-	NA	intergenic	shores	-0.198	0.0482
cg02882785	251	chr4:184241414:184242831	hyper	6.92e-06	0.376	0.1	0.0342	4	chr4	184242104	184242106	-	CLDN22	promoters,intronexonboundaries	inter	-0.0749	0.923
cg05040725	251	chr4:184241414:184242831	hyper	6.92e-06	0.376	0.1	0.0342	4	chr4	184242830	184242832	-	CLDN22	promoters	inter	0.0128	0.42
cg13423172	251	chr4:184241414:184242831	hyper	6.92e-06	0.376	0.1	0.0342	4	chr4	184241413	184241415	-	CLDN22;WWC2	5UTRs,exons,firstexons	inter	0.0141	0.923
cg20141229	251	chr4:184241414:184242831	hyper	6.92e-06	0.376	0.1	0.0342	4	chr4	184242057	184242059	+	CLDN22	exonintronboundaries	inter	-0.0169	0.428
cg01230160	252	chr2:234263768:234264163	hypo	0.00086	0.376	-0.11	-0.0696	2	chr2	234263767	234263769	-	DGKD	NA	inter	0.000431	0.993
cg06191495	252	chr2:234263768:234264163	hypo	0.00086	0.376	-0.11	-0.0696	2	chr2	234264162	234264164	+	DGKD	introns	inter	0.112	0.669
cg02009648	253	chr6:44090748:44090983	hyper	0.0129	0.376	0.14	0.12	2	chr6	44090982	44090984	-	MRPL14	introns	shelves	-0.135	0.538
cg26371345	253	chr6:44090748:44090983	hyper	0.0129	0.376	0.14	0.12	2	chr6	44090747	44090749	+	MRPL14	1to5kb	shelves	-0.251	0.791
cg18105709	254	chr10:50533993:50534403	hypo	0.0119	0.377	-0.14	-0.131	2	chr10	50534402	50534404	-	C10orf71	NA	islands	0.137	0.0934
cg18110578	254	chr10:50533993:50534403	hypo	0.0119	0.377	-0.14	-0.131	2	chr10	50533992	50533994	+	C10orf71	cds,exons,firstexons	shores	0.119	0.705
cg00842076	255	chr14:89881817:89881835	hyper	0.00846	0.378	0.1	0.0971	2	chr14	89881834	89881836	+	FOXN3;RP11-33N16.3	1to5kb	shores	-0.0265	0.901
cg10117831	255	chr14:89881817:89881835	hyper	0.00846	0.378	0.1	0.0971	2	chr14	89881816	89881818	-	FOXN3;RP11-33N16.3	introns	shores	-0.045	0.862
cg05709124	256	chr2:233740669:233741920	hyper	7.24e-06	0.379	0.13	0.0813	5	chr2	233741083	233741085	+	C2orf82	exons,intronexonboundaries,exonintronboundaries,3UTRs	islands	-0.0465	0.107
cg06283342	256	chr2:233740669:233741920	hyper	7.24e-06	0.379	0.13	0.0813	5	chr2	233740668	233740670	+	C2orf82	cds,exons,intronexonboundaries,exonintronboundaries	islands,shores	-0.0785	0.802
cg13759905	256	chr2:233740669:233741920	hyper	7.24e-06	0.379	0.13	0.0813	5	chr2	233741919	233741921	-	C2orf82	intergenic	shores	-0.101	0.275
cg14345131	256	chr2:233740669:233741920	hyper	7.24e-06	0.379	0.13	0.0813	5	chr2	233741789	233741791	+	C2orf82	intergenic	islands	-0.0645	0.969
cg18572413	256	chr2:233740669:233741920	hyper	7.24e-06	0.379	0.13	0.0813	5	chr2	233741638	233741640	+	C2orf82	intergenic	islands	-0.107	0.881
cg06974662	257	chr1:8277080:8277394	hypo	0.00782	0.38	-0.15	-0.123	2	chr1	8277079	8277081	-	NA	intergenic	shores	0.0524	0.992
cg07113230	257	chr1:8277080:8277394	hypo	0.00782	0.38	-0.15	-0.123	2	chr1	8277393	8277395	+	NA	intergenic	islands	-0.0283	0.941
cg10775792	258	chr1:161228455:161228496	hyper	0.0432	0.38	0.18	0.137	2	chr1	161228454	161228456	+	PCP4L1	promoters	shores	-0.162	0.362
cg27223727	258	chr1:161228455:161228496	hyper	0.0432	0.38	0.18	0.137	2	chr1	161228495	161228497	+	PCP4L1	promoters	islands	-0.154	0.897
cg01160692	259	chr17:1959596:1959620	hypo	0.0278	0.381	-0.11	-0.0912	2	chr17	1959619	1959621	-	HIC1	NA	islands	0.0123	0.436
cg20664636	259	chr17:1959596:1959620	hypo	0.0278	0.381	-0.11	-0.0912	2	chr17	1959595	1959597	-	HIC1	NA	islands	0.0191	0.938
cg02090654	260	chr7:126698156:126698829	hyper	3.03e-05	0.382	0.19	0.102	4	chr7	126698343	126698345	+	GRM8;MIR592	NA	inter	-0.249	0.993
cg14158769	260	chr7:126698156:126698829	hyper	3.03e-05	0.382	0.19	0.102	4	chr7	126698155	126698157	+	GRM8;MIR592	NA	inter	-0.074	0.806
cg15908975	260	chr7:126698156:126698829	hyper	3.03e-05	0.382	0.19	0.102	4	chr7	126698828	126698830	-	GRM8;MIR592	promoters,introns	inter	-0.21	0.984
cg17540499	260	chr7:126698156:126698829	hyper	3.03e-05	0.382	0.19	0.102	4	chr7	126698450	126698452	-	GRM8;MIR592	promoters,introns	inter	-0.0176	0.356
cg11304968	261	chr21:44016194:44016328	hyper	0.0137	0.382	0.1	0.0966	2	chr21	44016193	44016195	-	NA	intergenic	inter	-0.181	0.978
cg18403852	261	chr21:44016194:44016328	hyper	0.0137	0.382	0.1	0.0966	2	chr21	44016327	44016329	-	NA	intergenic	inter	-0.126	0.301
cg06201717	262	chr1:2949633:2949673	hypo	0.000423	0.382	-0.14	-0.105	3	chr1	2949632	2949634	+	NA	intergenic	inter	0.0641	0.771
cg19825898	262	chr1:2949633:2949673	hypo	0.000423	0.382	-0.14	-0.105	3	chr1	2949650	2949652	+	NA	intergenic	inter	0.0817	0.964
cg24150662	262	chr1:2949633:2949673	hypo	0.000423	0.382	-0.14	-0.105	3	chr1	2949672	2949674	+	NA	intergenic	inter	0.0204	0.832
cg18909631	263	chr11:117746377:117746450	hypo	0.0111	0.382	-0.12	-0.122	2	chr11	117746449	117746451	+	FXYD6;FXYD6-FXYD2	NA	shores	-0.0227	0.942
cg20755342	263	chr11:117746377:117746450	hypo	0.0111	0.382	-0.12	-0.122	2	chr11	117746376	117746378	+	FXYD6;FXYD6-FXYD2	NA	shores	-0.0169	0.915
cg02837600	264	chr21:46714226:46714458	hyper	0.00115	0.383	0.11	0.0881	2	chr21	46714457	46714459	+	LINC00205	exons	shores	0.00736	0.992
cg11846141	264	chr21:46714226:46714458	hyper	0.00115	0.383	0.11	0.0881	2	chr21	46714225	46714227	-	LINC00205	NA	shores	-0.0383	0.938
cg01704474	265	chr11:503807:504937	hyper	3.08e-07	0.384	0.2	0.172	8	chr11	504917	504919	-	RNH1	1to5kb,5UTRs,exons,introns,intronexonboundaries,exonintronboundaries	shores	-0.159	0.534
cg14468692	265	chr11:503807:504937	hyper	3.08e-07	0.384	0.2	0.172	8	chr11	504783	504785	-	RNH1	1to5kb,introns,exonintronboundaries	shores	-0.209	0.0441
cg15661311	265	chr11:503807:504937	hyper	3.08e-07	0.384	0.2	0.172	8	chr11	504550	504552	-	RNH1	promoters,introns	islands	-0.183	0.552
cg18732172	265	chr11:503807:504937	hyper	3.08e-07	0.384	0.2	0.172	8	chr11	504300	504302	-	RNH1	promoters,introns	islands	-0.2	0.783
cg19223782	265	chr11:503807:504937	hyper	3.08e-07	0.384	0.2	0.172	8	chr11	503806	503808	+	RNH1	NA	shores	-0.0778	0.863
cg20813589	265	chr11:503807:504937	hyper	3.08e-07	0.384	0.2	0.172	8	chr11	504929	504931	-	RNH1	1to5kb,5UTRs,exons,introns,intronexonboundaries,exonintronboundaries	shores	-0.168	0.909
cg23687466	265	chr11:503807:504937	hyper	3.08e-07	0.384	0.2	0.172	8	chr11	504936	504938	+	RNH1	NA	shores	-0.147	0.851
cg23927970	265	chr11:503807:504937	hyper	3.08e-07	0.384	0.2	0.172	8	chr11	504932	504934	+	RNH1	NA	shores	-0.15	0.978
cg00618717	266	chr2:2569880:2570318	hypo	0.000724	0.384	-0.09	-0.076	3	chr2	2569879	2569881	-	NA	intergenic	inter	0.101	0.481
cg07362512	266	chr2:2569880:2570318	hypo	0.000724	0.384	-0.09	-0.076	3	chr2	2570317	2570319	+	NA	intergenic	inter	0.113	0.879
cg22683010	266	chr2:2569880:2570318	hypo	0.000724	0.384	-0.09	-0.076	3	chr2	2570282	2570284	+	NA	intergenic	inter	0.144	0.915
cg10991475	267	chr11:134651602:134651819	hypo	0.00967	0.384	-0.14	-0.112	2	chr11	134651601	134651603	-	NA	intergenic	inter	0.0326	0.968
cg13285077	267	chr11:134651602:134651819	hypo	0.00967	0.384	-0.14	-0.112	2	chr11	134651818	134651820	-	NA	intergenic	inter	0.0127	0.977
cg11675492	268	chr20:60640057:60640074	hyper	0.00459	0.384	0.03	0.0306	2	chr20	60640073	60640075	+	TAF4	NA	shores	-0.0407	0.935
cg21065401	268	chr20:60640057:60640074	hyper	0.00459	0.384	0.03	0.0306	2	chr20	60640056	60640058	+	TAF4	NA	shores	-0.00419	0.679
cg16271823	269	chr1:3833051:3833092	hyper	0.0137	0.385	0.13	0.0981	2	chr1	3833091	3833093	+	LINC01134	exons,intronexonboundaries	inter	0.0397	0.863
cg24640609	269	chr1:3833051:3833092	hyper	0.0137	0.385	0.13	0.0981	2	chr1	3833050	3833052	-	LINC01134	NA	inter	-0.0616	0.872
cg03472898	270	chr14:29240691:29240992	hyper	0.0072	0.386	0.07	0.0599	2	chr14	29240991	29240993	-	LINC01551	NA	shelves	-0.127	0.864
cg18712199	270	chr14:29240691:29240992	hyper	0.0072	0.386	0.07	0.0599	2	chr14	29240690	29240692	-	LINC01551	NA	shelves	-0.114	0.759
cg08381274	271	chr8:97169621:97170364	hyper	1.46e-07	0.386	0.15	0.117	6	chr8	97169620	97169622	+	GDF6	NA	shores	-0.17	0.76
cg10131194	271	chr8:97169621:97170364	hyper	1.46e-07	0.386	0.15	0.117	6	chr8	97170096	97170098	-	GDF6	introns	islands	-0.13	0.879
cg10689528	271	chr8:97169621:97170364	hyper	1.46e-07	0.386	0.15	0.117	6	chr8	97169766	97169768	-	GDF6	introns	islands	-0.177	0.942
cg15277906	271	chr8:97169621:97170364	hyper	1.46e-07	0.386	0.15	0.117	6	chr8	97170363	97170365	+	GDF6	NA	islands	-0.164	0.957
cg17999376	271	chr8:97169621:97170364	hyper	1.46e-07	0.386	0.15	0.117	6	chr8	97169919	97169921	+	GDF6	NA	islands	-0.188	0.939
cg20800022	271	chr8:97169621:97170364	hyper	1.46e-07	0.386	0.15	0.117	6	chr8	97169763	97169765	-	GDF6	introns	islands	-0.165	0.987
cg23564309	272	chr21:45582448:45582497	hypo	0.00806	0.386	-0.1	-0.09	2	chr21	45582447	45582449	-	NA	intergenic	shores	0.0609	0.962
cg25115941	272	chr21:45582448:45582497	hypo	0.00806	0.386	-0.1	-0.09	2	chr21	45582496	45582498	+	NA	intergenic	shores	0.13	0.856
cg00290892	273	chr3:87842019:87842398	hyper	0.00117	0.386	0.15	0.111	3	chr3	87842397	87842399	-	RP11-451B8.1	intergenic	islands	-0.241	0.955
cg23039333	273	chr3:87842019:87842398	hyper	0.00117	0.386	0.15	0.111	3	chr3	87842245	87842247	+	RP11-451B8.1	intergenic	islands	-0.146	0.883
cg27175471	273	chr3:87842019:87842398	hyper	0.00117	0.386	0.15	0.111	3	chr3	87842018	87842020	+	RP11-451B8.1	intergenic	islands	-0.0856	0.903
cg04474366	274	chr3:186505240:186505713	hypo	0.000595	0.386	-0.21	-0.129	3	chr3	186505346	186505348	-	EIF4A2;SNORA4	NA	shelves	0.0935	0.922
cg12153480	274	chr3:186505240:186505713	hypo	0.000595	0.386	-0.21	-0.129	3	chr3	186505712	186505714	-	EIF4A2	NA	shelves	0.0503	0.837
cg15906260	274	chr3:186505240:186505713	hypo	0.000595	0.386	-0.21	-0.129	3	chr3	186505239	186505241	-	EIF4A2;SNORA4	NA	shelves	0.143	0.699
cg13130022	275	chr6:44440322:44440494	hyper	0.00969	0.388	0.17	0.109	2	chr6	44440493	44440495	-	NA	intergenic	inter	-0.184	0.712
cg25747655	275	chr6:44440322:44440494	hyper	0.00969	0.388	0.17	0.109	2	chr6	44440321	44440323	-	NA	intergenic	inter	-0.0701	0.182
cg07045221	276	chr1:3519046:3519642	hypo	0.0138	0.388	-0.13	-0.104	2	chr1	3519045	3519047	-	MEGF6	cds,exons,intronexonboundaries,exonintronboundaries	inter	0.105	0.972
cg15895398	276	chr1:3519046:3519642	hypo	0.0138	0.388	-0.13	-0.104	2	chr1	3519641	3519643	-	MEGF6	introns	inter	0.104	0.96
cg05611777	277	chr10:131334690:131334866	hypo	0.00174	0.388	-0.16	-0.134	3	chr10	131334689	131334691	+	MGMT	introns,intronexonboundaries,exonintronboundaries	inter	0.192	0.972
cg09757049	277	chr10:131334690:131334866	hypo	0.00174	0.388	-0.16	-0.134	3	chr10	131334865	131334867	+	MGMT	introns	inter	0.171	0.251
cg11302655	277	chr10:131334690:131334866	hypo	0.00174	0.388	-0.16	-0.134	3	chr10	131334773	131334775	-	MGMT	NA	inter	0.139	0.979
cg01586208	278	chr19:22806647:22807010	hypo	0.0119	0.388	-0.12	-0.105	2	chr19	22806646	22806648	-	AC011516.2	introns,intronexonboundaries,exonintronboundaries	islands	0.0338	0.995
cg17372047	278	chr19:22806647:22807010	hypo	0.0119	0.388	-0.12	-0.105	2	chr19	22807009	22807011	+	AC011516.2	NA	shores	0.0966	0.893
cg13115661	279	chr1:177134266:177134454	hyper	0.0117	0.388	0.13	0.102	2	chr1	177134453	177134455	-	ASTN1	promoters	shores	-0.144	0.935
cg23492043	279	chr1:177134266:177134454	hyper	0.0117	0.388	0.13	0.102	2	chr1	177134265	177134267	+	ASTN1	NA	shores	-0.151	0.995
cg01195276	280	chr11:121567396:121567477	hypo	0.012	0.389	-0.14	-0.143	2	chr11	121567476	121567478	-	NA	intergenic	inter	0.0894	0.995
cg24617171	280	chr11:121567396:121567477	hypo	0.012	0.389	-0.14	-0.143	2	chr11	121567395	121567397	+	NA	intergenic	inter	0.175	0.99
cg20553524	281	chr8:17399899:17399996	hypo	0.00691	0.39	-0.11	-0.0754	2	chr8	17399995	17399997	-	SLC7A2	NA	inter	0.0886	0.704
cg25667409	281	chr8:17399899:17399996	hypo	0.00691	0.39	-0.11	-0.0754	2	chr8	17399898	17399900	+	SLC7A2	introns	inter	0.0696	0.99
cg13945631	282	chr12:34551489:34552411	hypo	0.00186	0.39	-0.09	-0.0698	3	chr12	34551488	34551490	+	NA	intergenic	inter	0.125	0.318
cg21451653	282	chr12:34551489:34552411	hypo	0.00186	0.39	-0.09	-0.0698	3	chr12	34551993	34551995	-	NA	intergenic	inter	0.133	0.596
cg26024424	282	chr12:34551489:34552411	hypo	0.00186	0.39	-0.09	-0.0698	3	chr12	34552410	34552412	-	NA	intergenic	inter	0.0853	0.702
cg04248796	283	chr1:207596670:207597138	hyper	7.87e-05	0.392	0.2	0.131	3	chr1	207596669	207596671	+	NA	intergenic	inter	0.032	0.991
cg11953775	283	chr1:207596670:207597138	hyper	7.87e-05	0.392	0.2	0.131	3	chr1	207597010	207597012	+	NA	intergenic	inter	-0.161	0.16
cg23217575	283	chr1:207596670:207597138	hyper	7.87e-05	0.392	0.2	0.131	3	chr1	207597137	207597139	-	NA	intergenic	inter	-0.15	0.612
cg08930147	284	chr17:76226122:76226563	hypo	0.02	0.393	-0.08	-0.0217	2	chr17	76226562	76226564	+	TMEM235	promoters	shores	0.0825	0.744
cg22108646	284	chr17:76226122:76226563	hypo	0.02	0.393	-0.08	-0.0217	2	chr17	76226121	76226123	-	TMEM235	NA	shores	-0.034	0.911
cg00088844	285	chr12:52317302:52317475	hypo	0.00229	0.395	-0.2	-0.173	3	chr12	52317348	52317350	+	NA	intergenic	inter	0.041	0.28
cg04799722	285	chr12:52317302:52317475	hypo	0.00229	0.395	-0.2	-0.173	3	chr12	52317474	52317476	-	NA	intergenic	inter	0.00575	0.181
cg09875444	285	chr12:52317302:52317475	hypo	0.00229	0.395	-0.2	-0.173	3	chr12	52317301	52317303	-	NA	intergenic	inter	0.00645	0.907
cg05847772	286	chr11:118122715:118123243	hypo	1.71e-10	0.396	-0.18	-0.117	10	chr11	118122972	118122974	-	MPZL3	cds,exons,firstexons,intronexonboundaries,exonintronboundaries	inter	-0.0594	0.87
cg06491116	286	chr11:118122715:118123243	hypo	1.71e-10	0.396	-0.18	-0.117	10	chr11	118122714	118122716	+	MPZL3	NA	inter	-0.0988	0.899
cg11733294	286	chr11:118122715:118123243	hypo	1.71e-10	0.396	-0.18	-0.117	10	chr11	118123052	118123054	+	MPZL3	NA	inter	-0.0494	0.926
cg13615650	286	chr11:118122715:118123243	hypo	1.71e-10	0.396	-0.18	-0.117	10	chr11	118123082	118123084	-	MPZL3	promoters,intronexonboundaries,exonintronboundaries	inter	-0.0756	0.956
cg14127589	286	chr11:118122715:118123243	hypo	1.71e-10	0.396	-0.18	-0.117	10	chr11	118123058	118123060	+	MPZL3	NA	inter	-0.0495	0.998
cg19069882	286	chr11:118122715:118123243	hypo	1.71e-10	0.396	-0.18	-0.117	10	chr11	118123242	118123244	-	MPZL3	promoters	inter	-0.117	0.167
cg20175449	286	chr11:118122715:118123243	hypo	1.71e-10	0.396	-0.18	-0.117	10	chr11	118123098	118123100	-	MPZL3	promoters,intronexonboundaries,exonintronboundaries	inter	-0.084	0.993
cg22376940	286	chr11:118122715:118123243	hypo	1.71e-10	0.396	-0.18	-0.117	10	chr11	118123011	118123013	-	MPZL3	promoters,5UTRs,exons,firstexons,intronexonboundaries,exonintronboundaries	inter	-0.00577	0.994
cg23873021	286	chr11:118122715:118123243	hypo	1.71e-10	0.396	-0.18	-0.117	10	chr11	118122800	118122802	+	MPZL3	NA	inter	-0.0229	0.717
cg27161463	286	chr11:118122715:118123243	hypo	1.71e-10	0.396	-0.18	-0.117	10	chr11	118123073	118123075	+	MPZL3	NA	inter	-0.031	0.848
cg16909570	287	chr11:66139869:66140101	hypo	0.00992	0.396	-0.08	-0.077	2	chr11	66139868	66139870	+	SLC29A2	NA	shores	-0.0279	0.991
cg17415721	287	chr11:66139869:66140101	hypo	0.00992	0.396	-0.08	-0.077	2	chr11	66140100	66140102	-	SLC29A2	promoters	shores	-0.00957	0.751
cg14097425	288	chr9:21559551:21559710	hyper	0.00459	0.398	0.12	0.0953	2	chr9	21559550	21559552	-	MIR31HG	exons,firstexons,intronexonboundaries,exonintronboundaries	islands	-0.127	0.99
cg14244887	288	chr9:21559551:21559710	hyper	0.00459	0.398	0.12	0.0953	2	chr9	21559709	21559711	-	MIR31HG	promoters,intronexonboundaries	islands	-0.05	0.918
cg09920531	289	chr7:157533065:157533168	hypo	0.00783	0.399	-0.11	-0.109	2	chr7	157533167	157533169	-	AC006003.3;PTPRN2	introns	inter	0.105	0.884
cg14584961	289	chr7:157533065:157533168	hypo	0.00783	0.399	-0.11	-0.109	2	chr7	157533064	157533066	-	AC006003.3;PTPRN2	introns	inter	0.116	0.704
cg04440254	290	chr5:178088836:178088953	hypo	0.00206	0.399	-0.14	-0.0958	3	chr5	178088929	178088931	-	NA	intergenic	inter	0.0851	0.722
cg16656939	290	chr5:178088836:178088953	hypo	0.00206	0.399	-0.14	-0.0958	3	chr5	178088835	178088837	+	NA	intergenic	inter	0.119	0.356
cg20931964	290	chr5:178088836:178088953	hypo	0.00206	0.399	-0.14	-0.0958	3	chr5	178088952	178088954	-	NA	intergenic	inter	0.0904	0.443
cg11811341	291	chr15:25360436:25360934	hypo	0.00325	0.399	-0.09	-0.0801	2	chr15	25360933	25360935	+	SNHG14	promoters,1to5kb,introns,exonintronboundaries	inter	0.12	0.492
cg16217553	291	chr15:25360436:25360934	hypo	0.00325	0.399	-0.09	-0.0801	2	chr15	25360435	25360437	+	SNHG14	1to5kb,introns,intronexonboundaries	inter	0.0851	0.911
cg00507414	292	chr1:110091578:110091625	hypo	0.0173	0.4	-0.05	-0.0395	3	chr1	110091577	110091579	+	GNAI3	introns,exonintronboundaries	islands	0.0101	0.924
cg17080709	292	chr1:110091578:110091625	hypo	0.0173	0.4	-0.05	-0.0395	3	chr1	110091588	110091590	+	GNAI3	introns,exonintronboundaries	islands	0.0101	0.995
cg26282150	292	chr1:110091578:110091625	hypo	0.0173	0.4	-0.05	-0.0395	3	chr1	110091624	110091626	+	GNAI3	introns,exonintronboundaries	shores	0.00989	0.885
cg21537049	293	chr14:22464490:22464528	hyper	0.0116	0.401	0.13	0.105	2	chr14	22464527	22464529	+	TRAV17	1to5kb,introns	inter	-0.158	0.00944
cg21853587	293	chr14:22464490:22464528	hyper	0.0116	0.401	0.13	0.105	2	chr14	22464489	22464491	+	TRAV17	1to5kb,introns	inter	-0.126	0.434
cg10816283	294	chr6:46871130:46871173	hyper	0.0101	0.401	0.18	0.148	2	chr6	46871172	46871174	+	GPR116;RP3-365O12.2	promoters,exonintronboundaries	inter	-0.116	0.966
cg21234342	294	chr6:46871130:46871173	hyper	0.0101	0.401	0.18	0.148	2	chr6	46871129	46871131	-	GPR116;RP3-365O12.2	introns	inter	-0.266	0.0892
cg04787317	295	chr3:38009911:38009934	hyper	0.00876	0.402	0.06	0.0518	2	chr3	38009933	38009935	+	CTDSPL;MIR26A1	promoters,introns	inter	-0.023	0.868
cg26160492	295	chr3:38009911:38009934	hyper	0.00876	0.402	0.06	0.0518	2	chr3	38009910	38009912	+	CTDSPL;MIR26A1	promoters,introns	inter	-0.00995	0.76
cg07080019	296	chr10:134036316:134036804	hypo	0.00844	0.403	-0.07	-0.0614	2	chr10	134036803	134036805	-	STK32C	introns	shelves	0.0477	0.385
cg12257894	296	chr10:134036316:134036804	hypo	0.00844	0.403	-0.07	-0.0614	2	chr10	134036315	134036317	-	STK32C	introns,intronexonboundaries,exonintronboundaries	shelves	0.00357	0.308
cg03667405	297	chr6:170471161:170471697	hypo	8.58e-06	0.404	-0.15	-0.121	5	chr6	170471681	170471683	-	NA	intergenic	shelves	0.106	0.961
cg09623085	297	chr6:170471161:170471697	hypo	8.58e-06	0.404	-0.15	-0.121	5	chr6	170471363	170471365	-	NA	intergenic	shelves	0.129	0.992
cg09655272	297	chr6:170471161:170471697	hypo	8.58e-06	0.404	-0.15	-0.121	5	chr6	170471235	170471237	-	NA	intergenic	shelves	0.157	0.474
cg12207585	297	chr6:170471161:170471697	hypo	8.58e-06	0.404	-0.15	-0.121	5	chr6	170471696	170471698	-	NA	intergenic	shelves	0.0563	0.991
cg26292575	297	chr6:170471161:170471697	hypo	8.58e-06	0.404	-0.15	-0.121	5	chr6	170471160	170471162	+	NA	intergenic	shelves	0.126	0.484
cg03503295	298	chr5:13944491:13944584	hyper	0.00385	0.404	0.11	0.107	2	chr5	13944490	13944492	+	DNAH5	NA	inter	-0.104	0.357
cg05149258	298	chr5:13944491:13944584	hyper	0.00385	0.404	0.11	0.107	2	chr5	13944583	13944585	+	DNAH5	NA	inter	-0.131	0.564
cg01981727	299	chr8:47156401:47156875	hypo	0.00254	0.405	-0.11	-0.1	3	chr8	47156686	47156688	+	NA	intergenic	inter	0.0843	0.615
cg04735773	299	chr8:47156401:47156875	hypo	0.00254	0.405	-0.11	-0.1	3	chr8	47156400	47156402	-	NA	intergenic	inter	0.114	0.37
cg16697749	299	chr8:47156401:47156875	hypo	0.00254	0.405	-0.11	-0.1	3	chr8	47156874	47156876	-	NA	intergenic	inter	0.111	0.962
cg04244857	300	chr17:7671200:7671330	hyper	0.00482	0.405	0.13	0.0989	2	chr17	7671199	7671201	-	DNAH2	NA	islands	-0.0152	0.692
cg12731325	300	chr17:7671200:7671330	hyper	0.00482	0.405	0.13	0.0989	2	chr17	7671329	7671331	+	DNAH2	cds,exons,intronexonboundaries,exonintronboundaries	islands	-0.0928	0.95
cg03623264	301	chr10:85672087:85672373	hypo	0.0105	0.407	-0.15	-0.111	2	chr10	85672086	85672088	-	RP11-219F10.1	intergenic	inter	0.0332	0.0208
cg23900609	301	chr10:85672087:85672373	hypo	0.0105	0.407	-0.15	-0.111	2	chr10	85672372	85672374	+	RP11-219F10.1	intergenic	inter	0.0866	0.498
cg10321146	302	chr19:6822454:6822469	hyper	0.0164	0.408	0.18	0.156	2	chr19	6822468	6822470	+	VAV1	cds,exons,introns,intronexonboundaries,exonintronboundaries	islands	-0.0836	0.406
cg25804146	302	chr19:6822454:6822469	hyper	0.0164	0.408	0.18	0.156	2	chr19	6822453	6822455	-	VAV1	NA	islands	-0.0759	0.271
cg02433593	303	chr18:43754786:43755103	hyper	0.000106	0.408	0.07	0.0255	3	chr18	43754785	43754787	+	C18orf25	introns	islands	-0.00381	0.989
cg20466748	303	chr18:43754786:43755103	hyper	0.000106	0.408	0.07	0.0255	3	chr18	43754999	43755001	-	C18orf25	NA	islands	-0.00263	0.0583
cg22725310	303	chr18:43754786:43755103	hyper	0.000106	0.408	0.07	0.0255	3	chr18	43755102	43755104	-	C18orf25	NA	islands	-0.00958	0.984
cg02959637	304	chr11:64512829:64513809	hypo	1.15e-09	0.408	-0.15	-0.0958	7	chr11	64513288	64513290	-	RASGRP2	promoters,1to5kb	islands	0.0548	0.993
cg05479196	304	chr11:64512829:64513809	hypo	1.15e-09	0.408	-0.15	-0.0958	7	chr11	64513055	64513057	-	RASGRP2	promoters,1to5kb,intronexonboundaries	islands	0.0582	0.943
cg11334214	304	chr11:64512829:64513809	hypo	1.15e-09	0.408	-0.15	-0.0958	7	chr11	64513155	64513157	+	RASGRP2	NA	islands	0.0356	0.985
cg14170423	304	chr11:64512829:64513809	hypo	1.15e-09	0.408	-0.15	-0.0958	7	chr11	64513808	64513810	-	RASGRP2	promoters,1to5kb	islands	-0.0345	0.904
cg14528318	304	chr11:64512829:64513809	hypo	1.15e-09	0.408	-0.15	-0.0958	7	chr11	64513067	64513069	-	RASGRP2	promoters,1to5kb,intronexonboundaries	islands	0.0505	0.98
cg23057706	304	chr11:64512829:64513809	hypo	1.15e-09	0.408	-0.15	-0.0958	7	chr11	64512969	64512971	+	RASGRP2	NA	islands	0.0488	0.968
cg25836271	304	chr11:64512829:64513809	hypo	1.15e-09	0.408	-0.15	-0.0958	7	chr11	64512828	64512830	+	RASGRP2	NA	islands	-0.0161	0.989
cg03647436	305	chr10:134477332:134477514	hyper	0.000858	0.411	0.21	0.133	3	chr10	134477440	134477442	-	INPP5A	NA	islands	0.0111	0.0174
cg09183138	305	chr10:134477332:134477514	hyper	0.000858	0.411	0.21	0.133	3	chr10	134477513	134477515	-	INPP5A	NA	islands	0.0667	0.98
cg13335709	305	chr10:134477332:134477514	hyper	0.000858	0.411	0.21	0.133	3	chr10	134477331	134477333	+	INPP5A	introns	islands	0.0973	0.963
cg12879038	306	chr17:80062106:80062373	hyper	0.0184	0.411	0.08	0.0617	2	chr17	80062372	80062374	+	CCDC57	NA	shelves	0.0247	0.926
cg20780302	306	chr17:80062106:80062373	hyper	0.0184	0.411	0.08	0.0617	2	chr17	80062105	80062107	+	CCDC57	NA	shelves	0.0413	0.95
cg05360806	307	chr11:57945730:57947030	hyper	0.0106	0.412	0.16	0.106	3	chr11	57945729	57945731	-	OR9Q1	NA	inter	-0.104	0.205
cg18502477	307	chr11:57945730:57947030	hyper	0.0106	0.412	0.16	0.106	3	chr11	57946198	57946200	-	OR9Q1	NA	inter	-0.081	0.0447
cg25967459	307	chr11:57945730:57947030	hyper	0.0106	0.412	0.16	0.106	3	chr11	57947029	57947031	+	OR9Q1	cds,exons,firstexons,intronexonboundaries	inter	-0.156	0.926
cg02770751	308	chr19:795310:795467	hyper	0.0166	0.412	0.09	0.0782	2	chr19	795466	795468	-	NA	NA	islands	-0.0957	0.41
cg24447788	308	chr19:795310:795467	hyper	0.0166	0.412	0.09	0.0782	2	chr19	795309	795311	-	NA	NA	shores	-0.0449	0.467
cg12046867	309	chr14:103021642:103022105	hyper	0.00423	0.415	0.1	0.0815	3	chr14	103022104	103022106	+	CTD-2555C10.3	intergenic	shores	-0.134	0.445
cg23071808	309	chr14:103021642:103022105	hyper	0.00423	0.415	0.1	0.0815	3	chr14	103021641	103021643	+	CTD-2555C10.3	intergenic	islands	-0.213	0.984
cg23461800	309	chr14:103021642:103022105	hyper	0.00423	0.415	0.1	0.0815	3	chr14	103021988	103021990	-	CTD-2555C10.3	intergenic	islands	-0.219	0.98
cg02278335	310	chr15:89911976:89912141	hyper	0.0114	0.416	0.13	0.122	2	chr15	89911975	89911977	+	LINC00925	introns	islands	-0.187	0.955
cg07282889	310	chr15:89911976:89912141	hyper	0.0114	0.416	0.13	0.122	2	chr15	89912140	89912142	-	LINC00925	NA	islands	-0.213	0.962
cg03160508	311	chr11:66823587:66824650	hyper	8.21e-13	0.416	0.26	0.147	11	chr11	66823683	66823685	+	RHOD	promoters	shores	-0.136	0.624
cg03166566	311	chr11:66823587:66824650	hyper	8.21e-13	0.416	0.26	0.147	11	chr11	66824137	66824139	-	RHOD	NA	islands	-0.194	0.134
cg04420309	311	chr11:66823587:66824650	hyper	8.21e-13	0.416	0.26	0.147	11	chr11	66824444	66824446	+	RHOD	cds,exons,firstexons,exonintronboundaries	islands	-0.232	0.000769
cg04784101	311	chr11:66823587:66824650	hyper	8.21e-13	0.416	0.26	0.147	11	chr11	66824464	66824466	+	RHOD	cds,exons,firstexons,exonintronboundaries	islands	-0.222	9.81e-05
cg12243133	311	chr11:66823587:66824650	hyper	8.21e-13	0.416	0.26	0.147	11	chr11	66823615	66823617	-	RHOD	NA	shores	-0.168	0.778
cg12473775	311	chr11:66823587:66824650	hyper	8.21e-13	0.416	0.26	0.147	11	chr11	66824649	66824651	+	RHOD	introns,exonintronboundaries	shores	-0.0195	0.766
cg13388983	311	chr11:66823587:66824650	hyper	8.21e-13	0.416	0.26	0.147	11	chr11	66824139	66824141	-	RHOD	NA	islands	-0.203	0.151
cg14283328	311	chr11:66823587:66824650	hyper	8.21e-13	0.416	0.26	0.147	11	chr11	66823586	66823588	+	RHOD	promoters	shores	-0.126	0.938
cg15693066	311	chr11:66823587:66824650	hyper	8.21e-13	0.416	0.26	0.147	11	chr11	66824188	66824190	+	RHOD	promoters	islands	-0.213	0.0378
cg21695485	311	chr11:66823587:66824650	hyper	8.21e-13	0.416	0.26	0.147	11	chr11	66824218	66824220	-	RHOD	NA	islands	-0.213	0.48
cg27175128	311	chr11:66823587:66824650	hyper	8.21e-13	0.416	0.26	0.147	11	chr11	66824168	66824170	-	RHOD	NA	islands	-0.155	0.742
cg06179749	312	chr1:33799703:33800173	hyper	0.00123	0.416	0.11	0.0842	2	chr1	33799702	33799704	-	PHC2;RP11-415J8.3	1to5kb,cds,exons,introns,intronexonboundaries,exonintronboundaries	inter	-0.1	0.644
cg20322433	312	chr1:33799703:33800173	hyper	0.00123	0.416	0.11	0.0842	2	chr1	33800172	33800174	+	PHC2;RP11-415J8.3	NA	inter	-0.124	0.683
cg03898365	313	chr11:6896603:6898245	hyper	0.00979	0.416	0.14	0.105	3	chr11	6897490	6897492	+	OR10A4	promoters	inter	-0.117	0.861
cg04456892	313	chr11:6896603:6898245	hyper	0.00979	0.416	0.14	0.105	3	chr11	6898244	6898246	+	OR10A4	cds,exons,firstexons	inter	-0.136	0.848
cg15375826	313	chr11:6896603:6898245	hyper	0.00979	0.416	0.14	0.105	3	chr11	6896602	6896604	-	OR10A4	NA	inter	-0.0665	0.833
cg08871608	314	chr19:40728617:40729386	hypo	6.76e-05	0.417	-0.23	-0.137	4	chr19	40729273	40729275	-	CNTD2	1to5kb,introns,intronexonboundaries,exonintronboundaries	islands	-0.0237	0.942
cg10722426	314	chr19:40728617:40729386	hypo	6.76e-05	0.417	-0.23	-0.137	4	chr19	40729156	40729158	-	CNTD2	1to5kb,cds,exons,intronexonboundaries,exonintronboundaries	islands	0.0523	0.841
cg19605788	314	chr19:40728617:40729386	hypo	6.76e-05	0.417	-0.23	-0.137	4	chr19	40729385	40729387	+	CNTD2	NA	islands	0.075	0.797
cg26456563	314	chr19:40728617:40729386	hypo	6.76e-05	0.417	-0.23	-0.137	4	chr19	40728616	40728618	+	CNTD2	NA	islands	0.0981	0.803
cg04106201	315	chr7:39332739:39332884	hyper	0.0012	0.417	0.17	0.128	3	chr7	39332738	39332740	+	POU6F2	introns	inter	-0.119	0.807
cg22460204	315	chr7:39332739:39332884	hyper	0.0012	0.417	0.17	0.128	3	chr7	39332835	39332837	-	POU6F2	NA	inter	-0.166	0.178
cg23892439	315	chr7:39332739:39332884	hyper	0.0012	0.417	0.17	0.128	3	chr7	39332883	39332885	+	POU6F2	introns	inter	-0.121	0.0174
cg11369761	316	chr2:168150203:168151051	hyper	7.9e-09	0.417	0.29	0.146	5	chr2	168151050	168151052	+	AC074363.1	intergenic	shores	-0.378	0.868
cg11991058	316	chr2:168150203:168151051	hyper	7.9e-09	0.417	0.29	0.146	5	chr2	168150601	168150603	+	AC074363.1	intergenic	islands	-0.29	0.885
cg12769138	316	chr2:168150203:168151051	hyper	7.9e-09	0.417	0.29	0.146	5	chr2	168150202	168150204	+	AC074363.1	intergenic	islands	-0.00391	0.9
cg12990337	316	chr2:168150203:168151051	hyper	7.9e-09	0.417	0.29	0.146	5	chr2	168151003	168151005	+	AC074363.1	intergenic	shores	-0.433	0.118
cg26275470	316	chr2:168150203:168151051	hyper	7.9e-09	0.417	0.29	0.146	5	chr2	168150967	168150969	-	AC074363.1	intergenic	shores	-0.321	0.394
cg02470871	317	chr3:119278596:119278637	hypo	0.0152	0.417	-0.12	-0.112	2	chr3	119278636	119278638	+	CD80	NA	inter	0.0441	0.899
cg13913728	317	chr3:119278596:119278637	hypo	0.0152	0.417	-0.12	-0.112	2	chr3	119278595	119278597	-	CD80	promoters,1to5kb,intronexonboundaries	inter	0.0372	0.718
cg06506288	318	chr10:122553454:122553700	hypo	0.019	0.418	-0.07	-0.0717	2	chr10	122553453	122553455	-	WDR11-AS1	introns	inter	0.112	0.928
cg18371836	318	chr10:122553454:122553700	hypo	0.019	0.418	-0.07	-0.0717	2	chr10	122553699	122553701	+	WDR11-AS1	NA	inter	0.152	0.741
cg00438541	319	chr20:19738018:19738589	hypo	0.00411	0.418	-0.08	-0.0728	3	chr20	19738017	19738019	+	RP1-122P22.2;RP1-122P22.4	intergenic	shores	0.000992	0.961
cg06118126	319	chr20:19738018:19738589	hypo	0.00411	0.418	-0.08	-0.0728	3	chr20	19738588	19738590	+	RP1-122P22.2;RP1-122P22.4	intergenic	islands	0.0199	0.688
cg12075659	319	chr20:19738018:19738589	hypo	0.00411	0.418	-0.08	-0.0728	3	chr20	19738520	19738522	-	RP1-122P22.2;RP1-122P22.4	intergenic	islands	0.0227	0.98
cg13493250	320	chr1:152747472:152747562	hyper	0.000797	0.42	0.14	0.0851	3	chr1	152747561	152747563	+	LCE1B;LCE1F	1to5kb	inter	-0.0624	0.498
cg23413307	320	chr1:152747472:152747562	hyper	0.000797	0.42	0.14	0.0851	3	chr1	152747471	152747473	-	LCE1B;LCE1F	NA	inter	-0.0712	0.285
cg26302157	320	chr1:152747472:152747562	hyper	0.000797	0.42	0.14	0.0851	3	chr1	152747500	152747502	+	LCE1B;LCE1F	1to5kb	inter	-0.151	0.822
cg02627455	321	chr7:27157818:27157855	hyper	0.0184	0.42	0.14	0.114	2	chr7	27157817	27157819	-	HOXA-AS2;HOXA3	introns	shelves	-0.069	0.978
cg12305431	321	chr7:27157818:27157855	hyper	0.0184	0.42	0.14	0.114	2	chr7	27157854	27157856	+	HOXA-AS2;HOXA3	1to5kb	shelves	-0.101	0.811
cg01947936	322	chr11:47470633:47470674	hyper	0.0428	0.421	0.11	0.0822	2	chr11	47470632	47470634	+	RAPSN	NA	inter	-0.0739	0.881
cg15679098	322	chr11:47470633:47470674	hyper	0.0428	0.421	0.11	0.0822	2	chr11	47470673	47470675	-	RAPSN	5UTRs,exons,firstexons,intronexonboundaries	inter	-0.0358	0.89
cg19795796	323	chr7:158039739:158040099	hypo	0.011	0.422	-0.18	-0.127	2	chr7	158039738	158039740	+	PTPRN2	NA	shores	0.0743	0.94
cg24063658	323	chr7:158039739:158040099	hypo	0.011	0.422	-0.18	-0.127	2	chr7	158040098	158040100	+	PTPRN2	NA	shelves	0.088	0.0701
cg05348188	324	chr21:45876245:45877719	hypo	9.28e-06	0.423	-0.22	-0.128	5	chr21	45877267	45877269	-	LRRC3	1to5kb	islands	0.0897	0.99
cg05923101	324	chr21:45876245:45877719	hypo	9.28e-06	0.423	-0.22	-0.128	5	chr21	45876769	45876771	-	LRRC3	1to5kb	islands	0.102	0.991
cg22139500	324	chr21:45876245:45877719	hypo	9.28e-06	0.423	-0.22	-0.128	5	chr21	45877718	45877720	+	LRRC3	exons,3UTRs	shores	0.105	0.854
cg22599236	324	chr21:45876245:45877719	hypo	9.28e-06	0.423	-0.22	-0.128	5	chr21	45877324	45877326	-	LRRC3	1to5kb	islands	0.112	0.993
cg23921523	324	chr21:45876245:45877719	hypo	9.28e-06	0.423	-0.22	-0.128	5	chr21	45876244	45876246	+	LRRC3;LRRC3-AS1	promoters,introns,intronexonboundaries	islands	0.166	0.822
cg14470448	325	chr9:132099124:132099291	hyper	0.0116	0.423	0.18	0.158	2	chr9	132099290	132099292	+	LINC01503	exons,firstexons	islands	-0.0713	0.991
cg27017668	325	chr9:132099124:132099291	hyper	0.0116	0.423	0.18	0.158	2	chr9	132099123	132099125	+	LINC01503	exons,firstexons	islands,shores	-0.14	0.786
cg01078197	326	chr2:234776807:234777085	hyper	6.1e-08	0.424	0.15	0.0938	5	chr2	234777084	234777086	-	AC005538.3;MSL3P1	promoters,intronexonboundaries,exonintronboundaries	islands	-0.116	0.812
cg03146452	326	chr2:234776807:234777085	hyper	6.1e-08	0.424	0.15	0.0938	5	chr2	234777077	234777079	-	AC005538.3;MSL3P1	promoters,intronexonboundaries,exonintronboundaries	islands	-0.0459	0.602
cg17376921	326	chr2:234776807:234777085	hyper	6.1e-08	0.424	0.15	0.0938	5	chr2	234776806	234776808	+	AC005538.3;MSL3P1	NA	shores	-0.0172	0.994
cg18121171	326	chr2:234776807:234777085	hyper	6.1e-08	0.424	0.15	0.0938	5	chr2	234776882	234776884	+	AC005538.3;MSL3P1	NA	islands,shores	-0.0968	0.766
cg21013756	326	chr2:234776807:234777085	hyper	6.1e-08	0.424	0.15	0.0938	5	chr2	234777079	234777081	-	AC005538.3;MSL3P1	promoters,intronexonboundaries,exonintronboundaries	islands	-0.0776	0.993
cg00064235	327	chr10:102989598:102990191	hypo	0.000331	0.424	-0.12	-0.101	4	chr10	102989597	102989599	-	LBX1;LBX1-AS1	promoters	islands	0.0216	0.963
cg05569909	327	chr10:102989598:102990191	hypo	0.000331	0.424	-0.12	-0.101	4	chr10	102990025	102990027	+	LBX1;LBX1-AS1	introns	islands	0.0609	0.987
cg11282650	327	chr10:102989598:102990191	hypo	0.000331	0.424	-0.12	-0.101	4	chr10	102990190	102990192	-	LBX1;LBX1-AS1	1to5kb	shores	0.0646	0.94
cg24879273	327	chr10:102989598:102990191	hypo	0.000331	0.424	-0.12	-0.101	4	chr10	102989644	102989646	+	LBX1;LBX1-AS1	introns,exonintronboundaries	islands	0.0422	0.991
cg01660716	328	chr14:105667315:105667508	hypo	0.021	0.424	-0.09	-0.0846	2	chr14	105667314	105667316	-	NA	intergenic	shelves	0.119	0.984
cg27033655	328	chr14:105667315:105667508	hypo	0.021	0.424	-0.09	-0.0846	2	chr14	105667507	105667509	+	NA	intergenic	inter	0.0694	0.994
cg01113092	329	chr2:206750458:206750583	hypo	0.00305	0.425	-0.09	-0.0773	3	chr2	206750532	206750534	-	NA	intergenic	inter	-0.00116	0.989
cg10986849	329	chr2:206750458:206750583	hypo	0.00305	0.425	-0.09	-0.0773	3	chr2	206750582	206750584	+	NA	intergenic	inter	-0.0113	0.475
cg27254871	329	chr2:206750458:206750583	hypo	0.00305	0.425	-0.09	-0.0773	3	chr2	206750457	206750459	-	NA	intergenic	inter	0.0182	0.959
cg04450599	330	chr4:74277723:74277799	hyper	0.0156	0.425	0.14	0.13	2	chr4	74277722	74277724	-	ALB	NA	inter	-0.142	0.555
cg19003412	330	chr4:74277723:74277799	hyper	0.0156	0.425	0.14	0.13	2	chr4	74277798	74277800	-	ALB	NA	inter	-0.127	0.528
cg09858782	331	chr10:131406583:131406630	hypo	0.0199	0.426	-0.09	-0.0741	2	chr10	131406582	131406584	+	MGMT	introns	inter	0.129	0.992
cg10366851	331	chr10:131406583:131406630	hypo	0.0199	0.426	-0.09	-0.0741	2	chr10	131406629	131406631	-	MGMT	NA	inter	0.151	0.925
cg07930257	332	chr13:114820315:114820372	hyper	0.0423	0.426	0.11	0.0863	2	chr13	114820371	114820373	-	RASA3	introns	inter	0.0421	0.992
cg24555468	332	chr13:114820315:114820372	hyper	0.0423	0.426	0.11	0.0863	2	chr13	114820314	114820316	+	RASA3	NA	inter	0.0339	0.96
cg24362016	333	chr19:12406154:12406247	hyper	0.00949	0.428	0.15	0.115	3	chr19	12406153	12406155	+	ZNF44	NA	shores	-0.102	0.806
cg26560367	333	chr19:12406154:12406247	hyper	0.00949	0.428	0.15	0.115	3	chr19	12406246	12406248	-	ZNF44	promoters	shores	-0.0746	0.549
cg27506810	333	chr19:12406154:12406247	hyper	0.00949	0.428	0.15	0.115	3	chr19	12406173	12406175	+	ZNF44	NA	shores	-0.0278	0.613
cg15827031	334	chr5:37371555:37371628	hyper	0.0261	0.428	0.22	0.148	2	chr5	37371627	37371629	-	NUP155	promoters	shores	-0.28	0.972
cg22433285	334	chr5:37371555:37371628	hyper	0.0261	0.428	0.22	0.148	2	chr5	37371554	37371556	-	NUP155	promoters	shores	-0.081	0.765
cg05369926	335	chr17:79057046:79057147	hyper	0.015	0.428	0.1	0.0984	2	chr17	79057146	79057148	-	BAIAP2	NA	inter	0.0308	0.374
cg12349181	335	chr17:79057046:79057147	hyper	0.015	0.428	0.1	0.0984	2	chr17	79057045	79057047	+	BAIAP2	1to5kb,introns	inter	0.0465	0.765
cg14907738	336	chr19:1456157:1456337	hypo	0.00235	0.429	-0.11	-0.0829	3	chr19	1456245	1456247	-	APC2	NA	islands	0.0412	0.981
cg21153658	336	chr19:1456157:1456337	hypo	0.00235	0.429	-0.11	-0.0829	3	chr19	1456156	1456158	+	APC2	introns,intronexonboundaries,exonintronboundaries	islands	0.131	0.956
cg27150178	336	chr19:1456157:1456337	hypo	0.00235	0.429	-0.11	-0.0829	3	chr19	1456336	1456338	-	APC2	NA	islands	0.121	0.961
cg20424531	337	chr11:113348189:113348237	hyper	0.0198	0.43	0.14	0.118	2	chr11	113348236	113348238	+	NA	NA	shores	-0.159	0.968
cg22842860	337	chr11:113348189:113348237	hyper	0.0198	0.43	0.14	0.118	2	chr11	113348188	113348190	-	NA	1to5kb	shores	-0.0985	0.7
cg06148974	338	chr4:1864134:1864183	hyper	0.00544	0.43	0.1	0.0938	2	chr4	1864182	1864184	+	NA	intergenic	islands,shores	-0.19	0.977
cg27207881	338	chr4:1864134:1864183	hyper	0.00544	0.43	0.1	0.0938	2	chr4	1864133	1864135	-	NA	intergenic	shores	-0.229	0.984
cg11831004	339	chr1:52834260:52834398	hyper	0.0149	0.431	0.22	0.15	2	chr1	52834259	52834261	+	PLA2G12AP1	NA	islands	-0.175	0.423
cg19021221	339	chr1:52834260:52834398	hyper	0.0149	0.431	0.22	0.15	2	chr1	52834397	52834399	-	PLA2G12AP1	1to5kb	islands	-0.107	0.992
cg19401819	340	chr13:77554308:77554507	hyper	0.0152	0.431	0.04	0.00689	2	chr13	77554307	77554309	-	NA	intergenic	islands	0.00198	0.991
cg25163979	340	chr13:77554308:77554507	hyper	0.0152	0.431	0.04	0.00689	2	chr13	77554506	77554508	-	NA	intergenic	islands	-0.0175	0.85
cg25379163	341	chr15:92706068:92706140	hypo	0.000101	0.431	-0.19	-0.0875	3	chr15	92706139	92706141	-	RP11-152L20.3;RP11-24J19.1;SLCO3A1	NA	inter	0.087	0.894
cg25508605	341	chr15:92706068:92706140	hypo	0.000101	0.431	-0.19	-0.0875	3	chr15	92706124	92706126	+	RP11-152L20.3;RP11-24J19.1;SLCO3A1	cds,exons,intronexonboundaries,exonintronboundaries	inter	0.158	0.995
cg26723698	341	chr15:92706068:92706140	hypo	0.000101	0.431	-0.19	-0.0875	3	chr15	92706067	92706069	-	RP11-152L20.3;RP11-24J19.1;SLCO3A1	NA	inter	0.143	0.749
cg10299448	342	chr17:10018532:10018631	hypo	0.0207	0.431	-0.1	-0.0756	2	chr17	10018531	10018533	-	GAS7	promoters,introns	inter	-0.035	0.901
cg15661389	342	chr17:10018532:10018631	hypo	0.0207	0.431	-0.1	-0.0756	2	chr17	10018630	10018632	-	GAS7	promoters,introns	inter	-0.0685	0.986
cg01379846	343	chr1:38227521:38227708	hyper	0.0141	0.431	0.08	0.027	2	chr1	38227520	38227522	-	EPHA10	cds,exons	islands	0.0415	0.798
cg12012383	343	chr1:38227521:38227708	hyper	0.0141	0.431	0.08	0.027	2	chr1	38227707	38227709	+	EPHA10	NA	islands	-0.0226	0.212
cg19046783	344	chr7:99382086:99382370	hyper	0.0118	0.432	0.1	0.0966	2	chr7	99382085	99382087	+	CYP3A4	NA	inter	-0.0293	0.996
cg23326197	344	chr7:99382086:99382370	hyper	0.0118	0.432	0.1	0.0966	2	chr7	99382369	99382371	-	CYP3A4	promoters	inter	-0.0415	0.811
cg11308338	345	chr4:185459316:185459395	hyper	0.00802	0.432	0.05	0.0426	2	chr4	185459394	185459396	-	RP11-326I11.4	intergenic	inter	-0.0478	0.752
cg14879153	345	chr4:185459316:185459395	hyper	0.00802	0.432	0.05	0.0426	2	chr4	185459315	185459317	-	RP11-326I11.4	intergenic	inter	-0.0272	0.239
cg03807917	346	chr19:54224533:54224556	hypo	0.0414	0.432	-0.15	-0.126	2	chr19	54224532	54224534	+	MIR520G	promoters,1to5kb,exonintronboundaries	inter	0.223	0.0283
cg21456301	346	chr19:54224533:54224556	hypo	0.0414	0.432	-0.15	-0.126	2	chr19	54224555	54224557	+	MIR520G	promoters,1to5kb,exonintronboundaries	inter	0.168	0.491
cg05098880	347	chr17:10532943:10533089	hyper	0.0246	0.432	0.08	0.0722	2	chr17	10532942	10532944	+	MYH3	NA	inter	-0.0382	0.993
cg24030735	347	chr17:10532943:10533089	hyper	0.0246	0.432	0.08	0.0722	2	chr17	10533088	10533090	+	MYH3	NA	inter	-0.026	0.903
cg02737782	348	chr1:8013974:8015485	hyper	6.75e-09	0.433	0.22	0.127	7	chr1	8014392	8014394	+	PARK7	intergenic	islands	-0.155	0.869
cg04112961	348	chr1:8013974:8015485	hyper	6.75e-09	0.433	0.22	0.127	7	chr1	8014572	8014574	-	PARK7	intergenic	islands	-0.14	0.991
cg10987774	348	chr1:8013974:8015485	hyper	6.75e-09	0.433	0.22	0.127	7	chr1	8015484	8015486	-	PARK7	intergenic	shores	-0.0666	0.69
cg11518359	348	chr1:8013974:8015485	hyper	6.75e-09	0.433	0.22	0.127	7	chr1	8014649	8014651	-	PARK7	intergenic	islands	-0.131	0.85
cg12045833	348	chr1:8013974:8015485	hyper	6.75e-09	0.433	0.22	0.127	7	chr1	8014223	8014225	+	PARK7	intergenic	islands	-0.0286	0.938
cg21814278	348	chr1:8013974:8015485	hyper	6.75e-09	0.433	0.22	0.127	7	chr1	8014162	8014164	-	PARK7	intergenic	islands	-0.0943	0.9
cg24251814	348	chr1:8013974:8015485	hyper	6.75e-09	0.433	0.22	0.127	7	chr1	8013973	8013975	+	PARK7	intergenic	shores	-0.0684	0.856
cg00317355	349	chr16:49307062:49308483	hypo	4.08e-13	0.434	-0.17	-0.077	4	chr16	49308482	49308484	+	NA	intergenic	shores	-0.0436	0.984
cg08645400	349	chr16:49307062:49308483	hypo	4.08e-13	0.434	-0.17	-0.077	4	chr16	49307061	49307063	-	NA	intergenic	shelves	-0.0117	0.499
cg16449262	349	chr16:49307062:49308483	hypo	4.08e-13	0.434	-0.17	-0.077	4	chr16	49307458	49307460	+	NA	intergenic	shores	0.0473	0.445
cg26722733	349	chr16:49307062:49308483	hypo	4.08e-13	0.434	-0.17	-0.077	4	chr16	49308120	49308122	-	NA	intergenic	shores	0.0243	0.975
cg03343403	350	chr1:2327647:2327775	hyper	0.0146	0.434	0.13	0.12	2	chr1	2327646	2327648	-	RER1	1to5kb	shelves	0.00227	0.71
cg07141317	350	chr1:2327647:2327775	hyper	0.0146	0.434	0.13	0.12	2	chr1	2327774	2327776	-	RER1	1to5kb	inter	-0.0117	0.798
cg10984179	351	chr4:6311034:6311282	hyper	0.0228	0.435	0.11	0.0421	2	chr4	6311281	6311283	-	NA	intergenic	inter	0.0232	0.984
cg14339068	351	chr4:6311034:6311282	hyper	0.0228	0.435	0.11	0.0421	2	chr4	6311033	6311035	-	NA	intergenic	inter	-0.0346	0.817
cg07120314	352	chr15:79043040:79043531	hypo	0.00482	0.435	-0.09	-0.071	3	chr15	79043506	79043508	+	RP11-160C18.4;RP11-160C18.5	promoters	islands	0.0183	0.478
cg10852096	352	chr15:79043040:79043531	hypo	0.00482	0.435	-0.09	-0.071	3	chr15	79043039	79043041	-	RP11-160C18.4;RP11-160C18.5	promoters	shores	-0.017	0.619
cg22806015	352	chr15:79043040:79043531	hypo	0.00482	0.435	-0.09	-0.071	3	chr15	79043530	79043532	-	RP11-160C18.4;RP11-160C18.5	1to5kb	islands	-0.015	0.952
cg06775523	353	chr1:3514921:3515194	hypo	0.00391	0.436	-0.13	-0.109	3	chr1	3514920	3514922	-	MEGF6	introns	shelves	0.0254	0.944
cg09187007	353	chr1:3514921:3515194	hypo	0.00391	0.436	-0.13	-0.109	3	chr1	3514989	3514991	-	MEGF6	introns	shelves	0.0203	0.95
cg24953596	353	chr1:3514921:3515194	hypo	0.00391	0.436	-0.13	-0.109	3	chr1	3515193	3515195	-	MEGF6	introns	shelves	0.0289	0.993
cg19642408	354	chr2:9894165:9894335	hyper	0.0225	0.436	0.11	0.0991	2	chr2	9894334	9894336	-	NA	intergenic	inter	-0.215	0.645
cg25271976	354	chr2:9894165:9894335	hyper	0.0225	0.436	0.11	0.0991	2	chr2	9894164	9894166	-	NA	intergenic	inter	-0.147	0.886
cg11416338	355	chr12:20523121:20523143	hypo	0.0226	0.437	-0.14	-0.121	2	chr12	20523142	20523144	-	PDE3A;RP11-284H19.1	NA	shores	0.0558	0.552
cg25912911	355	chr12:20523121:20523143	hypo	0.0226	0.437	-0.14	-0.121	2	chr12	20523120	20523122	-	PDE3A;RP11-284H19.1	NA	islands	0.0486	0.992
cg21524538	356	chr20:1310425:1310846	hyper	0.0152	0.437	0.09	0.088	2	chr20	1310845	1310847	-	RP11-314N13.10;SDCBP2;SDCBP2-AS1	promoters,1to5kb,introns	inter	-0.0821	0.984
cg24950749	356	chr20:1310425:1310846	hyper	0.0152	0.437	0.09	0.088	2	chr20	1310424	1310426	-	RP11-314N13.10;SDCBP2;SDCBP2-AS1	promoters,1to5kb,introns	shelves	-0.0902	0.882
cg01840115	357	chr13:88788898:88788987	hypo	0.0168	0.437	-0.1	-0.0983	2	chr13	88788897	88788899	-	NA	intergenic	inter	0.0765	0.834
cg26611508	357	chr13:88788898:88788987	hypo	0.0168	0.437	-0.1	-0.0983	2	chr13	88788986	88788988	+	NA	intergenic	inter	0.0948	0.994
cg03580272	358	chr19:15725455:15725989	hypo	0.00272	0.438	-0.07	-0.0554	3	chr19	15725454	15725456	-	AD000091.2;CYP4F3;CYP4F8	NA	inter	0.0151	0.151
cg07512206	358	chr19:15725455:15725989	hypo	0.00272	0.438	-0.07	-0.0554	3	chr19	15725988	15725990	-	AD000091.2;CYP4F3;CYP4F8	NA	inter	0.0524	0.955
cg18680587	358	chr19:15725455:15725989	hypo	0.00272	0.438	-0.07	-0.0554	3	chr19	15725873	15725875	+	AD000091.2;CYP4F3;CYP4F8	promoters	inter	0.0983	0.832
cg06852305	359	chr11:133735312:133735550	hypo	0.0082	0.438	-0.12	-0.0908	2	chr11	133735311	133735313	+	RP11-259P6.3	intergenic	shores	0.0704	0.837
cg08344493	359	chr11:133735312:133735550	hypo	0.0082	0.438	-0.12	-0.0908	2	chr11	133735549	133735551	+	RP11-259P6.3	intergenic	shores	0.174	0.323
cg12493439	360	chr17:22203419:22203489	hypo	0.0213	0.439	-0.11	-0.089	2	chr17	22203418	22203420	-	RP11-846F4.11	intergenic	inter	0.0935	0.144
cg14057711	360	chr17:22203419:22203489	hypo	0.0213	0.439	-0.11	-0.089	2	chr17	22203488	22203490	+	RP11-846F4.11	intergenic	inter	0.0872	0.705
cg06961233	361	chr22:18531028:18531591	hyper	1.95e-08	0.439	0.26	0.118	6	chr22	18531384	18531386	+	NA	intergenic	islands	-0.214	0.864
cg08819022	361	chr22:18531028:18531591	hyper	1.95e-08	0.439	0.26	0.118	6	chr22	18531446	18531448	-	NA	intergenic	islands	-0.332	0.754
cg12775223	361	chr22:18531028:18531591	hyper	1.95e-08	0.439	0.26	0.118	6	chr22	18531076	18531078	-	NA	intergenic	shores	-0.116	0.99
cg16074271	361	chr22:18531028:18531591	hyper	1.95e-08	0.439	0.26	0.118	6	chr22	18531027	18531029	-	NA	intergenic	shores	-0.105	0.767
cg25163076	361	chr22:18531028:18531591	hyper	1.95e-08	0.439	0.26	0.118	6	chr22	18531590	18531592	+	NA	intergenic	shores	-0.279	0.17
cg25257671	361	chr22:18531028:18531591	hyper	1.95e-08	0.439	0.26	0.118	6	chr22	18531242	18531244	+	NA	intergenic	islands	-0.233	0.754
cg01568973	362	chr1:53528971:53528991	hypo	0.0219	0.439	-0.05	-0.0373	2	chr1	53528990	53528992	-	PODN	NA	shores	0.0189	0.984
cg16899892	362	chr1:53528971:53528991	hypo	0.0219	0.439	-0.05	-0.0373	2	chr1	53528970	53528972	-	PODN	NA	islands	-0.0275	0.371
cg00074771	363	chr15:44120022:44120341	hypo	0.00458	0.44	-0.05	-0.0491	2	chr15	44120340	44120342	-	WDR76	1to5kb	shores	0.009	0.993
cg16494108	363	chr15:44120022:44120341	hypo	0.00458	0.44	-0.05	-0.0491	2	chr15	44120021	44120023	-	WDR76	1to5kb	shores	0.00196	0.818
cg20555854	364	chr8:142231004:142231133	hyper	0.0193	0.44	0.15	0.108	2	chr8	142231132	142231134	-	SLC45A4	introns	shores	0.0416	0.949
cg27000496	364	chr8:142231004:142231133	hyper	0.0193	0.44	0.15	0.108	2	chr8	142231003	142231005	-	SLC45A4	introns	shores	0.00925	0.796
cg02595474	365	chr6:139694265:139695356	hyper	6.77e-09	0.441	0.19	0.105	7	chr6	139694459	139694461	+	CITED2	NA	islands	-0.22	0.81
cg04186169	365	chr6:139694265:139695356	hyper	6.77e-09	0.441	0.19	0.105	7	chr6	139695201	139695203	-	CITED2	promoters,introns,intronexonboundaries,exonintronboundaries	islands	-0.0444	0.977
cg05383565	365	chr6:139694265:139695356	hyper	6.77e-09	0.441	0.19	0.105	7	chr6	139694264	139694266	-	CITED2	exons,3UTRs	islands	-0.237	0.959
cg11468000	365	chr6:139694265:139695356	hyper	6.77e-09	0.441	0.19	0.105	7	chr6	139694673	139694675	+	CITED2	NA	shores	-0.157	0.981
cg14021524	365	chr6:139694265:139695356	hyper	6.77e-09	0.441	0.19	0.105	7	chr6	139695355	139695357	-	CITED2	promoters,introns,intronexonboundaries,exonintronboundaries	islands	-0.00751	0.902
cg16636271	365	chr6:139694265:139695356	hyper	6.77e-09	0.441	0.19	0.105	7	chr6	139694486	139694488	+	CITED2	NA	islands	-0.221	0.494
cg24211400	365	chr6:139694265:139695356	hyper	6.77e-09	0.441	0.19	0.105	7	chr6	139695256	139695258	-	CITED2	promoters,introns,intronexonboundaries,exonintronboundaries	islands	-0.00869	0.773
cg15832822	366	chr15:45018591:45018905	hypo	0.00237	0.441	-0.18	-0.128	3	chr15	45018590	45018592	+	NA	1to5kb	inter	-0.123	0.927
cg21954370	366	chr15:45018591:45018905	hypo	0.00237	0.441	-0.18	-0.128	3	chr15	45018719	45018721	-	NA	NA	inter	-0.161	0.751
cg26203328	366	chr15:45018591:45018905	hypo	0.00237	0.441	-0.18	-0.128	3	chr15	45018904	45018906	-	NA	NA	inter	-0.116	0.742
cg06329225	367	chr6:44244395:44244590	hyper	0.00325	0.441	0.08	0.0599	3	chr6	44244468	44244470	-	RP11-444E17.6;TMEM151B	NA	islands	-0.0521	0.99
cg11443888	367	chr6:44244395:44244590	hyper	0.00325	0.441	0.08	0.0599	3	chr6	44244589	44244591	+	RP11-444E17.6;TMEM151B	exons,introns,3UTRs	shores	-0.0179	0.944
cg15420683	367	chr6:44244395:44244590	hyper	0.00325	0.441	0.08	0.0599	3	chr6	44244394	44244396	-	RP11-444E17.6;TMEM151B	NA	islands	-0.0217	0.769
cg06787609	368	chr11:71101631:71101880	hypo	0.0183	0.442	-0.09	-0.069	2	chr11	71101879	71101881	-	FLJ42102	intergenic	inter	0.119	0.322
cg18942813	368	chr11:71101631:71101880	hypo	0.0183	0.442	-0.09	-0.069	2	chr11	71101630	71101632	-	FLJ42102	intergenic	inter	0.0948	0.552
cg07370087	369	chr1:153351569:153352144	hyper	0.0239	0.442	0.07	0.0671	2	chr1	153352143	153352145	-	NA	1to5kb	inter	-0.0354	0.583
cg21140628	369	chr1:153351569:153352144	hyper	0.0239	0.442	0.07	0.0671	2	chr1	153351568	153351570	+	NA	NA	inter	-0.046	0.904
cg01278873	370	chr19:44763334:44764603	hyper	1.04e-08	0.443	0.22	0.149	7	chr19	44764100	44764102	+	ZNF233;ZNF235	5UTRs,exons,firstexons,introns,exonintronboundaries	islands	-0.189	0.979
cg07894352	370	chr19:44763334:44764603	hyper	1.04e-08	0.443	0.22	0.149	7	chr19	44763992	44763994	+	ZNF233;ZNF235	promoters,exonintronboundaries	islands	-0.176	0.961
cg08662052	370	chr19:44763334:44764603	hyper	1.04e-08	0.443	0.22	0.149	7	chr19	44764602	44764604	+	ZNF233;ZNF235	introns	shores	-0.222	0.399
cg10850725	370	chr19:44763334:44764603	hyper	1.04e-08	0.443	0.22	0.149	7	chr19	44764379	44764381	+	ZNF233;ZNF235	introns	shores	-0.0882	0.991
cg12497171	370	chr19:44763334:44764603	hyper	1.04e-08	0.443	0.22	0.149	7	chr19	44763333	44763335	+	ZNF233;ZNF235	promoters	shores	-0.0179	0.784
cg14531862	370	chr19:44763334:44764603	hyper	1.04e-08	0.443	0.22	0.149	7	chr19	44764204	44764206	-	ZNF233;ZNF235	introns	islands	-0.123	0.973
cg15904523	370	chr19:44763334:44764603	hyper	1.04e-08	0.443	0.22	0.149	7	chr19	44763978	44763980	+	ZNF233;ZNF235	promoters,exonintronboundaries	islands,shores	-0.167	0.909
cg02824202	371	chr18:6729810:6730036	hyper	0.0209	0.443	0.11	0.0992	2	chr18	6729809	6729811	+	ARHGAP28;RP11-91I8.3	intergenic	islands	-0.0441	0.953
cg25688568	371	chr18:6729810:6730036	hyper	0.0209	0.443	0.11	0.0992	2	chr18	6730035	6730037	-	ARHGAP28;RP11-91I8.3	intergenic	islands	-0.046	0.926
cg02971381	372	chr12:6641602:6641751	hypo	0.0106	0.444	-0.09	-0.083	2	chr12	6641750	6641752	+	GAPDH;RP5-940J5.3	1to5kb	shores	0.0131	0.994
cg25252598	372	chr12:6641602:6641751	hypo	0.0106	0.444	-0.09	-0.083	2	chr12	6641601	6641603	+	GAPDH;RP5-940J5.3	1to5kb	shores	0.0302	0.992
cg05087722	373	chr2:241404981:241405196	hypo	0.00317	0.444	-0.15	-0.106	3	chr2	241404980	241404982	-	GPC1	NA	shores	0.0245	0.769
cg17676994	373	chr2:241404981:241405196	hypo	0.00317	0.444	-0.15	-0.106	3	chr2	241405195	241405197	-	GPC1	NA	shores	0.0907	0.982
cg20094506	373	chr2:241404981:241405196	hypo	0.00317	0.444	-0.15	-0.106	3	chr2	241405083	241405085	+	GPC1	introns,intronexonboundaries,exonintronboundaries	shores	0.0685	0.758
cg02161471	374	chr19:1856726:1857442	hyper	0.000588	0.444	0.28	0.145	4	chr19	1857441	1857443	-	KLF16	introns	islands	-0.0321	0.951
cg04998634	374	chr19:1856726:1857442	hyper	0.000588	0.444	0.28	0.145	4	chr19	1857003	1857005	+	KLF16	NA	islands	-0.232	0.897
cg05379634	374	chr19:1856726:1857442	hyper	0.000588	0.444	0.28	0.145	4	chr19	1856725	1856727	+	KLF16	NA	islands,shores	-0.179	0.98
cg15045802	374	chr19:1856726:1857442	hyper	0.000588	0.444	0.28	0.145	4	chr19	1857433	1857435	+	KLF16	NA	islands	-0.0934	0.97
cg02303399	375	chr1:153175248:153175262	hyper	0.0397	0.444	0.06	0.0571	2	chr1	153175247	153175249	-	LELP1	NA	inter	0.0258	0.993
cg23219336	375	chr1:153175248:153175262	hyper	0.0397	0.444	0.06	0.0571	2	chr1	153175261	153175263	+	LELP1	promoters,1to5kb	inter	0.0203	0.97
cg08102516	376	chr7:3411356:3411503	hyper	0.0257	0.445	0.13	0.113	2	chr7	3411355	3411357	-	SDK1	NA	inter	-0.269	0.988
cg11859398	376	chr7:3411356:3411503	hyper	0.0257	0.445	0.13	0.113	2	chr7	3411502	3411504	+	SDK1	introns	inter	-0.237	0.948
cg17800708	377	chr7:27148002:27148204	hyper	0.00677	0.445	0.17	0.119	2	chr7	27148203	27148205	+	HOXA-AS2;HOXA3	NA	islands	-0.0968	0.99
cg19048532	377	chr7:27148002:27148204	hyper	0.00677	0.445	0.17	0.119	2	chr7	27148001	27148003	-	HOXA-AS2;HOXA3	cds,exons	islands	-0.126	0.671
cg08055132	378	chr1:12587564:12588654	hypo	0.00142	0.445	-0.12	-0.0319	4	chr1	12587563	12587565	+	RP5-888M10.2	intergenic	inter	-0.00514	0.948
cg16060635	378	chr1:12587564:12588654	hypo	0.00142	0.445	-0.12	-0.0319	4	chr1	12588653	12588655	-	NA	intergenic	inter	-0.0835	0.538
cg17175419	378	chr1:12587564:12588654	hypo	0.00142	0.445	-0.12	-0.0319	4	chr1	12587915	12587917	+	RP5-888M10.2	intergenic	inter	0.0287	0.874
cg25155068	378	chr1:12587564:12588654	hypo	0.00142	0.445	-0.12	-0.0319	4	chr1	12587708	12587710	-	RP5-888M10.2	intergenic	inter	0.0363	0.0916
cg06144018	379	chr11:391408:391923	hyper	0.00125	0.445	0.13	0.0897	2	chr11	391922	391924	-	PKP3	NA	shelves	-0.021	0.923
cg10112265	379	chr11:391408:391923	hyper	0.00125	0.445	0.13	0.0897	2	chr11	391407	391409	-	PKP3	NA	shelves	-0.0927	0.794
cg20147819	380	chr17:35078334:35079061	hyper	4.25e-07	0.445	0.26	0.127	5	chr17	35078842	35078844	+	CTD-3194G12.2	intergenic	islands	-0.272	0.765
cg21653132	380	chr17:35078334:35079061	hyper	4.25e-07	0.445	0.26	0.127	5	chr17	35078658	35078660	+	CTD-3194G12.2	intergenic	islands	-0.249	0.0907
cg21869956	380	chr17:35078334:35079061	hyper	4.25e-07	0.445	0.26	0.127	5	chr17	35078333	35078335	+	CTD-3194G12.2	intergenic	shores	-0.231	0.748
cg23876285	380	chr17:35078334:35079061	hyper	4.25e-07	0.445	0.26	0.127	5	chr17	35078970	35078972	-	CTD-3194G12.2	intergenic	islands	-0.174	0.71
cg27614319	380	chr17:35078334:35079061	hyper	4.25e-07	0.445	0.26	0.127	5	chr17	35079060	35079062	+	CTD-3194G12.2	intergenic	shores	-0.17	0.54
cg17832991	381	chr20:18039927:18040012	hyper	0.0397	0.445	0.17	0.115	2	chr20	18039926	18039928	-	OVOL2;RP4-726N1.2	1to5kb	islands	-0.153	0.974
cg23458341	381	chr20:18039927:18040012	hyper	0.0397	0.445	0.17	0.115	2	chr20	18040011	18040013	+	OVOL2;RP4-726N1.2	NA	shores	-0.0767	0.925
cg10433918	382	chr1:31478730:31478765	hyper	0.0258	0.445	0.14	0.13	2	chr1	31478729	31478731	+	PUM1	NA	inter	-0.0618	0.94
cg18327385	382	chr1:31478730:31478765	hyper	0.0258	0.445	0.14	0.13	2	chr1	31478764	31478766	+	PUM1	NA	inter	-0.0835	0.685
cg00155882	383	chr8:141110260:141111080	hyper	9.91e-05	0.447	0.09	0.0583	4	chr8	141110746	141110748	+	TRAPPC9	NA	islands	-0.168	0.999
cg03803002	383	chr8:141110260:141111080	hyper	9.91e-05	0.447	0.09	0.0583	4	chr8	141110259	141110261	-	TRAPPC9	introns	islands	-0.136	0.964
cg08626916	383	chr8:141110260:141111080	hyper	9.91e-05	0.447	0.09	0.0583	4	chr8	141111079	141111081	+	TRAPPC9	NA	shores	-0.128	0.995
cg22807877	383	chr8:141110260:141111080	hyper	9.91e-05	0.447	0.09	0.0583	4	chr8	141110899	141110901	+	TRAPPC9	NA	islands	-0.205	0.953
cg00896347	384	chr12:39538604:39539558	hypo	1.91e-05	0.447	-0.2	-0.122	6	chr12	39538939	39538941	-	NA	intergenic	islands	0.0748	0.406
cg03468072	384	chr12:39538604:39539558	hypo	1.91e-05	0.447	-0.2	-0.122	6	chr12	39539421	39539423	-	NA	intergenic	islands	0.0689	0.688
cg03562770	384	chr12:39538604:39539558	hypo	1.91e-05	0.447	-0.2	-0.122	6	chr12	39538603	39538605	-	NA	intergenic	islands	-0.0701	0.831
cg09571762	384	chr12:39538604:39539558	hypo	1.91e-05	0.447	-0.2	-0.122	6	chr12	39539557	39539559	+	NA	intergenic	shores	0.0504	0.826
cg09788416	384	chr12:39538604:39539558	hypo	1.91e-05	0.447	-0.2	-0.122	6	chr12	39539407	39539409	-	NA	intergenic	islands	0.0374	0.687
cg20762480	384	chr12:39538604:39539558	hypo	1.91e-05	0.447	-0.2	-0.122	6	chr12	39538853	39538855	+	NA	intergenic	islands	0.0385	0.738
cg05160751	385	chr1:24191740:24192033	hyper	0.00409	0.447	0.13	0.103	3	chr1	24192032	24192034	-	FUCA1	cds,exons,intronexonboundaries,exonintronboundaries	shelves	-0.181	0.927
cg08896387	385	chr1:24191740:24192033	hyper	0.00409	0.447	0.13	0.103	3	chr1	24191739	24191741	+	FUCA1	NA	shelves	-0.126	0.944
cg16906859	385	chr1:24191740:24192033	hyper	0.00409	0.447	0.13	0.103	3	chr1	24191986	24191988	-	FUCA1	cds,exons,intronexonboundaries,exonintronboundaries	shelves	-0.127	0.95
cg01364826	386	chr1:205392200:205392241	hyper	0.0168	0.447	0.13	0.0946	2	chr1	205392199	205392201	+	LEMD1	NA	inter	-0.19	0.987
cg01416657	386	chr1:205392200:205392241	hyper	0.0168	0.447	0.13	0.0946	2	chr1	205392240	205392242	+	LEMD1	NA	inter	-0.0786	0.761
cg02757194	387	chr11:44748327:44748427	hypo	0.0146	0.448	-0.12	-0.119	2	chr11	44748426	44748428	+	RP11-45A12.2;TSPAN18	intergenic	islands	0.0588	0.991
cg18893138	387	chr11:44748327:44748427	hypo	0.0146	0.448	-0.12	-0.119	2	chr11	44748326	44748328	+	RP11-45A12.2;TSPAN18	intergenic	islands	0.0524	0.757
cg03879251	388	chr20:61557001:61557028	hyper	0.00611	0.448	0.04	0.00934	2	chr20	61557000	61557002	-	DIDO1	introns	shores	-0.00563	0.981
cg07970734	388	chr20:61557001:61557028	hyper	0.00611	0.448	0.04	0.00934	2	chr20	61557027	61557029	+	DIDO1	NA	islands,shores	-0.00217	0.429
cg12139725	389	chr1:38219781:38220138	hyper	0.000302	0.449	0.15	0.0983	3	chr1	38219780	38219782	-	EPHA10	promoters,introns,exonintronboundaries	islands	-0.165	0.903
cg13851466	389	chr1:38219781:38220138	hyper	0.000302	0.449	0.15	0.0983	3	chr1	38219972	38219974	+	EPHA10	NA	islands	-0.138	0.959
cg14523898	389	chr1:38219781:38220138	hyper	0.000302	0.449	0.15	0.0983	3	chr1	38220137	38220139	-	EPHA10	1to5kb,introns,intronexonboundaries	shores	-0.104	0.777
cg06002524	390	chr14:74225627:74225642	hypo	0.0255	0.449	-0.08	-0.0573	2	chr14	74225626	74225628	+	ELMSAN1	exonintronboundaries	islands,shores	0.0239	0.967
cg12166570	390	chr14:74225627:74225642	hypo	0.0255	0.449	-0.08	-0.0573	2	chr14	74225641	74225643	+	ELMSAN1	exonintronboundaries	islands	0.0347	0.992
cg00587301	391	chr6:156717406:156718546	hyper	1.21e-05	0.45	0.17	0.111	6	chr6	156717405	156717407	+	NA	intergenic	shores	-0.219	0.633
cg05225634	391	chr6:156717406:156718546	hyper	1.21e-05	0.45	0.17	0.111	6	chr6	156718287	156718289	+	NA	intergenic	islands	-0.0848	0.73
cg07292773	391	chr6:156717406:156718546	hyper	1.21e-05	0.45	0.17	0.111	6	chr6	156718176	156718178	-	NA	intergenic	islands	-0.0837	0.651
cg09056876	391	chr6:156717406:156718546	hyper	1.21e-05	0.45	0.17	0.111	6	chr6	156718397	156718399	-	NA	intergenic	islands	-0.0724	0.97
cg20021506	391	chr6:156717406:156718546	hyper	1.21e-05	0.45	0.17	0.111	6	chr6	156718545	156718547	-	NA	intergenic	islands	-0.064	0.894
cg21795221	391	chr6:156717406:156718546	hyper	1.21e-05	0.45	0.17	0.111	6	chr6	156718261	156718263	-	NA	intergenic	islands	-0.0937	0.875
cg05627398	392	chr2:2797483:2797612	hypo	0.0269	0.45	-0.12	-0.0969	2	chr2	2797482	2797484	+	NA	intergenic	inter	0.123	0.79
cg22881545	392	chr2:2797483:2797612	hypo	0.0269	0.45	-0.12	-0.0969	2	chr2	2797611	2797613	-	NA	intergenic	inter	0.18	0.541
cg10942059	393	chr7:105460042:105460221	hypo	0.0136	0.451	-0.05	-0.0348	2	chr7	105460220	105460222	-	ATXN7L1;CTA-351J1.1	introns	inter	0.0104	0.468
cg13243497	393	chr7:105460042:105460221	hypo	0.0136	0.451	-0.05	-0.0348	2	chr7	105460041	105460043	-	ATXN7L1;CTA-351J1.1	introns	inter	0.0191	0.973
cg00977161	394	chr7:100607615:100607835	hyper	0.0127	0.451	0.07	0.0667	2	chr7	100607614	100607616	+	MUC3A;RP11-395B7.2	1to5kb,introns,intronexonboundaries	shores	-0.0249	0.0928
cg12689506	394	chr7:100607615:100607835	hyper	0.0127	0.451	0.07	0.0667	2	chr7	100607834	100607836	+	MUC3A;RP11-395B7.2	promoters,cds,exons,intronexonboundaries,exonintronboundaries	shores	-0.0543	0.605
cg10724632	395	chr2:3675155:3675253	hypo	0.016	0.451	-0.26	-0.162	2	chr2	3675154	3675156	-	COLEC11	NA	inter	0.16	6.89e-06
cg17459497	395	chr2:3675155:3675253	hypo	0.016	0.451	-0.26	-0.162	2	chr2	3675252	3675254	+	COLEC11	introns	inter	0.0724	0.995
cg10146423	396	chr15:97345353:97345395	hyper	0.0247	0.452	0.1	0.0949	2	chr15	97345394	97345396	+	NA	intergenic	inter	-0.00416	0.402
cg11516161	396	chr15:97345353:97345395	hyper	0.0247	0.452	0.1	0.0949	2	chr15	97345352	97345354	-	NA	intergenic	inter	-0.00998	0.102
cg00192819	397	chr18:76486314:76486611	hypo	0.0245	0.452	-0.09	-0.0836	2	chr18	76486610	76486612	-	NA	intergenic	islands	0.108	0.982
cg14949309	397	chr18:76486314:76486611	hypo	0.0245	0.452	-0.09	-0.0836	2	chr18	76486313	76486315	+	NA	intergenic	islands,shores	0.104	0.914
cg04007350	398	chr7:158263204:158263277	hypo	0.00296	0.453	-0.13	-0.116	3	chr7	158263220	158263222	+	PTPRN2	NA	inter	0.0536	0.71
cg17291423	398	chr7:158263204:158263277	hypo	0.00296	0.453	-0.13	-0.116	3	chr7	158263203	158263205	+	PTPRN2	NA	inter	0.0921	0.991
cg26208815	398	chr7:158263204:158263277	hypo	0.00296	0.453	-0.13	-0.116	3	chr7	158263276	158263278	-	PTPRN2	introns	inter	0.0937	0.852
cg10187894	399	chr10:38015525:38015579	hypo	0.0271	0.454	-0.14	-0.122	2	chr10	38015524	38015526	-	NA	intergenic	inter	0.0433	0.272
cg20499290	399	chr10:38015525:38015579	hypo	0.0271	0.454	-0.14	-0.122	2	chr10	38015578	38015580	-	NA	intergenic	inter	0.0491	0.626
cg02794184	400	chr16:79346526:79346615	hyper	0.00563	0.455	0.15	0.0599	2	chr16	79346525	79346527	-	NA	intergenic	inter	0.0257	0.761
cg03025641	400	chr16:79346526:79346615	hyper	0.00563	0.455	0.15	0.0599	2	chr16	79346614	79346616	+	NA	intergenic	inter	-0.103	0.941
cg06685021	401	chr2:132513070:132514132	hyper	0.00329	0.455	0.07	0.055	3	chr2	132513069	132513071	+	C2orf27A	introns	inter	-0.0643	0.808
cg10944904	401	chr2:132513070:132514132	hyper	0.00329	0.455	0.07	0.055	3	chr2	132514131	132514133	+	C2orf27A	introns	inter	-0.00233	0.991
cg27169713	401	chr2:132513070:132514132	hyper	0.00329	0.455	0.07	0.055	3	chr2	132513457	132513459	-	C2orf27A	NA	inter	-0.0129	0.707
cg11073381	402	chr17:54304933:54305205	hyper	0.0192	0.456	0.11	0.106	2	chr17	54305204	54305206	+	ANKFN1	promoters,introns,intronexonboundaries,exonintronboundaries	inter	-0.0743	0.588
cg17516660	402	chr17:54304933:54305205	hyper	0.0192	0.456	0.11	0.106	2	chr17	54304932	54304934	-	ANKFN1	NA	inter	-0.132	0.946
cg24647403	403	chr3:97483221:97483242	hypo	0.0268	0.456	-0.11	-0.0633	2	chr3	97483220	97483222	+	ARL6	promoters	islands	-0.0022	0.574
cg25160554	403	chr3:97483221:97483242	hypo	0.0268	0.456	-0.11	-0.0633	2	chr3	97483241	97483243	-	ARL6	NA	islands	0.00303	0.967
cg02124724	404	chr21:46875142:46875433	hyper	6.48e-05	0.456	0.11	0.0895	5	chr21	46875141	46875143	-	COL18A1	NA	shores	-0.111	0.991
cg07279557	404	chr21:46875142:46875433	hyper	6.48e-05	0.456	0.11	0.0895	5	chr21	46875416	46875418	-	COL18A1	NA	shores	-0.159	0.822
cg11029358	404	chr21:46875142:46875433	hyper	6.48e-05	0.456	0.11	0.0895	5	chr21	46875432	46875434	-	COL18A1	NA	shores	-0.153	0.892
cg14903689	404	chr21:46875142:46875433	hyper	6.48e-05	0.456	0.11	0.0895	5	chr21	46875217	46875219	+	COL18A1	promoters,introns	shores	-0.114	0.248
cg16121744	404	chr21:46875142:46875433	hyper	6.48e-05	0.456	0.11	0.0895	5	chr21	46875148	46875150	-	COL18A1	NA	shores	-0.0796	0.709
cg02517497	405	chr16:71571613:71572050	hyper	0.0103	0.456	0.09	0.0825	2	chr16	71572049	71572051	+	CHST4;ZNF19	exons,3UTRs	inter	-0.0476	0.763
cg04076817	405	chr16:71571613:71572050	hyper	0.0103	0.456	0.09	0.0825	2	chr16	71571612	71571614	+	CHST4;ZNF19	cds,exons,firstexons,exonintronboundaries	inter	-0.0627	0.68
cg16205352	406	chr12:49687715:49688176	hyper	0.0207	0.457	0.08	0.0658	2	chr12	49688175	49688177	-	PRPH;RP11-161H23.9	NA	shores	-0.0413	0.765
cg25763520	406	chr12:49687715:49688176	hyper	0.0207	0.457	0.08	0.0658	2	chr12	49687714	49687716	+	PRPH;RP11-161H23.9	1to5kb	shores	-0.0528	0.884
cg06710981	407	chr19:46282571:46283080	hyper	0.00302	0.457	0.19	0.109	3	chr19	46282570	46282572	+	DMPK	NA	islands	-0.0571	0.999
cg08332594	407	chr19:46282571:46283080	hyper	0.00302	0.457	0.19	0.109	3	chr19	46283079	46283081	-	AC011530.4;DMPK	promoters,cds,exons,firstexons,intronexonboundaries,exonintronboundaries	islands	-0.0232	0.575
cg18511790	407	chr19:46282571:46283080	hyper	0.00302	0.457	0.19	0.109	3	chr19	46282753	46282755	+	AC011530.4;DMPK	NA	islands	-0.0228	0.715
cg10892794	408	chr18:67873666:67874431	hypo	0.00591	0.457	-0.12	-0.0394	2	chr18	67874430	67874432	-	RTTN	1to5kb	shores	0.215	0.948
cg12293415	408	chr18:67873666:67874431	hypo	0.00591	0.457	-0.12	-0.0394	2	chr18	67873665	67873667	+	RTTN	NA	shores	-0.0216	0.992
cg18980373	409	chr15:67145803:67145855	hypo	0.0201	0.458	-0.1	-0.0935	2	chr15	67145802	67145804	+	NA	intergenic	inter	0.0217	0.715
cg21885973	409	chr15:67145803:67145855	hypo	0.0201	0.458	-0.1	-0.0935	2	chr15	67145854	67145856	-	NA	intergenic	inter	0.0265	0.989
cg04523661	410	chr19:1302619:1302808	hyper	0.00422	0.458	0.19	0.167	3	chr19	1302807	1302809	-	MUM1	intergenic	islands	-0.107	0.0134
cg13750214	410	chr19:1302619:1302808	hyper	0.00422	0.458	0.19	0.167	3	chr19	1302618	1302620	-	MUM1	intergenic	islands	-0.116	0.0366
cg26019584	410	chr19:1302619:1302808	hyper	0.00422	0.458	0.19	0.167	3	chr19	1302688	1302690	-	MUM1	intergenic	islands	-0.145	0.868
cg08042316	411	chr7:139930256:139930780	hypo	0.0206	0.458	-0.14	-0.0891	2	chr7	139930255	139930257	-	NA	intergenic	islands	0.0771	0.946
cg14354306	411	chr7:139930256:139930780	hypo	0.0206	0.458	-0.14	-0.0891	2	chr7	139930779	139930781	-	NA	intergenic	shores	-0.000105	0.954
cg07557903	412	chr8:144600645:144600686	hyper	0.0127	0.458	0.11	0.0765	2	chr8	144600644	144600646	+	ZC3H3	NA	shores	-0.00125	0.993
cg13191508	412	chr8:144600645:144600686	hyper	0.0127	0.458	0.11	0.0765	2	chr8	144600685	144600687	-	ZC3H3	introns	shores	-0.0104	0.846
cg16335098	413	chr6:169334849:169334872	hypo	0.0225	0.461	-0.14	-0.119	2	chr6	169334848	169334850	+	NA	intergenic	shelves	0.0702	0.783
cg23618477	413	chr6:169334849:169334872	hypo	0.0225	0.461	-0.14	-0.119	2	chr6	169334871	169334873	+	NA	intergenic	shelves	0.0332	0.911
cg11227872	414	chr1:36937845:36938402	hyper	0.00266	0.461	0.08	0.0512	3	chr1	36938144	36938146	-	CSF3R	cds,exons,intronexonboundaries,exonintronboundaries	inter	-0.0629	0.603
cg13944870	414	chr1:36937845:36938402	hyper	0.00266	0.461	0.08	0.0512	3	chr1	36938401	36938403	+	CSF3R	NA	inter	-0.000771	0.722
cg17219729	414	chr1:36937845:36938402	hyper	0.00266	0.461	0.08	0.0512	3	chr1	36937844	36937846	-	CSF3R	cds,exons,intronexonboundaries,exonintronboundaries	inter	-0.0372	0.997
cg15698340	415	chr3:51853898:51854175	hyper	0.00482	0.461	0.12	0.0757	2	chr3	51854174	51854176	-	IQCF3	introns	inter	-0.0785	0.97
cg25935697	415	chr3:51853898:51854175	hyper	0.00482	0.461	0.12	0.0757	2	chr3	51853897	51853899	+	IQCF3	NA	inter	-0.0533	0.791
cg20907471	416	chr20:21679525:21679843	hyper	0.0307	0.461	0.12	0.109	2	chr20	21679524	21679526	+	RP5-1065O2.4	intergenic	inter	-0.131	0.732
cg24401441	416	chr20:21679525:21679843	hyper	0.0307	0.461	0.12	0.109	2	chr20	21679842	21679844	-	RP5-1065O2.4	intergenic	shelves	-0.13	0.778
cg05315334	417	chr13:113656117:113656424	hypo	0.00183	0.462	-0.13	-0.0954	3	chr13	113656211	113656213	+	MCF2L	5UTRs,exons,firstexons,introns,exonintronboundaries	islands	0.0761	0.654
cg05439665	417	chr13:113656117:113656424	hypo	0.00183	0.462	-0.13	-0.0954	3	chr13	113656423	113656425	+	MCF2L	introns,exonintronboundaries	shores	0.0509	0.961
cg21094405	417	chr13:113656117:113656424	hypo	0.00183	0.462	-0.13	-0.0954	3	chr13	113656116	113656118	+	MCF2L	5UTRs,exons,firstexons,introns,exonintronboundaries	islands,shores	0.0214	0.908
cg08210322	418	chr2:231902965:231903056	hypo	0.0271	0.462	-0.15	-0.128	2	chr2	231903055	231903057	+	C2orf72	1to5kb,introns,exonintronboundaries	islands	-0.00989	0.281
cg25848398	418	chr2:231902965:231903056	hypo	0.0271	0.462	-0.15	-0.128	2	chr2	231902964	231902966	-	C2orf72	NA	islands	-0.00661	0.898
cg13490635	419	chr8:30241538:30242021	hypo	0.0014	0.463	-0.09	-0.065	3	chr8	30242020	30242022	-	RBPMS;RBPMS-AS1	introns	islands	0.00492	0.848
cg14658362	419	chr8:30241538:30242021	hypo	0.0014	0.463	-0.09	-0.065	3	chr8	30241660	30241662	+	RBPMS;RBPMS-AS1	promoters	islands	-0.0142	0.985
cg14997704	419	chr8:30241538:30242021	hypo	0.0014	0.463	-0.09	-0.065	3	chr8	30241537	30241539	-	RBPMS;RBPMS-AS1	introns	islands	-0.00998	0.978
cg00071658	420	chr13:72408747:72408750	hyper	0.0293	0.463	0.12	0.104	2	chr13	72408746	72408748	+	DACH1	NA	inter	-0.207	0.349
cg09096054	420	chr13:72408747:72408750	hyper	0.0293	0.463	0.12	0.104	2	chr13	72408749	72408751	+	DACH1	NA	inter	-0.31	0.0938
cg05945622	421	chr11:66056944:66057400	hyper	0.000172	0.464	0.09	0.0576	3	chr11	66056943	66056945	+	YIF1A	1to5kb	islands	-0.0281	0.966
cg25129837	421	chr11:66056944:66057400	hyper	0.000172	0.464	0.09	0.0576	3	chr11	66057276	66057278	+	YIF1A	1to5kb	islands	-0.0364	0.601
cg26807590	421	chr11:66056944:66057400	hyper	0.000172	0.464	0.09	0.0576	3	chr11	66057399	66057401	-	YIF1A	promoters	shores	-0.0897	0.491
cg01023787	422	chr5:1243714:1245902	hyper	4.7e-06	0.465	0.15	0.0954	10	chr5	1243713	1243715	-	SLC6A18	NA	islands	-0.0512	0.667
cg06708198	422	chr5:1243714:1245902	hyper	4.7e-06	0.465	0.15	0.0954	10	chr5	1244728	1244730	+	SLC6A18	cds,exons,intronexonboundaries,exonintronboundaries	shores	-0.0617	0.0748
cg09075844	422	chr5:1243714:1245902	hyper	4.7e-06	0.465	0.15	0.0954	10	chr5	1245901	1245903	+	SLC6A18	introns,intronexonboundaries	islands,shores	-0.105	0.49
cg09455805	422	chr5:1243714:1245902	hyper	4.7e-06	0.465	0.15	0.0954	10	chr5	1244924	1244926	+	SLC6A18	introns,exonintronboundaries	shores	-0.065	0.621
cg09562675	422	chr5:1243714:1245902	hyper	4.7e-06	0.465	0.15	0.0954	10	chr5	1245668	1245670	-	SLC6A18	NA	shores	-0.0525	0.954
cg10333311	422	chr5:1243714:1245902	hyper	4.7e-06	0.465	0.15	0.0954	10	chr5	1243784	1243786	+	SLC6A18	cds,exons,intronexonboundaries,exonintronboundaries	islands	-0.13	0.978
cg11681428	422	chr5:1243714:1245902	hyper	4.7e-06	0.465	0.15	0.0954	10	chr5	1243948	1243950	-	SLC6A18	NA	islands	-0.089	0.607
cg14688430	422	chr5:1243714:1245902	hyper	4.7e-06	0.465	0.15	0.0954	10	chr5	1243808	1243810	+	SLC6A18	cds,exons,intronexonboundaries,exonintronboundaries	islands	-0.124	0.973
cg17277001	422	chr5:1243714:1245902	hyper	4.7e-06	0.465	0.15	0.0954	10	chr5	1244502	1244504	+	SLC6A18	introns,intronexonboundaries,exonintronboundaries	shores	-0.138	0.71
cg24115232	422	chr5:1243714:1245902	hyper	4.7e-06	0.465	0.15	0.0954	10	chr5	1243906	1243908	-	SLC6A18	NA	islands	-0.15	0.742
cg03514933	423	chr7:49709857:49710144	hyper	0.00449	0.465	0.12	0.101	3	chr7	49709856	49709858	-	NA	intergenic	inter	-0.118	0.92
cg09609598	423	chr7:49709857:49710144	hyper	0.00449	0.465	0.12	0.101	3	chr7	49709937	49709939	-	NA	intergenic	inter	-0.102	0.738
cg13298389	423	chr7:49709857:49710144	hyper	0.00449	0.465	0.12	0.101	3	chr7	49710143	49710145	-	NA	intergenic	inter	-0.0754	0.874
cg05052888	424	chr9:4298157:4299549	hypo	0.000273	0.465	-0.1	-0.0506	5	chr9	4298451	4298453	+	GLIS3;RP11-358M14.2	NA	islands	0.000392	0.941
cg08303922	424	chr9:4298157:4299549	hypo	0.000273	0.465	-0.1	-0.0506	5	chr9	4299220	4299222	+	GLIS3;RP11-358M14.2	NA	islands	0.00538	0.99
cg13802457	424	chr9:4298157:4299549	hypo	0.000273	0.465	-0.1	-0.0506	5	chr9	4298748	4298750	+	GLIS3;RP11-358M14.2	NA	islands	-0.0146	0.949
cg14114673	424	chr9:4298157:4299549	hypo	0.000273	0.465	-0.1	-0.0506	5	chr9	4299548	4299550	-	GLIS3;RP11-358M14.2	1to5kb,5UTRs,exons,firstexons,exonintronboundaries	islands	-0.000669	0.992
cg14177784	424	chr9:4298157:4299549	hypo	0.000273	0.465	-0.1	-0.0506	5	chr9	4298156	4298158	+	GLIS3;RP11-358M14.2	NA	islands	-0.0131	0.978
cg07548313	425	chr1:158258802:158259926	hyper	3.85e-05	0.466	0.12	0.0798	4	chr1	158259925	158259927	+	CD1C	1to5kb,introns,exonintronboundaries	inter	-0.122	0.122
cg16993682	425	chr1:158258802:158259926	hyper	3.85e-05	0.466	0.12	0.0798	4	chr1	158259267	158259269	-	CD1C	NA	inter	-0.146	0.86
cg22610434	425	chr1:158258802:158259926	hyper	3.85e-05	0.466	0.12	0.0798	4	chr1	158259913	158259915	-	CD1C	NA	inter	-0.184	0.708
cg27534912	425	chr1:158258802:158259926	hyper	3.85e-05	0.466	0.12	0.0798	4	chr1	158258801	158258803	+	CD1C	promoters,1to5kb	inter	-0.141	0.711
cg14586939	426	chr4:156130016:156130206	hyper	0.0215	0.466	0.11	0.101	2	chr4	156130205	156130207	-	AC097467.2;NPY2R;RP11-92A5.2	NA	islands	-0.163	0.809
cg21512644	426	chr4:156130016:156130206	hyper	0.0215	0.466	0.11	0.101	2	chr4	156130015	156130017	+	AC097467.2;NPY2R;RP11-92A5.2	promoters,5UTRs,exons,firstexons,exonintronboundaries	islands	-0.177	0.858
cg01361068	427	chr15:100889683:100889719	hypo	0.00418	0.467	-0.11	-0.091	3	chr15	100889682	100889684	-	SPATA41	exons,firstexons,introns,intronexonboundaries,exonintronboundaries	shores	0.111	0.908
cg03479535	427	chr15:100889683:100889719	hypo	0.00418	0.467	-0.11	-0.091	3	chr15	100889700	100889702	-	SPATA41	exons,firstexons,introns,intronexonboundaries,exonintronboundaries	shores	0.0916	0.673
cg12728784	427	chr15:100889683:100889719	hypo	0.00418	0.467	-0.11	-0.091	3	chr15	100889718	100889720	-	SPATA41	exons,firstexons,introns,intronexonboundaries	shores	0.0667	0.686
cg01559726	428	chr3:54157353:54157900	hyper	6.72e-07	0.467	0.13	0.0876	7	chr3	54157893	54157895	+	CACNA2D3	introns	shores	-0.142	0.989
cg08805144	428	chr3:54157353:54157900	hyper	6.72e-07	0.467	0.13	0.0876	7	chr3	54157352	54157354	-	CACNA2D3	NA	shores	-0.0525	0.26
cg12228245	428	chr3:54157353:54157900	hyper	6.72e-07	0.467	0.13	0.0876	7	chr3	54157556	54157558	-	CACNA2D3	NA	shores	-0.071	0.992
cg15603311	428	chr3:54157353:54157900	hyper	6.72e-07	0.467	0.13	0.0876	7	chr3	54157899	54157901	+	CACNA2D3	introns	shores	-0.107	0.986
cg16660661	428	chr3:54157353:54157900	hyper	6.72e-07	0.467	0.13	0.0876	7	chr3	54157354	54157356	-	CACNA2D3	NA	shores	-0.107	0.96
cg17563235	428	chr3:54157353:54157900	hyper	6.72e-07	0.467	0.13	0.0876	7	chr3	54157724	54157726	+	CACNA2D3	introns,intronexonboundaries,exonintronboundaries	shores	-0.181	0.913
cg23537887	428	chr3:54157353:54157900	hyper	6.72e-07	0.467	0.13	0.0876	7	chr3	54157646	54157648	-	CACNA2D3	NA	shores	-0.195	0.919
cg04946506	429	chr14:104646441:104646474	hyper	0.0143	0.468	0.11	0.0849	2	chr14	104646440	104646442	+	KIF26A	exons,3UTRs	islands	-0.0166	0.582
cg15462530	429	chr14:104646441:104646474	hyper	0.0143	0.468	0.11	0.0849	2	chr14	104646473	104646475	-	KIF26A	NA	islands	-0.0907	0.668
cg14595425	430	chr12:34363587:34363872	hypo	0.0244	0.469	-0.08	-0.0558	2	chr12	34363871	34363873	-	DUX4L27;RP11-313F23.4	intergenic	inter	0.132	0.99
cg26861214	430	chr12:34363587:34363872	hypo	0.0244	0.469	-0.08	-0.0558	2	chr12	34363586	34363588	-	DUX4L27;RP11-313F23.4	intergenic	inter	0.0414	0.977
cg02650512	431	chr17:27048708:27049137	hypo	0.0033	0.469	-0.16	-0.14	3	chr17	27048974	27048976	+	AC010761.8;RPL23A;SNORD42A;SNORD4A	promoters,1to5kb,introns	shores	0.0732	0.83
cg15036326	431	chr17:27048708:27049137	hypo	0.0033	0.469	-0.16	-0.14	3	chr17	27048707	27048709	-	AC010761.8;RPL23A;SNORD4A	1to5kb	shores	0.134	0.238
cg17408380	431	chr17:27048708:27049137	hypo	0.0033	0.469	-0.16	-0.14	3	chr17	27049136	27049138	-	AC010761.8;RPL23A;SNORD42A;SNORD4A	1to5kb	shores	0.114	0.844
cg10615271	432	chr12:52388017:52388360	hypo	0.00118	0.469	-0.11	-0.0508	3	chr12	52388359	52388361	+	ACVR1B	exons,3UTRs	inter	0.00117	0.722
cg15540623	432	chr12:52388017:52388360	hypo	0.00118	0.469	-0.11	-0.0508	3	chr12	52388220	52388222	+	ACVR1B	exons,3UTRs	inter	0.0407	0.637
cg17516106	432	chr12:52388017:52388360	hypo	0.00118	0.469	-0.11	-0.0508	3	chr12	52388016	52388018	-	ACVR1B	NA	inter	0.0212	0.863
cg02395454	433	chr11:134605083:134605862	hypo	0.000144	0.469	-0.14	-0.0922	3	chr11	134605861	134605863	-	RP11-469N6.1	NA	islands	0.0568	0.828
cg09953406	433	chr11:134605083:134605862	hypo	0.000144	0.469	-0.14	-0.0922	3	chr11	134605082	134605084	+	RP11-469N6.1	promoters	islands,shores	0.0467	0.946
cg25638978	433	chr11:134605083:134605862	hypo	0.000144	0.469	-0.14	-0.0922	3	chr11	134605123	134605125	+	RP11-469N6.1	promoters	islands	0.142	0.97
cg05870586	434	chr2:240196078:240197131	hypo	9.67e-08	0.469	-0.16	-0.0954	7	chr2	240196768	240196770	+	HDAC4	NA	islands,shores	0.00196	0.985
cg05903736	434	chr2:240196078:240197131	hypo	9.67e-08	0.469	-0.16	-0.0954	7	chr2	240197130	240197132	+	HDAC4	NA	shores	-0.0104	0.428
cg08565197	434	chr2:240196078:240197131	hypo	9.67e-08	0.469	-0.16	-0.0954	7	chr2	240196283	240196285	+	HDAC4	NA	shores	0.0394	0.937
cg08629043	434	chr2:240196078:240197131	hypo	9.67e-08	0.469	-0.16	-0.0954	7	chr2	240196077	240196079	+	HDAC4	NA	shores	0.036	0.663
cg15058210	434	chr2:240196078:240197131	hypo	9.67e-08	0.469	-0.16	-0.0954	7	chr2	240196876	240196878	-	HDAC4	introns	islands	0.00594	0.892
cg15978561	434	chr2:240196078:240197131	hypo	9.67e-08	0.469	-0.16	-0.0954	7	chr2	240196995	240196997	-	HDAC4	introns	islands	-0.0321	0.985
cg16348668	434	chr2:240196078:240197131	hypo	9.67e-08	0.469	-0.16	-0.0954	7	chr2	240196170	240196172	-	HDAC4	introns	shores	0.0575	0.86
cg04233770	435	chr5:137474700:137475532	hyper	9.98e-10	0.469	0.19	0.135	9	chr5	137475001	137475003	-	NME5	introns,intronexonboundaries,exonintronboundaries	inter	-0.207	0.992
cg09047573	435	chr5:137474700:137475532	hyper	9.98e-10	0.469	0.19	0.135	9	chr5	137474904	137474906	+	NME5	NA	inter	-0.207	0.41
cg13707560	435	chr5:137474700:137475532	hyper	9.98e-10	0.469	0.19	0.135	9	chr5	137474699	137474701	-	NME5	introns	inter	-0.167	0.354
cg16354091	435	chr5:137474700:137475532	hyper	9.98e-10	0.469	0.19	0.135	9	chr5	137474829	137474831	+	NME5	NA	inter	-0.235	0.961
cg17954695	435	chr5:137474700:137475532	hyper	9.98e-10	0.469	0.19	0.135	9	chr5	137475531	137475533	-	BRD8;NME5	promoters,exons,3UTRs	inter	-0.13	0.418
cg20452230	435	chr5:137474700:137475532	hyper	9.98e-10	0.469	0.19	0.135	9	chr5	137475378	137475380	-	NME5	promoters	inter	-0.0791	0.656
cg22656956	435	chr5:137474700:137475532	hyper	9.98e-10	0.469	0.19	0.135	9	chr5	137475176	137475178	+	NME5	NA	inter	-0.155	0.993
cg25507001	435	chr5:137474700:137475532	hyper	9.98e-10	0.469	0.19	0.135	9	chr5	137475287	137475289	+	NME5	NA	inter	-0.216	0.92
cg25582283	435	chr5:137474700:137475532	hyper	9.98e-10	0.469	0.19	0.135	9	chr5	137475114	137475116	+	NME5	NA	inter	-0.222	0.958
cg12185399	436	chr6:27640255:27640341	hyper	0.00647	0.47	0.17	0.145	3	chr6	27640340	27640342	+	NA	NA	inter	-0.133	0.982
cg19727175	436	chr6:27640255:27640341	hyper	0.00647	0.47	0.17	0.145	3	chr6	27640254	27640256	-	NA	1to5kb,exons,firstexons,intronexonboundaries	inter	-0.17	0.861
cg26958806	436	chr6:27640255:27640341	hyper	0.00647	0.47	0.17	0.145	3	chr6	27640297	27640299	-	NA	1to5kb,exons,firstexons,intronexonboundaries	inter	-0.179	0.982
cg05155131	437	chr8:145909566:145909571	hypo	0.0439	0.471	-0.05	-0.0433	2	chr8	145909565	145909567	+	NA	NA	shores	0.0299	0.445
cg26173789	437	chr8:145909566:145909571	hypo	0.0439	0.471	-0.05	-0.0433	2	chr8	145909570	145909572	+	NA	NA	shores	0.0258	0.494
cg03210281	438	chr2:444504:445430	hypo	2.91e-06	0.471	-0.11	-0.0853	6	chr2	445068	445070	+	NA	intergenic	inter	0.0687	0.79
cg08579962	438	chr2:444504:445430	hypo	2.91e-06	0.471	-0.11	-0.0853	6	chr2	445223	445225	+	NA	intergenic	inter	0.0895	0.956
cg09757158	438	chr2:444504:445430	hypo	2.91e-06	0.471	-0.11	-0.0853	6	chr2	444631	444633	-	NA	intergenic	inter	0.0935	0.432
cg12571629	438	chr2:444504:445430	hypo	2.91e-06	0.471	-0.11	-0.0853	6	chr2	445429	445431	+	NA	intergenic	inter	0.0182	0.99
cg14499933	438	chr2:444504:445430	hypo	2.91e-06	0.471	-0.11	-0.0853	6	chr2	444768	444770	+	NA	intergenic	inter	0.11	0.938
cg17362001	438	chr2:444504:445430	hypo	2.91e-06	0.471	-0.11	-0.0853	6	chr2	444503	444505	-	NA	intergenic	inter	0.12	0.698
cg06043315	439	chr8:144639478:144640755	hyper	1.01e-16	0.471	0.16	0.0991	11	chr8	144640305	144640307	-	GSDMD	NA	shores	-0.0934	0.98
cg10675725	439	chr8:144639478:144640755	hyper	1.01e-16	0.471	0.16	0.0991	11	chr8	144640309	144640311	-	GSDMD	NA	shores	-0.0864	0.994
cg10810860	439	chr8:144639478:144640755	hyper	1.01e-16	0.471	0.16	0.0991	11	chr8	144639590	144639592	+	GSDMD	promoters,introns	shores	-0.00191	0.685
cg16563151	439	chr8:144639478:144640755	hyper	1.01e-16	0.471	0.16	0.0991	11	chr8	144640402	144640404	+	GSDMD	promoters,introns,intronexonboundaries	islands	-0.123	0.948
cg17812120	439	chr8:144639478:144640755	hyper	1.01e-16	0.471	0.16	0.0991	11	chr8	144639477	144639479	+	GSDMD	promoters,introns	shores	-0.000634	0.751
cg18145080	439	chr8:144639478:144640755	hyper	1.01e-16	0.471	0.16	0.0991	11	chr8	144640396	144640398	+	GSDMD	promoters,introns,intronexonboundaries	islands,shores	-0.126	0.857
cg20387272	439	chr8:144639478:144640755	hyper	1.01e-16	0.471	0.16	0.0991	11	chr8	144640400	144640402	+	GSDMD	promoters,introns,intronexonboundaries	islands	-0.112	0.833
cg22687097	439	chr8:144639478:144640755	hyper	1.01e-16	0.471	0.16	0.0991	11	chr8	144640555	144640557	+	GSDMD	cds,5UTRs,exons,firstexons,intronexonboundaries,exonintronboundaries	islands	-0.0924	0.731
cg23101464	439	chr8:144639478:144640755	hyper	1.01e-16	0.471	0.16	0.0991	11	chr8	144640754	144640756	-	GSDMD	NA	islands	-0.115	0.937
cg25245261	439	chr8:144639478:144640755	hyper	1.01e-16	0.471	0.16	0.0991	11	chr8	144640506	144640508	-	GSDMD	NA	islands	-0.0964	0.683
cg26711732	439	chr8:144639478:144640755	hyper	1.01e-16	0.471	0.16	0.0991	11	chr8	144640377	144640379	+	GSDMD	promoters,introns,intronexonboundaries,exonintronboundaries	shores	-0.129	0.932
cg02197228	440	chr2:220402771:220402858	hyper	0.0223	0.472	0.07	0.0636	2	chr2	220402770	220402772	-	ASIC4	NA	shores	-0.0322	0.536
cg26142972	440	chr2:220402771:220402858	hyper	0.0223	0.472	0.07	0.0636	2	chr2	220402857	220402859	+	ASIC4	exons,3UTRs	shores	0.00724	0.762
cg01250603	441	chr10:122708532:122709029	hypo	0.000125	0.472	-0.14	-0.114	4	chr10	122709028	122709030	+	RP11-95I16.2	intergenic	shores	0.0599	0.927
cg05627029	441	chr10:122708532:122709029	hypo	0.000125	0.472	-0.14	-0.114	4	chr10	122708531	122708533	+	RP11-95I16.2	intergenic	islands	0.0435	0.696
cg19111459	441	chr10:122708532:122709029	hypo	0.000125	0.472	-0.14	-0.114	4	chr10	122708738	122708740	-	RP11-95I16.2	intergenic	islands	0.0465	0.992
cg26518861	441	chr10:122708532:122709029	hypo	0.000125	0.472	-0.14	-0.114	4	chr10	122708897	122708899	-	RP11-95I16.2	intergenic	islands	0.0798	0.978
cg03174294	442	chr8:37654675:37654681	hyper	0.0417	0.472	0.03	0.0277	2	chr8	37654680	37654682	-	GPR124	NA	islands	-0.045	0.909
cg05613951	442	chr8:37654675:37654681	hyper	0.0417	0.472	0.03	0.0277	2	chr8	37654674	37654676	-	GPR124	NA	islands	-0.00291	0.626
cg09314766	443	chr8:39695697:39695788	hyper	0.042	0.472	0.16	0.132	2	chr8	39695696	39695698	-	ADAM2	cds,exons,firstexons,intronexonboundaries,exonintronboundaries	inter	-0.103	0.83
cg11186850	443	chr8:39695697:39695788	hyper	0.042	0.472	0.16	0.132	2	chr8	39695787	39695789	+	ADAM2	NA	inter	-0.17	0.261
cg02386599	444	chr6:39769426:39769542	hyper	0.0304	0.473	0.13	0.106	2	chr6	39769541	39769543	+	DAAM2	introns	inter	-0.081	0.974
cg20190922	444	chr6:39769426:39769542	hyper	0.0304	0.473	0.13	0.106	2	chr6	39769425	39769427	+	DAAM2	introns	inter	-0.0484	0.857
cg07428782	445	chr17:31860758:31861540	hypo	0.000596	0.473	-0.14	-0.0709	3	chr17	31861539	31861541	+	AA06;ASIC2;RP11-31I22.4	NA	inter	0.116	0.962
cg12651953	445	chr17:31860758:31861540	hypo	0.000596	0.473	-0.14	-0.0709	3	chr17	31861186	31861188	+	AA06;ASIC2;RP11-31I22.4	NA	inter	0.0447	0.432
cg24769205	445	chr17:31860758:31861540	hypo	0.000596	0.473	-0.14	-0.0709	3	chr17	31860757	31860759	-	AA06;ASIC2;RP11-31I22.4	exons,firstexons,introns,intronexonboundaries,exonintronboundaries	inter	-0.0784	0.687
cg10320410	446	chr7:64342997:64343315	hyper	0.0282	0.474	0.14	0.103	2	chr7	64343314	64343316	+	ZNF273	introns,exonintronboundaries	inter	-0.117	0.991
cg19774365	446	chr7:64342997:64343315	hyper	0.0282	0.474	0.14	0.103	2	chr7	64342996	64342998	-	ZNF273	NA	inter	-0.0326	0.703
cg04496204	447	chr13:72248378:72249085	hyper	0.0291	0.474	0.1	0.0898	2	chr13	72249084	72249086	+	DACH1;H3F3BP1	NA	islands,shores	-0.212	0.66
cg17253835	447	chr13:72248378:72249085	hyper	0.0291	0.474	0.1	0.0898	2	chr13	72248377	72248379	+	DACH1;H3F3BP1	NA	shores	-0.151	0.632
cg04503912	448	chr4:88529516:88530371	hypo	0.0164	0.474	-0.06	-0.0583	3	chr4	88529515	88529517	-	DSPP;RP11-742B18.1	NA	inter	0.0804	0.665
cg05292310	448	chr4:88529516:88530371	hypo	0.0164	0.474	-0.06	-0.0583	3	chr4	88529583	88529585	-	DSPP;RP11-742B18.1	NA	inter	0.0743	0.609
cg09590733	448	chr4:88529516:88530371	hypo	0.0164	0.474	-0.06	-0.0583	3	chr4	88530370	88530372	+	DSPP;RP11-742B18.1	introns	inter	0.0764	0.828
cg04766005	449	chr10:133879763:133880615	hypo	0.000256	0.474	-0.17	-0.1	4	chr10	133879762	133879764	-	NA	intergenic	shores	-0.0237	0.628
cg11185335	449	chr10:133879763:133880615	hypo	0.000256	0.474	-0.17	-0.1	4	chr10	133880569	133880571	+	NA	intergenic	shores	0.124	0.384
cg15922270	449	chr10:133879763:133880615	hypo	0.000256	0.474	-0.17	-0.1	4	chr10	133880614	133880616	-	NA	intergenic	shores	0.13	0.958
cg20296404	449	chr10:133879763:133880615	hypo	0.000256	0.474	-0.17	-0.1	4	chr10	133880541	133880543	+	NA	intergenic	shores	0.228	0.987
cg17517453	450	chr1:46268979:46269120	hyper	0.0232	0.476	0.05	0.014	2	chr1	46268978	46268980	+	MAST2	promoters	shores	0.00359	0.713
cg18577128	450	chr1:46268979:46269120	hyper	0.0232	0.476	0.05	0.014	2	chr1	46269119	46269121	+	MAST2	promoters	islands	-0.0146	0.995
cg07752820	451	chr8:1300084:1300388	hypo	0.0187	0.476	-0.08	-0.0659	2	chr8	1300083	1300085	+	NA	intergenic	islands	0.0542	0.923
cg15921606	451	chr8:1300084:1300388	hypo	0.0187	0.476	-0.08	-0.0659	2	chr8	1300387	1300389	+	NA	intergenic	islands	0.0442	0.957
cg10090757	452	chr14:90744400:90744615	hypo	0.0425	0.476	-0.05	-0.038	2	chr14	90744614	90744616	+	NRDE2	NA	inter	0.00942	0.189
cg23711881	452	chr14:90744400:90744615	hypo	0.0425	0.476	-0.05	-0.038	2	chr14	90744399	90744401	-	NRDE2	exons,3UTRs	inter	0.0172	0.727
cg11205552	453	chr3:112995278:112995690	hypo	0.00184	0.477	-0.14	-0.0854	2	chr3	112995689	112995691	+	BOC	1to5kb,introns	inter	0.0541	0.474
cg18548864	453	chr3:112995278:112995690	hypo	0.00184	0.477	-0.14	-0.0854	2	chr3	112995277	112995279	-	BOC	NA	inter	-0.0776	0.973
cg01722450	454	chr18:61816543:61816636	hyper	0.0156	0.477	0.1	0.0995	2	chr18	61816635	61816637	+	AC100848.1;LINC00305;RP11-146N18.1	introns	inter	-0.177	0.495
cg10054857	454	chr18:61816543:61816636	hyper	0.0156	0.477	0.1	0.0995	2	chr18	61816542	61816544	-	AC100848.1;LINC00305;RP11-146N18.1	promoters	inter	-0.214	0.277
cg00653460	455	chr3:101406220:101406347	hyper	0.0266	0.477	0.15	0.102	2	chr3	101406219	101406221	-	RPL24	promoters	shores	-0.103	0.977
cg19113686	455	chr3:101406220:101406347	hyper	0.0266	0.477	0.15	0.102	2	chr3	101406346	101406348	-	RPL24	promoters	shores	-0.124	0.418
cg00090787	456	chr15:66795208:66795737	hypo	0.000595	0.478	-0.17	-0.11	4	chr15	66795344	66795346	+	RPL4;SNORD16;SNORD18B;snoU18	1to5kb	inter	0.038	0.941
cg12660445	456	chr15:66795208:66795737	hypo	0.000595	0.478	-0.17	-0.11	4	chr15	66795736	66795738	+	RPL4;SNORD16;SNORD18A;SNORD18B;snoU18	1to5kb	inter	0.0224	0.954
cg17352276	456	chr15:66795208:66795737	hypo	0.000595	0.478	-0.17	-0.11	4	chr15	66795207	66795209	+	RPL4;SNORD16;SNORD18B;snoU18	1to5kb	inter	0.0737	0.873
cg18091264	456	chr15:66795208:66795737	hypo	0.000595	0.478	-0.17	-0.11	4	chr15	66795594	66795596	+	RPL4;SNORD16;SNORD18A;SNORD18B;snoU18	1to5kb	inter	0.0465	0.957
cg16903510	457	chr19:49314192:49314475	hyper	0.00656	0.478	0.1	0.0707	3	chr19	49314474	49314476	+	BCAT2	NA	shores	-0.0443	0.868
cg22820935	457	chr19:49314192:49314475	hyper	0.00656	0.478	0.1	0.0707	3	chr19	49314460	49314462	+	BCAT2	NA	shores	-0.0497	0.99
cg23441208	457	chr19:49314192:49314475	hyper	0.00656	0.478	0.1	0.0707	3	chr19	49314191	49314193	-	BCAT2	promoters,1to5kb,introns,intronexonboundaries,exonintronboundaries	islands	-0.101	0.995
cg05606331	458	chr19:38343327:38344455	hypo	0.0206	0.478	-0.16	-0.123	3	chr19	38344057	38344059	+	AC016582.2	NA	shores	0.104	0.278
cg18225914	458	chr19:38343327:38344455	hypo	0.0206	0.478	-0.16	-0.123	3	chr19	38343326	38343328	-	AC016582.2	introns	shelves	0.116	0.309
cg20624953	458	chr19:38343327:38344455	hypo	0.0206	0.478	-0.16	-0.123	3	chr19	38344454	38344456	+	AC016582.2	NA	shores	0.102	0.273
cg09785512	459	chr17:21934776:21935133	hypo	0.0011	0.478	-0.17	-0.128	4	chr17	21934839	21934841	-	RP11-744K17.2;RP11-744K17.7;RP11-744K17.8	intergenic	islands	0.0469	0.856
cg13145670	459	chr17:21934776:21935133	hypo	0.0011	0.478	-0.17	-0.128	4	chr17	21934775	21934777	-	RP11-744K17.2;RP11-744K17.7;RP11-744K17.8	intergenic	islands	0.122	0.22
cg15742840	459	chr17:21934776:21935133	hypo	0.0011	0.478	-0.17	-0.128	4	chr17	21935132	21935134	+	RP11-744K17.2;RP11-744K17.7;RP11-744K17.8	intergenic	shores	0.0633	0.815
cg18648632	459	chr17:21934776:21935133	hypo	0.0011	0.478	-0.17	-0.128	4	chr17	21934908	21934910	-	RP11-744K17.2;RP11-744K17.7;RP11-744K17.8	intergenic	islands	0.054	0.928
cg10579840	460	chr8:99305661:99306110	hyper	0.0143	0.478	0.12	0.0946	2	chr8	99306109	99306111	+	NIPAL2	NA	islands	-0.118	0.914
cg14288091	460	chr8:99305661:99306110	hyper	0.0143	0.478	0.12	0.0946	2	chr8	99305660	99305662	-	NIPAL2	introns	shores	-0.0887	0.825
cg00732878	461	chr2:2653590:2654357	hypo	0.0441	0.479	-0.12	-0.0795	2	chr2	2654356	2654358	-	AC018685.1	intergenic	islands	0.0586	0.642
cg13547518	461	chr2:2653590:2654357	hypo	0.0441	0.479	-0.12	-0.0795	2	chr2	2653589	2653591	-	AC018685.1	intergenic	shores	0.155	0.715
cg06889547	462	chr16:67183003:67183225	hyper	0.0221	0.479	0.08	0.0553	2	chr16	67183002	67183004	-	B3GNT9	exons,3UTRs	shores	-0.0992	0.96
cg07224531	462	chr16:67183003:67183225	hyper	0.0221	0.479	0.08	0.0553	2	chr16	67183224	67183226	+	B3GNT9	5UTRs,exons,firstexons	islands	-0.00858	0.418
cg04284140	463	chr7:44163941:44163975	hyper	0.0388	0.479	0.13	0.121	2	chr7	44163974	44163976	-	POLD2	promoters	shores	-0.169	0.104
cg19084479	463	chr7:44163941:44163975	hyper	0.0388	0.479	0.13	0.121	2	chr7	44163940	44163942	-	POLD2	promoters	shores	-0.188	0.991
cg07217691	464	chr7:134117257:134117329	hyper	0.0301	0.479	0.08	0.0737	2	chr7	134117256	134117258	+	RP11-38M8.1	intergenic	inter	-0.0558	0.956
cg22964985	464	chr7:134117257:134117329	hyper	0.0301	0.479	0.08	0.0737	2	chr7	134117328	134117330	-	RP11-38M8.1	intergenic	inter	-0.168	0.927
cg01431993	465	chr2:182542864:182542901	hyper	0.0416	0.479	0.1	0.0695	2	chr2	182542863	182542865	+	CERKL;NEUROD1	NA	inter	-0.213	0.425
cg11528849	465	chr2:182542864:182542901	hyper	0.0416	0.479	0.1	0.0695	2	chr2	182542900	182542902	+	CERKL;NEUROD1	NA	inter	-0.117	0.965
cg20311232	466	chr15:28107273:28107345	hypo	0.0324	0.482	-0.12	-0.0838	2	chr15	28107272	28107274	+	OCA2	NA	inter	0.00474	0.9
cg27320242	466	chr15:28107273:28107345	hypo	0.0324	0.482	-0.12	-0.0838	2	chr15	28107344	28107346	+	OCA2	NA	inter	0.0298	0.907
cg10600004	467	chr20:61664556:61664612	hyper	0.0368	0.482	0.08	0.0823	2	chr20	61664555	61664557	+	RP11-305P22.9	1to5kb,introns	shores	-0.0543	0.157
cg22823197	467	chr20:61664556:61664612	hyper	0.0368	0.482	0.08	0.0823	2	chr20	61664611	61664613	+	RP11-305P22.9	1to5kb,introns	shores	-0.106	0.979
cg02885046	468	chr19:33211891:33212075	hypo	0.027	0.482	-0.12	-0.118	2	chr19	33212074	33212076	+	TDRD12	introns	islands	0.113	0.636
cg03168501	468	chr19:33211891:33212075	hypo	0.027	0.482	-0.12	-0.118	2	chr19	33211890	33211892	-	CTD-2538C1.3;TDRD12	NA	islands	0.0888	0.995
cg04089693	469	chr2:2893609:2893732	hypo	0.0186	0.483	-0.12	-0.0781	2	chr2	2893608	2893610	+	NA	intergenic	inter	0.0622	0.838
cg13485248	469	chr2:2893609:2893732	hypo	0.0186	0.483	-0.12	-0.0781	2	chr2	2893731	2893733	-	NA	intergenic	inter	0.143	0.185
cg01021184	470	chr17:43098904:43099567	hyper	6.89e-06	0.483	0.12	0.0852	5	chr17	43099566	43099568	-	NA	intergenic	islands	-0.0395	0.986
cg07822074	470	chr17:43098904:43099567	hyper	6.89e-06	0.483	0.12	0.0852	5	chr17	43098903	43098905	-	NA	intergenic	shores	0.0209	0.607
cg08643692	470	chr17:43098904:43099567	hyper	6.89e-06	0.483	0.12	0.0852	5	chr17	43099349	43099351	+	NA	intergenic	islands	-0.0587	0.99
cg19407385	470	chr17:43098904:43099567	hyper	6.89e-06	0.483	0.12	0.0852	5	chr17	43099143	43099145	-	NA	intergenic	islands	0.0134	0.128
cg19457506	470	chr17:43098904:43099567	hyper	6.89e-06	0.483	0.12	0.0852	5	chr17	43099558	43099560	-	NA	intergenic	islands	-0.0446	0.612
cg04713531	471	chr7:158196894:158197288	hypo	0.0134	0.483	-0.07	-0.0684	2	chr7	158197287	158197289	-	PTPRN2	introns	shores	0.0653	0.444
cg17287605	471	chr7:158196894:158197288	hypo	0.0134	0.483	-0.07	-0.0684	2	chr7	158196893	158196895	+	PTPRN2	NA	shores	0.0787	0.867
cg02295118	472	chr3:196730265:196730609	hyper	0.00101	0.484	0.11	0.0782	4	chr3	196730264	196730266	+	MFI2;MFI2-AS1	introns	islands	-0.0371	0.994
cg06364319	472	chr3:196730265:196730609	hyper	0.00101	0.484	0.11	0.0782	4	chr3	196730302	196730304	+	MFI2;MFI2-AS1	introns,intronexonboundaries	islands	0.00684	0.939
cg09681814	472	chr3:196730265:196730609	hyper	0.00101	0.484	0.11	0.0782	4	chr3	196730608	196730610	-	MFI2;MFI2-AS1	introns,exonintronboundaries	islands	-0.159	0.699
cg11631334	472	chr3:196730265:196730609	hyper	0.00101	0.484	0.11	0.0782	4	chr3	196730271	196730273	+	MFI2;MFI2-AS1	introns,intronexonboundaries	islands	-0.0373	0.983
cg00504703	473	chr6:27470541:27471350	hyper	0.000383	0.485	0.18	0.122	5	chr6	27470613	27470615	+	NA	promoters	inter	-0.0787	0.994
cg09482421	473	chr6:27470541:27471350	hyper	0.000383	0.485	0.18	0.122	5	chr6	27470540	27470542	-	NA	NA	inter	-0.127	0.718
cg19241872	473	chr6:27470541:27471350	hyper	0.000383	0.485	0.18	0.122	5	chr6	27470565	27470567	-	NA	NA	inter	-0.14	0.995
cg22496996	473	chr6:27470541:27471350	hyper	0.000383	0.485	0.18	0.122	5	chr6	27471290	27471292	-	NA	NA	inter	-0.221	0.997
cg23897613	473	chr6:27470541:27471350	hyper	0.000383	0.485	0.18	0.122	5	chr6	27471349	27471351	+	NA	promoters	inter	-0.269	0.99
cg23930334	474	chr11:64993281:64993335	hyper	0.0476	0.485	0.22	0.189	2	chr11	64993334	64993336	-	SLC22A20	NA	islands	-0.279	0.435
cg27428304	474	chr11:64993281:64993335	hyper	0.0476	0.485	0.22	0.189	2	chr11	64993280	64993282	+	SLC22A20	exons,introns,3UTRs	islands,shores	-0.141	0.801
cg10735607	475	chr11:60680488:60680515	hyper	0.0305	0.486	0.07	0.057	2	chr11	60680514	60680516	+	TMEM109	promoters	shores	-0.0517	0.275
cg20700549	475	chr11:60680488:60680515	hyper	0.0305	0.486	0.07	0.057	2	chr11	60680487	60680489	+	TMEM109	promoters	shores	-0.00813	0.467
cg13521941	476	chr9:140330621:140330627	hypo	0.0318	0.486	-0.1	-0.0935	2	chr9	140330626	140330628	+	ENTPD8	NA	islands	0.0583	0.613
cg23606421	476	chr9:140330621:140330627	hypo	0.0318	0.486	-0.1	-0.0935	2	chr9	140330620	140330622	+	ENTPD8	NA	islands,shores	0.0575	0.276
cg11329058	477	chr17:78549324:78549371	hypo	0.00507	0.487	-0.12	-0.114	3	chr17	78549357	78549359	+	RPTOR	introns	inter	0.0332	0.719
cg18576374	477	chr17:78549324:78549371	hypo	0.00507	0.487	-0.12	-0.114	3	chr17	78549370	78549372	-	RPTOR	NA	inter	0.0302	0.995
cg25514328	477	chr17:78549324:78549371	hypo	0.00507	0.487	-0.12	-0.114	3	chr17	78549323	78549325	+	RPTOR	introns	inter	0.0232	0.992
cg04871726	478	chr1:25348828:25349006	hypo	0.0147	0.488	-0.18	-0.119	2	chr1	25348827	25348829	-	MIR4425	intergenic	inter	-0.0273	0.988
cg06527318	478	chr1:25348828:25349006	hypo	0.0147	0.488	-0.18	-0.119	2	chr1	25349005	25349007	-	MIR4425	intergenic	inter	-0.027	0.993
cg00849025	479	chr11:58170303:58170461	hyper	0.0129	0.488	0.11	0.0909	2	chr11	58170460	58170462	-	OR5B3	cds,exons,firstexons	inter	-0.051	0.819
cg12485926	479	chr11:58170303:58170461	hyper	0.0129	0.488	0.11	0.0909	2	chr11	58170302	58170304	-	OR5B3	cds,exons,firstexons	inter	-0.136	0.736
cg01840183	480	chr14:28732361:28733613	hyper	0.00569	0.489	0.15	0.11	3	chr14	28733612	28733614	+	BNIP3P1	intergenic	inter	-0.0475	0.917
cg03496520	480	chr14:28732361:28733613	hyper	0.00569	0.489	0.15	0.11	3	chr14	28732635	28732637	-	BNIP3P1	intergenic	inter	-0.0941	0.68
cg24082368	480	chr14:28732361:28733613	hyper	0.00569	0.489	0.15	0.11	3	chr14	28732360	28732362	-	BNIP3P1	intergenic	inter	-0.152	0.00864
cg01597553	481	chr18:13219222:13219225	hypo	0.0432	0.489	-0.11	-0.0995	2	chr18	13219224	13219226	-	LDLRAD4	1to5kb	shores	-0.0535	0.269
cg26463621	481	chr18:13219222:13219225	hypo	0.0432	0.489	-0.11	-0.0995	2	chr18	13219221	13219223	-	LDLRAD4	1to5kb	shores	-0.0453	0.661
cg14266927	482	chr14:75987498:75987682	hypo	0.0268	0.49	-0.07	-0.0669	2	chr14	75987681	75987683	+	BATF	1to5kb	inter	0.114	0.622
cg23723793	482	chr14:75987498:75987682	hypo	0.0268	0.49	-0.07	-0.0669	2	chr14	75987497	75987499	+	BATF	1to5kb	inter	0.109	0.892
cg01677623	483	chr10:49674251:49674883	hyper	3.59e-05	0.49	0.2	0.106	5	chr10	49674250	49674252	+	ARHGAP22	NA	islands	-0.0705	0.994
cg16775752	483	chr10:49674251:49674883	hyper	3.59e-05	0.49	0.2	0.106	5	chr10	49674529	49674531	-	ARHGAP22	introns	islands	-0.0649	0.665
cg25139229	483	chr10:49674251:49674883	hyper	3.59e-05	0.49	0.2	0.106	5	chr10	49674457	49674459	-	ARHGAP22	introns	islands	-0.0984	0.932
cg26117265	483	chr10:49674251:49674883	hyper	3.59e-05	0.49	0.2	0.106	5	chr10	49674347	49674349	-	ARHGAP22	introns	islands	-0.025	0.853
cg26154937	483	chr10:49674251:49674883	hyper	3.59e-05	0.49	0.2	0.106	5	chr10	49674882	49674884	+	ARHGAP22	NA	shores	-0.0278	0.82
cg14274542	484	chr9:137693053:137693277	hypo	0.0253	0.49	-0.07	-0.0647	2	chr9	137693052	137693054	+	COL5A1	introns	islands	0.105	0.585
cg14356362	484	chr9:137693053:137693277	hypo	0.0253	0.49	-0.07	-0.0647	2	chr9	137693276	137693278	-	COL5A1	NA	islands	0.106	0.991
cg02282247	485	chr2:241196887:241197121	hypo	0.0323	0.49	-0.14	-0.115	2	chr2	241197120	241197122	-	NA	intergenic	inter	0.0403	0.962
cg19735533	485	chr2:241196887:241197121	hypo	0.0323	0.49	-0.14	-0.115	2	chr2	241196886	241196888	-	AC124861.1	intergenic	inter	0.126	0.388
cg05863862	486	chr6:29649092:29649807	hypo	0.00443	0.491	-0.12	-0.00888	2	chr6	29649806	29649808	+	ZFP57	NA	inter	-0.0615	0.981
cg20961245	486	chr6:29649092:29649807	hypo	0.00443	0.491	-0.12	-0.00888	2	chr6	29649091	29649093	-	ZFP57	1to5kb	inter	0.0435	0.903
cg04963089	487	chr8:10893965:10894228	hypo	0.0167	0.491	-0.13	-0.0955	2	chr8	10894227	10894229	+	MIR598;XKR6	NA	inter	0.113	0.996
cg14201324	487	chr8:10893965:10894228	hypo	0.0167	0.491	-0.13	-0.0955	2	chr8	10893964	10893966	-	MIR598;XKR6	1to5kb,introns	inter	0.0824	0.992
cg04518304	488	chr14:76600760:76600842	hyper	0.0378	0.491	0.12	0.105	2	chr14	76600759	76600761	-	NA	intergenic	islands	-0.00694	0.792
cg12212620	488	chr14:76600760:76600842	hyper	0.0378	0.491	0.12	0.105	2	chr14	76600841	76600843	+	NA	intergenic	islands	-0.021	0.165
cg01063759	489	chr5:140105089:140106029	hyper	5.32e-15	0.491	0.23	0.129	11	chr5	140105693	140105695	+	VTRNA1-3	promoters,exonintronboundaries	inter	-0.23	0.991
cg02053188	489	chr5:140105089:140106029	hyper	5.32e-15	0.491	0.23	0.129	11	chr5	140105668	140105670	+	VTRNA1-3	promoters,exonintronboundaries	inter	-0.102	0.985
cg02529723	489	chr5:140105089:140106029	hyper	5.32e-15	0.491	0.23	0.129	11	chr5	140105628	140105630	+	VTRNA1-3	promoters	inter	-0.363	0.876
cg03378599	489	chr5:140105089:140106029	hyper	5.32e-15	0.491	0.23	0.129	11	chr5	140106028	140106030	+	NA	exonintronboundaries,intergenic	inter	-0.0899	0.992
cg07379832	489	chr5:140105089:140106029	hyper	5.32e-15	0.491	0.23	0.129	11	chr5	140105728	140105730	+	VTRNA1-3	promoters,exonintronboundaries	inter	-0.181	0.828
cg07741016	489	chr5:140105089:140106029	hyper	5.32e-15	0.491	0.23	0.129	11	chr5	140105771	140105773	-	VTRNA1-3	NA	inter	-0.207	0.923
cg08777304	489	chr5:140105089:140106029	hyper	5.32e-15	0.491	0.23	0.129	11	chr5	140105625	140105627	+	VTRNA1-3	promoters	inter	-0.347	0.67
cg19065177	489	chr5:140105089:140106029	hyper	5.32e-15	0.491	0.23	0.129	11	chr5	140105647	140105649	+	VTRNA1-3	promoters,exonintronboundaries	inter	-0.23	0.918
cg19573859	489	chr5:140105089:140106029	hyper	5.32e-15	0.491	0.23	0.129	11	chr5	140105088	140105090	+	VTRNA1-3	promoters	inter	-0.0166	0.0628
cg23910413	489	chr5:140105089:140106029	hyper	5.32e-15	0.491	0.23	0.129	11	chr5	140105404	140105406	+	VTRNA1-3	promoters	inter	-0.0947	0.199
cg25432019	489	chr5:140105089:140106029	hyper	5.32e-15	0.491	0.23	0.129	11	chr5	140105270	140105272	-	VTRNA1-3	NA	inter	-0.0371	0.9
cg02643668	490	chr2:2875763:2876182	hypo	0.00901	0.492	-0.1	-0.0762	3	chr2	2876181	2876183	+	AC011995.3	intergenic	inter	0.0656	0.666
cg04521724	490	chr2:2875763:2876182	hypo	0.00901	0.492	-0.1	-0.0762	3	chr2	2875963	2875965	-	AC011995.3	intergenic	inter	0.107	0.313
cg26190833	490	chr2:2875763:2876182	hypo	0.00901	0.492	-0.1	-0.0762	3	chr2	2875762	2875764	-	AC011995.3	intergenic	inter	0.0635	0.434
cg13214005	491	chr6:170500876:170500967	hypo	0.0181	0.492	-0.16	-0.107	3	chr6	170500966	170500968	-	NA	intergenic	inter	0.151	0.992
cg22739554	491	chr6:170500876:170500967	hypo	0.0181	0.492	-0.16	-0.107	3	chr6	170500875	170500877	+	NA	intergenic	inter	0.0409	0.855
cg23066587	491	chr6:170500876:170500967	hypo	0.0181	0.492	-0.16	-0.107	3	chr6	170500941	170500943	-	NA	intergenic	inter	0.1	0.99
cg03775437	492	chr7:709960:710833	hypo	0.000162	0.492	-0.12	-0.0944	5	chr7	709959	709961	-	PRKAR1B	introns	shores	0.15	0.992
cg04214629	492	chr7:709960:710833	hypo	0.000162	0.492	-0.12	-0.0944	5	chr7	710832	710834	-	PRKAR1B	introns	shores	0.13	0.998
cg14362192	492	chr7:709960:710833	hypo	0.000162	0.492	-0.12	-0.0944	5	chr7	710283	710285	-	PRKAR1B	introns	islands	0.147	0.926
cg18527197	492	chr7:709960:710833	hypo	0.000162	0.492	-0.12	-0.0944	5	chr7	710339	710341	-	PRKAR1B	introns	islands	0.176	0.996
cg21855059	492	chr7:709960:710833	hypo	0.000162	0.492	-0.12	-0.0944	5	chr7	710628	710630	-	PRKAR1B	introns	islands	0.0919	0.873
cg11895835	493	chr5:111078476:111078579	hyper	0.033	0.494	0.16	0.128	2	chr5	111078475	111078477	+	NREP	NA	inter	-0.149	0.89
cg23256675	493	chr5:111078476:111078579	hyper	0.033	0.494	0.16	0.128	2	chr5	111078578	111078580	-	NREP	introns	inter	-0.0958	0.359
cg09638798	494	chr12:131554788:131554891	hypo	0.0389	0.494	-0.09	-0.0865	2	chr12	131554890	131554892	-	GPR133	NA	islands	0.0534	0.769
cg21758171	494	chr12:131554788:131554891	hypo	0.0389	0.494	-0.09	-0.0865	2	chr12	131554787	131554789	-	GPR133	NA	islands	0.0253	0.966
cg10950868	495	chr1:4004041:4004100	hypo	0.0253	0.495	-0.07	-0.0598	2	chr1	4004099	4004101	+	LINC01346	introns	inter	0.0433	0.129
cg15598265	495	chr1:4004041:4004100	hypo	0.0253	0.495	-0.07	-0.0598	2	chr1	4004040	4004042	-	LINC01346	NA	inter	0.0758	0.881
cg00411945	496	chr10:45324653:45324999	hypo	0.036	0.495	-0.12	-0.117	2	chr10	45324998	45325000	-	TMEM72-AS1	introns	inter	0.123	0.277
cg24143022	496	chr10:45324653:45324999	hypo	0.036	0.495	-0.12	-0.117	2	chr10	45324652	45324654	+	TMEM72-AS1	NA	inter	0.105	0.749
cg06132502	497	chr15:71144980:71145127	hyper	0.031	0.495	0.09	0.0816	2	chr15	71145126	71145128	-	LARP6;LRRC49	introns	shores	-0.0915	0.992
cg20645232	497	chr15:71144980:71145127	hyper	0.031	0.495	0.09	0.0816	2	chr15	71144979	71144981	-	LARP6;LRRC49	introns	shores	-0.06	0.196
cg06990967	498	chr5:2041368:2041382	hyper	0.0387	0.495	0.1	0.0947	2	chr5	2041381	2041383	+	NA	intergenic	shelves	-0.0195	0.548
cg11024341	498	chr5:2041368:2041382	hyper	0.0387	0.495	0.1	0.0947	2	chr5	2041367	2041369	+	NA	intergenic	shelves	-0.0164	0.072
cg00502885	499	chr5:1211191:1211660	hyper	0.00288	0.495	0.15	0.105	2	chr5	1211659	1211661	+	SLC6A19	introns	shores	-0.216	0.643
cg22632352	499	chr5:1211191:1211660	hyper	0.00288	0.495	0.15	0.105	2	chr5	1211190	1211192	+	SLC6A19	introns	shores	-0.0609	0.524
cg02637474	500	chr7:157340390:157340554	hypo	0.00631	0.496	-0.13	-0.0983	3	chr7	157340553	157340555	+	PTPRN2	NA	inter	0.131	0.315
cg05482502	500	chr7:157340390:157340554	hypo	0.00631	0.496	-0.13	-0.0983	3	chr7	157340389	157340391	-	PTPRN2	introns	inter	0.118	0.757
cg23631556	500	chr7:157340390:157340554	hypo	0.00631	0.496	-0.13	-0.0983	3	chr7	157340506	157340508	-	PTPRN2	introns	inter	0.12	0.972
cg01079515	501	chr3:195576390:195576629	hyper	0.0101	0.496	0.25	0.154	2	chr3	195576628	195576630	-	AC124944.5	intergenic	inter	-0.206	0.00416
cg15729578	501	chr3:195576390:195576629	hyper	0.0101	0.496	0.25	0.154	2	chr3	195576389	195576391	+	AC124944.5	intergenic	inter	-0.05	0.905
cg11787346	502	chr8:55367611:55367627	hypo	0.049	0.496	-0.09	-0.083	2	chr8	55367610	55367612	-	NA	NA	islands	-0.0677	0.786
cg13866527	502	chr8:55367611:55367627	hypo	0.049	0.496	-0.09	-0.083	2	chr8	55367626	55367628	-	NA	NA	islands	-0.056	0.658
cg22201588	503	chr19:11533199:11533499	hyper	0.0326	0.496	0.17	0.129	2	chr19	11533498	11533500	-	CCDC151	1to5kb,cds,exons,intronexonboundaries,exonintronboundaries	islands	-0.159	0.95
cg24185443	503	chr19:11533199:11533499	hyper	0.0326	0.496	0.17	0.129	2	chr19	11533198	11533200	+	CCDC151	NA	islands,shores	-0.109	0.928
cg02872767	504	chr19:1525316:1525705	hypo	0.00346	0.496	-0.12	-0.0947	3	chr19	1525452	1525454	-	PLK5	NA	islands	0.0713	0.325
cg05308639	504	chr19:1525316:1525705	hypo	0.00346	0.496	-0.12	-0.0947	3	chr19	1525315	1525317	-	PLK5	NA	islands	0.0455	0.814
cg21964231	504	chr19:1525316:1525705	hypo	0.00346	0.496	-0.12	-0.0947	3	chr19	1525704	1525706	+	PLK5	1to5kb,5UTRs,exons,intronexonboundaries,exonintronboundaries	islands	0.0139	0.936
cg05700724	505	chr5:2129767:2129941	hyper	0.00561	0.498	0.11	0.0972	3	chr5	2129940	2129942	-	NA	intergenic	inter	-0.02	0.981
cg07296995	505	chr5:2129767:2129941	hyper	0.00561	0.498	0.11	0.0972	3	chr5	2129766	2129768	+	NA	intergenic	inter	-0.0455	0.988
cg12980127	505	chr5:2129767:2129941	hyper	0.00561	0.498	0.11	0.0972	3	chr5	2129873	2129875	-	NA	intergenic	inter	-0.0454	0.829
cg02064237	506	chr5:178322737:178323492	hyper	1.06e-06	0.498	0.22	0.118	7	chr5	178323491	178323493	+	ZFP2	introns	islands	-0.13	0.973
cg06599677	506	chr5:178322737:178323492	hyper	1.06e-06	0.498	0.22	0.118	7	chr5	178322855	178322857	-	ZFP2	NA	islands	-0.231	0.472
cg07021532	506	chr5:178322737:178323492	hyper	1.06e-06	0.498	0.22	0.118	7	chr5	178322736	178322738	+	ZFP2	promoters	islands	0.0102	0.884
cg08270223	506	chr5:178322737:178323492	hyper	1.06e-06	0.498	0.22	0.118	7	chr5	178322769	178322771	-	ZFP2	NA	islands	-0.108	0.99
cg09339527	506	chr5:178322737:178323492	hyper	1.06e-06	0.498	0.22	0.118	7	chr5	178322751	178322753	-	ZFP2	NA	islands	-0.14	0.929
cg12353428	506	chr5:178322737:178323492	hyper	1.06e-06	0.498	0.22	0.118	7	chr5	178322791	178322793	-	ZFP2	NA	islands	-0.106	0.466
cg27654142	506	chr5:178322737:178323492	hyper	1.06e-06	0.498	0.22	0.118	7	chr5	178322923	178322925	+	ZFP2	5UTRs,exons,firstexons,exonintronboundaries	islands	-0.197	0.985
cg02380151	507	chr10:1654236:1654421	hypo	0.00427	0.498	-0.13	-0.0923	3	chr10	1654235	1654237	+	ADARB2	NA	inter	0.0631	0.827
cg02560863	507	chr10:1654236:1654421	hypo	0.00427	0.498	-0.13	-0.0923	3	chr10	1654334	1654336	+	ADARB2	NA	inter	0.0854	0.588
cg05506270	507	chr10:1654236:1654421	hypo	0.00427	0.498	-0.13	-0.0923	3	chr10	1654420	1654422	-	ADARB2	introns	inter	0.127	0.971
cg00078299	508	chr8:124284176:124285055	hyper	5.49e-05	0.499	0.14	0.0917	5	chr8	124284378	124284380	+	ZHX1;ZHX1-C8orf76	NA	shores	-0.159	0.959
cg10451262	508	chr8:124284176:124285055	hyper	5.49e-05	0.499	0.14	0.0917	5	chr8	124284175	124284177	+	ZHX1;ZHX1-C8orf76	NA	shelves	-0.174	0.522
cg19721060	508	chr8:124284176:124285055	hyper	5.49e-05	0.499	0.14	0.0917	5	chr8	124284567	124284569	+	ZHX1;ZHX1-C8orf76	NA	shores	-0.0548	0.993
cg20987431	508	chr8:124284176:124285055	hyper	5.49e-05	0.499	0.14	0.0917	5	chr8	124284392	124284394	+	ZHX1;ZHX1-C8orf76	NA	shores	-0.13	0.991
cg23824183	508	chr8:124284176:124285055	hyper	5.49e-05	0.499	0.14	0.0917	5	chr8	124285054	124285056	+	ZHX1;ZHX1-C8orf76	NA	shores	-0.103	0.432
cg01891925	509	chr4:75721007:75721361	hyper	0.0186	0.499	0.11	0.0778	2	chr4	75721006	75721008	+	BTC	NA	shores	0.0392	0.34
cg03156260	509	chr4:75721007:75721361	hyper	0.0186	0.499	0.11	0.0778	2	chr4	75721360	75721362	+	BTC	NA	shores	-0.167	0.632
cg13854341	510	chr7:70595462:70595507	hypo	0.0141	0.499	-0.08	-0.0647	2	chr7	70595506	70595508	-	NA	NA	shores	0.0794	0.986
cg23073879	510	chr7:70595462:70595507	hypo	0.0141	0.499	-0.08	-0.0647	2	chr7	70595461	70595463	+	NA	1to5kb	shores	0.0499	0.949
cg02961807	511	chr11:64411428:64411504	hypo	0.0145	0.5	-0.11	-0.0995	2	chr11	64411503	64411505	-	NRXN2	promoters,introns	shores	-0.0114	0.991
cg24407327	511	chr11:64411428:64411504	hypo	0.0145	0.5	-0.11	-0.0995	2	chr11	64411427	64411429	-	NRXN2	promoters,introns	shores	-0.0181	0.93
cg09187004	512	chr5:95998671:95999219	hypo	0.00304	0.501	-0.11	-0.0755	3	chr5	95999013	95999015	-	CAST	NA	islands	-0.0131	0.536
cg22159951	512	chr5:95998671:95999219	hypo	0.00304	0.501	-0.11	-0.0755	3	chr5	95999218	95999220	+	CAST	introns	shores	-0.0437	0.816
cg24849812	512	chr5:95998671:95999219	hypo	0.00304	0.501	-0.11	-0.0755	3	chr5	95998670	95998672	-	CAST	NA	islands	-0.00169	0.581
cg27236154	513	chr10:71392654:71393014	hypo	0.034	0.501	-0.11	-0.0768	2	chr10	71393013	71393015	-	C10orf35	NA	shelves	0.173	0.991
cg27361174	513	chr10:71392654:71393014	hypo	0.034	0.501	-0.11	-0.0768	2	chr10	71392653	71392655	-	C10orf35	NA	shelves	0.091	0.768
cg02369113	514	chr7:157636458:157638869	hypo	5.97e-05	0.502	-0.13	-0.0795	9	chr7	157637559	157637561	+	PTPRN2	NA	inter	0.109	0.836
cg06767389	514	chr7:157636458:157638869	hypo	5.97e-05	0.502	-0.13	-0.0795	9	chr7	157636457	157636459	+	PTPRN2	NA	inter	0.0895	0.692
cg11365983	514	chr7:157636458:157638869	hypo	5.97e-05	0.502	-0.13	-0.0795	9	chr7	157638061	157638063	-	PTPRN2	introns	inter	0.0474	0.112
cg12251967	514	chr7:157636458:157638869	hypo	5.97e-05	0.502	-0.13	-0.0795	9	chr7	157638868	157638870	-	PTPRN2	introns	inter	0.0436	0.613
cg17128505	514	chr7:157636458:157638869	hypo	5.97e-05	0.502	-0.13	-0.0795	9	chr7	157637415	157637417	+	PTPRN2	NA	inter	0.0695	0.53
cg20934445	514	chr7:157636458:157638869	hypo	5.97e-05	0.502	-0.13	-0.0795	9	chr7	157636783	157636785	-	PTPRN2	introns	inter	0.0687	0.991
cg21341435	514	chr7:157636458:157638869	hypo	5.97e-05	0.502	-0.13	-0.0795	9	chr7	157638258	157638260	-	PTPRN2	introns	inter	0.116	0.618
cg21914526	514	chr7:157636458:157638869	hypo	5.97e-05	0.502	-0.13	-0.0795	9	chr7	157638225	157638227	-	PTPRN2	introns	inter	0.0653	0.65
cg27308682	514	chr7:157636458:157638869	hypo	5.97e-05	0.502	-0.13	-0.0795	9	chr7	157637499	157637501	-	PTPRN2	introns	inter	0.0788	0.797
cg11527344	515	chr11:57972167:57972613	hyper	0.0474	0.502	0.12	0.113	2	chr11	57972166	57972168	-	OR1S2	promoters	inter	-0.136	0.845
cg16047053	515	chr11:57972167:57972613	hyper	0.0474	0.502	0.12	0.113	2	chr11	57972612	57972614	-	OR1S2	promoters	inter	-0.0978	0.532
cg01108026	516	chr10:130540846:130540874	hypo	0.0426	0.503	-0.06	-0.0562	2	chr10	130540845	130540847	+	NA	intergenic	inter	0.0885	0.399
cg05905030	516	chr10:130540846:130540874	hypo	0.0426	0.503	-0.06	-0.0562	2	chr10	130540873	130540875	-	NA	intergenic	inter	0.143	0.714
cg08614334	517	chr2:220381734:220381812	hypo	0.00697	0.503	-0.11	-0.0732	3	chr2	220381811	220381813	+	AC053503.11;ASIC4	promoters,introns,exonintronboundaries	shelves	0.0573	0.992
cg14527333	517	chr2:220381734:220381812	hypo	0.00697	0.503	-0.11	-0.0732	3	chr2	220381807	220381809	+	AC053503.11;ASIC4	promoters,introns,exonintronboundaries	shelves	0.0465	0.97
cg15660807	517	chr2:220381734:220381812	hypo	0.00697	0.503	-0.11	-0.0732	3	chr2	220381733	220381735	+	AC053503.11;ASIC4	promoters,introns	shelves	0.0611	0.982
cg00551153	518	chr21:47333731:47334057	hypo	0.0203	0.504	-0.09	-0.0819	2	chr21	47333730	47333732	+	PCBP3;PCBP3-OT1	introns,intronexonboundaries	shores	0.124	0.775
cg04274199	518	chr21:47333731:47334057	hypo	0.0203	0.504	-0.09	-0.0819	2	chr21	47334056	47334058	-	PCBP3;PCBP3-OT1	NA	islands	0.116	0.991
cg01763173	519	chr2:171674437:171674855	hypo	0.0193	0.504	-0.25	-0.176	2	chr2	171674436	171674438	+	AC007405.8;GAD1	introns	islands	-0.0237	0.992
cg11281641	519	chr2:171674437:171674855	hypo	0.0193	0.504	-0.25	-0.176	2	chr2	171674854	171674856	-	AC007405.8;GAD1	NA	islands	0.0752	0.81
cg18369034	520	chr14:52733216:52733243	hyper	0.0374	0.505	0.2	0.141	2	chr14	52733215	52733217	+	PTGDR	1to5kb	shores	-0.0991	0.982
cg23022053	520	chr14:52733216:52733243	hyper	0.0374	0.505	0.2	0.141	2	chr14	52733242	52733244	+	PTGDR	1to5kb	shores	-0.192	0.017
cg02148654	521	chr7:157295766:157296159	hypo	0.0392	0.505	-0.12	-0.11	2	chr7	157296158	157296160	-	AC006372.5	intergenic	shores	0.0575	0.786
cg14511375	521	chr7:157295766:157296159	hypo	0.0392	0.505	-0.12	-0.11	2	chr7	157295765	157295767	-	AC006372.5	intergenic	shores	0.0373	0.991
cg02286008	522	chr16:30133175:30133247	hyper	0.0265	0.505	0.12	0.0904	2	chr16	30133246	30133248	+	MAPK3	NA	shores	-0.0397	0.188
cg05902503	522	chr16:30133175:30133247	hyper	0.0265	0.505	0.12	0.0904	2	chr16	30133174	30133176	+	MAPK3	NA	shores	-0.0342	0.826
cg11804335	523	chr1:209759145:209759344	hyper	0.00433	0.506	0.17	0.117	3	chr1	209759343	209759345	-	CAMK1G	NA	inter	-0.0953	0.983
cg14034757	523	chr1:209759145:209759344	hyper	0.00433	0.506	0.17	0.117	3	chr1	209759144	209759146	+	CAMK1G	introns	inter	-0.152	0.989
cg24310038	523	chr1:209759145:209759344	hyper	0.00433	0.506	0.17	0.117	3	chr1	209759254	209759256	+	CAMK1G	introns	inter	-0.0894	0.993
cg00142155	524	chr17:42638832:42639118	hyper	0.045	0.506	0.1	0.0888	2	chr17	42639117	42639119	-	NA	intergenic	shelves	-0.12	0.831
cg24996403	524	chr17:42638832:42639118	hyper	0.045	0.506	0.1	0.0888	2	chr17	42638831	42638833	-	NA	intergenic	shores	-0.143	0.713
cg14200631	525	chr14:77041210:77041277	hyper	0.00979	0.506	0.1	0.0916	3	chr14	77041209	77041211	+	RP11-187O7.3	intergenic	inter	-0.181	0.393
cg17009813	525	chr14:77041210:77041277	hyper	0.00979	0.506	0.1	0.0916	3	chr14	77041276	77041278	+	RP11-187O7.3	intergenic	inter	-0.207	0.937
cg26257676	525	chr14:77041210:77041277	hyper	0.00979	0.506	0.1	0.0916	3	chr14	77041253	77041255	-	RP11-187O7.3	intergenic	inter	-0.16	0.538
cg09759446	526	chr8:1312682:1312875	hyper	0.00777	0.507	0.09	0.0743	3	chr8	1312681	1312683	-	NA	intergenic	shores	-0.0225	0.787
cg12718582	526	chr8:1312682:1312875	hyper	0.00777	0.507	0.09	0.0743	3	chr8	1312874	1312876	+	NA	intergenic	shores	-0.0236	0.887
cg17817564	526	chr8:1312682:1312875	hyper	0.00777	0.507	0.09	0.0743	3	chr8	1312764	1312766	-	NA	intergenic	shores	-0.0095	0.92
cg03158780	527	chr3:577629:577964	hypo	0.0404	0.508	-0.21	-0.137	2	chr3	577963	577965	-	LINC01266	NA	inter	0.0571	0.711
cg23733502	527	chr3:577629:577964	hypo	0.0404	0.508	-0.21	-0.137	2	chr3	577628	577630	-	LINC01266	NA	inter	0.144	0.368
cg23228019	528	chr20:46579764:46579870	hypo	0.0412	0.508	-0.12	-0.0954	2	chr20	46579869	46579871	+	RP11-347D21.1	intergenic	islands	0.0728	0.701
cg23817011	528	chr20:46579764:46579870	hypo	0.0412	0.508	-0.12	-0.0954	2	chr20	46579763	46579765	+	RP11-347D21.1	intergenic	shores	0.149	0.949
cg01035689	529	chr10:118607718:118610187	hyper	4.11e-25	0.508	0.27	0.0918	14	chr10	118608697	118608699	+	ENO4;RP11-539I5.1	promoters	islands	-0.269	0.899
cg02909379	529	chr10:118607718:118610187	hyper	4.11e-25	0.508	0.27	0.0918	14	chr10	118609144	118609146	+	ENO4;RP11-539I5.1	cds,exons,firstexons,exonintronboundaries	islands	-0.204	0.839
cg03871675	529	chr10:118607718:118610187	hyper	4.11e-25	0.508	0.27	0.0918	14	chr10	118608840	118608842	-	ENO4;RP11-539I5.1	introns	islands	-0.154	0.958
cg05184372	529	chr10:118607718:118610187	hyper	4.11e-25	0.508	0.27	0.0918	14	chr10	118609756	118609758	+	ENO4;RP11-539I5.1	introns	shores	0.0137	0.981
cg05482603	529	chr10:118607718:118610187	hyper	4.11e-25	0.508	0.27	0.0918	14	chr10	118607717	118607719	+	ENO4;RP11-539I5.1	1to5kb	shores	0.0346	0.963
cg05837435	529	chr10:118607718:118610187	hyper	4.11e-25	0.508	0.27	0.0918	14	chr10	118609964	118609966	+	ENO4;RP11-539I5.1	introns	shores	0.00282	0.768
cg08561530	529	chr10:118607718:118610187	hyper	4.11e-25	0.508	0.27	0.0918	14	chr10	118610186	118610188	+	ENO4;RP11-539I5.1	introns	shores	0.0238	0.991
cg09763162	529	chr10:118607718:118610187	hyper	4.11e-25	0.508	0.27	0.0918	14	chr10	118608472	118608474	-	ENO4;RP11-539I5.1	introns	shores	-0.178	0.978
cg10338124	529	chr10:118607718:118610187	hyper	4.11e-25	0.508	0.27	0.0918	14	chr10	118609401	118609403	-	ENO4;RP11-539I5.1	introns,exonintronboundaries	shores	-0.172	0.834
cg10654496	529	chr10:118607718:118610187	hyper	4.11e-25	0.508	0.27	0.0918	14	chr10	118609260	118609262	+	ENO4;RP11-539I5.1	introns,exonintronboundaries	islands	-0.174	0.994
cg14376106	529	chr10:118607718:118610187	hyper	4.11e-25	0.508	0.27	0.0918	14	chr10	118609841	118609843	-	ENO4;RP11-539I5.1	promoters,intronexonboundaries	shores	-0.0595	0.975
cg15461105	529	chr10:118607718:118610187	hyper	4.11e-25	0.508	0.27	0.0918	14	chr10	118609166	118609168	+	ENO4;RP11-539I5.1	cds,exons,firstexons,exonintronboundaries	islands	-0.268	0.966
cg17677490	529	chr10:118607718:118610187	hyper	4.11e-25	0.508	0.27	0.0918	14	chr10	118608137	118608139	-	ENO4;RP11-539I5.1	introns	shores	-0.151	0.919
cg23191801	529	chr10:118607718:118610187	hyper	4.11e-25	0.508	0.27	0.0918	14	chr10	118609727	118609729	+	ENO4;RP11-539I5.1	introns	shores	-0.0607	0.932
cg00319312	530	chr1:203670963:203671140	hyper	0.027	0.51	0.12	0.0886	2	chr1	203671139	203671141	+	ATP2B4	introns,intronexonboundaries,exonintronboundaries	inter	-0.0357	0.179
cg13115222	530	chr1:203670963:203671140	hyper	0.027	0.51	0.12	0.0886	2	chr1	203670962	203670964	-	ATP2B4	NA	inter	-0.000944	0.686
cg02743650	531	chr11:18727321:18727552	hyper	0.0397	0.511	0.1	0.0751	2	chr11	18727551	18727553	+	IGSF22;RP11-1081L13.4	NA	islands	-0.0342	0.991
cg24419198	531	chr11:18727321:18727552	hyper	0.0397	0.511	0.1	0.0751	2	chr11	18727320	18727322	+	IGSF22;RP11-1081L13.4	NA	islands,shores	-0.0492	0.825
cg02325869	532	chr3:158786187:158786963	hyper	0.00403	0.511	0.14	0.114	4	chr3	158786186	158786188	+	IQCJ;IQCJ-SCHIP1	promoters	inter	-0.0597	0.768
cg09784347	532	chr3:158786187:158786963	hyper	0.00403	0.511	0.14	0.114	4	chr3	158786962	158786964	-	IQCJ;IQCJ-SCHIP1	NA	inter	-0.135	0.993
cg15736726	532	chr3:158786187:158786963	hyper	0.00403	0.511	0.14	0.114	4	chr3	158786192	158786194	+	IQCJ;IQCJ-SCHIP1	promoters	inter	-0.0604	0.589
cg26659665	532	chr3:158786187:158786963	hyper	0.00403	0.511	0.14	0.114	4	chr3	158786241	158786243	+	IQCJ;IQCJ-SCHIP1	promoters	inter	-0.084	0.574
cg03552103	533	chr2:110372875:110373161	hypo	0.00372	0.511	-0.11	-0.0834	3	chr2	110373001	110373003	-	SEPT10;SOWAHC	1to5kb	islands	0.0154	0.697
cg17866732	533	chr2:110372875:110373161	hypo	0.00372	0.511	-0.11	-0.0834	3	chr2	110372874	110372876	-	SEPT10;SOWAHC	1to5kb	islands	0.0463	0.243
cg21537939	533	chr2:110372875:110373161	hypo	0.00372	0.511	-0.11	-0.0834	3	chr2	110373160	110373162	-	SEPT10;SOWAHC	1to5kb	islands	-0.00795	0.852
cg06549863	534	chr4:166322321:166323062	hyper	0.00506	0.512	0.09	0.0692	3	chr4	166323061	166323063	-	CPE	1to5kb	inter	-0.0521	0.931
cg09538819	534	chr4:166322321:166323062	hyper	0.00506	0.512	0.09	0.0692	3	chr4	166322320	166322322	+	CPE	introns	inter	-0.0765	0.991
cg26518884	534	chr4:166322321:166323062	hyper	0.00506	0.512	0.09	0.0692	3	chr4	166322678	166322680	+	CPE	introns	inter	-0.0317	0.912
cg06526111	535	chr10:1828900:1828974	hypo	0.00143	0.512	-0.09	-0.0574	2	chr10	1828973	1828975	+	NA	intergenic	inter	0.0242	0.713
cg23653240	535	chr10:1828900:1828974	hypo	0.00143	0.512	-0.09	-0.0574	2	chr10	1828899	1828901	-	NA	intergenic	inter	-0.0297	0.121
cg03832697	536	chr15:38227285:38228220	hyper	0.005	0.513	0.13	0.0965	2	chr15	38228219	38228221	-	TMCO5A	NA	inter	-0.0497	0.898
cg03998348	536	chr15:38227285:38228220	hyper	0.005	0.513	0.13	0.0965	2	chr15	38227284	38227286	-	TMCO5A	NA	inter	-0.137	0.696
cg01830726	537	chr13:113411110:113411162	hypo	0.0498	0.514	-0.13	-0.103	2	chr13	113411109	113411111	+	ATP11A	introns	shores	0.0248	0.888
cg15571686	537	chr13:113411110:113411162	hypo	0.0498	0.514	-0.13	-0.103	2	chr13	113411161	113411163	-	ATP11A	1to5kb	shores	0.0919	0.987
cg00191178	538	chr3:74662850:74663024	hypo	0.00653	0.514	-0.18	-0.132	3	chr3	74663023	74663025	-	NA	intergenic	shores	-0.0533	0.974
cg11361636	538	chr3:74662850:74663024	hypo	0.00653	0.514	-0.18	-0.132	3	chr3	74662849	74662851	+	NA	intergenic	shores	-0.0452	0.99
cg23170439	538	chr3:74662850:74663024	hypo	0.00653	0.514	-0.18	-0.132	3	chr3	74662981	74662983	+	NA	intergenic	shores	-0.0774	0.858
cg13273340	539	chr11:62690462:62690717	hypo	0.0271	0.514	-0.11	-0.109	2	chr11	62690716	62690718	+	CHRM1	NA	shores	0.0249	0.778
cg25271892	539	chr11:62690462:62690717	hypo	0.0271	0.514	-0.11	-0.109	2	chr11	62690461	62690463	+	CHRM1	NA	shores	-0.0697	0.923
cg01975957	540	chr1:152798912:152799942	hyper	0.00975	0.514	0.13	0.0888	3	chr1	152798911	152798913	-	LCE1A	NA	inter	-0.0595	0.151
cg06221609	540	chr1:152798912:152799942	hyper	0.00975	0.514	0.13	0.0888	3	chr1	152799137	152799139	-	LCE1A	NA	inter	-0.0341	0.518
cg07330196	540	chr1:152798912:152799942	hyper	0.00975	0.514	0.13	0.0888	3	chr1	152799941	152799943	+	LCE1A	promoters	inter	-0.113	0.523
cg06823263	541	chr1:161015119:161015307	hypo	0.0172	0.514	-0.03	-0.00425	2	chr1	161015118	161015120	-	USF1	promoters,introns	inter	-0.00359	0.904
cg20247161	541	chr1:161015119:161015307	hypo	0.0172	0.514	-0.03	-0.00425	2	chr1	161015306	161015308	-	USF1	promoters,introns	inter	-0.00334	0.921
cg00242098	542	chr1:152730027:152731117	hyper	6.42e-06	0.514	0.15	0.101	6	chr1	152730717	152730719	-	KPRP;LCE1B	NA	shelves	-0.104	0.768
cg10194573	542	chr1:152730027:152731117	hyper	6.42e-06	0.514	0.15	0.101	6	chr1	152730425	152730427	-	LCE1B	NA	shelves	-0.138	0.881
cg11137145	542	chr1:152730027:152731117	hyper	6.42e-06	0.514	0.15	0.101	6	chr1	152730026	152730028	-	LCE1B	NA	shelves	-0.0979	0.646
cg11950860	542	chr1:152730027:152731117	hyper	6.42e-06	0.514	0.15	0.101	6	chr1	152730230	152730232	-	LCE1B	NA	shelves	-0.148	0.548
cg18643421	542	chr1:152730027:152731117	hyper	6.42e-06	0.514	0.15	0.101	6	chr1	152730360	152730362	+	LCE1B	promoters,1to5kb,exonintronboundaries	shelves	-0.0838	0.671
cg26939283	542	chr1:152730027:152731117	hyper	6.42e-06	0.514	0.15	0.101	6	chr1	152731116	152731118	-	KPRP;LCE1B	NA	shores	-0.132	0.765
cg09118558	543	chr11:20132641:20132923	hypo	0.00554	0.515	-0.12	-0.0883	2	chr11	20132640	20132642	+	NAV2	introns	inter	-0.0407	0.956
cg12711760	543	chr11:20132641:20132923	hypo	0.00554	0.515	-0.12	-0.0883	2	chr11	20132922	20132924	-	NAV2	NA	inter	0.0428	0.97
cg05046589	544	chr10:28970534:28971331	hyper	0.0102	0.515	0.16	0.11	3	chr10	28970533	28970535	-	BAMBI	NA	shelves	-0.133	0.666
cg07232003	544	chr10:28970534:28971331	hyper	0.0102	0.515	0.16	0.11	3	chr10	28971330	28971332	-	BAMBI	NA	inter	-0.0772	0.954
cg17482424	544	chr10:28970534:28971331	hyper	0.0102	0.515	0.16	0.11	3	chr10	28970997	28970999	+	BAMBI	cds,exons,intronexonboundaries	shelves	-0.0488	0.938
cg11685249	545	chr5:112771341:112771367	hyper	0.0298	0.515	0.1	0.0777	2	chr5	112771340	112771342	+	CTD-2201G3.1;MCC;TSSK1B	exons,intronexonboundaries	inter	0.0538	0.921
cg13292202	545	chr5:112771341:112771367	hyper	0.0298	0.515	0.1	0.0777	2	chr5	112771366	112771368	+	CTD-2201G3.1;MCC;TSSK1B	exons,intronexonboundaries	inter	-0.0111	0.954
cg04755409	546	chr18:77233327:77233465	hypo	0.00933	0.515	-0.05	-0.0374	2	chr18	77233326	77233328	+	NFATC1	introns	islands,shores	0.0154	0.958
cg24538512	546	chr18:77233327:77233465	hypo	0.00933	0.515	-0.05	-0.0374	2	chr18	77233464	77233466	-	NFATC1	NA	islands	0.0291	0.809
cg01966665	547	chr1:151137274:151137376	hyper	0.0149	0.515	0.11	0.0879	3	chr1	151137375	151137377	-	LYSMD1;SCNM1	introns,exonintronboundaries	inter	-0.0896	0.431
cg11928198	547	chr1:151137274:151137376	hyper	0.0149	0.515	0.11	0.0879	3	chr1	151137318	151137320	-	LYSMD1;SCNM1	introns	inter	-0.103	0.527
cg24262376	547	chr1:151137274:151137376	hyper	0.0149	0.515	0.11	0.0879	3	chr1	151137273	151137275	-	LYSMD1;SCNM1	introns	inter	-0.0636	0.97
cg00953314	548	chr1:208257819:208257939	hypo	0.0376	0.516	-0.09	-0.0686	2	chr1	208257818	208257820	+	PLXNA2	NA	inter	0.0341	0.99
cg06829791	548	chr1:208257819:208257939	hypo	0.0376	0.516	-0.09	-0.0686	2	chr1	208257938	208257940	+	PLXNA2	NA	inter	0.063	0.631
cg12765716	549	chr12:110252791:110252831	hyper	0.0465	0.516	0.12	0.0977	2	chr12	110252790	110252792	+	TRPV4	NA	inter	-0.0316	0.708
cg24706115	549	chr12:110252791:110252831	hyper	0.0465	0.516	0.12	0.0977	2	chr12	110252830	110252832	-	TRPV4	promoters,introns,intronexonboundaries	inter	-0.0679	0.708
cg00457596	550	chr2:232121048:232121314	hyper	0.0154	0.517	0.04	0.00262	2	chr2	232121047	232121049	+	ARMC9	introns	islands	-0.0172	0.978
cg26364080	550	chr2:232121048:232121314	hyper	0.0154	0.517	0.04	0.00262	2	chr2	232121313	232121315	-	ARMC9	NA	shores	0.0257	0.985
cg11750736	551	chr17:10634140:10634427	hyper	0.0357	0.518	0.13	0.094	2	chr17	10634139	10634141	-	TMEM220;TMEM220-AS1	promoters	shores	-0.0855	0.994
cg26234644	551	chr17:10634140:10634427	hyper	0.0357	0.518	0.13	0.094	2	chr17	10634426	10634428	+	TMEM220;TMEM220-AS1	introns	shores	-0.0926	0.742
cg01720475	552	chr1:4542704:4542769	hypo	0.0417	0.518	-0.11	-0.0985	2	chr1	4542768	4542770	-	NA	intergenic	inter	0.0855	0.353
cg21271015	552	chr1:4542704:4542769	hypo	0.0417	0.518	-0.11	-0.0985	2	chr1	4542703	4542705	-	NA	intergenic	inter	0.0963	0.508
cg13635516	553	chr20:31123218:31123396	hypo	0.0342	0.519	-0.07	-0.0689	2	chr20	31123395	31123397	-	NOL4L	exons,firstexons,introns,exonintronboundaries	shores	0.0494	0.549
cg21607248	553	chr20:31123218:31123396	hypo	0.0342	0.519	-0.07	-0.0689	2	chr20	31123217	31123219	+	NOL4L	NA	shores	0.0243	0.771
cg16984132	554	chr11:117052181:117052397	hypo	0.0421	0.519	-0.18	-0.118	2	chr11	117052180	117052182	-	SIDT2	NA	shores	0.0764	0.92
cg24064506	554	chr11:117052181:117052397	hypo	0.0421	0.519	-0.18	-0.118	2	chr11	117052396	117052398	+	SIDT2	introns,intronexonboundaries,exonintronboundaries	shelves	-0.00459	0.996
cg06278461	555	chr16:89650504:89650531	hypo	0.00731	0.519	-0.12	-0.0675	2	chr16	89650503	89650505	+	CPNE7	cds,exons,intronexonboundaries,exonintronboundaries	islands	0.0351	0.836
cg26618039	555	chr16:89650504:89650531	hypo	0.00731	0.519	-0.12	-0.0675	2	chr16	89650530	89650532	+	CPNE7	introns,intronexonboundaries,exonintronboundaries	islands	0.00224	0.991
cg06361383	556	chr10:50339928:50340173	hypo	0.00113	0.519	-0.14	-0.08	4	chr10	50339927	50339929	-	FAM170B;FAM170B-AS1	cds,exons	islands	0.0928	0.627
cg09228949	556	chr10:50339928:50340173	hypo	0.00113	0.519	-0.14	-0.08	4	chr10	50340172	50340174	-	FAM170B;FAM170B-AS1	cds,exons	islands	0.0607	0.0941
cg12872560	556	chr10:50339928:50340173	hypo	0.00113	0.519	-0.14	-0.08	4	chr10	50340046	50340048	+	FAM170B;FAM170B-AS1	introns	islands	0.109	0.603
cg26930408	556	chr10:50339928:50340173	hypo	0.00113	0.519	-0.14	-0.08	4	chr10	50340099	50340101	+	FAM170B;FAM170B-AS1	introns	islands	0.121	0.976
cg06685737	557	chr7:35301730:35301861	hyper	0.0335	0.519	0.11	0.099	2	chr7	35301729	35301731	-	NA	intergenic	islands	-0.187	0.969
cg20061010	557	chr7:35301730:35301861	hyper	0.0335	0.519	0.11	0.099	2	chr7	35301860	35301862	+	NA	intergenic	shores	-0.203	0.984
cg15531433	558	chr10:1638893:1639090	hypo	0.00286	0.52	-0.1	-0.0387	2	chr10	1639089	1639091	+	ADARB2	NA	inter	-0.0754	0.722
cg25356719	558	chr10:1638893:1639090	hypo	0.00286	0.52	-0.1	-0.0387	2	chr10	1638892	1638894	-	ADARB2	introns	inter	0.112	0.913
cg17249268	559	chr18:21018217:21018724	hyper	0.00291	0.52	0.12	0.0817	3	chr18	21018723	21018725	-	TMEM241	promoters	shores	-0.129	0.442
cg25436157	559	chr18:21018217:21018724	hyper	0.00291	0.52	0.12	0.0817	3	chr18	21018561	21018563	+	TMEM241	NA	shores	-0.114	0.526
cg27184585	559	chr18:21018217:21018724	hyper	0.00291	0.52	0.12	0.0817	3	chr18	21018216	21018218	+	TMEM241	NA	shores	-0.0519	0.917
cg00098304	560	chr15:93579332:93579395	hypo	0.00767	0.52	-0.17	-0.134	3	chr15	93579368	93579370	+	RGMA	intergenic	inter	0.0307	0.994
cg03012556	560	chr15:93579332:93579395	hypo	0.00767	0.52	-0.17	-0.134	3	chr15	93579394	93579396	-	RGMA	intergenic	inter	0.0628	0.964
cg23385248	560	chr15:93579332:93579395	hypo	0.00767	0.52	-0.17	-0.134	3	chr15	93579331	93579333	+	RGMA	intergenic	inter	0.0615	0.991
cg00998782	561	chr1:152813850:152816168	hyper	8.3e-05	0.52	0.17	0.12	8	chr1	152815458	152815460	+	LCE6A	promoters,5UTRs,exons,firstexons,exonintronboundaries	inter	-0.156	0.754
cg08101739	561	chr1:152813850:152816168	hyper	8.3e-05	0.52	0.17	0.12	8	chr1	152815157	152815159	-	LCE6A	NA	inter	-0.173	0.191
cg09417355	561	chr1:152813850:152816168	hyper	8.3e-05	0.52	0.17	0.12	8	chr1	152814272	152814274	+	LCE6A	1to5kb	inter	-0.175	0.0331
cg13366738	561	chr1:152813850:152816168	hyper	8.3e-05	0.52	0.17	0.12	8	chr1	152815842	152815844	+	LCE6A	promoters,introns,intronexonboundaries	inter	-0.0962	0.363
cg16265542	561	chr1:152813850:152816168	hyper	8.3e-05	0.52	0.17	0.12	8	chr1	152814830	152814832	-	LCE6A	NA	inter	-0.0511	0.603
cg22124859	561	chr1:152813850:152816168	hyper	8.3e-05	0.52	0.17	0.12	8	chr1	152813849	152813851	+	LCE6A	1to5kb	inter	-0.199	0.808
cg23624133	561	chr1:152813850:152816168	hyper	8.3e-05	0.52	0.17	0.12	8	chr1	152816167	152816169	-	LCE6A	NA	inter	-0.0103	0.991
cg26531371	561	chr1:152813850:152816168	hyper	8.3e-05	0.52	0.17	0.12	8	chr1	152815067	152815069	+	LCE6A	promoters	inter	-0.0728	0.691
cg01224451	562	chr7:158279694:158279891	hypo	0.00124	0.522	-0.14	-0.105	4	chr7	158279693	158279695	+	PTPRN2	NA	shores	0.128	0.981
cg06338523	562	chr7:158279694:158279891	hypo	0.00124	0.522	-0.14	-0.105	4	chr7	158279817	158279819	-	PTPRN2	introns	shores	0.0979	0.42
cg10919624	562	chr7:158279694:158279891	hypo	0.00124	0.522	-0.14	-0.105	4	chr7	158279890	158279892	-	PTPRN2	introns	shores	0.143	0.98
cg11835544	562	chr7:158279694:158279891	hypo	0.00124	0.522	-0.14	-0.105	4	chr7	158279845	158279847	+	PTPRN2	NA	shores	0.0648	0.891
cg00902741	563	chr19:48964041:48964447	hyper	0.00304	0.522	0.07	0.0497	3	chr19	48964061	48964063	-	KCNJ14	NA	shores	-0.0206	0.992
cg07685765	563	chr19:48964041:48964447	hyper	0.00304	0.522	0.07	0.0497	3	chr19	48964040	48964042	-	KCNJ14	NA	shores	-0.054	0.908
cg08699977	563	chr19:48964041:48964447	hyper	0.00304	0.522	0.07	0.0497	3	chr19	48964446	48964448	+	KCNJ14	promoters,introns	shores	-0.0286	0.645
cg02820836	564	chr7:4652671:4652842	hyper	0.00143	0.522	0.13	0.107	4	chr7	4652841	4652843	-	NA	intergenic	inter	-0.276	0.992
cg11884030	564	chr7:4652671:4652842	hyper	0.00143	0.522	0.13	0.107	4	chr7	4652821	4652823	-	NA	intergenic	inter	-0.301	0.912
cg16714154	564	chr7:4652671:4652842	hyper	0.00143	0.522	0.13	0.107	4	chr7	4652670	4652672	-	NA	intergenic	inter	-0.274	0.954
cg26802256	564	chr7:4652671:4652842	hyper	0.00143	0.522	0.13	0.107	4	chr7	4652764	4652766	+	NA	intergenic	inter	-0.289	0.769
cg05895091	565	chr11:57412323:57412660	hyper	0.0131	0.523	0.14	0.0508	2	chr11	57412322	57412324	+	AP000662.4	introns	shelves	-0.00692	0.992
cg14734340	565	chr11:57412323:57412660	hyper	0.0131	0.523	0.14	0.0508	2	chr11	57412659	57412661	+	AP000662.4;YPEL4	introns	shores	-0.0522	0.808
cg01833234	566	chr11:6592066:6592745	hyper	0.00245	0.523	0.14	0.108	4	chr11	6592584	6592586	-	DNHD1	NA	islands	-0.0816	0.76
cg10208301	566	chr11:6592066:6592745	hyper	0.00245	0.523	0.14	0.108	4	chr11	6592744	6592746	+	DNHD1	exons,introns,intronexonboundaries,exonintronboundaries,3UTRs	islands	-0.096	0.723
cg11185456	566	chr11:6592066:6592745	hyper	0.00245	0.523	0.14	0.108	4	chr11	6592065	6592067	-	DNHD1	NA	islands	-0.0911	0.614
cg24637308	566	chr11:6592066:6592745	hyper	0.00245	0.523	0.14	0.108	4	chr11	6592296	6592298	-	DNHD1	NA	islands	-0.0748	0.714
cg17851165	567	chr5:1548899:1548975	hyper	0.0457	0.523	0.12	0.12	2	chr5	1548898	1548900	-	CTD-2245E15.3	intergenic	inter	-0.0966	0.932
cg25582189	567	chr5:1548899:1548975	hyper	0.0457	0.523	0.12	0.12	2	chr5	1548974	1548976	-	CTD-2245E15.3	intergenic	inter	-0.0769	0.922
cg20298778	568	chr6:143891455:143891515	hyper	0.0439	0.524	0.06	0.0571	2	chr6	143891454	143891456	+	PHACTR2	NA	inter	-0.0588	0.124
cg20435387	568	chr6:143891455:143891515	hyper	0.0439	0.524	0.06	0.0571	2	chr6	143891514	143891516	+	PHACTR2	NA	inter	-0.0983	0.559
cg15596301	569	chr5:42176454:42176806	hyper	0.0403	0.524	0.16	0.126	2	chr5	42176453	42176455	+	NA	NA	inter	-0.0831	0.991
cg19451848	569	chr5:42176454:42176806	hyper	0.0403	0.524	0.16	0.126	2	chr5	42176805	42176807	+	NA	NA	inter	-0.171	0.52
cg03494612	570	chr3:54119500:54119792	hypo	0.0232	0.524	-0.15	-0.0962	2	chr3	54119791	54119793	-	NA	intergenic	shores	0.118	0.975
cg16708733	570	chr3:54119500:54119792	hypo	0.0232	0.524	-0.15	-0.0962	2	chr3	54119499	54119501	-	NA	intergenic	shelves	0.063	0.984
cg00859352	571	chr3:171176909:171176940	hypo	0.0407	0.524	-0.18	-0.176	2	chr3	171176908	171176910	+	RP11-185E8.2;TNIK	NA	shores	-0.0118	0.928
cg23533254	571	chr3:171176909:171176940	hypo	0.0407	0.524	-0.18	-0.176	2	chr3	171176939	171176941	+	RP11-185E8.2;TNIK	NA	shores	-0.000846	0.879
cg12422351	572	chr1:95201226:95201495	hyper	0.036	0.524	0.11	0.0862	2	chr1	95201225	95201227	+	LINC01057	NA	inter	-0.0817	0.57
cg20744756	572	chr1:95201226:95201495	hyper	0.036	0.524	0.11	0.0862	2	chr1	95201494	95201496	+	LINC01057	NA	inter	-0.0554	0.172
cg00972313	573	chr10:1531034:1531529	hypo	0.000134	0.524	-0.15	-0.108	5	chr10	1531242	1531244	-	ADARB2	introns	inter	0.0822	0.599
cg04930661	573	chr10:1531034:1531529	hypo	0.000134	0.524	-0.15	-0.108	5	chr10	1531404	1531406	+	ADARB2	NA	inter	0.0754	0.462
cg06083652	573	chr10:1531034:1531529	hypo	0.000134	0.524	-0.15	-0.108	5	chr10	1531528	1531530	+	ADARB2	NA	inter	0.0193	0.994
cg07660114	573	chr10:1531034:1531529	hypo	0.000134	0.524	-0.15	-0.108	5	chr10	1531033	1531035	-	ADARB2	introns	inter	0.102	0.573
cg11189134	573	chr10:1531034:1531529	hypo	0.000134	0.524	-0.15	-0.108	5	chr10	1531497	1531499	-	ADARB2	introns	inter	0.041	0.887
cg05469225	574	chr4:88157084:88157096	hyper	0.0496	0.525	0.04	0.0397	2	chr4	88157095	88157097	-	KLHL8	intergenic	inter	-0.0234	0.903
cg06750566	574	chr4:88157084:88157096	hyper	0.0496	0.525	0.04	0.0397	2	chr4	88157083	88157085	-	KLHL8	intergenic	inter	-0.0179	0.828
cg02565647	575	chr5:174350112:174350186	hypo	0.0491	0.525	-0.08	-0.0614	2	chr5	174350185	174350187	-	CTC-281M20.1;NIFKP2	introns	inter	0.011	0.98
cg05526438	575	chr5:174350112:174350186	hypo	0.0491	0.525	-0.08	-0.0614	2	chr5	174350111	174350113	-	CTC-281M20.1;NIFKP2	introns	inter	0.0726	0.723
cg23708261	576	chr15:80264696:80264770	hypo	0.000841	0.525	-0.06	-0.0369	3	chr15	80264705	80264707	-	BCL2A1	1to5kb	inter	-0.00115	0.725
cg24924631	576	chr15:80264696:80264770	hypo	0.000841	0.525	-0.06	-0.0369	3	chr15	80264695	80264697	-	BCL2A1	1to5kb	inter	0.0182	0.908
cg27177709	576	chr15:80264696:80264770	hypo	0.000841	0.525	-0.06	-0.0369	3	chr15	80264769	80264771	-	BCL2A1	1to5kb	inter	0.014	0.981
cg10632773	577	chr2:85803209:85803571	hyper	0.00197	0.526	0.13	0.0713	3	chr2	85803248	85803250	+	AC016753.2;VAMP8	1to5kb	inter	-0.00844	0.931
cg18892132	577	chr2:85803209:85803571	hyper	0.00197	0.526	0.13	0.0713	3	chr2	85803208	85803210	-	AC016753.2;VAMP8	NA	inter	-0.00475	0.983
[truncated: 14,012 more rows]
