# Supplementary material for: Cutaneous and acral melanoma cross-OMICs reveals prognostic cancer drivers associated with pathobiology and ultraviolet exposure
Source: Nat Commun. 2022 Jul 15;13:4115. doi: 10.1038/s41467-022-31488-w (PMC9287446; doi:10.1038/s41467-022-31488-w)
Supplement: Supplementary file 7 — Supplementary Data 3 [file 41467_2022_31488_MOESM7_ESM.xlsx]

## Sheet: Codebook
Supplementary Data 3: Differentially methylated regions (DMRs) comparing non UV-mutant versus UV-mutant in BCH-cutaneous adjusted for sex.
CpGprobe_Id	CpGs probe ID from Illumina 450K assay
DMR_ID	Number of the DMR
DMRs	Hg19 genomic coordinates of the DMRs
DMR_Status	Methylation status of the DMR
Min_FDR	Minimum adjusted p-value from the CpGs constituting the signifcant region
Stouffer	Stouffer summary transform of the individual CpG FDRs
Max_Beta_FC	Maximal beta fold change
Mean_Beta_FC	Mean beta fold change for the region
No_probes	Number of constituent CpG sites in differentially methylated region
Probe_chrm	Chromosomal location of DMR
Probe_beg	Initial genomic location of CpG
Probe_end	Final genomic location of CpG
Probe_strand	Strand location of CpG
Gene	Gene name
Genomic_location	Hg19 genomic location of the DMR
Annotation_relation_to_island	The location of the CpG relative to the CpG island
Delta_Betas	Average beta value of one group minus the average beta value of the other group
Dip_Test	Test of unimodality of methylation level of CpGs

## Sheet: BCH_Cutaneous_adjust1_model
CpGprobe_ID	DMR_ID	DMRs	DMR_Status	Min_FDR	Stouffer	Max_Beta_FC	Mean_Beta_FC	No_probes	Probe_chrm	Probe_beg	Probe_end	Probe_strand	Gene	Genomic_location	Annotation_relation_to_island	Delta_Betas	Dip_Test
cg04617905	1	chr8:93107298:93108262	hyper	3.28e-37	8.8e-09	0.31	0.22	9	chr8	93107717	93107719	-	RUNX1T1	promoters,5UTRs,exons,firstexons,introns,intronexonboundaries,exonintronboundaries	inter	-0.228	0.614
cg07538339	1	chr8:93107298:93108262	hyper	3.28e-37	8.8e-09	0.31	0.22	9	chr8	93107297	93107299	+	RUNX1T1	NA	inter	-0.359	0.864
cg11043251	1	chr8:93107298:93108262	hyper	3.28e-37	8.8e-09	0.31	0.22	9	chr8	93108261	93108263	+	RUNX1T1	NA	inter	-0.272	0.727
cg12040370	1	chr8:93107298:93108262	hyper	3.28e-37	8.8e-09	0.31	0.22	9	chr8	93107743	93107745	-	RUNX1T1	promoters,5UTRs,exons,firstexons,introns,intronexonboundaries,exonintronboundaries	inter	-0.148	0.407
cg15975574	1	chr8:93107298:93108262	hyper	3.28e-37	8.8e-09	0.31	0.22	9	chr8	93107628	93107630	-	RUNX1T1	promoters,cds,5UTRs,exons,firstexons,introns,intronexonboundaries,exonintronboundaries	inter	-0.342	0.981
cg17487050	1	chr8:93107298:93108262	hyper	3.28e-37	8.8e-09	0.31	0.22	9	chr8	93107626	93107628	-	RUNX1T1	promoters,cds,5UTRs,exons,firstexons,introns,intronexonboundaries,exonintronboundaries	inter	-0.347	0.992
cg19007731	1	chr8:93107298:93108262	hyper	3.28e-37	8.8e-09	0.31	0.22	9	chr8	93107393	93107395	+	RUNX1T1	NA	inter	-0.221	0.733
cg24476103	1	chr8:93107298:93108262	hyper	3.28e-37	8.8e-09	0.31	0.22	9	chr8	93108010	93108012	-	RUNX1T1	promoters,introns,intronexonboundaries	inter	-0.275	0.788
cg26959358	1	chr8:93107298:93108262	hyper	3.28e-37	8.8e-09	0.31	0.22	9	chr8	93107603	93107605	+	RUNX1T1	NA	inter	-0.34	0.995
cg01029840	2	chr12:122110467:122110594	hyper	4.15e-23	6.57e-08	0.29	0.279	3	chr12	122110543	122110545	-	MORN3	promoters,1to5kb,intronexonboundaries,exonintronboundaries	inter	-0.257	0.991
cg14192160	2	chr12:122110467:122110594	hyper	4.15e-23	6.57e-08	0.29	0.279	3	chr12	122110593	122110595	-	MORN3	promoters,1to5kb,intronexonboundaries,exonintronboundaries	inter	-0.251	0.867
cg16095767	2	chr12:122110467:122110594	hyper	4.15e-23	6.57e-08	0.29	0.279	3	chr12	122110466	122110468	-	MORN3	1to5kb,introns,intronexonboundaries,exonintronboundaries	inter	-0.237	0.911
cg07378762	3	chr3:169376298:169376618	hyper	1.23e-22	4.99e-07	0.3	0.295	3	chr3	169376469	169376471	-	MECOM	introns	shelves	-0.199	0.91
cg11123595	3	chr3:169376298:169376618	hyper	1.23e-22	4.99e-07	0.3	0.295	3	chr3	169376617	169376619	+	MECOM	NA	shelves	-0.334	0.99
cg25702780	3	chr3:169376298:169376618	hyper	1.23e-22	4.99e-07	0.3	0.295	3	chr3	169376297	169376299	+	MECOM	NA	shelves	-0.33	0.992
cg01621034	4	chr6:26188969:26190175	hyper	1.22e-35	1.28e-06	0.31	0.221	11	chr6	26190174	26190176	-	HIST1H4D	promoters	shores	-0.0444	0.984
cg06035815	4	chr6:26188969:26190175	hyper	1.22e-35	1.28e-06	0.31	0.221	11	chr6	26189596	26189598	+	HIST1H4D	NA	shores	-0.311	0.961
cg08170869	4	chr6:26188969:26190175	hyper	1.22e-35	1.28e-06	0.31	0.221	11	chr6	26188968	26188970	-	NA	exons,firstexons,3UTRs	shores	-0.364	0.229
cg12315302	4	chr6:26188969:26190175	hyper	1.22e-35	1.28e-06	0.31	0.221	11	chr6	26189339	26189341	-	HIST1H4D	promoters,intronexonboundaries	shores	-0.378	0.941
cg13837913	4	chr6:26188969:26190175	hyper	1.22e-35	1.28e-06	0.31	0.221	11	chr6	26189409	26189411	+	HIST1H4D	NA	shores	-0.352	0.993
cg14611398	4	chr6:26188969:26190175	hyper	1.22e-35	1.28e-06	0.31	0.221	11	chr6	26189174	26189176	+	HIST1H4D	NA	islands	-0.296	0.954
cg16898833	4	chr6:26188969:26190175	hyper	1.22e-35	1.28e-06	0.31	0.221	11	chr6	26189332	26189334	-	HIST1H4D	promoters,intronexonboundaries	shores	-0.358	0.935
cg19884345	4	chr6:26188969:26190175	hyper	1.22e-35	1.28e-06	0.31	0.221	11	chr6	26189378	26189380	-	HIST1H4D	promoters,intronexonboundaries	shores	-0.347	0.985
cg21026663	4	chr6:26188969:26190175	hyper	1.22e-35	1.28e-06	0.31	0.221	11	chr6	26189233	26189235	+	HIST1H4D	NA	islands	-0.397	0.375
cg21438527	4	chr6:26188969:26190175	hyper	1.22e-35	1.28e-06	0.31	0.221	11	chr6	26189354	26189356	+	HIST1H4D	NA	shores	-0.306	0.994
cg27326642	4	chr6:26188969:26190175	hyper	1.22e-35	1.28e-06	0.31	0.221	11	chr6	26189000	26189002	+	HIST1H4D	NA	islands	-0.437	0.463
cg01031032	5	chr3:112051808:112052405	hyper	1.14e-19	6.92e-05	0.27	0.244	6	chr3	112051893	112051895	+	CD200	promoters,exonintronboundaries	islands,shores	-0.376	0.782
cg03329165	5	chr3:112051808:112052405	hyper	1.14e-19	6.92e-05	0.27	0.244	6	chr3	112052217	112052219	+	CD200	introns,exonintronboundaries	islands	-0.322	0.747
cg04367486	5	chr3:112051808:112052405	hyper	1.14e-19	6.92e-05	0.27	0.244	6	chr3	112051990	112051992	-	CD200	NA	islands	-0.314	0.376
cg07251099	5	chr3:112051808:112052405	hyper	1.14e-19	6.92e-05	0.27	0.244	6	chr3	112052404	112052406	-	CD200	NA	islands	-0.343	0.73
cg09006015	5	chr3:112051808:112052405	hyper	1.14e-19	6.92e-05	0.27	0.244	6	chr3	112051907	112051909	+	CD200	promoters,exonintronboundaries	islands	-0.298	0.994
cg10777851	5	chr3:112051808:112052405	hyper	1.14e-19	6.92e-05	0.27	0.244	6	chr3	112051807	112051809	-	CD200	NA	shores	-0.273	0.991
cg03764161	6	chr11:58911067:58912327	hyper	2.13e-24	0.000198	0.32	0.212	9	chr11	58912326	58912328	+	FAM111A	5UTRs,exons,firstexons,introns,exonintronboundaries	shores	-0.31	0.695
cg05198733	6	chr11:58911067:58912327	hyper	2.13e-24	0.000198	0.32	0.212	9	chr11	58912051	58912053	-	FAM111A	1to5kb	shores	-0.308	0.996
cg06770568	6	chr11:58911067:58912327	hyper	2.13e-24	0.000198	0.32	0.212	9	chr11	58912162	58912164	+	FAM111A	promoters,5UTRs,exons,introns	shores	-0.355	0.951
cg14058754	6	chr11:58911067:58912327	hyper	2.13e-24	0.000198	0.32	0.212	9	chr11	58912235	58912237	-	FAM111A	1to5kb	shores	-0.288	0.177
cg14766700	6	chr11:58911067:58912327	hyper	2.13e-24	0.000198	0.32	0.212	9	chr11	58911066	58911068	-	AP001258.4;AP001258.5;FAM111A	promoters	shores	-0.104	0.737
cg15723195	6	chr11:58911067:58912327	hyper	2.13e-24	0.000198	0.32	0.212	9	chr11	58911844	58911846	+	AP001258.4;FAM111A	promoters,5UTRs,exons,introns	shores	-0.164	0.242
cg18529243	6	chr11:58911067:58912327	hyper	2.13e-24	0.000198	0.32	0.212	9	chr11	58911114	58911116	+	AP001258.4;AP001258.5;FAM111A	1to5kb,5UTRs,exons,introns,intronexonboundaries	shores	-0.214	0.722
cg24238205	6	chr11:58911067:58912327	hyper	2.13e-24	0.000198	0.32	0.212	9	chr11	58912173	58912175	-	FAM111A	1to5kb	shores	-0.28	0.418
cg25067153	6	chr11:58911067:58912327	hyper	2.13e-24	0.000198	0.32	0.212	9	chr11	58912239	58912241	+	FAM111A	promoters,5UTRs,exons,introns,exonintronboundaries	shores	-0.36	0.963
cg02439438	7	chr1:24739858:24740239	hyper	3.21e-15	0.000269	0.29	0.236	4	chr1	24739857	24739859	+	STPG1	1to5kb	islands,shores	-0.176	0.75
cg19362328	7	chr1:24739858:24740239	hyper	3.21e-15	0.000269	0.29	0.236	4	chr1	24740238	24740240	-	STPG1	5UTRs,exons,firstexons,introns,intronexonboundaries,exonintronboundaries	islands	-0.235	0.893
cg19510127	7	chr1:24739858:24740239	hyper	3.21e-15	0.000269	0.29	0.236	4	chr1	24740009	24740011	-	STPG1	introns,exonintronboundaries	islands	-0.219	0.157
cg23264525	7	chr1:24739858:24740239	hyper	3.21e-15	0.000269	0.29	0.236	4	chr1	24739886	24739888	+	STPG1	1to5kb	islands	-0.255	0.957
cg06382294	8	chr19:12951996:12952280	hyper	1.43e-16	0.000314	0.27	0.196	4	chr19	12951995	12951997	+	HOOK2;MAST1	introns,intronexonboundaries,exonintronboundaries	shores	-0.159	0.86
cg14183976	8	chr19:12951996:12952280	hyper	1.43e-16	0.000314	0.27	0.196	4	chr19	12952025	12952027	+	HOOK2;MAST1	introns,exonintronboundaries	islands	-0.111	0.991
cg25756435	8	chr19:12951996:12952280	hyper	1.43e-16	0.000314	0.27	0.196	4	chr19	12952128	12952130	+	HOOK2;MAST1	introns	islands	-0.187	0.988
cg26571127	8	chr19:12951996:12952280	hyper	1.43e-16	0.000314	0.27	0.196	4	chr19	12952279	12952281	-	HOOK2;MAST1	NA	islands	-0.115	0.981
cg00684125	9	chr7:21208923:21209781	hyper	6.67e-19	0.000769	0.23	0.181	7	chr7	21209164	21209166	+	NA	intergenic	inter	-0.437	0.762
cg08701183	9	chr7:21208923:21209781	hyper	6.67e-19	0.000769	0.23	0.181	7	chr7	21209780	21209782	-	NA	intergenic	inter	-0.35	0.823
cg16448636	9	chr7:21208923:21209781	hyper	6.67e-19	0.000769	0.23	0.181	7	chr7	21209508	21209510	-	NA	intergenic	inter	-0.3	0.853
cg20400838	9	chr7:21208923:21209781	hyper	6.67e-19	0.000769	0.23	0.181	7	chr7	21208922	21208924	+	NA	intergenic	inter	-0.344	0.831
cg24803391	9	chr7:21208923:21209781	hyper	6.67e-19	0.000769	0.23	0.181	7	chr7	21209337	21209339	+	NA	intergenic	inter	-0.374	0.745
cg27385193	9	chr7:21208923:21209781	hyper	6.67e-19	0.000769	0.23	0.181	7	chr7	21208953	21208955	+	NA	intergenic	inter	-0.423	0.707
cg27508620	9	chr7:21208923:21209781	hyper	6.67e-19	0.000769	0.23	0.181	7	chr7	21209724	21209726	+	NA	intergenic	inter	-0.317	0.237
cg06410510	10	chr2:107456855:107458180	hyper	4.12e-12	0.000909	0.18	0.151	4	chr2	107458058	107458060	-	ST6GAL2	introns	shores	-0.201	0.495
cg08775629	10	chr2:107456855:107458180	hyper	4.12e-12	0.000909	0.18	0.151	4	chr2	107457755	107457757	+	ST6GAL2	NA	shores	-0.162	0.917
cg16331492	10	chr2:107456855:107458180	hyper	4.12e-12	0.000909	0.18	0.151	4	chr2	107456854	107456856	-	AC016994.2;ST6GAL2	introns	shelves	-0.188	0.36
cg17277248	10	chr2:107456855:107458180	hyper	4.12e-12	0.000909	0.18	0.151	4	chr2	107458179	107458181	-	ST6GAL2	introns	shores	-0.182	0.347
cg06848148	11	chr2:137747719:137748833	hyper	2.51e-17	0.00105	0.17	0.134	7	chr2	137748454	137748456	-	THSD7B	NA	inter	-0.084	0.564
cg07412043	11	chr2:137747719:137748833	hyper	2.51e-17	0.00105	0.17	0.134	7	chr2	137748365	137748367	-	THSD7B	NA	inter	-0.129	0.909
cg08084967	11	chr2:137747719:137748833	hyper	2.51e-17	0.00105	0.17	0.134	7	chr2	137747718	137747720	-	THSD7B	NA	inter	-0.0738	0.22
cg08231096	11	chr2:137747719:137748833	hyper	2.51e-17	0.00105	0.17	0.134	7	chr2	137748459	137748461	-	THSD7B	NA	inter	-0.0733	0.537
cg11746464	11	chr2:137747719:137748833	hyper	2.51e-17	0.00105	0.17	0.134	7	chr2	137748832	137748834	-	THSD7B	NA	inter	-0.0767	0.519
cg15750500	11	chr2:137747719:137748833	hyper	2.51e-17	0.00105	0.17	0.134	7	chr2	137748381	137748383	+	THSD7B	promoters,introns,exonintronboundaries	inter	-0.0352	0.3
cg25714147	11	chr2:137747719:137748833	hyper	2.51e-17	0.00105	0.17	0.134	7	chr2	137747981	137747983	+	THSD7B	promoters,introns	inter	-0.0968	0.373
cg00946992	12	chr14:29227941:29229455	hyper	1.69e-19	0.00106	0.24	0.185	9	chr14	29227968	29227970	-	FOXG1-AS1	intergenic	inter	-0.238	0.991
cg04723401	12	chr14:29227941:29229455	hyper	1.69e-19	0.00106	0.24	0.185	9	chr14	29229248	29229250	-	FOXG1-AS1	intergenic	inter	-0.253	0.915
cg05359130	12	chr14:29227941:29229455	hyper	1.69e-19	0.00106	0.24	0.185	9	chr14	29228969	29228971	-	FOXG1-AS1	intergenic	inter	-0.261	0.991
cg05857941	12	chr14:29227941:29229455	hyper	1.69e-19	0.00106	0.24	0.185	9	chr14	29229454	29229456	-	FOXG1-AS1	intergenic	inter	-0.251	0.992
cg08273957	12	chr14:29227941:29229455	hyper	1.69e-19	0.00106	0.24	0.185	9	chr14	29227940	29227942	+	FOXG1-AS1	intergenic	inter	-0.204	0.303
cg15925383	12	chr14:29227941:29229455	hyper	1.69e-19	0.00106	0.24	0.185	9	chr14	29228402	29228404	+	FOXG1-AS1	intergenic	inter	-0.242	0.99
cg16791619	12	chr14:29227941:29229455	hyper	1.69e-19	0.00106	0.24	0.185	9	chr14	29228939	29228941	-	FOXG1-AS1	intergenic	inter	-0.324	0.93
cg20286114	12	chr14:29227941:29229455	hyper	1.69e-19	0.00106	0.24	0.185	9	chr14	29228264	29228266	-	FOXG1-AS1	intergenic	inter	-0.259	0.78
cg21886425	12	chr14:29227941:29229455	hyper	1.69e-19	0.00106	0.24	0.185	9	chr14	29228475	29228477	-	FOXG1-AS1	intergenic	inter	-0.341	0.985
cg00105403	13	chr5:15385796:15385947	hyper	1.41e-10	0.00122	0.16	0.152	2	chr5	15385946	15385948	+	NA	intergenic	inter	-0.139	0.53
cg27607283	13	chr5:15385796:15385947	hyper	1.41e-10	0.00122	0.16	0.152	2	chr5	15385795	15385797	-	NA	intergenic	inter	-0.159	0.304
cg03220124	14	chr17:54756052:54756378	hyper	7.89e-13	0.00122	0.22	0.172	3	chr17	54756136	54756138	+	NA	intergenic	inter	-0.17	0.985
cg05303057	14	chr17:54756052:54756378	hyper	7.89e-13	0.00122	0.22	0.172	3	chr17	54756051	54756053	-	NA	intergenic	inter	-0.264	0.915
cg22268760	14	chr17:54756052:54756378	hyper	7.89e-13	0.00122	0.22	0.172	3	chr17	54756377	54756379	-	NA	intergenic	inter	-0.179	0.965
cg00169373	15	chr3:50604613:50605269	hyper	3.71e-19	0.00184	0.3	0.227	8	chr3	50605268	50605270	-	C3orf18;HEMK1	promoters,introns,intronexonboundaries	islands	-0.239	0.807
cg07638105	15	chr3:50604613:50605269	hyper	3.71e-19	0.00184	0.3	0.227	8	chr3	50605145	50605147	+	C3orf18;HEMK1	1to5kb	islands	-0.253	0.451
cg10779423	15	chr3:50604613:50605269	hyper	3.71e-19	0.00184	0.3	0.227	8	chr3	50604762	50604764	-	C3orf18	introns,exonintronboundaries	shores	-0.242	0.545
cg11975445	15	chr3:50604613:50605269	hyper	3.71e-19	0.00184	0.3	0.227	8	chr3	50604908	50604910	+	C3orf18	1to5kb	islands	-0.189	0.948
cg16614613	15	chr3:50604613:50605269	hyper	3.71e-19	0.00184	0.3	0.227	8	chr3	50605257	50605259	-	C3orf18;HEMK1	promoters,introns,intronexonboundaries	islands	-0.291	0.925
cg19233043	15	chr3:50604613:50605269	hyper	3.71e-19	0.00184	0.3	0.227	8	chr3	50605002	50605004	-	C3orf18	5UTRs,exons,firstexons,introns,exonintronboundaries	islands	-0.29	0.857
cg23320649	15	chr3:50604613:50605269	hyper	3.71e-19	0.00184	0.3	0.227	8	chr3	50604612	50604614	-	C3orf18	introns	shores	-0.0564	0.722
cg24075738	15	chr3:50604613:50605269	hyper	3.71e-19	0.00184	0.3	0.227	8	chr3	50605155	50605157	-	C3orf18;HEMK1	5UTRs,exons,firstexons,introns,intronexonboundaries	islands	-0.28	0.642
cg05238741	16	chr12:52214119:52215216	hyper	1.49e-14	0.00201	0.24	0.2	6	chr12	52214757	52214759	+	FIGNL2	NA	islands	-0.297	0.685
cg07375978	16	chr12:52214119:52215216	hyper	1.49e-14	0.00201	0.24	0.2	6	chr12	52214319	52214321	+	FIGNL2	NA	islands	-0.228	0.835
cg11869007	16	chr12:52214119:52215216	hyper	1.49e-14	0.00201	0.24	0.2	6	chr12	52215215	52215217	+	FIGNL2	NA	islands	-0.134	0.732
cg18259930	16	chr12:52214119:52215216	hyper	1.49e-14	0.00201	0.24	0.2	6	chr12	52215033	52215035	-	FIGNL2	cds,exons	islands	-0.249	0.924
cg19495013	16	chr12:52214119:52215216	hyper	1.49e-14	0.00201	0.24	0.2	6	chr12	52214118	52214120	-	NA	exons,3UTRs	shores	-0.207	0.953
cg19856499	16	chr12:52214119:52215216	hyper	1.49e-14	0.00201	0.24	0.2	6	chr12	52215041	52215043	-	FIGNL2	cds,exons	islands	-0.262	0.977
cg03383061	17	chr17:21414701:21415527	hyper	2.52e-18	0.00205	0.31	0.187	5	chr17	21414967	21414969	-	NA	intergenic	islands	-0.335	0.888
cg12837896	17	chr17:21414701:21415527	hyper	2.52e-18	0.00205	0.31	0.187	5	chr17	21415288	21415290	+	NA	intergenic	islands	-0.282	0.676
cg18183174	17	chr17:21414701:21415527	hyper	2.52e-18	0.00205	0.31	0.187	5	chr17	21415412	21415414	+	NA	intergenic	islands	-0.346	0.965
cg19091902	17	chr17:21414701:21415527	hyper	2.52e-18	0.00205	0.31	0.187	5	chr17	21415526	21415528	+	NA	intergenic	islands	-0.0706	0.681
cg25758690	17	chr17:21414701:21415527	hyper	2.52e-18	0.00205	0.31	0.187	5	chr17	21414700	21414702	+	NA	intergenic	shores	-0.269	0.841
cg13465955	18	chr19:7953054:7953984	hyper	7.94e-26	0.00219	0.33	0.178	10	chr19	7953353	7953355	-	LRRC8E;RNA5SP463	NA	islands	-0.197	0.992
cg17494927	18	chr19:7953054:7953984	hyper	7.94e-26	0.00219	0.33	0.178	10	chr19	7953070	7953072	+	LRRC8E;RNA5SP463	promoters	shores	-0.0293	0.595
cg17731776	18	chr19:7953054:7953984	hyper	7.94e-26	0.00219	0.33	0.178	10	chr19	7953053	7953055	-	LRRC8E;RNA5SP463	NA	shores	0.0196	0.994
cg19281083	18	chr19:7953054:7953984	hyper	7.94e-26	0.00219	0.33	0.178	10	chr19	7953439	7953441	-	LRRC8E;RNA5SP463	NA	islands	-0.234	0.49
cg21215336	18	chr19:7953054:7953984	hyper	7.94e-26	0.00219	0.33	0.178	10	chr19	7953704	7953706	-	LRRC8E	NA	islands	-0.124	0.907
cg24000285	18	chr19:7953054:7953984	hyper	7.94e-26	0.00219	0.33	0.178	10	chr19	7953428	7953430	-	LRRC8E;RNA5SP463	NA	islands	-0.21	0.772
cg24121733	18	chr19:7953054:7953984	hyper	7.94e-26	0.00219	0.33	0.178	10	chr19	7953983	7953985	+	LRRC8E	introns	shores	-0.0311	0.982
cg24321467	18	chr19:7953054:7953984	hyper	7.94e-26	0.00219	0.33	0.178	10	chr19	7953430	7953432	-	LRRC8E;RNA5SP463	NA	islands	-0.187	0.286
cg26149920	18	chr19:7953054:7953984	hyper	7.94e-26	0.00219	0.33	0.178	10	chr19	7953080	7953082	-	LRRC8E;RNA5SP463	NA	shores	-0.0591	0.905
cg27615578	18	chr19:7953054:7953984	hyper	7.94e-26	0.00219	0.33	0.178	10	chr19	7953280	7953282	+	LRRC8E;RNA5SP463	promoters	islands,shores	-0.235	0.632
cg07882836	19	chr6:43276478:43276781	hyper	4.14e-20	0.00246	0.23	0.154	9	chr6	43276572	43276574	-	CRIP3;RP11-480N24.3;ZNF318	promoters,intronexonboundaries,exonintronboundaries	islands	-0.166	0.889
cg11982736	19	chr6:43276478:43276781	hyper	4.14e-20	0.00246	0.23	0.154	9	chr6	43276569	43276571	-	CRIP3;RP11-480N24.3;ZNF318	promoters,intronexonboundaries,exonintronboundaries	islands	-0.152	0.9
cg13097407	19	chr6:43276478:43276781	hyper	4.14e-20	0.00246	0.23	0.154	9	chr6	43276657	43276659	-	CRIP3;RP11-480N24.3;ZNF318	promoters,intronexonboundaries,exonintronboundaries	islands	-0.131	0.926
cg14238325	19	chr6:43276478:43276781	hyper	4.14e-20	0.00246	0.23	0.154	9	chr6	43276780	43276782	-	CRIP3;RP11-480N24.3;ZNF318	promoters	shores	-0.22	0.987
cg18735214	19	chr6:43276478:43276781	hyper	4.14e-20	0.00246	0.23	0.154	9	chr6	43276755	43276757	+	CRIP3;RP11-480N24.3;ZNF318	NA	shores	-0.0975	0.995
cg18857062	19	chr6:43276478:43276781	hyper	4.14e-20	0.00246	0.23	0.154	9	chr6	43276477	43276479	-	CRIP3;RP11-480N24.3;ZNF318	introns,intronexonboundaries,exonintronboundaries	islands	-0.075	0.992
cg21109265	19	chr6:43276478:43276781	hyper	4.14e-20	0.00246	0.23	0.154	9	chr6	43276646	43276648	-	CRIP3;RP11-480N24.3;ZNF318	promoters,intronexonboundaries,exonintronboundaries	islands	-0.128	0.964
cg25610702	19	chr6:43276478:43276781	hyper	4.14e-20	0.00246	0.23	0.154	9	chr6	43276743	43276745	+	CRIP3;RP11-480N24.3;ZNF318	NA	shores	-0.124	0.845
cg27291698	19	chr6:43276478:43276781	hyper	4.14e-20	0.00246	0.23	0.154	9	chr6	43276577	43276579	-	CRIP3;RP11-480N24.3;ZNF318	promoters,intronexonboundaries,exonintronboundaries	islands	-0.155	0.865
cg01555791	20	chr17:1011493:1013317	hyper	1.97e-22	0.0026	0.24	0.156	9	chr17	1012287	1012289	+	ABR	NA	islands	-0.232	0.735
cg06968724	20	chr17:1011493:1013317	hyper	1.97e-22	0.0026	0.24	0.156	9	chr17	1012578	1012580	-	ABR	promoters,introns	islands	-0.275	0.981
cg15369512	20	chr17:1011493:1013317	hyper	1.97e-22	0.0026	0.24	0.156	9	chr17	1012966	1012968	-	ABR	promoters,introns	islands	-0.186	0.716
cg17208740	20	chr17:1011493:1013317	hyper	1.97e-22	0.0026	0.24	0.156	9	chr17	1011492	1011494	-	ABR	introns	shores	-0.104	0.952
cg23283335	20	chr17:1011493:1013317	hyper	1.97e-22	0.0026	0.24	0.156	9	chr17	1013316	1013318	-	ABR	promoters,introns	shores	-0.145	0.386
cg23568341	20	chr17:1011493:1013317	hyper	1.97e-22	0.0026	0.24	0.156	9	chr17	1011973	1011975	+	ABR	NA	islands	-0.308	0.863
cg24437429	20	chr17:1011493:1013317	hyper	1.97e-22	0.0026	0.24	0.156	9	chr17	1012417	1012419	-	ABR	promoters,introns,intronexonboundaries	islands	-0.18	0.92
cg24479027	20	chr17:1011493:1013317	hyper	1.97e-22	0.0026	0.24	0.156	9	chr17	1012575	1012577	-	ABR	promoters,introns	islands	-0.296	0.968
cg27016262	20	chr17:1011493:1013317	hyper	1.97e-22	0.0026	0.24	0.156	9	chr17	1012834	1012836	+	ABR	NA	islands	-0.221	0.943
cg05569784	21	chr6:26087607:26088446	hyper	1.91e-13	0.0035	0.28	0.227	6	chr6	26087614	26087616	+	HFE;HIST1H2BB	1to5kb,5UTRs,exons,firstexons,exonintronboundaries	inter	-0.288	0.964
cg06892726	21	chr6:26087607:26088446	hyper	1.91e-13	0.0035	0.28	0.227	6	chr6	26087606	26087608	+	HFE;HIST1H2BB	1to5kb,5UTRs,exons,firstexons,exonintronboundaries	inter	-0.387	0.949
cg08015801	21	chr6:26087607:26088446	hyper	1.91e-13	0.0035	0.28	0.227	6	chr6	26088039	26088041	-	HFE;HIST1H2BB	NA	inter	-0.269	0.96
cg08320659	21	chr6:26087607:26088446	hyper	1.91e-13	0.0035	0.28	0.227	6	chr6	26088201	26088203	+	HFE;HIST1H2BB	1to5kb,introns	inter	-0.414	0.994
cg19320816	21	chr6:26087607:26088446	hyper	1.91e-13	0.0035	0.28	0.227	6	chr6	26087775	26087777	+	HFE;HIST1H2BB	1to5kb,introns,exonintronboundaries	inter	-0.375	0.556
cg20485758	21	chr6:26087607:26088446	hyper	1.91e-13	0.0035	0.28	0.227	6	chr6	26088445	26088447	-	HFE;HIST1H2BB	NA	inter	-0.323	0.398
cg00243661	22	chr11:6913644:6914389	hyper	1.82e-08	0.0056	0.26	0.215	2	chr11	6913643	6913645	-	OR2D2	cds,exons,firstexons,intronexonboundaries	inter	-0.205	0.914
cg21025142	22	chr11:6913644:6914389	hyper	1.82e-08	0.0056	0.26	0.215	2	chr11	6914388	6914390	+	OR2D2	NA	inter	-0.176	0.534
cg02273846	23	chr14:29242040:29244278	hyper	5.25e-20	0.00674	0.3	0.155	12	chr14	29242822	29242824	+	LINC01551	introns,exonintronboundaries	shores	-0.159	0.798
cg03505995	23	chr14:29242040:29244278	hyper	5.25e-20	0.00674	0.3	0.155	12	chr14	29244152	29244154	+	LINC01551	introns	shores	-0.336	0.666
cg04184232	23	chr14:29242040:29244278	hyper	5.25e-20	0.00674	0.3	0.155	12	chr14	29243233	29243235	+	LINC01551	introns	shores	-0.305	0.292
cg04991036	23	chr14:29242040:29244278	hyper	5.25e-20	0.00674	0.3	0.155	12	chr14	29243761	29243763	-	LINC01551	NA	islands	-0.184	0.803
cg06779110	23	chr14:29242040:29244278	hyper	5.25e-20	0.00674	0.3	0.155	12	chr14	29243172	29243174	-	LINC01551	NA	shores	-0.246	0.954
cg17007640	23	chr14:29242040:29244278	hyper	5.25e-20	0.00674	0.3	0.155	12	chr14	29243503	29243505	-	LINC01551	NA	islands	-0.189	0.882
cg18875371	23	chr14:29242040:29244278	hyper	5.25e-20	0.00674	0.3	0.155	12	chr14	29244184	29244186	+	LINC01551	introns	shores	-0.309	0.952
cg21195256	23	chr14:29242040:29244278	hyper	5.25e-20	0.00674	0.3	0.155	12	chr14	29244277	29244279	+	LINC01551	introns	shores	-0.276	0.162
cg21542248	23	chr14:29242040:29244278	hyper	5.25e-20	0.00674	0.3	0.155	12	chr14	29243621	29243623	+	LINC01551	introns	islands	-0.187	0.99
cg22337128	23	chr14:29242040:29244278	hyper	5.25e-20	0.00674	0.3	0.155	12	chr14	29243403	29243405	+	LINC01551	introns	islands,shores	-0.277	0.979
cg22400166	23	chr14:29242040:29244278	hyper	5.25e-20	0.00674	0.3	0.155	12	chr14	29242039	29242041	+	LINC01551	cds,exons,firstexons,exonintronboundaries	shores	-0.3	0.893
cg23302649	23	chr14:29242040:29244278	hyper	5.25e-20	0.00674	0.3	0.155	12	chr14	29243689	29243691	+	LINC01551	introns	islands	-0.217	0.833
cg07587796	24	chr4:111397134:111398146	hyper	1.59e-24	0.00754	0.19	0.115	11	chr4	111397400	111397402	+	ENPEP	5UTRs,exons,firstexons	shores	-0.184	0.64
cg08310176	24	chr4:111397134:111398146	hyper	1.59e-24	0.00754	0.19	0.115	11	chr4	111398145	111398147	+	ENPEP	cds,exons,firstexons,exonintronboundaries	shores	-0.145	0.818
cg09248380	24	chr4:111397134:111398146	hyper	1.59e-24	0.00754	0.19	0.115	11	chr4	111397189	111397191	-	ENPEP	NA	shores	-0.216	0.686
cg15406387	24	chr4:111397134:111398146	hyper	1.59e-24	0.00754	0.19	0.115	11	chr4	111397331	111397333	+	ENPEP	5UTRs,exons,firstexons	shores	-0.204	0.269
cg15711616	24	chr4:111397134:111398146	hyper	1.59e-24	0.00754	0.19	0.115	11	chr4	111397760	111397762	-	ENPEP	NA	islands	-0.0515	0.815
cg15810415	24	chr4:111397134:111398146	hyper	1.59e-24	0.00754	0.19	0.115	11	chr4	111397133	111397135	-	ENPEP	NA	shores	-0.206	0.798
cg17854440	24	chr4:111397134:111398146	hyper	1.59e-24	0.00754	0.19	0.115	11	chr4	111397580	111397582	-	ENPEP	NA	shores	-0.123	0.0592
cg18944383	24	chr4:111397134:111398146	hyper	1.59e-24	0.00754	0.19	0.115	11	chr4	111397178	111397180	-	ENPEP	NA	shores	-0.0908	0.583
cg20773127	24	chr4:111397134:111398146	hyper	1.59e-24	0.00754	0.19	0.115	11	chr4	111397154	111397156	+	ENPEP	promoters	shores	-0.212	0.906
cg22888902	24	chr4:111397134:111398146	hyper	1.59e-24	0.00754	0.19	0.115	11	chr4	111398041	111398043	+	ENPEP	cds,exons,firstexons,exonintronboundaries	islands	-0.125	0.538
cg23169614	24	chr4:111397134:111398146	hyper	1.59e-24	0.00754	0.19	0.115	11	chr4	111398087	111398089	-	ENPEP	NA	islands	-0.108	0.869
cg02255004	25	chr4:80748552:80748660	hyper	1.06e-07	0.00773	0.19	0.183	2	chr4	80748659	80748661	-	PCAT4	NA	inter	-0.199	0.206
cg07124719	25	chr4:80748552:80748660	hyper	1.06e-07	0.00773	0.19	0.183	2	chr4	80748551	80748553	-	PCAT4	NA	inter	-0.168	0.695
cg01961965	26	chr7:157694404:157697628	hypo	5.4e-18	0.00853	-0.17	-0.1	18	chr7	157694403	157694405	+	PTPRN2	NA	islands	0.152	0.341
cg01999622	26	chr7:157694404:157697628	hypo	5.4e-18	0.00853	-0.17	-0.1	18	chr7	157694572	157694574	+	PTPRN2	NA	islands	0.107	0.929
cg02041981	26	chr7:157694404:157697628	hypo	5.4e-18	0.00853	-0.17	-0.1	18	chr7	157695877	157695879	-	PTPRN2	introns	shores	0.0967	0.935
cg02562602	26	chr7:157694404:157697628	hypo	5.4e-18	0.00853	-0.17	-0.1	18	chr7	157694515	157694517	-	PTPRN2	introns	islands	0.0898	0.946
cg02860108	26	chr7:157694404:157697628	hypo	5.4e-18	0.00853	-0.17	-0.1	18	chr7	157695229	157695231	+	PTPRN2	NA	islands	0.105	0.783
cg04087039	26	chr7:157694404:157697628	hypo	5.4e-18	0.00853	-0.17	-0.1	18	chr7	157697458	157697460	+	PTPRN2	NA	shelves	0.0752	0.995
cg04246957	26	chr7:157694404:157697628	hypo	5.4e-18	0.00853	-0.17	-0.1	18	chr7	157696588	157696590	+	PTPRN2	NA	shores	0.069	0.969
cg05874166	26	chr7:157694404:157697628	hypo	5.4e-18	0.00853	-0.17	-0.1	18	chr7	157695356	157695358	+	PTPRN2	NA	islands	0.069	0.754
cg06018853	26	chr7:157694404:157697628	hypo	5.4e-18	0.00853	-0.17	-0.1	18	chr7	157696838	157696840	+	PTPRN2	NA	shores	0.0626	0.957
cg10322560	26	chr7:157694404:157697628	hypo	5.4e-18	0.00853	-0.17	-0.1	18	chr7	157694744	157694746	+	PTPRN2	NA	shores	0.099	0.0864
cg12015948	26	chr7:157694404:157697628	hypo	5.4e-18	0.00853	-0.17	-0.1	18	chr7	157697370	157697372	+	PTPRN2	NA	shelves	0.056	0.815
cg14582691	26	chr7:157694404:157697628	hypo	5.4e-18	0.00853	-0.17	-0.1	18	chr7	157695025	157695027	+	PTPRN2	NA	islands,shores	0.125	0.853
cg18948899	26	chr7:157694404:157697628	hypo	5.4e-18	0.00853	-0.17	-0.1	18	chr7	157695837	157695839	-	PTPRN2	introns	shores	0.0899	0.186
cg19434087	26	chr7:157694404:157697628	hypo	5.4e-18	0.00853	-0.17	-0.1	18	chr7	157696663	157696665	-	PTPRN2	introns	shores	0.0787	0.838
cg19437757	26	chr7:157694404:157697628	hypo	5.4e-18	0.00853	-0.17	-0.1	18	chr7	157697056	157697058	+	PTPRN2	NA	shores	0.0785	0.786
cg22213057	26	chr7:157694404:157697628	hypo	5.4e-18	0.00853	-0.17	-0.1	18	chr7	157697239	157697241	-	PTPRN2	introns	shores	0.101	0.906
cg23447239	26	chr7:157694404:157697628	hypo	5.4e-18	0.00853	-0.17	-0.1	18	chr7	157697627	157697629	-	PTPRN2	introns	shelves	0.0884	0.958
cg24500428	26	chr7:157694404:157697628	hypo	5.4e-18	0.00853	-0.17	-0.1	18	chr7	157695746	157695748	-	PTPRN2	introns	shores	0.0543	0.0434
cg02134660	27	chr6:54710399:54711838	hyper	7.47e-21	0.00899	0.22	0.153	10	chr6	54710398	54710400	+	FAM83B	1to5kb	shores	-0.0722	0.21
cg03024372	27	chr6:54710399:54711838	hyper	7.47e-21	0.00899	0.22	0.153	10	chr6	54711475	54711477	-	FAM83B	NA	islands	-0.312	0.817
cg04690482	27	chr6:54710399:54711838	hyper	7.47e-21	0.00899	0.22	0.153	10	chr6	54711387	54711389	+	FAM83B	promoters	islands	-0.206	0.97
cg05155704	27	chr6:54710399:54711838	hyper	7.47e-21	0.00899	0.22	0.153	10	chr6	54711275	54711277	+	FAM83B	promoters	islands	-0.257	0.323
cg07267782	27	chr6:54710399:54711838	hyper	7.47e-21	0.00899	0.22	0.153	10	chr6	54711226	54711228	-	FAM83B	NA	islands	-0.296	0.855
cg14989959	27	chr6:54710399:54711838	hyper	7.47e-21	0.00899	0.22	0.153	10	chr6	54711470	54711472	-	FAM83B	NA	islands	-0.258	0.0415
cg18532076	27	chr6:54710399:54711838	hyper	7.47e-21	0.00899	0.22	0.153	10	chr6	54711416	54711418	+	FAM83B	promoters	islands	-0.165	0.972
cg19716238	27	chr6:54710399:54711838	hyper	7.47e-21	0.00899	0.22	0.153	10	chr6	54711377	54711379	-	FAM83B	NA	islands	-0.269	0.991
cg20497803	27	chr6:54710399:54711838	hyper	7.47e-21	0.00899	0.22	0.153	10	chr6	54711837	54711839	+	FAM83B	introns	islands	-0.234	0.997
cg21227040	27	chr6:54710399:54711838	hyper	7.47e-21	0.00899	0.22	0.153	10	chr6	54711428	54711430	+	FAM83B	promoters,exonintronboundaries	islands	-0.128	0.985
cg13439181	28	chr9:35757158:35757314	hyper	3.89e-07	0.0105	0.23	0.224	2	chr9	35757157	35757159	-	MSMP;RGP1;RP11-112J3.15	1to5kb	islands	-0.179	0.955
cg20227976	28	chr9:35757158:35757314	hyper	3.89e-07	0.0105	0.23	0.224	2	chr9	35757313	35757315	+	MSMP;RGP1;RP11-112J3.15	NA	islands	-0.19	0.952
cg01536011	29	chr8:101170019:101171646	hyper	1.75e-27	0.0109	0.21	0.137	17	chr8	101170576	101170578	+	SPAG1;Y_RNA	5UTRs,exons,firstexons,introns	islands	-0.31	0.774
cg04958845	29	chr8:101170019:101171646	hyper	1.75e-27	0.0109	0.21	0.137	17	chr8	101170201	101170203	+	SPAG1;Y_RNA	promoters,exonintronboundaries	islands	-0.229	0.971
cg05833318	29	chr8:101170019:101171646	hyper	1.75e-27	0.0109	0.21	0.137	17	chr8	101170643	101170645	+	SPAG1;Y_RNA	5UTRs,exons,firstexons,introns,exonintronboundaries	islands	-0.276	0.975
cg06768655	29	chr8:101170019:101171646	hyper	1.75e-27	0.0109	0.21	0.137	17	chr8	101170564	101170566	+	SPAG1;Y_RNA	5UTRs,exons,firstexons,introns	islands	-0.317	0.991
cg06993761	29	chr8:101170019:101171646	hyper	1.75e-27	0.0109	0.21	0.137	17	chr8	101170140	101170142	+	SPAG1;Y_RNA	promoters	shores	-0.199	0.98
cg07239293	29	chr8:101170019:101171646	hyper	1.75e-27	0.0109	0.21	0.137	17	chr8	101170670	101170672	+	SPAG1;Y_RNA	5UTRs,exons,firstexons,introns,exonintronboundaries	islands	-0.306	0.956
cg08198517	29	chr8:101170019:101171646	hyper	1.75e-27	0.0109	0.21	0.137	17	chr8	101170221	101170223	+	SPAG1;Y_RNA	promoters,exonintronboundaries	islands	-0.209	0.897
cg08681365	29	chr8:101170019:101171646	hyper	1.75e-27	0.0109	0.21	0.137	17	chr8	101170047	101170049	-	SPAG1;Y_RNA	NA	shores	-0.126	0.922
cg11192808	29	chr8:101170019:101171646	hyper	1.75e-27	0.0109	0.21	0.137	17	chr8	101170184	101170186	+	SPAG1;Y_RNA	promoters,exonintronboundaries	islands	-0.168	0.825
cg11997853	29	chr8:101170019:101171646	hyper	1.75e-27	0.0109	0.21	0.137	17	chr8	101171645	101171647	+	SPAG1	introns	shores	0.0648	0.353
cg16150678	29	chr8:101170019:101171646	hyper	1.75e-27	0.0109	0.21	0.137	17	chr8	101170368	101170370	+	SPAG1;Y_RNA	promoters,introns,exonintronboundaries	islands	-0.271	0.971
cg16192717	29	chr8:101170019:101171646	hyper	1.75e-27	0.0109	0.21	0.137	17	chr8	101170526	101170528	+	SPAG1;Y_RNA	promoters,introns,exonintronboundaries	islands	-0.255	0.993
cg20295949	29	chr8:101170019:101171646	hyper	1.75e-27	0.0109	0.21	0.137	17	chr8	101170028	101170030	-	SPAG1;Y_RNA	NA	shores	-0.155	0.774
cg20857228	29	chr8:101170019:101171646	hyper	1.75e-27	0.0109	0.21	0.137	17	chr8	101170191	101170193	+	SPAG1;Y_RNA	promoters,exonintronboundaries	islands	-0.224	0.955
cg21536042	29	chr8:101170019:101171646	hyper	1.75e-27	0.0109	0.21	0.137	17	chr8	101170030	101170032	-	SPAG1;Y_RNA	NA	shores	-0.127	0.874
cg27170159	29	chr8:101170019:101171646	hyper	1.75e-27	0.0109	0.21	0.137	17	chr8	101170018	101170020	-	SPAG1;Y_RNA	NA	shores	-0.0741	0.511
cg27537600	29	chr8:101170019:101171646	hyper	1.75e-27	0.0109	0.21	0.137	17	chr8	101170390	101170392	+	SPAG1;Y_RNA	promoters,introns,exonintronboundaries	islands	-0.251	0.887
cg07191152	30	chr1:25061987:25062925	hyper	3.57e-06	0.0128	0.16	0.136	2	chr1	25061986	25061988	+	NA	intergenic	inter	-0.0826	0.991
cg27425146	30	chr1:25061987:25062925	hyper	3.57e-06	0.0128	0.16	0.136	2	chr1	25062924	25062926	-	NA	intergenic	inter	-0.121	0.832
cg04240493	31	chr3:148414664:148416308	hyper	2.28e-14	0.0133	0.19	0.151	8	chr3	148414663	148414665	-	AGTR1;RPL38P1	NA	shores	-0.127	0.953
cg04807594	31	chr3:148414664:148416308	hyper	2.28e-14	0.0133	0.19	0.151	8	chr3	148415746	148415748	+	AGTR1	5UTRs,exons,firstexons,exonintronboundaries	islands	-0.192	0.327
cg04878152	31	chr3:148414664:148416308	hyper	2.28e-14	0.0133	0.19	0.151	8	chr3	148415959	148415961	-	AGTR1	NA	shores	-0.201	0.977
cg05710753	31	chr3:148414664:148416308	hyper	2.28e-14	0.0133	0.19	0.151	8	chr3	148415442	148415444	+	AGTR1;RPL38P1	promoters	islands,shores	-0.293	0.247
cg20906621	31	chr3:148414664:148416308	hyper	2.28e-14	0.0133	0.19	0.151	8	chr3	148416307	148416309	+	AGTR1	introns	shores	-0.151	0.421
cg21457909	31	chr3:148414664:148416308	hyper	2.28e-14	0.0133	0.19	0.151	8	chr3	148416018	148416020	+	AGTR1	introns,exonintronboundaries	shores	-0.128	0.86
cg22082709	31	chr3:148414664:148416308	hyper	2.28e-14	0.0133	0.19	0.151	8	chr3	148415515	148415517	-	AGTR1	NA	islands	-0.208	0.985
cg22498996	31	chr3:148414664:148416308	hyper	2.28e-14	0.0133	0.19	0.151	8	chr3	148415623	148415625	-	AGTR1	NA	islands	-0.209	0.969
cg04991452	32	chr14:106306830:106307623	hypo	5.65e-10	0.0143	-0.16	-0.105	4	chr14	106306928	106306930	+	IGHD;IGHG1;IGHG3	NA	inter	0.11	0.944
cg13106215	32	chr14:106306830:106307623	hypo	5.65e-10	0.0143	-0.16	-0.105	4	chr14	106306829	106306831	+	IGHD;IGHG1;IGHG3	NA	inter	0.0694	0.982
cg19571360	32	chr14:106306830:106307623	hypo	5.65e-10	0.0143	-0.16	-0.105	4	chr14	106307029	106307031	+	IGHD;IGHG1;IGHG3	NA	inter	0.131	0.215
cg20902104	32	chr14:106306830:106307623	hypo	5.65e-10	0.0143	-0.16	-0.105	4	chr14	106307622	106307624	-	IGHD;IGHG1;IGHG3	introns,intronexonboundaries	inter	0.085	0.955
cg01840128	33	chr5:1206645:1207464	hyper	4.46e-11	0.0159	0.19	0.133	5	chr5	1207204	1207206	+	SLC6A19	introns	islands	-0.156	0.717
cg04718185	33	chr5:1206645:1207464	hyper	4.46e-11	0.0159	0.19	0.133	5	chr5	1207045	1207047	+	SLC6A19	introns	islands,shores	-0.163	0.59
cg09648809	33	chr5:1206645:1207464	hyper	4.46e-11	0.0159	0.19	0.133	5	chr5	1207230	1207232	-	SLC6A19	NA	islands	-0.144	0.221
cg11666857	33	chr5:1206645:1207464	hyper	4.46e-11	0.0159	0.19	0.133	5	chr5	1207463	1207465	+	SLC6A19	introns	islands	-0.189	0.807
cg20706711	33	chr5:1206645:1207464	hyper	4.46e-11	0.0159	0.19	0.133	5	chr5	1206644	1206646	+	SLC6A19	introns	shores	-0.145	0.127
cg12012319	34	chr7:126675358:126675528	hyper	2.81e-08	0.0176	0.29	0.191	2	chr7	126675527	126675529	+	GRM8	NA	inter	-0.298	0.0541
cg22319267	34	chr7:126675358:126675528	hyper	2.81e-08	0.0176	0.29	0.191	2	chr7	126675357	126675359	-	GRM8	introns	inter	-0.141	0.972
cg00290626	35	chr8:132499131:132499419	hyper	8.22e-07	0.0211	0.19	0.128	2	chr8	132499130	132499132	-	NA	intergenic	inter	-0.237	0.92
cg16264520	35	chr8:132499131:132499419	hyper	8.22e-07	0.0211	0.19	0.128	2	chr8	132499418	132499420	+	NA	intergenic	inter	-0.12	0.897
cg04120686	36	chr3:169383292:169384648	hyper	2.79e-09	0.022	0.28	0.165	5	chr3	169384409	169384411	-	NA	1to5kb	shores	-0.236	0.991
cg09380805	36	chr3:169383292:169384648	hyper	2.79e-09	0.022	0.28	0.165	5	chr3	169384033	169384035	+	NA	NA	shelves	-0.253	0.953
cg10703884	36	chr3:169383292:169384648	hyper	2.79e-09	0.022	0.28	0.165	5	chr3	169384647	169384649	-	NA	1to5kb	shores	-0.221	0.901
cg14580747	36	chr3:169383292:169384648	hyper	2.79e-09	0.022	0.28	0.165	5	chr3	169384518	169384520	-	NA	1to5kb	shores	-0.201	0.666
cg19825437	36	chr3:169383292:169384648	hyper	2.79e-09	0.022	0.28	0.165	5	chr3	169383291	169383293	+	NA	NA	shelves	-0.2	0.95
cg08527324	37	chr17:54655317:54655325	hyper	2.24e-06	0.0238	0.15	0.121	2	chr17	54655324	54655326	+	NA	intergenic	inter	-0.1	0.933
cg21481503	37	chr17:54655317:54655325	hyper	2.24e-06	0.0238	0.15	0.121	2	chr17	54655316	54655318	+	NA	intergenic	inter	-0.0432	0.989
cg00570906	38	chr6:33047185:33049505	hyper	1.42e-42	0.0239	0.19	0.112	30	chr6	33048808	33048810	+	HLA-DPA1;HLA-DPB1	exons,introns,exonintronboundaries	islands	-0.0892	0.277
cg01132696	38	chr6:33047185:33049505	hyper	1.42e-42	0.0239	0.19	0.112	30	chr6	33048557	33048559	+	HLA-DPA1;HLA-DPB1	cds,5UTRs,exons,firstexons,exonintronboundaries	islands	-0.14	0.851
cg02197634	38	chr6:33047185:33049505	hyper	1.42e-42	0.0239	0.19	0.112	30	chr6	33048874	33048876	+	HLA-DPA1;HLA-DPB1	exons,introns,exonintronboundaries	shores	-0.0119	0.401
cg02692313	38	chr6:33047185:33049505	hyper	1.42e-42	0.0239	0.19	0.112	30	chr6	33048443	33048445	-	HLA-DPA1;HLA-DPB1	introns,intronexonboundaries,exonintronboundaries	islands	-0.167	0.915
cg03229061	38	chr6:33047185:33049505	hyper	1.42e-42	0.0239	0.19	0.112	30	chr6	33048482	33048484	-	HLA-DPA1;HLA-DPB1	5UTRs,exons,firstexons,intronexonboundaries,exonintronboundaries	islands	-0.0777	0.173
cg03636880	38	chr6:33047185:33049505	hyper	1.42e-42	0.0239	0.19	0.112	30	chr6	33048686	33048688	+	HLA-DPA1;HLA-DPB1	cds,exons,firstexons,exonintronboundaries	islands	-0.118	0.328
cg05798641	38	chr6:33047185:33049505	hyper	1.42e-42	0.0239	0.19	0.112	30	chr6	33048918	33048920	-	HLA-DPA1;HLA-DPB1	promoters	shores	-0.00766	0.291
cg06437840	38	chr6:33047185:33049505	hyper	1.42e-42	0.0239	0.19	0.112	30	chr6	33048528	33048530	+	HLA-DPA1;HLA-DPB1	cds,5UTRs,exons,firstexons,exonintronboundaries	islands	-0.143	0.99
cg08796706	38	chr6:33047185:33049505	hyper	1.42e-42	0.0239	0.19	0.112	30	chr6	33049359	33049361	-	HLA-DPA1;HLA-DPB1	promoters	shores	0.0239	0.531
cg09059466	38	chr6:33047185:33049505	hyper	1.42e-42	0.0239	0.19	0.112	30	chr6	33048085	33048087	+	HLA-DPA1;HLA-DPB1	promoters,introns	shores	-0.21	0.959
cg09234582	38	chr6:33047185:33049505	hyper	1.42e-42	0.0239	0.19	0.112	30	chr6	33048285	33048287	-	HLA-DPA1;HLA-DPB1	introns,exonintronboundaries	shores	-0.137	0.661
cg10850215	38	chr6:33047185:33049505	hyper	1.42e-42	0.0239	0.19	0.112	30	chr6	33048468	33048470	-	HLA-DPA1;HLA-DPB1	5UTRs,exons,firstexons,intronexonboundaries,exonintronboundaries	islands	-0.0993	0.799
cg12893780	38	chr6:33047185:33049505	hyper	1.42e-42	0.0239	0.19	0.112	30	chr6	33048751	33048753	+	HLA-DPA1;HLA-DPB1	exons,introns,exonintronboundaries	islands	-0.14	0.639
cg13349035	38	chr6:33047185:33049505	hyper	1.42e-42	0.0239	0.19	0.112	30	chr6	33048309	33048311	+	HLA-DPA1;HLA-DPB1	promoters,introns	shores	-0.107	0.898
cg13581859	38	chr6:33047185:33049505	hyper	1.42e-42	0.0239	0.19	0.112	30	chr6	33048705	33048707	+	HLA-DPA1;HLA-DPB1	cds,exons,firstexons,exonintronboundaries	islands	-0.0736	0.574
cg14428733	38	chr6:33047185:33049505	hyper	1.42e-42	0.0239	0.19	0.112	30	chr6	33049504	33049506	-	HLA-DPA1;HLA-DPB1	promoters	shores	-0.033	0.918
cg14801692	38	chr6:33047185:33049505	hyper	1.42e-42	0.0239	0.19	0.112	30	chr6	33048591	33048593	-	HLA-DPA1;HLA-DPB1	promoters,intronexonboundaries,exonintronboundaries	islands	-0.132	0.972
cg14870156	38	chr6:33047185:33049505	hyper	1.42e-42	0.0239	0.19	0.112	30	chr6	33048539	33048541	+	HLA-DPA1;HLA-DPB1	cds,5UTRs,exons,firstexons,exonintronboundaries	islands	-0.126	0.194
cg15734436	38	chr6:33047185:33049505	hyper	1.42e-42	0.0239	0.19	0.112	30	chr6	33047184	33047186	+	HLA-DPA1;HLA-DPB1;RPL32P1	1to5kb,introns	shores	-0.0721	0.148
cg15829535	38	chr6:33047185:33049505	hyper	1.42e-42	0.0239	0.19	0.112	30	chr6	33048759	33048761	+	HLA-DPA1;HLA-DPB1	exons,introns,exonintronboundaries	islands	-0.0894	0.698
cg17362900	38	chr6:33047185:33049505	hyper	1.42e-42	0.0239	0.19	0.112	30	chr6	33047943	33047945	+	HLA-DPA1;HLA-DPB1	promoters,introns	shores	-0.0768	0.959
cg17588455	38	chr6:33047185:33049505	hyper	1.42e-42	0.0239	0.19	0.112	30	chr6	33048484	33048486	-	HLA-DPA1;HLA-DPB1	5UTRs,exons,firstexons,intronexonboundaries,exonintronboundaries	islands	-0.086	0.992
cg19053046	38	chr6:33047185:33049505	hyper	1.42e-42	0.0239	0.19	0.112	30	chr6	33048253	33048255	+	HLA-DPA1;HLA-DPB1	promoters,introns	shores	-0.119	0.791
cg19404567	38	chr6:33047185:33049505	hyper	1.42e-42	0.0239	0.19	0.112	30	chr6	33049493	33049495	-	HLA-DPA1;HLA-DPB1	promoters	shores	-0.0227	0.835
cg19990651	38	chr6:33047185:33049505	hyper	1.42e-42	0.0239	0.19	0.112	30	chr6	33048554	33048556	+	HLA-DPA1;HLA-DPB1	cds,5UTRs,exons,firstexons,exonintronboundaries	islands	-0.139	0.574
cg20223237	38	chr6:33047185:33049505	hyper	1.42e-42	0.0239	0.19	0.112	30	chr6	33048734	33048736	+	HLA-DPA1;HLA-DPB1	exons,introns,exonintronboundaries	islands	-0.0488	0.634
cg25045942	38	chr6:33047185:33049505	hyper	1.42e-42	0.0239	0.19	0.112	30	chr6	33048290	33048292	+	HLA-DPA1;HLA-DPB1	promoters,introns	shores	-0.107	0.786
cg25491704	38	chr6:33047185:33049505	hyper	1.42e-42	0.0239	0.19	0.112	30	chr6	33048878	33048880	+	HLA-DPA1;HLA-DPB1	exons,introns,exonintronboundaries	shores	0.00651	0.69
cg25511667	38	chr6:33047185:33049505	hyper	1.42e-42	0.0239	0.19	0.112	30	chr6	33048731	33048733	+	HLA-DPA1;HLA-DPB1	exons,introns,exonintronboundaries	islands	-0.0816	0.978
cg26645432	38	chr6:33047185:33049505	hyper	1.42e-42	0.0239	0.19	0.112	30	chr6	33048501	33048503	+	HLA-DPA1;HLA-DPB1	cds,5UTRs,exons,firstexons	islands	-0.155	0.166
cg00755836	39	chr1:246887303:246888301	hyper	2.44e-21	0.0253	0.33	0.181	10	chr1	246888205	246888207	+	SCCPDH	introns	shores	-0.359	0.951
cg06946154	39	chr1:246887303:246888301	hyper	2.44e-21	0.0253	0.33	0.181	10	chr1	246887941	246887943	+	SCCPDH	introns,exonintronboundaries	islands	-0.375	0.638
cg08261858	39	chr1:246887303:246888301	hyper	2.44e-21	0.0253	0.33	0.181	10	chr1	246887302	246887304	+	SCCPDH	promoters	islands	-0.236	0.958
cg15210596	39	chr1:246887303:246888301	hyper	2.44e-21	0.0253	0.33	0.181	10	chr1	246887324	246887326	-	SCCPDH	NA	islands	-0.18	0.995
cg17427154	39	chr1:246887303:246888301	hyper	2.44e-21	0.0253	0.33	0.181	10	chr1	246887379	246887381	+	SCCPDH	5UTRs,exons,firstexons	islands	-0.195	0.995
cg20478514	39	chr1:246887303:246888301	hyper	2.44e-21	0.0253	0.33	0.181	10	chr1	246887463	246887465	-	SCCPDH	NA	islands	-0.128	0.922
cg22475246	39	chr1:246887303:246888301	hyper	2.44e-21	0.0253	0.33	0.181	10	chr1	246888026	246888028	-	SCCPDH	NA	islands	-0.301	0.955
cg23613205	39	chr1:246887303:246888301	hyper	2.44e-21	0.0253	0.33	0.181	10	chr1	246887765	246887767	+	SCCPDH	cds,exons,firstexons,exonintronboundaries	islands	-0.283	0.875
cg26309691	39	chr1:246887303:246888301	hyper	2.44e-21	0.0253	0.33	0.181	10	chr1	246887943	246887945	+	SCCPDH	introns,exonintronboundaries	islands	-0.398	0.596
cg26361329	39	chr1:246887303:246888301	hyper	2.44e-21	0.0253	0.33	0.181	10	chr1	246888300	246888302	+	SCCPDH	introns	shores	-0.358	0.317
cg04191403	40	chr16:87637999:87638542	hyper	4.6e-10	0.0265	0.19	0.0969	4	chr16	87637998	87638000	-	JPH3	NA	shores	-0.0931	0.922
cg04586299	40	chr16:87637999:87638542	hyper	4.6e-10	0.0265	0.19	0.0969	4	chr16	87638483	87638485	-	JPH3	NA	shores	0.0146	0.0991
cg10033488	40	chr16:87637999:87638542	hyper	4.6e-10	0.0265	0.19	0.0969	4	chr16	87638379	87638381	-	JPH3	NA	shores	-0.018	0.922
cg26684601	40	chr16:87637999:87638542	hyper	4.6e-10	0.0265	0.19	0.0969	4	chr16	87638541	87638543	+	JPH3	introns	shores	-0.0392	0.816
cg02508881	41	chr8:142215736:142216276	hyper	7.56e-12	0.0267	0.29	0.204	4	chr8	142216118	142216120	-	NA	intergenic	islands	-0.273	0.893
cg06768944	41	chr8:142215736:142216276	hyper	7.56e-12	0.0267	0.29	0.204	4	chr8	142216275	142216277	+	NA	intergenic	islands	-0.26	0.507
cg09940032	41	chr8:142215736:142216276	hyper	7.56e-12	0.0267	0.29	0.204	4	chr8	142215735	142215737	+	NA	intergenic	islands	-0.231	0.968
cg16788286	41	chr8:142215736:142216276	hyper	7.56e-12	0.0267	0.29	0.204	4	chr8	142216030	142216032	-	NA	intergenic	islands	-0.309	0.946
cg00943384	42	chr15:98064827:98065822	hyper	1.61e-10	0.0287	0.25	0.168	3	chr15	98064826	98064828	+	CTD-2147F2.2	intergenic	inter	-0.112	0.71
cg25220320	42	chr15:98064827:98065822	hyper	1.61e-10	0.0287	0.25	0.168	3	chr15	98065739	98065741	-	CTD-2147F2.2	intergenic	inter	-0.268	0.186
cg25792999	42	chr15:98064827:98065822	hyper	1.61e-10	0.0287	0.25	0.168	3	chr15	98065821	98065823	+	CTD-2147F2.2	intergenic	inter	-0.207	0.779
cg02199826	43	chr4:74296522:74296726	hyper	3.61e-06	0.0295	0.2	0.162	2	chr4	74296725	74296727	-	AFP	NA	inter	-0.148	0.252
cg03874137	43	chr4:74296522:74296726	hyper	3.61e-06	0.0295	0.2	0.162	2	chr4	74296521	74296523	-	AFP	NA	inter	-0.226	0.993
cg03764585	44	chr1:203320190:203320541	hyper	5.48e-10	0.0309	0.14	0.123	6	chr1	203320222	203320224	+	FMOD	NA	inter	-0.148	0.297
cg04704856	44	chr1:203320190:203320541	hyper	5.48e-10	0.0309	0.14	0.123	6	chr1	203320189	203320191	+	FMOD	NA	inter	-0.143	0.296
cg16289210	44	chr1:203320190:203320541	hyper	5.48e-10	0.0309	0.14	0.123	6	chr1	203320395	203320397	+	FMOD	NA	inter	-0.218	0.99
cg22705746	44	chr1:203320190:203320541	hyper	5.48e-10	0.0309	0.14	0.123	6	chr1	203320505	203320507	+	FMOD	NA	inter	-0.216	0.549
cg26987645	44	chr1:203320190:203320541	hyper	5.48e-10	0.0309	0.14	0.123	6	chr1	203320385	203320387	+	FMOD	NA	inter	-0.226	0.826
cg27387030	44	chr1:203320190:203320541	hyper	5.48e-10	0.0309	0.14	0.123	6	chr1	203320540	203320542	-	FMOD	promoters	inter	-0.26	0.476
cg06874891	45	chr10:112524504:112524550	hypo	2.85e-06	0.0311	-0.2	-0.173	2	chr10	112524549	112524551	-	RBM20	NA	inter	0.212	0.944
cg18594033	45	chr10:112524504:112524550	hypo	2.85e-06	0.0311	-0.2	-0.173	2	chr10	112524503	112524505	-	RBM20	NA	inter	0.246	0.973
cg03815621	46	chr12:108039569:108039856	hyper	4.44e-07	0.0313	0.14	0.13	3	chr12	108039689	108039691	-	BTBD11	NA	inter	-0.0739	0.991
cg14401746	46	chr12:108039569:108039856	hyper	4.44e-07	0.0313	0.14	0.13	3	chr12	108039568	108039570	-	BTBD11	NA	inter	-0.0798	0.902
cg26515471	46	chr12:108039569:108039856	hyper	4.44e-07	0.0313	0.14	0.13	3	chr12	108039855	108039857	+	BTBD11	introns	inter	-0.11	0.783
cg02381385	47	chr19:52004630:52006105	hypo	6.2e-15	0.0314	-0.17	-0.118	11	chr19	52005187	52005189	-	SIGLEC12	promoters,1to5kb,intronexonboundaries	inter	0.0608	0.991
cg02695074	47	chr19:52004630:52006105	hypo	6.2e-15	0.0314	-0.17	-0.118	11	chr19	52005069	52005071	+	SIGLEC12	NA	inter	0.0239	0.0835
cg04336859	47	chr19:52004630:52006105	hypo	6.2e-15	0.0314	-0.17	-0.118	11	chr19	52005152	52005154	-	SIGLEC12	promoters,1to5kb,intronexonboundaries	inter	0.037	0.961
cg12013571	47	chr19:52004630:52006105	hypo	6.2e-15	0.0314	-0.17	-0.118	11	chr19	52006104	52006106	-	SIGLEC12	1to5kb	inter	0.0951	0.971
cg12530021	47	chr19:52004630:52006105	hypo	6.2e-15	0.0314	-0.17	-0.118	11	chr19	52004629	52004631	+	SIGLEC12	NA	inter	0.0853	0.96
cg13981787	47	chr19:52004630:52006105	hypo	6.2e-15	0.0314	-0.17	-0.118	11	chr19	52005175	52005177	-	SIGLEC12	promoters,1to5kb,intronexonboundaries	inter	0.0778	0.984
cg14953197	47	chr19:52004630:52006105	hypo	6.2e-15	0.0314	-0.17	-0.118	11	chr19	52005650	52005652	-	SIGLEC12	promoters,1to5kb	inter	0.12	0.949
cg17872326	47	chr19:52004630:52006105	hypo	6.2e-15	0.0314	-0.17	-0.118	11	chr19	52005981	52005983	-	SIGLEC12	promoters,1to5kb	inter	0.15	0.746
cg18986165	47	chr19:52004630:52006105	hypo	6.2e-15	0.0314	-0.17	-0.118	11	chr19	52005989	52005991	-	SIGLEC12	promoters,1to5kb	inter	0.187	0.329
cg25969123	47	chr19:52004630:52006105	hypo	6.2e-15	0.0314	-0.17	-0.118	11	chr19	52005107	52005109	-	SIGLEC12	promoters,1to5kb,intronexonboundaries	inter	0.0673	0.18
cg27086014	47	chr19:52004630:52006105	hypo	6.2e-15	0.0314	-0.17	-0.118	11	chr19	52004991	52004993	+	SIGLEC12	NA	inter	0.091	0.86
cg01978549	48	chr11:32851087:32851950	hyper	1.36e-14	0.0321	0.17	0.0998	11	chr11	32851086	32851088	-	PRRG4	NA	shores	-0.0851	0.907
cg03081205	48	chr11:32851087:32851950	hyper	1.36e-14	0.0321	0.17	0.0998	11	chr11	32851370	32851372	+	PRRG4	promoters	islands	-0.194	0.773
cg06972381	48	chr11:32851087:32851950	hyper	1.36e-14	0.0321	0.17	0.0998	11	chr11	32851377	32851379	+	PRRG4	promoters	islands	-0.17	0.693
cg09919787	48	chr11:32851087:32851950	hyper	1.36e-14	0.0321	0.17	0.0998	11	chr11	32851355	32851357	+	PRRG4	promoters	islands	-0.173	0.96
cg12956209	48	chr11:32851087:32851950	hyper	1.36e-14	0.0321	0.17	0.0998	11	chr11	32851239	32851241	+	PRRG4	promoters	islands	-0.137	0.937
cg13265437	48	chr11:32851087:32851950	hyper	1.36e-14	0.0321	0.17	0.0998	11	chr11	32851259	32851261	+	PRRG4	promoters	islands	-0.183	0.994
cg13770088	48	chr11:32851087:32851950	hyper	1.36e-14	0.0321	0.17	0.0998	11	chr11	32851360	32851362	+	PRRG4	promoters	islands	-0.213	0.835
cg14609458	48	chr11:32851087:32851950	hyper	1.36e-14	0.0321	0.17	0.0998	11	chr11	32851176	32851178	-	PRRG4	NA	islands	-0.0914	0.982
cg14700820	48	chr11:32851087:32851950	hyper	1.36e-14	0.0321	0.17	0.0998	11	chr11	32851345	32851347	+	PRRG4	promoters	islands	-0.198	0.62
cg19005368	48	chr11:32851087:32851950	hyper	1.36e-14	0.0321	0.17	0.0998	11	chr11	32851949	32851951	-	PRRG4	NA	islands	-0.092	0.991
cg23846459	48	chr11:32851087:32851950	hyper	1.36e-14	0.0321	0.17	0.0998	11	chr11	32851530	32851532	-	PRRG4	NA	islands	-0.194	0.97
cg06468133	49	chr11:3243891:3244486	hypo	2.78e-07	0.0331	-0.17	-0.116	3	chr11	3244440	3244442	+	NA	exonintronboundaries	inter	0.0784	0.383
cg17957235	49	chr11:3243891:3244486	hypo	2.78e-07	0.0331	-0.17	-0.116	3	chr11	3243890	3243892	+	MRGPRG-AS1	exons,3UTRs	shelves	0.038	0.991
cg21516443	49	chr11:3243891:3244486	hypo	2.78e-07	0.0331	-0.17	-0.116	3	chr11	3244485	3244487	-	NA	1to5kb	inter	0.00744	0.902
cg02250046	50	chr10:101824920:101825185	hyper	3.68e-09	0.0342	0.2	0.161	5	chr10	101825184	101825186	-	CPN1	introns,intronexonboundaries	islands	-0.0892	0.876
cg04359915	50	chr10:101824920:101825185	hyper	3.68e-09	0.0342	0.2	0.161	5	chr10	101825028	101825030	-	CPN1	cds,exons,intronexonboundaries,exonintronboundaries	islands	-0.162	0.739
cg11251234	50	chr10:101824920:101825185	hyper	3.68e-09	0.0342	0.2	0.161	5	chr10	101825054	101825056	-	CPN1	cds,exons,intronexonboundaries,exonintronboundaries	islands	-0.138	0.249
cg19754520	50	chr10:101824920:101825185	hyper	3.68e-09	0.0342	0.2	0.161	5	chr10	101825117	101825119	+	CPN1	NA	islands	-0.168	0.942
cg23247504	50	chr10:101824920:101825185	hyper	3.68e-09	0.0342	0.2	0.161	5	chr10	101824919	101824921	-	CPN1	introns,exonintronboundaries	shores	-0.156	0.644
cg00438541	51	chr20:19738018:19738589	hypo	3.15e-07	0.0363	-0.13	-0.0964	3	chr20	19738017	19738019	+	RP1-122P22.2;RP1-122P22.4	intergenic	shores	0.000992	0.961
cg06118126	51	chr20:19738018:19738589	hypo	3.15e-07	0.0363	-0.13	-0.0964	3	chr20	19738588	19738590	+	RP1-122P22.2;RP1-122P22.4	intergenic	islands	0.0199	0.688
cg12075659	51	chr20:19738018:19738589	hypo	3.15e-07	0.0363	-0.13	-0.0964	3	chr20	19738520	19738522	-	RP1-122P22.2;RP1-122P22.4	intergenic	islands	0.0227	0.98
cg00045118	52	chr8:93074521:93076177	hyper	2.04e-11	0.0371	0.29	0.141	6	chr8	93076176	93076178	+	RUNX1T1	NA	inter	-0.33	0.563
cg01851874	52	chr8:93074521:93076177	hyper	2.04e-11	0.0371	0.29	0.141	6	chr8	93074928	93074930	+	RUNX1T1	NA	inter	-0.312	0.345
cg02473460	52	chr8:93074521:93076177	hyper	2.04e-11	0.0371	0.29	0.141	6	chr8	93074520	93074522	+	RUNX1T1	NA	inter	-0.308	0.558
cg07120544	52	chr8:93074521:93076177	hyper	2.04e-11	0.0371	0.29	0.141	6	chr8	93076081	93076083	+	RUNX1T1	NA	inter	-0.19	0.498
cg18457433	52	chr8:93074521:93076177	hyper	2.04e-11	0.0371	0.29	0.141	6	chr8	93075533	93075535	-	RUNX1T1	promoters,introns	inter	-0.197	0.833
cg22334059	52	chr8:93074521:93076177	hyper	2.04e-11	0.0371	0.29	0.141	6	chr8	93075560	93075562	+	RUNX1T1	NA	inter	-0.338	0.623
cg01791935	53	chr4:81306753:81309007	hyper	6.78e-10	0.038	0.18	0.135	8	chr4	81309006	81309008	+	C4orf22;RP11-395C17.1	introns	shores	-0.128	0.63
cg02256198	53	chr4:81306753:81309007	hyper	6.78e-10	0.038	0.18	0.135	8	chr4	81306752	81306754	-	C4orf22	NA	shores	-0.168	0.445
cg04476125	53	chr4:81306753:81309007	hyper	6.78e-10	0.038	0.18	0.135	8	chr4	81308402	81308404	+	C4orf22;RP11-395C17.1	introns	shores	-0.129	0.718
cg07982899	53	chr4:81306753:81309007	hyper	6.78e-10	0.038	0.18	0.135	8	chr4	81307585	81307587	-	C4orf22;RP11-395C17.1	NA	islands	-0.148	0.697
cg13371456	53	chr4:81306753:81309007	hyper	6.78e-10	0.038	0.18	0.135	8	chr4	81307950	81307952	-	C4orf22;RP11-395C17.1	NA	islands	-0.0889	0.0829
cg13740508	53	chr4:81306753:81309007	hyper	6.78e-10	0.038	0.18	0.135	8	chr4	81307111	81307113	-	C4orf22	NA	shores	-0.112	0.947
cg17717282	53	chr4:81306753:81309007	hyper	6.78e-10	0.038	0.18	0.135	8	chr4	81307914	81307916	-	C4orf22;RP11-395C17.1	NA	islands	-0.0819	0.438
cg24563639	53	chr4:81306753:81309007	hyper	6.78e-10	0.038	0.18	0.135	8	chr4	81307329	81307331	-	C4orf22	NA	shores	-0.156	0.372
cg10323841	54	chr12:119474768:119474851	hypo	1.5e-05	0.04	-0.12	-0.112	2	chr12	119474767	119474769	-	RP11-364C11.2;SRRM4	NA	inter	0.0736	0.756
cg27106959	54	chr12:119474768:119474851	hypo	1.5e-05	0.04	-0.12	-0.112	2	chr12	119474850	119474852	-	RP11-364C11.2;SRRM4	NA	inter	0.0699	0.976
cg02282774	55	chr5:50262673:50266228	hyper	3.88e-14	0.0415	0.24	0.146	17	chr5	50264515	50264517	-	CTD-2089N3.3	intergenic	shores	-0.408	0.941
cg02644072	55	chr5:50262673:50266228	hyper	3.88e-14	0.0415	0.24	0.146	17	chr5	50264155	50264157	+	CTD-2089N3.1;CTD-2089N3.3	intergenic	shores	-0.307	0.201
cg03847373	55	chr5:50262673:50266228	hyper	3.88e-14	0.0415	0.24	0.146	17	chr5	50265766	50265768	-	CTD-2089N3.2;CTD-2089N3.3	intergenic	shores	-0.286	0.522
cg04087742	55	chr5:50262673:50266228	hyper	3.88e-14	0.0415	0.24	0.146	17	chr5	50264461	50264463	-	CTD-2089N3.3	intergenic	shores	-0.178	0.185
cg04184143	55	chr5:50262673:50266228	hyper	3.88e-14	0.0415	0.24	0.146	17	chr5	50263499	50263501	-	CTD-2089N3.1	intergenic	shores	-0.339	0.941
cg07173239	55	chr5:50262673:50266228	hyper	3.88e-14	0.0415	0.24	0.146	17	chr5	50264835	50264837	+	CTD-2089N3.3	intergenic	shores	-0.267	0.99
cg11216064	55	chr5:50262673:50266228	hyper	3.88e-14	0.0415	0.24	0.146	17	chr5	50263585	50263587	-	CTD-2089N3.1	intergenic	shores	-0.365	0.929
cg12440258	55	chr5:50262673:50266228	hyper	3.88e-14	0.0415	0.24	0.146	17	chr5	50265271	50265273	-	CTD-2089N3.2;CTD-2089N3.3	intergenic	islands	-0.214	0.689
cg14685796	55	chr5:50262673:50266228	hyper	3.88e-14	0.0415	0.24	0.146	17	chr5	50265659	50265661	+	CTD-2089N3.2;CTD-2089N3.3	intergenic	islands	-0.27	0.91
cg15473084	55	chr5:50262673:50266228	hyper	3.88e-14	0.0415	0.24	0.146	17	chr5	50265599	50265601	+	CTD-2089N3.2;CTD-2089N3.3	intergenic	islands	-0.226	0.936
cg17407677	55	chr5:50262673:50266228	hyper	3.88e-14	0.0415	0.24	0.146	17	chr5	50266227	50266229	-	CTD-2089N3.2	intergenic	shores	-0.267	0.938
cg18063495	55	chr5:50262673:50266228	hyper	3.88e-14	0.0415	0.24	0.146	17	chr5	50262795	50262797	-	CTD-2089N3.1	intergenic	shelves	-0.305	0.93
cg18063733	55	chr5:50262673:50266228	hyper	3.88e-14	0.0415	0.24	0.146	17	chr5	50265442	50265444	+	CTD-2089N3.2;CTD-2089N3.3	intergenic	islands	-0.229	0.997
cg19429599	55	chr5:50262673:50266228	hyper	3.88e-14	0.0415	0.24	0.146	17	chr5	50266098	50266100	+	CTD-2089N3.2	intergenic	shores	-0.257	0.992
cg22519545	55	chr5:50262673:50266228	hyper	3.88e-14	0.0415	0.24	0.146	17	chr5	50263681	50263683	+	CTD-2089N3.1	intergenic	shores	-0.27	0.926
cg23506042	55	chr5:50262673:50266228	hyper	3.88e-14	0.0415	0.24	0.146	17	chr5	50262672	50262674	-	CTD-2089N3.1	intergenic	shelves	-0.274	0.35
cg27307729	55	chr5:50262673:50266228	hyper	3.88e-14	0.0415	0.24	0.146	17	chr5	50264627	50264629	-	CTD-2089N3.3	intergenic	shores	-0.253	0.705
cg10819050	56	chr2:234883171:234883862	hypo	5.29e-05	0.0416	-0.11	-0.0993	2	chr2	234883170	234883172	-	TRPM8	NA	inter	0.0525	0.555
cg25883348	56	chr2:234883171:234883862	hypo	5.29e-05	0.0416	-0.11	-0.0993	2	chr2	234883861	234883863	-	TRPM8	NA	inter	0.0484	0.393
cg01462856	57	chr13:108922032:108922745	hyper	5.72e-12	0.0452	0.21	0.148	8	chr13	108922744	108922746	-	TNFSF13B	NA	inter	-0.301	0.74
cg09158314	57	chr13:108922032:108922745	hyper	5.72e-12	0.0452	0.21	0.148	8	chr13	108922149	108922151	+	TNFSF13B	5UTRs,exons,firstexons	inter	-0.212	0.822
cg09450063	57	chr13:108922032:108922745	hyper	5.72e-12	0.0452	0.21	0.148	8	chr13	108922503	108922505	+	TNFSF13B	cds,exons,firstexons,intronexonboundaries,exonintronboundaries	inter	-0.169	0.731
cg10864680	57	chr13:108922032:108922745	hyper	5.72e-12	0.0452	0.21	0.148	8	chr13	108922273	108922275	-	TNFSF13B	NA	inter	-0.225	0.798
cg18703238	57	chr13:108922032:108922745	hyper	5.72e-12	0.0452	0.21	0.148	8	chr13	108922360	108922362	-	TNFSF13B	NA	inter	-0.281	0.928
cg20945738	57	chr13:108922032:108922745	hyper	5.72e-12	0.0452	0.21	0.148	8	chr13	108922031	108922033	-	TNFSF13B	NA	inter	-0.205	0.45
cg21143446	57	chr13:108922032:108922745	hyper	5.72e-12	0.0452	0.21	0.148	8	chr13	108922339	108922341	-	TNFSF13B	NA	inter	-0.217	0.995
cg21784254	57	chr13:108922032:108922745	hyper	5.72e-12	0.0452	0.21	0.148	8	chr13	108922427	108922429	+	TNFSF13B	cds,exons,firstexons,exonintronboundaries	inter	-0.227	0.636
cg08278648	58	chr17:27503437:27503924	hyper	2.25e-07	0.0475	0.22	0.163	4	chr17	27503703	27503705	+	MYO18A	NA	islands	-0.128	0.99
cg08352292	58	chr17:27503437:27503924	hyper	2.25e-07	0.0475	0.22	0.163	4	chr17	27503755	27503757	-	MYO18A	5UTRs,exons,firstexons,introns,intronexonboundaries,exonintronboundaries	islands	-0.137	0.995
cg23952189	58	chr17:27503437:27503924	hyper	2.25e-07	0.0475	0.22	0.163	4	chr17	27503923	27503925	-	MYO18A	promoters,introns,intronexonboundaries	islands	-0.145	0.89
cg24081873	58	chr17:27503437:27503924	hyper	2.25e-07	0.0475	0.22	0.163	4	chr17	27503436	27503438	-	MYO18A	introns,exonintronboundaries	shores	-0.0638	0.991
cg15972496	59	chr8:47130777:47130822	hypo	3.35e-05	0.0483	-0.1	-0.104	2	chr8	47130776	47130778	-	NA	intergenic	inter	0.0996	0.144
cg20264573	59	chr8:47130777:47130822	hypo	3.35e-05	0.0483	-0.1	-0.104	2	chr8	47130821	47130823	+	NA	intergenic	inter	0.103	0.42
cg10798059	60	chr8:24815840:24816607	hyper	6.35e-08	0.0508	0.18	0.135	2	chr8	24816606	24816608	-	NA	1to5kb	shelves	-0.17	0.814
cg15416643	60	chr8:24815840:24816607	hyper	6.35e-08	0.0508	0.18	0.135	2	chr8	24815839	24815841	+	NEFL	NA	shores	-0.195	0.99
cg23302998	61	chr17:31888899:31889590	hypo	0.000171	0.0521	-0.14	-0.131	2	chr17	31888898	31888900	-	ASIC2	introns	inter	0.0779	0.45
cg25204186	61	chr17:31888899:31889590	hypo	0.000171	0.0521	-0.14	-0.131	2	chr17	31889589	31889591	-	ASIC2	introns	inter	0.0707	0.814
cg11837293	62	chr20:52356911:52357117	hypo	4.48e-05	0.0522	-0.24	-0.184	2	chr20	52356910	52356912	+	NA	intergenic	inter	0.0402	0.852
cg20178976	62	chr20:52356911:52357117	hypo	4.48e-05	0.0522	-0.24	-0.184	2	chr20	52357116	52357118	-	NA	intergenic	inter	0.0851	0.449
cg00147788	63	chr6:125855124:125855421	hyper	1.36e-07	0.0549	0.27	0.168	4	chr6	125855364	125855366	+	NA	intergenic	inter	-0.389	0.367
cg02612397	63	chr6:125855124:125855421	hyper	1.36e-07	0.0549	0.27	0.168	4	chr6	125855123	125855125	-	NA	intergenic	inter	-0.238	0.777
cg05601917	63	chr6:125855124:125855421	hyper	1.36e-07	0.0549	0.27	0.168	4	chr6	125855415	125855417	+	NA	intergenic	inter	-0.286	0.997
cg18501202	63	chr6:125855124:125855421	hyper	1.36e-07	0.0549	0.27	0.168	4	chr6	125855420	125855422	-	NA	intergenic	inter	-0.255	0.66
cg01536803	64	chr7:157967926:157968683	hypo	6.49e-07	0.0566	-0.11	-0.0925	4	chr7	157968577	157968579	-	PTPRN2	introns	inter	0.0776	0.982
cg06955214	64	chr7:157967926:157968683	hypo	6.49e-07	0.0566	-0.11	-0.0925	4	chr7	157968682	157968684	-	PTPRN2	introns	inter	0.128	0.982
cg25903223	64	chr7:157967926:157968683	hypo	6.49e-07	0.0566	-0.11	-0.0925	4	chr7	157967925	157967927	-	PTPRN2	introns	inter	0.11	0.992
cg27658314	64	chr7:157967926:157968683	hypo	6.49e-07	0.0566	-0.11	-0.0925	4	chr7	157968628	157968630	+	PTPRN2	NA	inter	0.122	0.366
cg01071314	65	chr1:3277000:3277623	hyper	4.74e-11	0.0582	0.24	0.161	4	chr1	3277622	3277624	+	PRDM16	introns	shelves	-0.0238	0.906
cg01602345	65	chr1:3277000:3277623	hyper	4.74e-11	0.0582	0.24	0.161	4	chr1	3277524	3277526	-	PRDM16	NA	shelves	-0.0595	0.868
cg13087441	65	chr1:3277000:3277623	hyper	4.74e-11	0.0582	0.24	0.161	4	chr1	3276999	3277001	-	PRDM16	NA	shores	0.0264	0.795
cg21167817	65	chr1:3277000:3277623	hyper	4.74e-11	0.0582	0.24	0.161	4	chr1	3277556	3277558	+	PRDM16	introns	shelves	-0.0497	0.962
cg00222472	66	chr1:164544748:164547119	hyper	2.82e-08	0.06	0.2	0.132	7	chr1	164545782	164545784	-	PBX1	NA	islands	-0.206	0.377
cg03323953	66	chr1:164544748:164547119	hyper	2.82e-08	0.06	0.2	0.132	7	chr1	164544747	164544749	-	PBX1	NA	shores	-0.151	0.882
cg06750897	66	chr1:164544748:164547119	hyper	2.82e-08	0.06	0.2	0.132	7	chr1	164545552	164545554	-	PBX1	NA	islands	-0.232	0.842
cg18181229	66	chr1:164544748:164547119	hyper	2.82e-08	0.06	0.2	0.132	7	chr1	164545698	164545700	-	PBX1	NA	islands	-0.233	0.0875
cg20682146	66	chr1:164544748:164547119	hyper	2.82e-08	0.06	0.2	0.132	7	chr1	164545842	164545844	+	PBX1	introns	islands	-0.129	0.961
cg20825416	66	chr1:164544748:164547119	hyper	2.82e-08	0.06	0.2	0.132	7	chr1	164547118	164547120	-	PBX1	NA	shores	-0.183	0.118
cg22238122	66	chr1:164544748:164547119	hyper	2.82e-08	0.06	0.2	0.132	7	chr1	164546142	164546144	+	PBX1	introns	shores	-0.216	0.661
cg04456219	67	chr7:17274056:17274337	hypo	7.75e-05	0.0604	-0.16	-0.141	2	chr7	17274336	17274338	-	NA	intergenic	inter	0.0198	0.948
cg09287864	67	chr7:17274056:17274337	hypo	7.75e-05	0.0604	-0.16	-0.141	2	chr7	17274055	17274057	-	NA	intergenic	inter	-0.0191	0.857
cg03137889	68	chr6:108454859:108455338	hyper	1.93e-08	0.0648	0.29	0.225	5	chr6	108454858	108454860	+	OSTM1;OSTM1-AS1	introns	shores	-0.162	0.597
cg08810584	68	chr6:108454859:108455338	hyper	1.93e-08	0.0648	0.29	0.225	5	chr6	108455271	108455273	-	OSTM1;OSTM1-AS1	NA	islands	-0.252	0.854
cg16095951	68	chr6:108454859:108455338	hyper	1.93e-08	0.0648	0.29	0.225	5	chr6	108455177	108455179	-	OSTM1;OSTM1-AS1	NA	islands	-0.166	0.669
cg22022799	68	chr6:108454859:108455338	hyper	1.93e-08	0.0648	0.29	0.225	5	chr6	108455337	108455339	+	OSTM1;OSTM1-AS1	introns	shores	-0.21	0.992
cg25862975	68	chr6:108454859:108455338	hyper	1.93e-08	0.0648	0.29	0.225	5	chr6	108454983	108454985	+	OSTM1;OSTM1-AS1	introns	shores	-0.271	0.752
cg02851312	69	chr7:157666168:157666398	hypo	5.85e-05	0.0669	-0.14	-0.116	2	chr7	157666397	157666399	-	PTPRN2	introns	islands	0.142	0.404
cg19237063	69	chr7:157666168:157666398	hypo	5.85e-05	0.0669	-0.14	-0.116	2	chr7	157666167	157666169	+	PTPRN2	NA	islands	0.138	0.139
cg05943574	70	chr1:248684628:248685382	hypo	3.38e-05	0.0689	-0.21	-0.151	3	chr1	248685381	248685383	+	OR2G6	cds,exons,firstexons	inter	0.249	0.778
cg07395806	70	chr1:248684628:248685382	hypo	3.38e-05	0.0689	-0.21	-0.151	3	chr1	248684627	248684629	-	OR2G6	NA	inter	0.166	0.231
cg25819275	70	chr1:248684628:248685382	hypo	3.38e-05	0.0689	-0.21	-0.151	3	chr1	248684765	248684767	-	OR2G6	NA	inter	0.0962	0.594
cg04980928	71	chr12:1940380:1940618	hyper	9.19e-07	0.0709	0.17	0.142	4	chr12	1940617	1940619	-	CACNA2D4;LRTM2	introns	inter	-0.11	0.851
cg14567043	71	chr12:1940380:1940618	hyper	9.19e-07	0.0709	0.17	0.142	4	chr12	1940546	1940548	-	CACNA2D4;LRTM2	introns	inter	-0.196	0.993
cg18633600	71	chr12:1940380:1940618	hyper	9.19e-07	0.0709	0.17	0.142	4	chr12	1940451	1940453	-	CACNA2D4;LRTM2	introns	inter	-0.145	0.818
cg18952026	71	chr12:1940380:1940618	hyper	9.19e-07	0.0709	0.17	0.142	4	chr12	1940379	1940381	-	CACNA2D4;LRTM2	introns	inter	-0.136	0.584
cg05551825	72	chr7:5735123:5735129	hyper	7.81e-05	0.0737	0.14	0.138	2	chr7	5735128	5735130	+	RNF216	NA	inter	-0.229	0.276
cg21637392	72	chr7:5735123:5735129	hyper	7.81e-05	0.0737	0.14	0.138	2	chr7	5735122	5735124	+	RNF216	NA	inter	-0.243	0.476
cg02545984	73	chr4:174537658:174539194	hyper	5.23e-06	0.0741	0.2	0.134	4	chr4	174537657	174537659	+	MORF4	intergenic	inter	-0.141	0.361
cg12279734	73	chr4:174537658:174539194	hyper	5.23e-06	0.0741	0.2	0.134	4	chr4	174538349	174538351	-	MORF4	intergenic	inter	-0.224	0.0699
cg15902089	73	chr4:174537658:174539194	hyper	5.23e-06	0.0741	0.2	0.134	4	chr4	174539193	174539195	+	MORF4	intergenic	inter	-0.0734	0.293
cg22461018	73	chr4:174537658:174539194	hyper	5.23e-06	0.0741	0.2	0.134	4	chr4	174538010	174538012	+	MORF4	intergenic	inter	-0.153	0.777
cg18077083	74	chr14:100812235:100812247	hypo	0.000144	0.0744	-0.12	-0.0992	2	chr14	100812234	100812236	+	RP11-638I2.8;WARS	NA	inter	0.0248	0.996
cg24986058	74	chr14:100812235:100812247	hypo	0.000144	0.0744	-0.12	-0.0992	2	chr14	100812246	100812248	+	RP11-638I2.8;WARS	NA	inter	0.0352	0.983
cg00061635	75	chr17:8311594:8311836	hyper	1.99e-06	0.0745	0.16	0.141	4	chr17	8311835	8311837	-	NA	intergenic	inter	-0.115	0.884
cg00562598	75	chr17:8311594:8311836	hyper	1.99e-06	0.0745	0.16	0.141	4	chr17	8311593	8311595	-	NA	intergenic	inter	-0.0301	0.992
cg14191955	75	chr17:8311594:8311836	hyper	1.99e-06	0.0745	0.16	0.141	4	chr17	8311634	8311636	-	NA	intergenic	inter	-0.0522	0.738
cg15406343	75	chr17:8311594:8311836	hyper	1.99e-06	0.0745	0.16	0.141	4	chr17	8311699	8311701	-	NA	intergenic	inter	-0.0276	0.882
cg04914562	76	chr1:62207459:62208645	hyper	9.01e-13	0.0768	0.28	0.149	6	chr1	62207458	62207460	-	INADL	NA	shores	-0.0552	0.973
cg08894594	76	chr1:62207459:62208645	hyper	9.01e-13	0.0768	0.28	0.149	6	chr1	62208630	62208632	-	INADL;RP11-430G17.3	NA	islands	-0.219	0.657
cg10139846	76	chr1:62207459:62208645	hyper	9.01e-13	0.0768	0.28	0.149	6	chr1	62207965	62207967	-	INADL;RP11-430G17.3	NA	islands	-0.157	0.964
cg10316635	76	chr1:62207459:62208645	hyper	9.01e-13	0.0768	0.28	0.149	6	chr1	62208644	62208646	+	INADL;RP11-430G17.3	introns	islands	-0.183	0.839
cg12128740	76	chr1:62207459:62208645	hyper	9.01e-13	0.0768	0.28	0.149	6	chr1	62207887	62207889	-	INADL;RP11-430G17.3	NA	islands	-0.128	0.972
cg13919148	76	chr1:62207459:62208645	hyper	9.01e-13	0.0768	0.28	0.149	6	chr1	62208187	62208189	-	INADL;RP11-430G17.3	NA	islands	-0.173	0.994
cg11750883	77	chr1:152486477:152487335	hyper	7.46e-08	0.0769	0.15	0.104	4	chr1	152486949	152486951	-	CRCT1;LCE3C	NA	shores	-0.0514	0.894
cg12588301	77	chr1:152486477:152487335	hyper	7.46e-08	0.0769	0.15	0.104	4	chr1	152487334	152487336	-	CRCT1;LCE3C	NA	shores	-0.0702	0.38
cg21823605	77	chr1:152486477:152487335	hyper	7.46e-08	0.0769	0.15	0.104	4	chr1	152486608	152486610	+	AL135842.1;CRCT1;LCE3C	promoters,1to5kb	shores	-0.102	0.449
cg22358102	77	chr1:152486477:152487335	hyper	7.46e-08	0.0769	0.15	0.104	4	chr1	152486476	152486478	+	AL135842.1;CRCT1;LCE3C	promoters,1to5kb	shores	-0.141	0.819
cg00031063	78	chr1:17303752:17304434	hypo	0.000208	0.0811	-0.07	-0.0635	2	chr1	17303751	17303753	+	MFAP2	NA	shelves	0.0282	0.622
cg01728712	78	chr1:17303752:17304434	hypo	0.000208	0.0811	-0.07	-0.0635	2	chr1	17304433	17304435	-	MFAP2;RP1-37C10.3	introns	shelves	0.0653	0.94
cg05847772	79	chr11:118122715:118123243	hypo	3.5e-13	0.0854	-0.19	-0.128	10	chr11	118122972	118122974	-	MPZL3	cds,exons,firstexons,intronexonboundaries,exonintronboundaries	inter	-0.0594	0.87
cg06491116	79	chr11:118122715:118123243	hypo	3.5e-13	0.0854	-0.19	-0.128	10	chr11	118122714	118122716	+	MPZL3	NA	inter	-0.0988	0.899
cg11733294	79	chr11:118122715:118123243	hypo	3.5e-13	0.0854	-0.19	-0.128	10	chr11	118123052	118123054	+	MPZL3	NA	inter	-0.0494	0.926
cg13615650	79	chr11:118122715:118123243	hypo	3.5e-13	0.0854	-0.19	-0.128	10	chr11	118123082	118123084	-	MPZL3	promoters,intronexonboundaries,exonintronboundaries	inter	-0.0756	0.956
cg14127589	79	chr11:118122715:118123243	hypo	3.5e-13	0.0854	-0.19	-0.128	10	chr11	118123058	118123060	+	MPZL3	NA	inter	-0.0495	0.998
cg19069882	79	chr11:118122715:118123243	hypo	3.5e-13	0.0854	-0.19	-0.128	10	chr11	118123242	118123244	-	MPZL3	promoters	inter	-0.117	0.167
cg20175449	79	chr11:118122715:118123243	hypo	3.5e-13	0.0854	-0.19	-0.128	10	chr11	118123098	118123100	-	MPZL3	promoters,intronexonboundaries,exonintronboundaries	inter	-0.084	0.993
cg22376940	79	chr11:118122715:118123243	hypo	3.5e-13	0.0854	-0.19	-0.128	10	chr11	118123011	118123013	-	MPZL3	promoters,5UTRs,exons,firstexons,intronexonboundaries,exonintronboundaries	inter	-0.00577	0.994
cg23873021	79	chr11:118122715:118123243	hypo	3.5e-13	0.0854	-0.19	-0.128	10	chr11	118122800	118122802	+	MPZL3	NA	inter	-0.0229	0.717
cg27161463	79	chr11:118122715:118123243	hypo	3.5e-13	0.0854	-0.19	-0.128	10	chr11	118123073	118123075	+	MPZL3	NA	inter	-0.031	0.848
cg23564309	80	chr21:45582448:45582497	hypo	3.47e-05	0.0856	-0.12	-0.102	2	chr21	45582447	45582449	-	NA	intergenic	shores	0.0609	0.962
cg25115941	80	chr21:45582448:45582497	hypo	3.47e-05	0.0856	-0.12	-0.102	2	chr21	45582496	45582498	+	NA	intergenic	shores	0.13	0.856
cg13424940	81	chr9:136844397:136844768	hyper	1.27e-05	0.0858	0.13	0.11	3	chr9	136844396	136844398	+	VAV2	NA	shores	-0.0698	0.996
cg13755204	81	chr9:136844397:136844768	hyper	1.27e-05	0.0858	0.13	0.11	3	chr9	136844767	136844769	-	VAV2	introns	islands	-0.0925	0.541
cg21123355	81	chr9:136844397:136844768	hyper	1.27e-05	0.0858	0.13	0.11	3	chr9	136844643	136844645	-	VAV2	introns	islands	-0.0324	0.986
cg18113107	82	chr1:226288408:226288430	hyper	0.000253	0.0865	0.21	0.204	2	chr1	226288407	226288409	+	NA	intergenic	inter	-0.198	0.991
cg21535106	82	chr1:226288408:226288430	hyper	0.000253	0.0865	0.21	0.204	2	chr1	226288429	226288431	-	NA	intergenic	inter	-0.228	0.398
cg08141495	83	chr18:31739202:31740096	hyper	7.32e-08	0.0876	0.25	0.167	5	chr18	31739520	31739522	-	NOL4	introns	islands	-0.244	0.993
cg13611347	83	chr18:31739202:31740096	hyper	7.32e-08	0.0876	0.25	0.167	5	chr18	31739206	31739208	-	NOL4	introns	islands	-0.165	0.965
cg13721404	83	chr18:31739202:31740096	hyper	7.32e-08	0.0876	0.25	0.167	5	chr18	31739201	31739203	-	NOL4	introns	islands	-0.216	0.995
cg14002960	83	chr18:31739202:31740096	hyper	7.32e-08	0.0876	0.25	0.167	5	chr18	31739422	31739424	+	NOL4	NA	islands	-0.151	0.487
cg14401309	83	chr18:31739202:31740096	hyper	7.32e-08	0.0876	0.25	0.167	5	chr18	31740095	31740097	+	NOL4	NA	shores	-0.156	0.887
cg02566775	84	chr6:144382594:144382964	hyper	3.94e-07	0.0895	0.16	0.0979	2	chr6	144382963	144382965	+	PLAGL1	NA	shores	-0.0993	0.555
cg27016993	84	chr6:144382594:144382964	hyper	3.94e-07	0.0895	0.16	0.0979	2	chr6	144382593	144382595	+	PLAGL1	NA	shelves	-0.142	0.917
cg03881934	85	chr1:152783137:152785473	hyper	1.15e-06	0.0916	0.17	0.143	6	chr1	152784304	152784306	-	LCE1B	NA	inter	-0.12	0.891
cg07090653	85	chr1:152783137:152785473	hyper	1.15e-06	0.0916	0.17	0.143	6	chr1	152784913	152784915	-	LCE1B	NA	inter	-0.134	0.92
cg08878744	85	chr1:152783137:152785473	hyper	1.15e-06	0.0916	0.17	0.143	6	chr1	152783673	152783675	-	LCE1B	1to5kb	inter	-0.201	0.775
cg12449852	85	chr1:152783137:152785473	hyper	1.15e-06	0.0916	0.17	0.143	6	chr1	152785472	152785474	-	LCE1B	NA	inter	-0.175	0.949
cg19250709	85	chr1:152783137:152785473	hyper	1.15e-06	0.0916	0.17	0.143	6	chr1	152783488	152783490	-	LCE1B	1to5kb	inter	-0.155	0.83
cg21434954	85	chr1:152783137:152785473	hyper	1.15e-06	0.0916	0.17	0.143	6	chr1	152783136	152783138	+	LCE1B	1to5kb	inter	-0.123	0.668
cg12751948	86	chr10:133793442:133794454	hyper	1.61e-09	0.094	0.19	0.102	6	chr10	133794453	133794455	+	BNIP3;RP11-45A17.4	NA	islands	0.132	0.594
cg15390444	86	chr10:133793442:133794454	hyper	1.61e-09	0.094	0.19	0.102	6	chr10	133793441	133793443	+	BNIP3;RP11-45A17.4	NA	islands	-0.113	0.977
cg18477674	86	chr10:133793442:133794454	hyper	1.61e-09	0.094	0.19	0.102	6	chr10	133793526	133793528	-	BNIP3;RP11-45A17.4	introns	islands	-0.186	0.481
cg23471067	86	chr10:133793442:133794454	hyper	1.61e-09	0.094	0.19	0.102	6	chr10	133793476	133793478	-	BNIP3;RP11-45A17.4	introns	islands	-0.185	0.762
cg25123362	86	chr10:133793442:133794454	hyper	1.61e-09	0.094	0.19	0.102	6	chr10	133793733	133793735	-	BNIP3;RP11-45A17.4	introns	shores	-0.0498	0.987
cg25233900	86	chr10:133793442:133794454	hyper	1.61e-09	0.094	0.19	0.102	6	chr10	133793645	133793647	-	BNIP3;RP11-45A17.4	introns	islands	-0.0804	0.424
cg03326608	87	chr5:145316063:145316416	hyper	1.52e-09	0.094	0.17	0.119	8	chr5	145316079	145316081	+	SH3RF2	promoters,1to5kb,exonintronboundaries	shores	-0.31	0.442
cg08017606	87	chr5:145316063:145316416	hyper	1.52e-09	0.094	0.17	0.119	8	chr5	145316273	145316275	+	SH3RF2	1to5kb,introns,exonintronboundaries	islands	-0.253	0.98
cg09124703	87	chr5:145316063:145316416	hyper	1.52e-09	0.094	0.17	0.119	8	chr5	145316062	145316064	+	SH3RF2	promoters,1to5kb,exonintronboundaries	shores	-0.232	0.834
cg11670060	87	chr5:145316063:145316416	hyper	1.52e-09	0.094	0.17	0.119	8	chr5	145316415	145316417	-	SH3RF2	NA	shores	-0.252	0.993
cg11938014	87	chr5:145316063:145316416	hyper	1.52e-09	0.094	0.17	0.119	8	chr5	145316209	145316211	-	SH3RF2	NA	islands	-0.286	0.853
cg16370645	87	chr5:145316063:145316416	hyper	1.52e-09	0.094	0.17	0.119	8	chr5	145316352	145316354	-	SH3RF2	NA	islands	-0.233	0.97
cg23513690	87	chr5:145316063:145316416	hyper	1.52e-09	0.094	0.17	0.119	8	chr5	145316100	145316102	-	SH3RF2	NA	shores	-0.133	1
cg26399778	87	chr5:145316063:145316416	hyper	1.52e-09	0.094	0.17	0.119	8	chr5	145316211	145316213	-	SH3RF2	NA	islands	-0.341	0.935
cg12073481	88	chr4:85593974:85594115	hypo	0.000346	0.0949	-0.05	-0.046	2	chr4	85593973	85593975	-	WDFY3	exons,intronexonboundaries,3UTRs	inter	0.0163	0.13
cg27474095	88	chr4:85593974:85594115	hypo	0.000346	0.0949	-0.05	-0.046	2	chr4	85594114	85594116	-	WDFY3	cds,exons,intronexonboundaries	inter	0.033	0.297
cg12007683	89	chr19:20187307:20187745	hypo	1.25e-05	0.0951	-0.16	-0.124	3	chr19	20187744	20187746	-	ZNF90	NA	inter	0.0646	0.716
cg14766646	89	chr19:20187307:20187745	hypo	1.25e-05	0.0951	-0.16	-0.124	3	chr19	20187336	20187338	-	ZNF90	NA	inter	0.114	0.161
cg19505032	89	chr19:20187307:20187745	hypo	1.25e-05	0.0951	-0.16	-0.124	3	chr19	20187306	20187308	-	ZNF90	NA	inter	0.134	0.678
cg09427741	90	chr8:1509810:1510409	hypo	8.11e-13	0.0958	-0.16	-0.093	3	chr8	1509850	1509852	+	DLGAP2	introns	islands,shores	0.0454	0.869
cg22787604	90	chr8:1509810:1510409	hypo	8.11e-13	0.0958	-0.16	-0.093	3	chr8	1509809	1509811	+	DLGAP2	introns	shores	0.023	0.602
cg27581191	90	chr8:1509810:1510409	hypo	8.11e-13	0.0958	-0.16	-0.093	3	chr8	1510408	1510410	+	DLGAP2	introns	islands	0.217	0.983
cg02968883	91	chr4:160277110:160277162	hypo	2.84e-06	0.097	-0.06	-0.0297	3	chr4	160277141	160277143	-	RAPGEF2	NA	inter	0.0267	0.73
cg05924733	91	chr4:160277110:160277162	hypo	2.84e-06	0.097	-0.06	-0.0297	3	chr4	160277161	160277163	-	RAPGEF2	NA	inter	0.0244	0.993
cg16055817	91	chr4:160277110:160277162	hypo	2.84e-06	0.097	-0.06	-0.0297	3	chr4	160277109	160277111	+	RAPGEF2	cds,exons,intronexonboundaries,exonintronboundaries	inter	-0.00525	0.976
cg06237608	92	chr15:93443580:93443708	hyper	0.000249	0.0985	0.17	0.151	2	chr15	93443579	93443581	-	CHD2;RP11-437B10.1	NA	shelves	-0.0521	0.937
cg19781109	92	chr15:93443580:93443708	hyper	0.000249	0.0985	0.17	0.151	2	chr15	93443707	93443709	-	CHD2;RP11-437B10.1	NA	shelves	-0.0651	0.981
cg01596901	93	chr11:131241286:131241788	hyper	1.42e-07	0.0994	0.15	0.107	3	chr11	131241285	131241287	-	NTM	NA	inter	-0.00621	0.991
cg15235707	93	chr11:131241286:131241788	hyper	1.42e-07	0.0994	0.15	0.107	3	chr11	131241787	131241789	+	NTM	introns	inter	-0.0957	0.432
cg23375384	93	chr11:131241286:131241788	hyper	1.42e-07	0.0994	0.15	0.107	3	chr11	131241595	131241597	+	NTM	introns	inter	-0.108	0.883
cg08432971	94	chr5:178423163:178423309	hypo	1.01e-05	0.101	-0.13	-0.102	2	chr5	178423308	178423310	-	GRM6	1to5kb	shores	0.064	0.715
cg17867333	94	chr5:178423163:178423309	hypo	1.01e-05	0.101	-0.13	-0.102	2	chr5	178423162	178423164	+	GRM6	NA	shores	0.119	0.844
cg01556846	95	chr8:6418978:6421171	hyper	2.43e-12	0.102	0.24	0.147	11	chr8	6421170	6421172	-	ANGPT2;MCPH1	promoters	shelves	-0.0902	0.373
cg02402368	95	chr8:6418978:6421171	hyper	2.43e-12	0.102	0.24	0.147	11	chr8	6420725	6420727	+	ANGPT2;MCPH1	introns	shelves	-0.238	0.136
cg02548132	95	chr8:6418978:6421171	hyper	2.43e-12	0.102	0.24	0.147	11	chr8	6420241	6420243	+	ANGPT2;MCPH1	introns	shelves	-0.26	0.133
cg03631656	95	chr8:6418978:6421171	hyper	2.43e-12	0.102	0.24	0.147	11	chr8	6420769	6420771	+	ANGPT2;MCPH1	introns	shelves	-0.176	0.447
cg04017131	95	chr8:6418978:6421171	hyper	2.43e-12	0.102	0.24	0.147	11	chr8	6419569	6419571	-	ANGPT2;MCPH1	introns	inter	-0.133	0.349
cg10395101	95	chr8:6418978:6421171	hyper	2.43e-12	0.102	0.24	0.147	11	chr8	6420857	6420859	+	ANGPT2;MCPH1	introns	shelves	-0.179	0.847
cg20490392	95	chr8:6418978:6421171	hyper	2.43e-12	0.102	0.24	0.147	11	chr8	6419437	6419439	+	ANGPT2;MCPH1	introns	inter	-0.0874	0.694
cg24195359	95	chr8:6418978:6421171	hyper	2.43e-12	0.102	0.24	0.147	11	chr8	6418977	6418979	-	ANGPT2;MCPH1	introns	inter	-0.055	0.76
cg24519108	95	chr8:6418978:6421171	hyper	2.43e-12	0.102	0.24	0.147	11	chr8	6421062	6421064	-	ANGPT2;MCPH1	promoters	shelves	-0.0611	0.486
cg24670715	95	chr8:6418978:6421171	hyper	2.43e-12	0.102	0.24	0.147	11	chr8	6420505	6420507	+	ANGPT2;MCPH1	introns	shelves	-0.26	0.0221
cg25350011	95	chr8:6418978:6421171	hyper	2.43e-12	0.102	0.24	0.147	11	chr8	6419482	6419484	+	ANGPT2;MCPH1	introns	inter	-0.168	0.784
cg06043315	96	chr8:144639478:144640755	hyper	4.98e-18	0.104	0.17	0.109	11	chr8	144640305	144640307	-	GSDMD	NA	shores	-0.0934	0.98
cg10675725	96	chr8:144639478:144640755	hyper	4.98e-18	0.104	0.17	0.109	11	chr8	144640309	144640311	-	GSDMD	NA	shores	-0.0864	0.994
cg10810860	96	chr8:144639478:144640755	hyper	4.98e-18	0.104	0.17	0.109	11	chr8	144639590	144639592	+	GSDMD	promoters,introns	shores	-0.00191	0.685
cg16563151	96	chr8:144639478:144640755	hyper	4.98e-18	0.104	0.17	0.109	11	chr8	144640402	144640404	+	GSDMD	promoters,introns,intronexonboundaries	islands	-0.123	0.948
cg17812120	96	chr8:144639478:144640755	hyper	4.98e-18	0.104	0.17	0.109	11	chr8	144639477	144639479	+	GSDMD	promoters,introns	shores	-0.000634	0.751
cg18145080	96	chr8:144639478:144640755	hyper	4.98e-18	0.104	0.17	0.109	11	chr8	144640396	144640398	+	GSDMD	promoters,introns,intronexonboundaries	islands,shores	-0.126	0.857
cg20387272	96	chr8:144639478:144640755	hyper	4.98e-18	0.104	0.17	0.109	11	chr8	144640400	144640402	+	GSDMD	promoters,introns,intronexonboundaries	islands	-0.112	0.833
cg22687097	96	chr8:144639478:144640755	hyper	4.98e-18	0.104	0.17	0.109	11	chr8	144640555	144640557	+	GSDMD	cds,5UTRs,exons,firstexons,intronexonboundaries,exonintronboundaries	islands	-0.0924	0.731
cg23101464	96	chr8:144639478:144640755	hyper	4.98e-18	0.104	0.17	0.109	11	chr8	144640754	144640756	-	GSDMD	NA	islands	-0.115	0.937
cg25245261	96	chr8:144639478:144640755	hyper	4.98e-18	0.104	0.17	0.109	11	chr8	144640506	144640508	-	GSDMD	NA	islands	-0.0964	0.683
cg26711732	96	chr8:144639478:144640755	hyper	4.98e-18	0.104	0.17	0.109	11	chr8	144640377	144640379	+	GSDMD	promoters,introns,intronexonboundaries,exonintronboundaries	shores	-0.129	0.932
cg05709124	97	chr2:233740669:233741920	hyper	4.52e-08	0.105	0.14	0.0906	5	chr2	233741083	233741085	+	C2orf82	exons,intronexonboundaries,exonintronboundaries,3UTRs	islands	-0.0465	0.107
cg06283342	97	chr2:233740669:233741920	hyper	4.52e-08	0.105	0.14	0.0906	5	chr2	233740668	233740670	+	C2orf82	cds,exons,intronexonboundaries,exonintronboundaries	islands,shores	-0.0785	0.802
cg13759905	97	chr2:233740669:233741920	hyper	4.52e-08	0.105	0.14	0.0906	5	chr2	233741919	233741921	-	C2orf82	intergenic	shores	-0.101	0.275
cg14345131	97	chr2:233740669:233741920	hyper	4.52e-08	0.105	0.14	0.0906	5	chr2	233741789	233741791	+	C2orf82	intergenic	islands	-0.0645	0.969
cg18572413	97	chr2:233740669:233741920	hyper	4.52e-08	0.105	0.14	0.0906	5	chr2	233741638	233741640	+	C2orf82	intergenic	islands	-0.107	0.881
cg02970384	98	chr1:229566769:229567560	hyper	2.06e-06	0.106	0.22	0.144	4	chr1	229567559	229567561	-	ACTA1	cds,exons,intronexonboundaries,exonintronboundaries	islands	-0.133	0.869
cg07117219	98	chr1:229566769:229567560	hyper	2.06e-06	0.106	0.22	0.144	4	chr1	229566768	229566770	-	NA	intergenic	shores	-0.19	0.992
cg11589139	98	chr1:229566769:229567560	hyper	2.06e-06	0.106	0.22	0.144	4	chr1	229567138	229567140	+	ACTA1	NA	shores	-0.121	0.776
cg18343474	98	chr1:229566769:229567560	hyper	2.06e-06	0.106	0.22	0.144	4	chr1	229566907	229566909	+	NA	intergenic	shores	-0.153	0.913
cg00786256	99	chr6:74018889:74020122	hyper	1.42e-15	0.107	0.24	0.119	7	chr6	74018888	74018890	+	KHDC1	NA	shores	0.051	0.831
cg08289063	99	chr6:74018889:74020122	hyper	1.42e-15	0.107	0.24	0.119	7	chr6	74019561	74019563	-	KHDC1	5UTRs,exons,firstexons,introns,intronexonboundaries	islands	-0.263	0.586
cg12281798	99	chr6:74018889:74020122	hyper	1.42e-15	0.107	0.24	0.119	7	chr6	74019832	74019834	-	KHDC1	5UTRs,exons,firstexons,introns,intronexonboundaries,exonintronboundaries	islands	-0.188	0.976
cg12938565	99	chr6:74018889:74020122	hyper	1.42e-15	0.107	0.24	0.119	7	chr6	74020017	74020019	-	KHDC1	promoters,introns,intronexonboundaries,exonintronboundaries	islands	-0.143	0.988
cg13272280	99	chr6:74018889:74020122	hyper	1.42e-15	0.107	0.24	0.119	7	chr6	74019652	74019654	-	KHDC1	5UTRs,exons,firstexons,introns	islands	-0.119	0.992
cg16655805	99	chr6:74018889:74020122	hyper	1.42e-15	0.107	0.24	0.119	7	chr6	74020121	74020123	-	KHDC1	promoters,intronexonboundaries,exonintronboundaries	shores	-0.274	0.992
cg19690766	99	chr6:74018889:74020122	hyper	1.42e-15	0.107	0.24	0.119	7	chr6	74019629	74019631	+	KHDC1	NA	islands	-0.177	0.978
cg20242778	100	chr1:220983660:220983793	hypo	0.000418	0.108	-0.25	-0.185	2	chr1	220983659	220983661	+	2001-03-01	introns	inter	0.0543	0.978
cg26018382	100	chr1:220983660:220983793	hypo	0.000418	0.108	-0.25	-0.185	2	chr1	220983792	220983794	+	2001-03-01	introns	inter	0.141	0.971
cg04432594	101	chr16:34407715:34408014	hypo	3.35e-07	0.109	-0.22	-0.165	5	chr16	34408013	34408015	+	SLC25A1P4	NA	shores	0.144	0.0713
cg05284751	101	chr16:34407715:34408014	hypo	3.35e-07	0.109	-0.22	-0.165	5	chr16	34407759	34407761	+	SLC25A1P4	NA	islands	0.102	0.037
cg09185826	101	chr16:34407715:34408014	hypo	3.35e-07	0.109	-0.22	-0.165	5	chr16	34407714	34407716	-	SLC25A1P4	1to5kb	islands	0.144	0.989
cg14125292	101	chr16:34407715:34408014	hypo	3.35e-07	0.109	-0.22	-0.165	5	chr16	34407917	34407919	-	SLC25A1P4	1to5kb	islands	0.111	0.383
cg26546664	101	chr16:34407715:34408014	hypo	3.35e-07	0.109	-0.22	-0.165	5	chr16	34407867	34407869	-	SLC25A1P4	1to5kb	islands	0.18	0.835
cg01289544	102	chr2:27887409:27887547	hyper	2.36e-05	0.11	0.13	0.109	2	chr2	27887408	27887410	-	SLC4A1AP;SUPT7L	promoters	islands	-0.129	0.905
cg08239375	102	chr2:27887409:27887547	hyper	2.36e-05	0.11	0.13	0.109	2	chr2	27887546	27887548	-	SLC4A1AP;SUPT7L	1to5kb	shores	-0.0613	0.923
cg14513071	103	chr1:47905067:47905517	hyper	2.93e-05	0.11	0.1	0.0839	3	chr1	47905516	47905518	-	FOXD2	NA	islands	-0.0257	0.78
cg15691862	103	chr1:47905067:47905517	hyper	2.93e-05	0.11	0.1	0.0839	3	chr1	47905437	47905439	-	FOXD2	NA	islands	-0.0462	0.968
cg16076997	103	chr1:47905067:47905517	hyper	2.93e-05	0.11	0.1	0.0839	3	chr1	47905066	47905068	+	FOXD2	cds,exons,firstexons	islands	-0.041	0.238
cg02369113	104	chr7:157636458:157638869	hypo	1.62e-08	0.111	-0.14	-0.0856	9	chr7	157637559	157637561	+	PTPRN2	NA	inter	0.109	0.836
cg06767389	104	chr7:157636458:157638869	hypo	1.62e-08	0.111	-0.14	-0.0856	9	chr7	157636457	157636459	+	PTPRN2	NA	inter	0.0895	0.692
cg11365983	104	chr7:157636458:157638869	hypo	1.62e-08	0.111	-0.14	-0.0856	9	chr7	157638061	157638063	-	PTPRN2	introns	inter	0.0474	0.112
cg12251967	104	chr7:157636458:157638869	hypo	1.62e-08	0.111	-0.14	-0.0856	9	chr7	157638868	157638870	-	PTPRN2	introns	inter	0.0436	0.613
cg17128505	104	chr7:157636458:157638869	hypo	1.62e-08	0.111	-0.14	-0.0856	9	chr7	157637415	157637417	+	PTPRN2	NA	inter	0.0695	0.53
cg20934445	104	chr7:157636458:157638869	hypo	1.62e-08	0.111	-0.14	-0.0856	9	chr7	157636783	157636785	-	PTPRN2	introns	inter	0.0687	0.991
cg21341435	104	chr7:157636458:157638869	hypo	1.62e-08	0.111	-0.14	-0.0856	9	chr7	157638258	157638260	-	PTPRN2	introns	inter	0.116	0.618
cg21914526	104	chr7:157636458:157638869	hypo	1.62e-08	0.111	-0.14	-0.0856	9	chr7	157638225	157638227	-	PTPRN2	introns	inter	0.0653	0.65
cg27308682	104	chr7:157636458:157638869	hypo	1.62e-08	0.111	-0.14	-0.0856	9	chr7	157637499	157637501	-	PTPRN2	introns	inter	0.0788	0.797
cg00809969	105	chr7:27180888:27185512	hyper	6.27e-37	0.114	0.28	0.163	57	chr7	27181066	27181068	+	HOXA-AS3;HOXA3;HOXA5;RP1-170O19.22	introns	shores	-0.0522	0.734
cg00969405	105	chr7:27180888:27185512	hyper	6.27e-37	0.114	0.28	0.163	57	chr7	27184440	27184442	+	HOXA-AS3;HOXA3;HOXA5;RP1-170O19.22	1to5kb,introns	islands	-0.122	0.659
cg01323381	105	chr7:27180888:27185512	hyper	6.27e-37	0.114	0.28	0.163	57	chr7	27184263	27184265	+	HOXA-AS3;HOXA3;HOXA5;RP1-170O19.22	1to5kb,introns	islands	-0.133	0.75
cg01370449	105	chr7:27180888:27185512	hyper	6.27e-37	0.114	0.28	0.163	57	chr7	27183368	27183370	-	HOXA-AS3;HOXA3;HOXA5;RP1-170O19.22	promoters,intronexonboundaries	islands	-0.137	0.516
cg01748892	105	chr7:27180888:27185512	hyper	6.27e-37	0.114	0.28	0.163	57	chr7	27184666	27184668	+	HOXA-AS3;HOXA3;HOXA5;RP1-170O19.22	1to5kb,introns	islands	-0.0991	0.919
cg02005600	105	chr7:27180888:27185512	hyper	6.27e-37	0.114	0.28	0.163	57	chr7	27183685	27183687	+	HOXA-AS3;HOXA3;HOXA5;RP1-170O19.22	1to5kb,introns	islands	-0.111	0.639
cg02106682	105	chr7:27180888:27185512	hyper	6.27e-37	0.114	0.28	0.163	57	chr7	27184460	27184462	-	HOXA-AS3;HOXA3;HOXA5;RP1-170O19.22	1to5kb	islands	-0.106	0.952
cg02248486	105	chr7:27180888:27185512	hyper	6.27e-37	0.114	0.28	0.163	57	chr7	27183195	27183197	+	HOXA-AS3;HOXA3;HOXA5;RP1-170O19.22	1to5kb,introns	islands	-0.177	0.101
cg02646423	105	chr7:27180888:27185512	hyper	6.27e-37	0.114	0.28	0.163	57	chr7	27183793	27183795	+	HOXA-AS3;HOXA3;HOXA5;RP1-170O19.22	1to5kb,introns	islands	-0.118	0.796
cg02916332	105	chr7:27180888:27185512	hyper	6.27e-37	0.114	0.28	0.163	57	chr7	27183590	27183592	-	HOXA-AS3;HOXA3;HOXA5;RP1-170O19.22	promoters	islands	-0.11	0.714
cg03207666	105	chr7:27180888:27185512	hyper	6.27e-37	0.114	0.28	0.163	57	chr7	27183949	27183951	-	HOXA-AS3;HOXA3;HOXA5;RP1-170O19.22	promoters	islands	-0.0624	0.925
cg03368099	105	chr7:27180888:27185512	hyper	6.27e-37	0.114	0.28	0.163	57	chr7	27184520	27184522	+	HOXA-AS3;HOXA3;HOXA5;RP1-170O19.22	1to5kb,introns	islands	-0.115	0.965
cg03744763	105	chr7:27180888:27185512	hyper	6.27e-37	0.114	0.28	0.163	57	chr7	27184736	27184738	+	HOXA-AS3;HOXA3;HOXA5;RP1-170O19.22	1to5kb,introns	islands	-0.0952	0.755
cg04863892	105	chr7:27180888:27185512	hyper	6.27e-37	0.114	0.28	0.163	57	chr7	27183374	27183376	+	HOXA-AS3;HOXA3;HOXA5;RP1-170O19.22	1to5kb,introns	islands	-0.16	0.488
cg05076221	105	chr7:27180888:27185512	hyper	6.27e-37	0.114	0.28	0.163	57	chr7	27182636	27182638	-	HOXA-AS3;HOXA3;HOXA5;RP1-170O19.22	introns,exonintronboundaries	islands	-0.128	0.464
cg05579037	105	chr7:27180888:27185512	hyper	6.27e-37	0.114	0.28	0.163	57	chr7	27184852	27184854	+	HOXA-AS3;HOXA3;RP1-170O19.22	1to5kb,introns	islands	-0.0865	0.921
cg05774699	105	chr7:27180888:27185512	hyper	6.27e-37	0.114	0.28	0.163	57	chr7	27184315	27184317	-	HOXA-AS3;HOXA3;HOXA5;RP1-170O19.22	1to5kb	islands	-0.0996	0.981
cg05835726	105	chr7:27180888:27185512	hyper	6.27e-37	0.114	0.28	0.163	57	chr7	27183860	27183862	+	HOXA-AS3;HOXA3;HOXA5;RP1-170O19.22	1to5kb,introns	islands	-0.0415	0.494
cg07049592	105	chr7:27180888:27185512	hyper	6.27e-37	0.114	0.28	0.163	57	chr7	27184449	27184451	-	HOXA-AS3;HOXA3;HOXA5;RP1-170O19.22	1to5kb	islands	-0.102	0.894
cg08070327	105	chr7:27180888:27185512	hyper	6.27e-37	0.114	0.28	0.163	57	chr7	27184058	27184060	+	HOXA-AS3;HOXA3;HOXA5;RP1-170O19.22	1to5kb,introns	islands	-0.0404	0.98
cg08143349	105	chr7:27180888:27185512	hyper	6.27e-37	0.114	0.28	0.163	57	chr7	27180887	27180889	-	HOXA-AS3;HOXA3;HOXA5;RP1-170O19.22	exons,3UTRs	shores	-0.0221	0.335
cg09343092	105	chr7:27180888:27185512	hyper	6.27e-37	0.114	0.28	0.163	57	chr7	27185281	27185283	+	HOXA-AS3;HOXA3;HOXA6;RP1-170O19.22	1to5kb,introns	islands	-0.082	0.963
cg09549073	105	chr7:27180888:27185512	hyper	6.27e-37	0.114	0.28	0.163	57	chr7	27183273	27183275	-	HOXA-AS3;HOXA3;HOXA5;RP1-170O19.22	5UTRs,exons,firstexons,intronexonboundaries	islands	-0.153	0.506
cg09880291	105	chr7:27180888:27185512	hyper	6.27e-37	0.114	0.28	0.163	57	chr7	27184108	27184110	-	HOXA-AS3;HOXA3;HOXA5;RP1-170O19.22	promoters	islands	-0.111	0.926
cg11724970	105	chr7:27180888:27185512	hyper	6.27e-37	0.114	0.28	0.163	57	chr7	27182492	27182494	+	HOXA-AS3;HOXA3;HOXA5;RP1-170O19.22	1to5kb,introns	shores	-0.162	0.598
cg12015737	105	chr7:27180888:27185512	hyper	6.27e-37	0.114	0.28	0.163	57	chr7	27184029	27184031	+	HOXA-AS3;HOXA3;HOXA5;RP1-170O19.22	1to5kb,introns	islands	0.0126	0.989
cg12128839	105	chr7:27180888:27185512	hyper	6.27e-37	0.114	0.28	0.163	57	chr7	27183435	27183437	+	HOXA-AS3;HOXA3;HOXA5;RP1-170O19.22	1to5kb,introns	islands	-0.194	0.438
cg13512268	105	chr7:27180888:27185512	hyper	6.27e-37	0.114	0.28	0.163	57	chr7	27183972	27183974	+	HOXA-AS3;HOXA3;HOXA5;RP1-170O19.22	1to5kb,introns	islands	-0.0382	0.457
cg13694927	105	chr7:27180888:27185512	hyper	6.27e-37	0.114	0.28	0.163	57	chr7	27184711	27184713	+	HOXA-AS3;HOXA3;HOXA5;RP1-170O19.22	1to5kb,introns	islands	-0.086	0.787
cg14013695	105	chr7:27180888:27185512	hyper	6.27e-37	0.114	0.28	0.163	57	chr7	27184175	27184177	+	HOXA-AS3;HOXA3;HOXA5;RP1-170O19.22	1to5kb,introns	islands	-0.126	0.388
cg14014955	105	chr7:27180888:27185512	hyper	6.27e-37	0.114	0.28	0.163	57	chr7	27183700	27183702	-	HOXA-AS3;HOXA3;HOXA5;RP1-170O19.22	promoters	islands	-0.0448	0.167
cg14058329	105	chr7:27180888:27185512	hyper	6.27e-37	0.114	0.28	0.163	57	chr7	27183945	27183947	-	HOXA-AS3;HOXA3;HOXA5;RP1-170O19.22	promoters	islands	-0.0792	0.784
cg14658493	105	chr7:27180888:27185512	hyper	6.27e-37	0.114	0.28	0.163	57	chr7	27184076	27184078	+	HOXA-AS3;HOXA3;HOXA5;RP1-170O19.22	1to5kb,introns	islands	-0.0677	0.937
cg14882265	105	chr7:27180888:27185512	hyper	6.27e-37	0.114	0.28	0.163	57	chr7	27184374	27184376	-	HOXA-AS3;HOXA3;HOXA5;RP1-170O19.22	1to5kb	islands	-0.0955	0.888
cg14974749	105	chr7:27180888:27185512	hyper	6.27e-37	0.114	0.28	0.163	57	chr7	27181479	27181481	+	HOXA-AS3;HOXA3;HOXA5;RP1-170O19.22	introns	shores	-0.09	0.809
cg16997642	105	chr7:27180888:27185512	hyper	6.27e-37	0.114	0.28	0.163	57	chr7	27184158	27184160	+	HOXA-AS3;HOXA3;HOXA5;RP1-170O19.22	1to5kb,introns	islands	-0.061	0.906
cg17432857	105	chr7:27180888:27185512	hyper	6.27e-37	0.114	0.28	0.163	57	chr7	27184437	27184439	+	HOXA-AS3;HOXA3;HOXA5;RP1-170O19.22	1to5kb,introns	islands	-0.146	0.86
cg17569124	105	chr7:27180888:27185512	hyper	6.27e-37	0.114	0.28	0.163	57	chr7	27183642	27183644	+	HOXA-AS3;HOXA3;HOXA5;RP1-170O19.22	1to5kb,introns	islands	-0.146	0.673
cg19196335	105	chr7:27180888:27185512	hyper	6.27e-37	0.114	0.28	0.163	57	chr7	27184093	27184095	-	HOXA-AS3;HOXA3;HOXA5;RP1-170O19.22	promoters	islands	-0.0871	0.784
cg19643053	105	chr7:27180888:27185512	hyper	6.27e-37	0.114	0.28	0.163	57	chr7	27184270	27184272	+	HOXA-AS3;HOXA3;HOXA5;RP1-170O19.22	1to5kb,introns	islands	-0.103	0.974
cg19701577	105	chr7:27180888:27185512	hyper	6.27e-37	0.114	0.28	0.163	57	chr7	27181417	27181419	+	HOXA-AS3;HOXA3;HOXA5;RP1-170O19.22	introns	shores	-0.0765	0.953
cg19759481	105	chr7:27180888:27185512	hyper	6.27e-37	0.114	0.28	0.163	57	chr7	27183400	27183402	+	HOXA-AS3;HOXA3;HOXA5;RP1-170O19.22	1to5kb,introns	islands	-0.177	0.245
cg20517050	105	chr7:27180888:27185512	hyper	6.27e-37	0.114	0.28	0.163	57	chr7	27183805	27183807	+	HOXA-AS3;HOXA3;HOXA5;RP1-170O19.22	1to5kb,introns	islands	-0.0748	0.175
cg20817131	105	chr7:27180888:27185512	hyper	6.27e-37	0.114	0.28	0.163	57	chr7	27184166	27184168	+	HOXA-AS3;HOXA3;HOXA5;RP1-170O19.22	1to5kb,introns	islands	-0.0811	0.0965
cg20974609	105	chr7:27180888:27185512	hyper	6.27e-37	0.114	0.28	0.163	57	chr7	27181670	27181672	+	HOXA-AS3;HOXA3;HOXA5;RP1-170O19.22	introns	shores	-0.14	0.583
cg21641458	105	chr7:27180888:27185512	hyper	6.27e-37	0.114	0.28	0.163	57	chr7	27185135	27185137	-	HOXA-AS3;HOXA3;HOXA6;RP1-170O19.22	1to5kb	islands	-0.0684	0.84
cg23204968	105	chr7:27180888:27185512	hyper	6.27e-37	0.114	0.28	0.163	57	chr7	27183815	27183817	+	HOXA-AS3;HOXA3;HOXA5;RP1-170O19.22	1to5kb,introns	islands	-0.0392	0.543
cg23454797	105	chr7:27180888:27185512	hyper	6.27e-37	0.114	0.28	0.163	57	chr7	27183989	27183991	-	HOXA-AS3;HOXA3;HOXA5;RP1-170O19.22	promoters	islands	-0.0875	0.247
cg23936031	105	chr7:27180888:27185512	hyper	6.27e-37	0.114	0.28	0.163	57	chr7	27183132	27183134	-	HOXA-AS3;HOXA3;HOXA5;RP1-170O19.22	cds,exons,firstexons,intronexonboundaries	islands	-0.135	0.973
cg24040595	105	chr7:27180888:27185512	hyper	6.27e-37	0.114	0.28	0.163	57	chr7	27185511	27185513	-	HOXA-AS3;HOXA3;HOXA6;RP1-170O19.22	1to5kb,cds,exons,intronexonboundaries	islands	-0.0711	0.94
cg24389585	105	chr7:27180888:27185512	hyper	6.27e-37	0.114	0.28	0.163	57	chr7	27184124	27184126	-	HOXA-AS3;HOXA3;HOXA5;RP1-170O19.22	promoters	islands	-0.0909	0.643
cg25307665	105	chr7:27180888:27185512	hyper	6.27e-37	0.114	0.28	0.163	57	chr7	27183693	27183695	+	HOXA-AS3;HOXA3;HOXA5;RP1-170O19.22	1to5kb,introns	islands	-0.113	0.703
cg25390165	105	chr7:27180888:27185512	hyper	6.27e-37	0.114	0.28	0.163	57	chr7	27184187	27184189	-	HOXA-AS3;HOXA3;HOXA5;RP1-170O19.22	promoters	islands	-0.107	0.0877
cg25506432	105	chr7:27180888:27185512	hyper	6.27e-37	0.114	0.28	0.163	57	chr7	27184064	27184066	+	HOXA-AS3;HOXA3;HOXA5;RP1-170O19.22	1to5kb,introns	islands	-0.0293	0.963
cg25866143	105	chr7:27180888:27185512	hyper	6.27e-37	0.114	0.28	0.163	57	chr7	27183261	27183263	-	HOXA-AS3;HOXA3;HOXA5;RP1-170O19.22	5UTRs,exons,firstexons,intronexonboundaries	islands	-0.15	0.97
cg26023912	105	chr7:27180888:27185512	hyper	6.27e-37	0.114	0.28	0.163	57	chr7	27184368	27184370	-	HOXA-AS3;HOXA3;HOXA5;RP1-170O19.22	1to5kb	islands	-0.1	0.992
cg27151303	105	chr7:27180888:27185512	hyper	6.27e-37	0.114	0.28	0.163	57	chr7	27184820	27184822	+	HOXA-AS3;HOXA3;RP1-170O19.22	1to5kb,introns	islands	-0.121	0.29
cg02394955	106	chr10:47082604:47083632	hyper	2.11e-11	0.114	0.25	0.145	10	chr10	47083425	47083427	+	NA	promoters,1to5kb	islands	-0.27	0.58
cg04127044	106	chr10:47082604:47083632	hyper	2.11e-11	0.114	0.25	0.145	10	chr10	47083354	47083356	+	NA	promoters,1to5kb	islands	-0.162	0.866
cg06939941	106	chr10:47082604:47083632	hyper	2.11e-11	0.114	0.25	0.145	10	chr10	47083631	47083633	-	NA	introns	islands	-0.115	0.597
cg11861387	106	chr10:47082604:47083632	hyper	2.11e-11	0.114	0.25	0.145	10	chr10	47083391	47083393	+	NA	promoters,1to5kb	islands	-0.242	0.663
cg14087880	106	chr10:47082604:47083632	hyper	2.11e-11	0.114	0.25	0.145	10	chr10	47083315	47083317	+	NA	promoters,1to5kb	shores	-0.17	0.332
cg16128766	106	chr10:47082604:47083632	hyper	2.11e-11	0.114	0.25	0.145	10	chr10	47082603	47082605	-	NA	introns	shores	-0.0164	0.744
cg17771050	106	chr10:47082604:47083632	hyper	2.11e-11	0.114	0.25	0.145	10	chr10	47083341	47083343	+	NA	promoters,1to5kb	islands,shores	-0.166	0.866
cg20491707	106	chr10:47082604:47083632	hyper	2.11e-11	0.114	0.25	0.145	10	chr10	47083282	47083284	+	NA	promoters,1to5kb	shores	-0.129	0.686
cg25344503	106	chr10:47082604:47083632	hyper	2.11e-11	0.114	0.25	0.145	10	chr10	47083397	47083399	+	NA	promoters,1to5kb	islands	-0.289	0.991
cg25761626	106	chr10:47082604:47083632	hyper	2.11e-11	0.114	0.25	0.145	10	chr10	47083503	47083505	+	ANXA8L1;NPY4R	promoters,1to5kb	islands	-0.141	0.82
cg26119620	107	chr5:168726889:168727088	hyper	8.68e-05	0.114	0.14	0.11	2	chr5	168727087	168727089	+	SLIT3	NA	shores	-0.101	0.532
cg26624398	107	chr5:168726889:168727088	hyper	8.68e-05	0.114	0.14	0.11	2	chr5	168726888	168726890	-	SLIT3	introns	shores	-0.125	0.98
cg00591234	108	chr6:26043546:26046579	hyper	1.85e-16	0.115	0.3	0.156	19	chr6	26046578	26046580	-	HIST1H2BB	1to5kb	shores	-0.0597	0.498
cg00779304	108	chr6:26043546:26046579	hyper	1.85e-16	0.115	0.3	0.156	19	chr6	26044840	26044842	+	HIST1H2BB;HIST1H3C	promoters	shores	-0.212	0.994
cg02221866	108	chr6:26043546:26046579	hyper	1.85e-16	0.115	0.3	0.156	19	chr6	26044337	26044339	+	HIST1H2BB;HIST1H3C;U91328.2	1to5kb	islands	-0.374	0.468
cg02677388	108	chr6:26043546:26046579	hyper	1.85e-16	0.115	0.3	0.156	19	chr6	26045787	26045789	-	HIST1H2BB;HIST1H3C	1to5kb	islands	-0.187	0.965
cg04800585	108	chr6:26043546:26046579	hyper	1.85e-16	0.115	0.3	0.156	19	chr6	26043545	26043547	+	HIST1H2BB;U91328.2	1to5kb	shores	-0.2	0.843
cg05646373	108	chr6:26043546:26046579	hyper	1.85e-16	0.115	0.3	0.156	19	chr6	26044459	26044461	-	HIST1H2BB;HIST1H3C;U91328.2	promoters	islands	-0.374	0.72
cg07636178	108	chr6:26043546:26046579	hyper	1.85e-16	0.115	0.3	0.156	19	chr6	26045533	26045535	+	HIST1H2BB;HIST1H3C	promoters	shores	-0.304	0.995
cg07701237	108	chr6:26043546:26046579	hyper	1.85e-16	0.115	0.3	0.156	19	chr6	26044219	26044221	+	HIST1H2BB;HIST1H3C;U91328.2	1to5kb	islands	-0.419	0.488
cg10199913	108	chr6:26043546:26046579	hyper	1.85e-16	0.115	0.3	0.156	19	chr6	26045986	26045988	-	HIST1H2BB;HIST1H3C	1to5kb	islands	-0.264	0.542
cg12588279	108	chr6:26043546:26046579	hyper	1.85e-16	0.115	0.3	0.156	19	chr6	26043731	26043733	-	HIST1H2BB;U91328.2	cds,exons,firstexons,intronexonboundaries	shores	-0.235	0.916
cg15387132	108	chr6:26043546:26046579	hyper	1.85e-16	0.115	0.3	0.156	19	chr6	26044203	26044205	+	HIST1H2BB;HIST1H3C;U91328.2	1to5kb	islands,shores	-0.387	0.99
cg17432453	108	chr6:26043546:26046579	hyper	1.85e-16	0.115	0.3	0.156	19	chr6	26045531	26045533	+	HIST1H2BB;HIST1H3C	promoters	shores	-0.32	0.722
cg20545458	108	chr6:26043546:26046579	hyper	1.85e-16	0.115	0.3	0.156	19	chr6	26046340	26046342	+	HIST1H2BB	NA	shores	-0.174	0.779
cg21250296	108	chr6:26043546:26046579	hyper	1.85e-16	0.115	0.3	0.156	19	chr6	26044404	26044406	+	HIST1H2BB;HIST1H3C;U91328.2	1to5kb	islands	-0.289	0.98
cg22478210	108	chr6:26043546:26046579	hyper	1.85e-16	0.115	0.3	0.156	19	chr6	26043989	26043991	+	HIST1H2BB;U91328.2	1to5kb	shores	-0.215	0.91
cg25438963	108	chr6:26043546:26046579	hyper	1.85e-16	0.115	0.3	0.156	19	chr6	26045662	26045664	+	HIST1H2BB;HIST1H3C	cds,exons,firstexons	islands	-0.387	0.99
cg26028573	108	chr6:26043546:26046579	hyper	1.85e-16	0.115	0.3	0.156	19	chr6	26043586	26043588	-	HIST1H2BB;U91328.2	cds,exons,firstexons	shores	-0.0952	0.958
cg26426142	108	chr6:26043546:26046579	hyper	1.85e-16	0.115	0.3	0.156	19	chr6	26044273	26044275	-	HIST1H2BB;HIST1H3C;U91328.2	promoters	islands	-0.342	0.981
cg27635394	108	chr6:26043546:26046579	hyper	1.85e-16	0.115	0.3	0.156	19	chr6	26043819	26043821	-	HIST1H2BB;U91328.2	cds,exons,firstexons,intronexonboundaries	shores	-0.355	0.991
cg01238044	109	chr22:24384105:24384944	hyper	4.25e-14	0.115	0.31	0.201	13	chr22	24384104	24384106	-	NA	introns,intronexonboundaries,exonintronboundaries	shores	-0.0806	0.402
cg01744396	109	chr22:24384105:24384944	hyper	4.25e-14	0.115	0.31	0.201	13	chr22	24384244	24384246	-	NA	5UTRs,exons,firstexons,intronexonboundaries,exonintronboundaries	islands	-0.144	0.849
cg01957799	109	chr22:24384105:24384944	hyper	4.25e-14	0.115	0.31	0.201	13	chr22	24384134	24384136	-	NA	cds,exons,firstexons,intronexonboundaries,exonintronboundaries	islands,shores	-0.142	0.0306
cg08219170	109	chr22:24384105:24384944	hyper	4.25e-14	0.115	0.31	0.201	13	chr22	24384572	24384574	-	NA	promoters	shores	-0.185	0.511
cg10546252	109	chr22:24384105:24384944	hyper	4.25e-14	0.115	0.31	0.201	13	chr22	24384293	24384295	+	NA	NA	islands	-0.0778	0.0518
cg11478607	109	chr22:24384105:24384944	hyper	4.25e-14	0.115	0.31	0.201	13	chr22	24384399	24384401	+	NA	NA	islands	-0.249	0.000228
cg15254640	109	chr22:24384105:24384944	hyper	4.25e-14	0.115	0.31	0.201	13	chr22	24384392	24384394	+	NA	NA	islands	-0.239	0.00724
cg16997375	109	chr22:24384105:24384944	hyper	4.25e-14	0.115	0.31	0.201	13	chr22	24384943	24384945	-	NA	promoters	shores	-0.16	0.647
cg17005068	109	chr22:24384105:24384944	hyper	4.25e-14	0.115	0.31	0.201	13	chr22	24384524	24384526	-	LIN54	promoters	shores	-0.0866	0.105
cg20064778	109	chr22:24384105:24384944	hyper	4.25e-14	0.115	0.31	0.201	13	chr22	24384314	24384316	+	NA	NA	islands	-0.154	0.0179
cg24238852	109	chr22:24384105:24384944	hyper	4.25e-14	0.115	0.31	0.201	13	chr22	24384339	24384341	-	NA	promoters,intronexonboundaries	islands	-0.246	0.0538
cg24330042	109	chr22:24384105:24384944	hyper	4.25e-14	0.115	0.31	0.201	13	chr22	24384158	24384160	+	NA	NA	islands	-0.157	0.953
cg24336839	109	chr22:24384105:24384944	hyper	4.25e-14	0.115	0.31	0.201	13	chr22	24384396	24384398	+	NA	NA	islands	-0.24	0.000219
cg14528310	110	chr1:152757464:152758755	hyper	1.34e-05	0.115	0.14	0.111	4	chr1	152757463	152757465	+	LCE1B;LCE1E	1to5kb	inter	-0.0894	0.924
cg14792160	110	chr1:152757464:152758755	hyper	1.34e-05	0.115	0.14	0.111	4	chr1	152758631	152758633	-	LCE1B;LCE1E	NA	inter	-0.0778	0.684
cg21065959	110	chr1:152757464:152758755	hyper	1.34e-05	0.115	0.14	0.111	4	chr1	152758754	152758756	-	LCE1B;LCE1E	NA	inter	-0.128	0.352
cg25610428	110	chr1:152757464:152758755	hyper	1.34e-05	0.115	0.14	0.111	4	chr1	152758452	152758454	-	LCE1B;LCE1E	NA	inter	-0.134	0.991
cg01239735	111	chr12:213776:215130	hypo	1.13e-10	0.115	-0.32	-0.166	5	chr12	214223	214225	+	IQSEC3	introns	islands	0.249	0.688
cg05962028	111	chr12:213776:215130	hypo	1.13e-10	0.115	-0.32	-0.166	5	chr12	213999	214001	-	IQSEC3	NA	islands	0.0305	0.904
cg11916478	111	chr12:213776:215130	hypo	1.13e-10	0.115	-0.32	-0.166	5	chr12	213775	213777	+	IQSEC3	introns	islands	-0.0739	0.991
cg13682961	111	chr12:213776:215130	hypo	1.13e-10	0.115	-0.32	-0.166	5	chr12	215129	215131	-	IQSEC3	NA	shores	-0.00676	0.882
cg19186614	111	chr12:213776:215130	hypo	1.13e-10	0.115	-0.32	-0.166	5	chr12	214193	214195	+	IQSEC3	introns	islands	0.173	0.979
cg03210281	112	chr2:444504:445430	hypo	1.06e-10	0.116	-0.12	-0.0912	6	chr2	445068	445070	+	NA	intergenic	inter	0.0687	0.79
cg08579962	112	chr2:444504:445430	hypo	1.06e-10	0.116	-0.12	-0.0912	6	chr2	445223	445225	+	NA	intergenic	inter	0.0895	0.956
cg09757158	112	chr2:444504:445430	hypo	1.06e-10	0.116	-0.12	-0.0912	6	chr2	444631	444633	-	NA	intergenic	inter	0.0935	0.432
cg12571629	112	chr2:444504:445430	hypo	1.06e-10	0.116	-0.12	-0.0912	6	chr2	445429	445431	+	NA	intergenic	inter	0.0182	0.99
cg14499933	112	chr2:444504:445430	hypo	1.06e-10	0.116	-0.12	-0.0912	6	chr2	444768	444770	+	NA	intergenic	inter	0.11	0.938
cg17362001	112	chr2:444504:445430	hypo	1.06e-10	0.116	-0.12	-0.0912	6	chr2	444503	444505	-	NA	intergenic	inter	0.12	0.698
cg03076871	113	chr20:57226737:57227438	hyper	1.14e-05	0.116	0.05	0.0412	2	chr20	57226736	57226738	+	STX16;STX16-NPEPL1	5UTRs,exons,firstexons,introns	shores	-0.00252	0.975
cg22488472	113	chr20:57226737:57227438	hyper	1.14e-05	0.116	0.05	0.0412	2	chr20	57227437	57227439	-	STX16;STX16-NPEPL1	NA	shores	-0.00553	0.481
cg05469591	114	chr15:79579422:79580198	hyper	0.000326	0.117	0.12	0.121	2	chr15	79580197	79580199	+	NA	introns	shelves	-0.0151	0.967
cg13859847	114	chr15:79579422:79580198	hyper	0.000326	0.117	0.12	0.121	2	chr15	79579421	79579423	+	NA	introns	shelves	-0.0633	0.989
cg02008651	115	chr14:29247148:29247705	hyper	4.76e-11	0.117	0.24	0.117	6	chr14	29247147	29247149	+	LINC01551	cds,exons,introns,intronexonboundaries,exonintronboundaries	shores	-0.0593	0.974
cg03796729	115	chr14:29247148:29247705	hyper	4.76e-11	0.117	0.24	0.117	6	chr14	29247335	29247337	-	LINC01551	NA	islands	-0.258	0.124
cg12967137	115	chr14:29247148:29247705	hyper	4.76e-11	0.117	0.24	0.117	6	chr14	29247604	29247606	-	LINC01551	NA	islands	-0.313	0.895
cg15482122	115	chr14:29247148:29247705	hyper	4.76e-11	0.117	0.24	0.117	6	chr14	29247395	29247397	+	LINC01551	exons,introns,intronexonboundaries,exonintronboundaries,3UTRs	islands	-0.121	0.864
cg20043105	115	chr14:29247148:29247705	hyper	4.76e-11	0.117	0.24	0.117	6	chr14	29247457	29247459	-	LINC01551	NA	islands	-0.318	0.852
cg24154325	115	chr14:29247148:29247705	hyper	4.76e-11	0.117	0.24	0.117	6	chr14	29247704	29247706	+	LINC01551	exons,introns,exonintronboundaries,3UTRs	shores	-0.189	0.993
cg11554507	116	chr7:31379820:31381526	hyper	2.52e-06	0.118	0.2	0.11	5	chr7	31380571	31380573	-	NEUROD6	promoters,1to5kb,intronexonboundaries	inter	-0.196	0.218
cg15903915	116	chr7:31379820:31381526	hyper	2.52e-06	0.118	0.2	0.11	5	chr7	31381064	31381066	+	NEUROD6	NA	inter	-0.187	0.919
cg20547031	116	chr7:31379820:31381526	hyper	2.52e-06	0.118	0.2	0.11	5	chr7	31381525	31381527	+	NEUROD6	NA	inter	-0.0958	0.972
cg25597535	116	chr7:31379820:31381526	hyper	2.52e-06	0.118	0.2	0.11	5	chr7	31379819	31379821	-	NEUROD6	promoters,introns	shelves	-0.0897	0.616
cg26312920	116	chr7:31379820:31381526	hyper	2.52e-06	0.118	0.2	0.11	5	chr7	31380389	31380391	+	NEUROD6	NA	shelves	-0.087	0.951
cg09147938	117	chr8:43418406:43418721	hypo	0.000477	0.118	-0.13	-0.113	2	chr8	43418405	43418407	-	NA	intergenic	inter	0.132	0.702
cg11993873	117	chr8:43418406:43418721	hypo	0.000477	0.118	-0.13	-0.113	2	chr8	43418720	43418722	-	NA	intergenic	inter	0.17	0.804
cg00903998	118	chr1:216896852:216897293	hyper	1.25e-08	0.118	0.2	0.15	6	chr1	216897292	216897294	+	ESRRG	NA	inter	-0.0913	0.993
cg00964103	118	chr1:216896852:216897293	hyper	1.25e-08	0.118	0.2	0.15	6	chr1	216897260	216897262	-	ESRRG	promoters,introns	inter	-0.349	0.302
cg10108237	118	chr1:216896852:216897293	hyper	1.25e-08	0.118	0.2	0.15	6	chr1	216896862	216896864	+	ESRRG	NA	inter	-0.359	0.795
cg22007666	118	chr1:216896852:216897293	hyper	1.25e-08	0.118	0.2	0.15	6	chr1	216896851	216896853	+	ESRRG	NA	inter	-0.386	0.123
cg23963317	118	chr1:216896852:216897293	hyper	1.25e-08	0.118	0.2	0.15	6	chr1	216897283	216897285	-	ESRRG	promoters,introns	inter	-0.341	0.402
cg24700959	118	chr1:216896852:216897293	hyper	1.25e-08	0.118	0.2	0.15	6	chr1	216896860	216896862	+	ESRRG	NA	inter	-0.391	0.138
cg13878456	119	chr17:38020344:38020667	hyper	3.15e-06	0.125	0.27	0.195	4	chr17	38020343	38020345	+	IKZF3	1to5kb	shores	-0.285	0.996
cg15637191	119	chr17:38020344:38020667	hyper	3.15e-06	0.125	0.27	0.195	4	chr17	38020666	38020668	-	IKZF3	promoters	shores	-0.346	0.804
cg16293631	119	chr17:38020344:38020667	hyper	3.15e-06	0.125	0.27	0.195	4	chr17	38020605	38020607	+	IKZF3	1to5kb	islands	-0.222	0.724
cg27613455	119	chr17:38020344:38020667	hyper	3.15e-06	0.125	0.27	0.195	4	chr17	38020643	38020645	-	IKZF3	promoters	islands	-0.315	0.977
cg07634927	120	chr21:37802362:37802565	hypo	0.000342	0.126	-0.14	-0.107	2	chr21	37802361	37802363	-	AP000695.6	intergenic	inter	0.00945	0.99
cg23322242	120	chr21:37802362:37802565	hypo	0.000342	0.126	-0.14	-0.107	2	chr21	37802564	37802566	-	AP000695.6	intergenic	inter	-0.0124	0.918
cg09905199	121	chr1:159158444:159158497	hyper	0.000683	0.128	0.16	0.15	2	chr1	159158496	159158498	-	CADM3	NA	islands	-0.157	0.994
cg13899017	121	chr1:159158444:159158497	hyper	0.000683	0.128	0.16	0.15	2	chr1	159158443	159158445	+	CADM3	introns	islands	-0.178	0.714
cg01649334	122	chr3:101546486:101547296	hyper	2.67e-08	0.13	0.17	0.127	7	chr3	101547295	101547297	-	NFKBIZ	NA	inter	-0.113	0.985
cg01855735	122	chr3:101546486:101547296	hyper	2.67e-08	0.13	0.17	0.127	7	chr3	101546708	101546710	-	NFKBIZ;NXPE3	NA	inter	-0.12	0.98
cg02713138	122	chr3:101546486:101547296	hyper	2.67e-08	0.13	0.17	0.127	7	chr3	101546588	101546590	-	NFKBIZ;NXPE3	NA	inter	-0.11	0.978
cg14769570	122	chr3:101546486:101547296	hyper	2.67e-08	0.13	0.17	0.127	7	chr3	101546813	101546815	+	NFKBIZ;NXPE3	promoters,exons,3UTRs	inter	-0.136	0.991
cg15006396	122	chr3:101546486:101547296	hyper	2.67e-08	0.13	0.17	0.127	7	chr3	101546858	101546860	-	NFKBIZ;NXPE3	NA	inter	-0.155	0.99
cg17445840	122	chr3:101546486:101547296	hyper	2.67e-08	0.13	0.17	0.127	7	chr3	101546485	101546487	+	NFKBIZ;NXPE3	promoters,exons,3UTRs	inter	-0.123	0.759
cg26284390	122	chr3:101546486:101547296	hyper	2.67e-08	0.13	0.17	0.127	7	chr3	101546696	101546698	-	NFKBIZ;NXPE3	NA	inter	-0.174	0.98
cg02009648	123	chr6:44090748:44090983	hyper	0.000984	0.135	0.16	0.134	2	chr6	44090982	44090984	-	MRPL14	introns	shelves	-0.135	0.538
cg26371345	123	chr6:44090748:44090983	hyper	0.000984	0.135	0.16	0.134	2	chr6	44090747	44090749	+	MRPL14	1to5kb	shelves	-0.251	0.791
cg01704474	124	chr11:503807:504937	hyper	2.37e-08	0.135	0.21	0.18	8	chr11	504917	504919	-	RNH1	1to5kb,5UTRs,exons,introns,intronexonboundaries,exonintronboundaries	shores	-0.159	0.534
cg14468692	124	chr11:503807:504937	hyper	2.37e-08	0.135	0.21	0.18	8	chr11	504783	504785	-	RNH1	1to5kb,introns,exonintronboundaries	shores	-0.209	0.0441
cg15661311	124	chr11:503807:504937	hyper	2.37e-08	0.135	0.21	0.18	8	chr11	504550	504552	-	RNH1	promoters,introns	islands	-0.183	0.552
cg18732172	124	chr11:503807:504937	hyper	2.37e-08	0.135	0.21	0.18	8	chr11	504300	504302	-	RNH1	promoters,introns	islands	-0.2	0.783
cg19223782	124	chr11:503807:504937	hyper	2.37e-08	0.135	0.21	0.18	8	chr11	503806	503808	+	RNH1	NA	shores	-0.0778	0.863
cg20813589	124	chr11:503807:504937	hyper	2.37e-08	0.135	0.21	0.18	8	chr11	504929	504931	-	RNH1	1to5kb,5UTRs,exons,introns,intronexonboundaries,exonintronboundaries	shores	-0.168	0.909
cg23687466	124	chr11:503807:504937	hyper	2.37e-08	0.135	0.21	0.18	8	chr11	504936	504938	+	RNH1	NA	shores	-0.147	0.851
cg23927970	124	chr11:503807:504937	hyper	2.37e-08	0.135	0.21	0.18	8	chr11	504932	504934	+	RNH1	NA	shores	-0.15	0.978
cg04351402	125	chr9:95709582:95710046	hyper	0.000894	0.136	0.12	0.104	2	chr9	95710045	95710047	-	FGD3	NA	inter	-0.199	0.982
cg09225658	125	chr9:95709582:95710046	hyper	0.000894	0.136	0.12	0.104	2	chr9	95709581	95709583	+	FGD3	promoters	inter	-0.248	0.661
cg12513616	126	chr5:177370977:177371597	hyper	0.000238	0.137	0.19	0.132	2	chr5	177370976	177370978	-	RP11-1252I4.2;RP11-423H2.1	NA	islands	-0.121	0.975
cg23199815	126	chr5:177370977:177371597	hyper	0.000238	0.137	0.19	0.132	2	chr5	177371596	177371598	+	RP11-1252I4.2;RP11-423H2.1	introns	islands	-0.212	0.926
cg10657250	127	chr4:156135578:156136570	hyper	0.0116	0.138	0.17	0.151	2	chr4	156136569	156136571	-	AC097467.2;NPY2R	NA	inter	-0.127	0.884
cg27235896	127	chr4:156135578:156136570	hyper	0.0116	0.138	0.17	0.151	2	chr4	156135577	156135579	-	AC097467.2;NPY2R	NA	inter	-0.186	0.894
cg02433593	128	chr18:43754786:43755103	hyper	2.77e-07	0.139	0.07	0.0274	3	chr18	43754785	43754787	+	C18orf25	introns	islands	-0.00381	0.989
cg20466748	128	chr18:43754786:43755103	hyper	2.77e-07	0.139	0.07	0.0274	3	chr18	43754999	43755001	-	C18orf25	NA	islands	-0.00263	0.0583
cg22725310	128	chr18:43754786:43755103	hyper	2.77e-07	0.139	0.07	0.0274	3	chr18	43755102	43755104	-	C18orf25	NA	islands	-0.00958	0.984
cg06775523	129	chr1:3514921:3515194	hypo	6.5e-05	0.139	-0.15	-0.127	3	chr1	3514920	3514922	-	MEGF6	introns	shelves	0.0254	0.944
cg09187007	129	chr1:3514921:3515194	hypo	6.5e-05	0.139	-0.15	-0.127	3	chr1	3514989	3514991	-	MEGF6	introns	shelves	0.0203	0.95
cg24953596	129	chr1:3514921:3515194	hypo	6.5e-05	0.139	-0.15	-0.127	3	chr1	3515193	3515195	-	MEGF6	introns	shelves	0.0289	0.993
cg02480522	130	chr4:140586396:140587536	hyper	5.51e-10	0.139	0.19	0.152	9	chr4	140587535	140587537	+	MGST2	introns	inter	-0.174	0.924
cg03327307	130	chr4:140586396:140587536	hyper	5.51e-10	0.139	0.19	0.152	9	chr4	140586880	140586882	-	MGST2	NA	inter	-0.121	0.924
cg03421014	130	chr4:140586396:140587536	hyper	5.51e-10	0.139	0.19	0.152	9	chr4	140586395	140586397	-	MGST2	NA	inter	0.0188	0.626
cg07705964	130	chr4:140586396:140587536	hyper	5.51e-10	0.139	0.19	0.152	9	chr4	140586987	140586989	+	MGST2	5UTRs,exons,firstexons	inter	-0.19	0.99
cg10724791	130	chr4:140586396:140587536	hyper	5.51e-10	0.139	0.19	0.152	9	chr4	140586920	140586922	+	MGST2	promoters,5UTRs,exons,firstexons	inter	-0.19	0.755
cg11748071	130	chr4:140586396:140587536	hyper	5.51e-10	0.139	0.19	0.152	9	chr4	140587073	140587075	-	MGST2	NA	inter	-0.14	0.982
cg12229172	130	chr4:140586396:140587536	hyper	5.51e-10	0.139	0.19	0.152	9	chr4	140587146	140587148	-	MGST2	NA	inter	-0.17	0.975
cg21604320	130	chr4:140586396:140587536	hyper	5.51e-10	0.139	0.19	0.152	9	chr4	140587178	140587180	+	MGST2	cds,5UTRs,exons,firstexons,exonintronboundaries	inter	-0.21	0.949
cg25613641	130	chr4:140586396:140587536	hyper	5.51e-10	0.139	0.19	0.152	9	chr4	140587142	140587144	+	MGST2	5UTRs,exons,firstexons,exonintronboundaries	inter	-0.189	0.992
cg02872491	131	chr7:31374862:31376488	hyper	1.49e-05	0.142	0.21	0.133	6	chr7	31374861	31374863	-	NA	intergenic	shores	-0.168	0.71
cg10413352	131	chr7:31374862:31376488	hyper	1.49e-05	0.142	0.21	0.133	6	chr7	31375319	31375321	-	NA	intergenic	shores	-0.176	0.773
cg11898009	131	chr7:31374862:31376488	hyper	1.49e-05	0.142	0.21	0.133	6	chr7	31375860	31375862	+	NA	intergenic	islands	-0.166	0.97
cg19706515	131	chr7:31374862:31376488	hyper	1.49e-05	0.142	0.21	0.133	6	chr7	31376487	31376489	-	NA	intergenic	islands	-0.263	0.759
cg24434350	131	chr7:31374862:31376488	hyper	1.49e-05	0.142	0.21	0.133	6	chr7	31376254	31376256	+	NA	intergenic	islands	-0.142	0.808
cg26623444	131	chr7:31374862:31376488	hyper	1.49e-05	0.142	0.21	0.133	6	chr7	31376091	31376093	+	NA	intergenic	islands	-0.161	0.937
cg18107094	132	chr8:110020783:110020924	hyper	0.000928	0.143	0.2	0.182	2	chr8	110020923	110020925	-	RP11-1084E5.1	intergenic	inter	-0.275	0.258
cg21603744	132	chr8:110020783:110020924	hyper	0.000928	0.143	0.2	0.182	2	chr8	110020782	110020784	+	RP11-1084E5.1	intergenic	inter	-0.182	0.715
cg15523060	133	chr19:8952004:8952874	hypo	0.000258	0.144	-0.1	-0.0834	3	chr19	8952028	8952030	-	MBD3L1	NA	inter	0.149	0.861
cg18885299	133	chr19:8952004:8952874	hypo	0.000258	0.144	-0.1	-0.0834	3	chr19	8952873	8952875	+	MBD3L1	promoters	inter	0.0401	0.426
cg26308280	133	chr19:8952004:8952874	hypo	0.000258	0.144	-0.1	-0.0834	3	chr19	8952003	8952005	-	MBD3L1	NA	inter	0.148	0.681
cg11781718	134	chr6:26204333:26204463	hyper	0.012	0.145	0.11	0.0913	2	chr6	26204332	26204334	+	HIST1H4E	promoters	shores	-0.0789	0.593
cg23066982	134	chr6:26204333:26204463	hyper	0.012	0.145	0.11	0.0913	2	chr6	26204462	26204464	-	HIST1H4E	1to5kb	shores	-0.0217	0.953
cg03542891	135	chr5:83017184:83018422	hyper	2.11e-11	0.148	0.24	0.126	7	chr5	83018356	83018358	-	HAPLN1	1to5kb	islands	-0.278	0.431
cg08487215	135	chr5:83017184:83018422	hyper	2.11e-11	0.148	0.24	0.126	7	chr5	83018421	83018423	+	HAPLN1	NA	shores	-0.195	0.841
cg09893305	135	chr5:83017184:83018422	hyper	2.11e-11	0.148	0.24	0.126	7	chr5	83017183	83017185	+	HAPLN1	NA	shores	-0.0913	0.946
cg10536076	135	chr5:83017184:83018422	hyper	2.11e-11	0.148	0.24	0.126	7	chr5	83017920	83017922	+	HAPLN1	NA	islands	-0.347	0.95
cg15083037	135	chr5:83017184:83018422	hyper	2.11e-11	0.148	0.24	0.126	7	chr5	83017643	83017645	-	HAPLN1	promoters	shores	-0.165	0.779
cg16102102	135	chr5:83017184:83018422	hyper	2.11e-11	0.148	0.24	0.126	7	chr5	83017552	83017554	+	HAPLN1	NA	shores	-0.0583	0.964
cg24984653	135	chr5:83017184:83018422	hyper	2.11e-11	0.148	0.24	0.126	7	chr5	83018279	83018281	+	HAPLN1	NA	islands	-0.279	0.891
cg02090654	136	chr7:126698156:126698829	hyper	2.32e-06	0.148	0.2	0.108	4	chr7	126698343	126698345	+	GRM8;MIR592	NA	inter	-0.249	0.993
cg14158769	136	chr7:126698156:126698829	hyper	2.32e-06	0.148	0.2	0.108	4	chr7	126698155	126698157	+	GRM8;MIR592	NA	inter	-0.074	0.806
cg15908975	136	chr7:126698156:126698829	hyper	2.32e-06	0.148	0.2	0.108	4	chr7	126698828	126698830	-	GRM8;MIR592	promoters,introns	inter	-0.21	0.984
cg17540499	136	chr7:126698156:126698829	hyper	2.32e-06	0.148	0.2	0.108	4	chr7	126698450	126698452	-	GRM8;MIR592	promoters,introns	inter	-0.0176	0.356
cg04843688	137	chr1:176811023:176811645	hyper	0.000137	0.148	0.16	0.139	3	chr1	176811022	176811024	+	PAPPA2	promoters,introns	inter	-0.103	0.0172
cg15991207	137	chr1:176811023:176811645	hyper	0.000137	0.148	0.16	0.139	3	chr1	176811644	176811646	-	PAPPA2	NA	inter	-0.16	0.157
cg26406924	137	chr1:176811023:176811645	hyper	0.000137	0.148	0.16	0.139	3	chr1	176811377	176811379	-	PAPPA2	NA	inter	-0.112	0.947
cg03824617	138	chr6:146919633:146920295	hyper	3.55e-12	0.148	0.22	0.133	11	chr6	146920112	146920114	-	ADGB;RP11-715G15.1	NA	islands	-0.081	0.993
cg05597001	138	chr6:146919633:146920295	hyper	3.55e-12	0.148	0.22	0.133	11	chr6	146920013	146920015	+	ADGB;RP11-715G15.1	promoters	shores	-0.158	0.985
cg07253321	138	chr6:146919633:146920295	hyper	3.55e-12	0.148	0.22	0.133	11	chr6	146919853	146919855	-	ADGB;RP11-715G15.1	NA	shores	0.0332	0.756
cg10197432	138	chr6:146919633:146920295	hyper	3.55e-12	0.148	0.22	0.133	11	chr6	146920118	146920120	-	ADGB;RP11-715G15.1	NA	islands	-0.173	0.968
cg14994513	138	chr6:146919633:146920295	hyper	3.55e-12	0.148	0.22	0.133	11	chr6	146919931	146919933	+	ADGB;RP11-715G15.1	promoters	shores	-0.141	0.794
cg15618428	138	chr6:146919633:146920295	hyper	3.55e-12	0.148	0.22	0.133	11	chr6	146919982	146919984	-	ADGB;RP11-715G15.1	NA	shores	-0.0989	0.53
cg16331679	138	chr6:146919633:146920295	hyper	3.55e-12	0.148	0.22	0.133	11	chr6	146920165	146920167	-	ADGB;RP11-715G15.1	NA	islands	-0.166	0.953
cg17535702	138	chr6:146919633:146920295	hyper	3.55e-12	0.148	0.22	0.133	11	chr6	146919632	146919634	+	ADGB;RP11-715G15.1	promoters	shores	0.0128	0.682
cg24631877	138	chr6:146919633:146920295	hyper	3.55e-12	0.148	0.22	0.133	11	chr6	146920294	146920296	-	ADGB;RP11-715G15.1	NA	shores	-0.117	0.991
cg25770340	138	chr6:146919633:146920295	hyper	3.55e-12	0.148	0.22	0.133	11	chr6	146920128	146920130	-	ADGB;RP11-715G15.1	NA	islands	-0.177	0.837
cg27641136	138	chr6:146919633:146920295	hyper	3.55e-12	0.148	0.22	0.133	11	chr6	146920034	146920036	+	ADGB;RP11-715G15.1	promoters	islands,shores	-0.13	0.987
cg01832935	139	chr16:51026724:51026841	hypo	7.89e-05	0.148	-0.16	-0.138	3	chr16	51026723	51026725	+	NA	intergenic	inter	0.117	0.483
cg05387963	139	chr16:51026724:51026841	hypo	7.89e-05	0.148	-0.16	-0.138	3	chr16	51026784	51026786	+	NA	intergenic	inter	0.116	0.553
cg26488170	139	chr16:51026724:51026841	hypo	7.89e-05	0.148	-0.16	-0.138	3	chr16	51026840	51026842	-	NA	intergenic	inter	0.0995	0.973
cg01802121	140	chr14:22216296:22217085	hyper	0.0038	0.152	0.15	0.132	2	chr14	22216295	22216297	-	TRAV5	NA	inter	-0.0936	0.801
cg02257791	140	chr14:22216296:22217085	hyper	0.0038	0.152	0.15	0.132	2	chr14	22217084	22217086	-	RPL4P1;TRAV5	NA	inter	-0.163	0.99
cg06847146	141	chr7:21985277:21986672	hypo	2.44e-13	0.153	-0.18	-0.0966	11	chr7	21985612	21985614	-	CDCA7L	promoters,intronexonboundaries	islands	-0.0244	0.758
cg11112419	141	chr7:21985277:21986672	hypo	2.44e-13	0.153	-0.18	-0.0966	11	chr7	21985627	21985629	-	CDCA7L	promoters,intronexonboundaries	islands	-0.0202	0.992
cg11987645	141	chr7:21985277:21986672	hypo	2.44e-13	0.153	-0.18	-0.0966	11	chr7	21985934	21985936	+	CDCA7L	NA	shores	0.00721	0.885
cg13316191	141	chr7:21985277:21986672	hypo	2.44e-13	0.153	-0.18	-0.0966	11	chr7	21985883	21985885	+	CDCA7L	NA	shores	0.00431	0.739
cg16430880	141	chr7:21985277:21986672	hypo	2.44e-13	0.153	-0.18	-0.0966	11	chr7	21985707	21985709	-	CDCA7L	promoters,intronexonboundaries	islands	-0.00193	0.879
cg17829673	141	chr7:21985277:21986672	hypo	2.44e-13	0.153	-0.18	-0.0966	11	chr7	21985365	21985367	+	CDCA7L	NA	islands	-0.0131	0.927
cg20259398	141	chr7:21985277:21986672	hypo	2.44e-13	0.153	-0.18	-0.0966	11	chr7	21985276	21985278	-	CDCA7L	introns,exonintronboundaries	islands	-0.0158	0.92
cg20661176	141	chr7:21985277:21986672	hypo	2.44e-13	0.153	-0.18	-0.0966	11	chr7	21985588	21985590	+	CDCA7L	NA	islands	-0.0143	0.991
cg20983531	141	chr7:21985277:21986672	hypo	2.44e-13	0.153	-0.18	-0.0966	11	chr7	21986671	21986673	+	CDCA7L	NA	shores	-0.0654	0.793
cg22107210	141	chr7:21985277:21986672	hypo	2.44e-13	0.153	-0.18	-0.0966	11	chr7	21985734	21985736	+	CDCA7L	NA	islands	-0.014	0.939
cg24491766	141	chr7:21985277:21986672	hypo	2.44e-13	0.153	-0.18	-0.0966	11	chr7	21985705	21985707	+	CDCA7L	NA	islands	-0.0123	0.996
cg15201545	142	chr4:675137:675264	hyper	0.000465	0.154	0.24	0.222	2	chr4	675136	675138	+	MYL5	introns	islands	-0.104	0.238
cg17035899	142	chr4:675137:675264	hyper	0.000465	0.154	0.24	0.222	2	chr4	675263	675265	-	MYL5	NA	islands	-0.0458	0.907
cg04621866	143	chr8:144567473:144567481	hyper	0.000347	0.155	0.07	0.0717	2	chr8	144567480	144567482	-	ZC3H3	introns	shores	-0.0481	0.774
cg11497758	143	chr8:144567473:144567481	hyper	0.000347	0.155	0.07	0.0717	2	chr8	144567472	144567474	-	ZC3H3	introns	shores	-0.0263	0.651
cg02704088	144	chr6:168526298:168526327	hypo	0.000226	0.155	-0.09	-0.0176	2	chr6	168526297	168526299	-	NA	intergenic	shelves	0.0264	0.894
cg10527159	144	chr6:168526298:168526327	hypo	0.000226	0.155	-0.09	-0.0176	2	chr6	168526326	168526328	-	NA	intergenic	shelves	-0.114	0.349
cg11304968	145	chr21:44016194:44016328	hyper	0.00163	0.155	0.11	0.105	2	chr21	44016193	44016195	-	NA	intergenic	inter	-0.181	0.978
cg18403852	145	chr21:44016194:44016328	hyper	0.00163	0.155	0.11	0.105	2	chr21	44016327	44016329	-	NA	intergenic	inter	-0.126	0.301
cg00407901	146	chr20:7917212:7917317	hyper	0.000778	0.156	0.07	0.0547	2	chr20	7917211	7917213	-	HAO1	introns	inter	-0.037	0.972
cg05831784	146	chr20:7917212:7917317	hyper	0.000778	0.156	0.07	0.0547	2	chr20	7917316	7917318	+	HAO1	NA	inter	-0.0341	0.895
cg05534676	147	chr7:31377934:31378807	hyper	1.09e-08	0.156	0.18	0.0991	2	chr7	31378806	31378808	+	NEUROD6	NA	shelves	-0.0665	0.72
cg23016257	147	chr7:31377934:31378807	hyper	1.09e-08	0.156	0.18	0.0991	2	chr7	31377933	31377935	-	NEUROD6	cds,exons,firstexons	shores	-0.204	0.908
cg09920531	148	chr7:157532236:157533168	hypo	0.000704	0.156	-0.12	-0.104	3	chr7	157533167	157533169	-	AC006003.3;PTPRN2	introns	inter	0.105	0.884
cg14584961	148	chr7:157532236:157533168	hypo	0.000704	0.156	-0.12	-0.104	3	chr7	157533064	157533066	-	AC006003.3;PTPRN2	introns	inter	0.116	0.704
cg25975382	148	chr7:157532236:157533168	hypo	0.000704	0.156	-0.12	-0.104	3	chr7	157532235	157532237	-	AC006003.3;PTPRN2	introns	inter	0.1	0.894
cg00461236	149	chr16:86703935:86704486	hyper	3.44e-06	0.156	0.19	0.147	4	chr16	86704015	86704017	-	NA	intergenic	inter	-0.126	0.661
cg02657828	149	chr16:86703935:86704486	hyper	3.44e-06	0.156	0.19	0.147	4	chr16	86703934	86703936	+	NA	intergenic	inter	-0.116	0.545
cg03084704	149	chr16:86703935:86704486	hyper	3.44e-06	0.156	0.19	0.147	4	chr16	86704485	86704487	+	NA	intergenic	inter	-0.194	0.198
cg27391627	149	chr16:86703935:86704486	hyper	3.44e-06	0.156	0.19	0.147	4	chr16	86704129	86704131	+	NA	intergenic	inter	-0.129	0.856
cg01921066	150	chr1:94511166:94511426	hypo	0.00133	0.157	-0.21	-0.184	2	chr1	94511165	94511167	-	ABCA4	introns	inter	0.0342	0.988
cg12085314	150	chr1:94511166:94511426	hypo	0.00133	0.157	-0.21	-0.184	2	chr1	94511425	94511427	+	ABCA4	NA	inter	-0.0147	0.981
cg18581950	151	chr2:219124263:219124271	hyper	0.000982	0.158	0.13	0.12	2	chr2	219124270	219124272	-	GPBAR1	NA	inter	-0.0489	0.9
cg20655350	151	chr2:219124263:219124271	hyper	0.000982	0.158	0.13	0.12	2	chr2	219124262	219124264	-	GPBAR1	NA	inter	-0.0671	0.88
cg02100011	152	chr22:38635620:38635773	hyper	0.00165	0.158	0.12	0.115	2	chr22	38635772	38635774	-	TMEM184B	introns	inter	-0.0928	0.738
cg09984479	152	chr22:38635620:38635773	hyper	0.00165	0.158	0.12	0.115	2	chr22	38635619	38635621	-	TMEM184B	introns	inter	-0.0497	0.555
cg17392201	153	chr19:54173727:54174606	hypo	0.000113	0.158	-0.15	-0.134	3	chr19	54173934	54173936	-	MIR1323	NA	inter	0.21	0.848
cg20643675	153	chr19:54173727:54174606	hypo	0.000113	0.158	-0.15	-0.134	3	chr19	54173726	54173728	-	MIR1323	NA	inter	0.197	0.74
cg24128045	153	chr19:54173727:54174606	hypo	0.000113	0.158	-0.15	-0.134	3	chr19	54174605	54174607	+	MIR1323	promoters,1to5kb	inter	0.213	0.701
cg00659667	154	chr1:24741723:24743492	hyper	7.93e-20	0.158	0.2	0.105	15	chr1	24742109	24742111	-	NIPAL3;STPG1	promoters,1to5kb	shores	-0.111	0.931
cg02976090	154	chr1:24741723:24743492	hyper	7.93e-20	0.158	0.2	0.105	15	chr1	24742248	24742250	+	NIPAL3;STPG1	5UTRs,exons,firstexons,exonintronboundaries	shores	-0.135	0.695
cg08656267	154	chr1:24741723:24743492	hyper	7.93e-20	0.158	0.2	0.105	15	chr1	24742165	24742167	+	NIPAL3;STPG1	promoters	shores	-0.129	0.991
cg08936898	154	chr1:24741723:24743492	hyper	7.93e-20	0.158	0.2	0.105	15	chr1	24741849	24741851	+	NIPAL3;STPG1	promoters	shores	-0.126	0.119
cg09059178	154	chr1:24741723:24743492	hyper	7.93e-20	0.158	0.2	0.105	15	chr1	24742198	24742200	-	NIPAL3;STPG1	promoters,1to5kb	shores	-0.0973	0.89
cg12299829	154	chr1:24741723:24743492	hyper	7.93e-20	0.158	0.2	0.105	15	chr1	24742323	24742325	-	NIPAL3;STPG1	promoters,1to5kb	shores	-0.0841	0.994
cg15561201	154	chr1:24741723:24743492	hyper	7.93e-20	0.158	0.2	0.105	15	chr1	24742517	24742519	-	NIPAL3;STPG1	promoters,1to5kb	shores	-0.096	0.821
cg15697160	154	chr1:24741723:24743492	hyper	7.93e-20	0.158	0.2	0.105	15	chr1	24743491	24743493	+	NIPAL3;STPG1	introns	shores	-0.066	0.561
cg16261730	154	chr1:24741723:24743492	hyper	7.93e-20	0.158	0.2	0.105	15	chr1	24742017	24742019	+	NIPAL3;STPG1	promoters	shores	-0.137	0.877
cg18323236	154	chr1:24741723:24743492	hyper	7.93e-20	0.158	0.2	0.105	15	chr1	24743028	24743030	+	NIPAL3;STPG1	introns	islands	-0.149	0.543
cg20279402	154	chr1:24741723:24743492	hyper	7.93e-20	0.158	0.2	0.105	15	chr1	24742878	24742880	+	NIPAL3;STPG1	introns	islands	-0.126	0.878
cg21298759	154	chr1:24741723:24743492	hyper	7.93e-20	0.158	0.2	0.105	15	chr1	24741722	24741724	+	NIPAL3;STPG1	promoters	shores	-0.0744	0.759
cg21685234	154	chr1:24741723:24743492	hyper	7.93e-20	0.158	0.2	0.105	15	chr1	24742671	24742673	+	NIPAL3;STPG1	introns	islands,shores	-0.118	0.874
cg25381754	154	chr1:24741723:24743492	hyper	7.93e-20	0.158	0.2	0.105	15	chr1	24742200	24742202	-	NIPAL3;STPG1	promoters,1to5kb	shores	-0.112	0.82
cg26935265	154	chr1:24741723:24743492	hyper	7.93e-20	0.158	0.2	0.105	15	chr1	24742140	24742142	+	NIPAL3;STPG1	promoters	shores	-0.125	0.978
cg13945631	155	chr12:34551489:34552411	hypo	0.000273	0.159	-0.09	-0.0769	3	chr12	34551488	34551490	+	NA	intergenic	inter	0.125	0.318
cg21451653	155	chr12:34551489:34552411	hypo	0.000273	0.159	-0.09	-0.0769	3	chr12	34551993	34551995	-	NA	intergenic	inter	0.133	0.596
cg26024424	155	chr12:34551489:34552411	hypo	0.000273	0.159	-0.09	-0.0769	3	chr12	34552410	34552412	-	NA	intergenic	inter	0.0853	0.702
cg00155609	156	chr19:12911875:12913155	hyper	6.71e-19	0.159	0.3	0.147	11	chr19	12912526	12912528	+	CTD-2659N19.10;HOOK2;PRDX2	1to5kb	islands	-0.205	0.993
cg03860466	156	chr19:12911875:12913155	hyper	6.71e-19	0.159	0.3	0.147	11	chr19	12912940	12912942	-	HOOK2;PRDX2	promoters	shores	-0.119	0.76
cg07077694	156	chr19:12911875:12913155	hyper	6.71e-19	0.159	0.3	0.147	11	chr19	12912251	12912253	-	CTD-2659N19.10;HOOK2;PRDX2	introns,intronexonboundaries	islands	-0.118	0.385
cg11370532	156	chr19:12911875:12913155	hyper	6.71e-19	0.159	0.3	0.147	11	chr19	12912577	12912579	+	CTD-2659N19.10;HOOK2;PRDX2	1to5kb	islands	-0.266	0.991
cg13375538	156	chr19:12911875:12913155	hyper	6.71e-19	0.159	0.3	0.147	11	chr19	12911874	12911876	-	CTD-2659N19.10;HOOK2;PRDX2	cds,exons,intronexonboundaries,exonintronboundaries	shores	-0.0508	0.622
cg13618045	156	chr19:12911875:12913155	hyper	6.71e-19	0.159	0.3	0.147	11	chr19	12913154	12913156	-	HOOK2;PRDX2	promoters	shores	-0.136	0.993
cg15976709	156	chr19:12911875:12913155	hyper	6.71e-19	0.159	0.3	0.147	11	chr19	12913118	12913120	-	HOOK2;PRDX2	promoters	shores	-0.151	0.989
cg15993354	156	chr19:12911875:12913155	hyper	6.71e-19	0.159	0.3	0.147	11	chr19	12912589	12912591	+	CTD-2659N19.10;HOOK2;PRDX2	1to5kb	islands	-0.201	0.822
cg22555472	156	chr19:12911875:12913155	hyper	6.71e-19	0.159	0.3	0.147	11	chr19	12913115	12913117	-	HOOK2;PRDX2	promoters	shores	-0.168	0.956
cg23467004	156	chr19:12911875:12913155	hyper	6.71e-19	0.159	0.3	0.147	11	chr19	12912243	12912245	-	CTD-2659N19.10;HOOK2;PRDX2	introns,intronexonboundaries	islands	-0.154	0.813
cg26529371	156	chr19:12911875:12913155	hyper	6.71e-19	0.159	0.3	0.147	11	chr19	12911982	12911984	-	CTD-2659N19.10;HOOK2;PRDX2	cds,exons,intronexonboundaries,exonintronboundaries	islands	-0.0936	0.774
cg00265863	157	chr1:28285036:28286884	hyper	1.29e-18	0.161	0.3	0.139	13	chr1	28286347	28286349	+	RP11-460I13.2;XKR8	promoters	islands	-0.271	0.318
cg00563229	157	chr1:28285036:28286884	hyper	1.29e-18	0.161	0.3	0.139	13	chr1	28286145	28286147	+	RP11-460I13.2;XKR8	promoters	islands	-0.295	0.463
cg06352370	157	chr1:28285036:28286884	hyper	1.29e-18	0.161	0.3	0.139	13	chr1	28286364	28286366	+	RP11-460I13.2;XKR8	promoters	islands	-0.279	0.656
cg06956652	157	chr1:28285036:28286884	hyper	1.29e-18	0.161	0.3	0.139	13	chr1	28285151	28285153	-	RP11-460I13.2;SMPDL3B;XKR8	NA	islands	0.0074	0.755
cg10519271	157	chr1:28285036:28286884	hyper	1.29e-18	0.161	0.3	0.139	13	chr1	28286836	28286838	-	RP11-460I13.2;XKR8	NA	islands	-0.2	0.285
cg13804316	157	chr1:28285036:28286884	hyper	1.29e-18	0.161	0.3	0.139	13	chr1	28286883	28286885	+	RP11-460I13.2;XKR8	introns,exonintronboundaries	shores	-0.118	0.958
cg20809881	157	chr1:28285036:28286884	hyper	1.29e-18	0.161	0.3	0.139	13	chr1	28286101	28286103	-	RP11-460I13.2;XKR8	NA	islands	-0.245	0.159
cg21775279	157	chr1:28285036:28286884	hyper	1.29e-18	0.161	0.3	0.139	13	chr1	28285384	28285386	-	RP11-460I13.2;SMPDL3B;XKR8	NA	shores	0.00347	0.618
cg21914767	157	chr1:28285036:28286884	hyper	1.29e-18	0.161	0.3	0.139	13	chr1	28285035	28285037	+	RP11-460I13.2;SMPDL3B;XKR8	1to5kb,cds,exons,intronexonboundaries	islands	0.0226	0.564
cg23068821	157	chr1:28285036:28286884	hyper	1.29e-18	0.161	0.3	0.139	13	chr1	28285232	28285234	-	RP11-460I13.2;SMPDL3B;XKR8	NA	islands	-0.00966	0.991
cg24091371	157	chr1:28285036:28286884	hyper	1.29e-18	0.161	0.3	0.139	13	chr1	28286410	28286412	+	RP11-460I13.2;XKR8	promoters	islands	-0.286	0.164
cg24311947	157	chr1:28285036:28286884	hyper	1.29e-18	0.161	0.3	0.139	13	chr1	28286408	28286410	+	RP11-460I13.2;XKR8	promoters	islands	-0.252	0.478
cg24458833	157	chr1:28285036:28286884	hyper	1.29e-18	0.161	0.3	0.139	13	chr1	28286033	28286035	+	RP11-460I13.2;XKR8	promoters	islands	-0.346	0.816
cg04681472	158	chr5:149227220:149227361	hyper	0.00179	0.161	0.16	0.152	2	chr5	149227219	149227221	-	PPARGC1B	NA	inter	-0.0199	0.93
cg22442352	158	chr5:149227220:149227361	hyper	0.00179	0.161	0.16	0.152	2	chr5	149227360	149227362	+	PPARGC1B	exons,exonintronboundaries,3UTRs	inter	-0.0053	0.787
cg06892898	159	chr7:37024552:37024713	hyper	0.000873	0.164	0.14	0.136	2	chr7	37024712	37024714	+	ELMO1	NA	inter	-0.164	0.325
cg08044454	159	chr7:37024552:37024713	hyper	0.000873	0.164	0.14	0.136	2	chr7	37024551	37024553	+	ELMO1	NA	inter	-0.205	0.991
cg13391488	160	chr9:117068159:117068532	hypo	0.000348	0.165	-0.12	-0.103	3	chr9	117068531	117068533	-	COL27A1	NA	inter	0.069	0.79
cg14572845	160	chr9:117068159:117068532	hypo	0.000348	0.165	-0.12	-0.103	3	chr9	117068360	117068362	-	COL27A1	NA	inter	0.0373	0.613
cg14579546	160	chr9:117068159:117068532	hypo	0.000348	0.165	-0.12	-0.103	3	chr9	117068158	117068160	-	COL27A1	NA	inter	0.0353	0.901
cg14494607	161	chr6:45905407:45906675	hyper	0.00151	0.166	0.1	0.0824	4	chr6	45906674	45906676	+	CLIC5	NA	inter	-0.0482	0.961
cg17978764	161	chr6:45905407:45906675	hyper	0.00151	0.166	0.1	0.0824	4	chr6	45905406	45905408	+	CLIC5	NA	inter	-0.0669	0.934
cg18554639	161	chr6:45905407:45906675	hyper	0.00151	0.166	0.1	0.0824	4	chr6	45905523	45905525	+	CLIC5	NA	inter	-0.0655	0.662
cg26340376	161	chr6:45905407:45906675	hyper	0.00151	0.166	0.1	0.0824	4	chr6	45906407	45906409	-	CLIC5	1to5kb,introns	inter	-0.0364	0.843
cg05088704	162	chr7:37923971:37924598	hyper	0.00177	0.168	0.11	0.0904	2	chr7	37923970	37923972	-	EPDR1;NME8	NA	inter	-0.0504	0.77
cg27518977	162	chr7:37923971:37924598	hyper	0.00177	0.168	0.11	0.0904	2	chr7	37924597	37924599	+	EPDR1;NME8	introns,intronexonboundaries	inter	-0.0658	0.97
cg01840115	163	chr13:88788898:88788987	hypo	0.0012	0.168	-0.12	-0.115	2	chr13	88788897	88788899	-	NA	intergenic	inter	0.0765	0.834
cg26611508	163	chr13:88788898:88788987	hypo	0.0012	0.168	-0.12	-0.115	2	chr13	88788986	88788988	+	NA	intergenic	inter	0.0948	0.994
cg00472710	164	chr3:151178727:151178904	hyper	0.000111	0.17	0.13	0.109	3	chr3	151178726	151178728	-	NA	1to5kb	islands	-0.176	0.948
cg16780454	164	chr3:151178727:151178904	hyper	0.000111	0.17	0.13	0.109	3	chr3	151178759	151178761	+	NA	NA	islands	-0.225	0.992
cg21766308	164	chr3:151178727:151178904	hyper	0.000111	0.17	0.13	0.109	3	chr3	151178903	151178905	-	NA	1to5kb	islands	-0.204	0.934
cg03667405	165	chr6:170471161:170471697	hypo	7.96e-07	0.17	-0.16	-0.129	5	chr6	170471681	170471683	-	NA	intergenic	shelves	0.106	0.961
cg09623085	165	chr6:170471161:170471697	hypo	7.96e-07	0.17	-0.16	-0.129	5	chr6	170471363	170471365	-	NA	intergenic	shelves	0.129	0.992
cg09655272	165	chr6:170471161:170471697	hypo	7.96e-07	0.17	-0.16	-0.129	5	chr6	170471235	170471237	-	NA	intergenic	shelves	0.157	0.474
cg12207585	165	chr6:170471161:170471697	hypo	7.96e-07	0.17	-0.16	-0.129	5	chr6	170471696	170471698	-	NA	intergenic	shelves	0.0563	0.991
cg26292575	165	chr6:170471161:170471697	hypo	7.96e-07	0.17	-0.16	-0.129	5	chr6	170471160	170471162	+	NA	intergenic	shelves	0.126	0.484
cg00883837	166	chr1:248551173:248551409	hypo	0.0017	0.171	-0.17	-0.152	2	chr1	248551172	248551174	+	OR2T6	cds,exons,firstexons	inter	0.173	0.945
cg20465661	166	chr1:248551173:248551409	hypo	0.0017	0.171	-0.17	-0.152	2	chr1	248551408	248551410	+	OR2T6	cds,exons,firstexons	inter	0.238	0.761
cg05934196	167	chr8:22925391:22925766	hyper	0.000114	0.172	0.16	0.131	3	chr8	22925765	22925767	-	RP11-875O11.2;TNFRSF10B	introns	islands	-0.136	0.963
cg08954353	167	chr8:22925391:22925766	hyper	0.000114	0.172	0.16	0.131	3	chr8	22925655	22925657	+	RP11-875O11.2;TNFRSF10B	promoters	islands,shores	-0.247	0.973
cg13580286	167	chr8:22925391:22925766	hyper	0.000114	0.172	0.16	0.131	3	chr8	22925390	22925392	+	RP11-875O11.2;TNFRSF10B	promoters	shores	-0.193	0.918
cg04690998	168	chr7:2339170:2339777	hyper	0.0015	0.172	0.19	0.181	2	chr7	2339776	2339778	-	SNX8	introns	inter	-0.0535	0.799
cg05516271	168	chr7:2339170:2339777	hyper	0.0015	0.172	0.19	0.181	2	chr7	2339169	2339171	-	SNX8	introns	inter	-0.158	0.968
cg01699740	169	chr11:123396039:123396593	hyper	1.63e-08	0.172	0.16	0.12	8	chr11	123396485	123396487	-	GRAMD1B	NA	inter	0.000775	0.296
cg03627771	169	chr11:123396039:123396593	hyper	1.63e-08	0.172	0.16	0.12	8	chr11	123396038	123396040	-	GRAMD1B	NA	inter	-0.0832	0.815
cg04800788	169	chr11:123396039:123396593	hyper	1.63e-08	0.172	0.16	0.12	8	chr11	123396570	123396572	-	GRAMD1B	NA	inter	0.000246	0.943
cg06174296	169	chr11:123396039:123396593	hyper	1.63e-08	0.172	0.16	0.12	8	chr11	123396592	123396594	-	GRAMD1B	NA	inter	-0.00814	0.804
cg13647528	169	chr11:123396039:123396593	hyper	1.63e-08	0.172	0.16	0.12	8	chr11	123396504	123396506	-	GRAMD1B	NA	inter	-0.0129	0.476
cg14374432	169	chr11:123396039:123396593	hyper	1.63e-08	0.172	0.16	0.12	8	chr11	123396369	123396371	+	GRAMD1B	promoters	inter	0.0107	0.55
cg26393964	169	chr11:123396039:123396593	hyper	1.63e-08	0.172	0.16	0.12	8	chr11	123396298	123396300	+	GRAMD1B	promoters	inter	-0.00521	0.468
cg26617787	169	chr11:123396039:123396593	hyper	1.63e-08	0.172	0.16	0.12	8	chr11	123396132	123396134	+	GRAMD1B	promoters	inter	-0.033	0.984
cg16005271	170	chr10:102321736:102322354	hypo	3.21e-06	0.177	-0.22	-0.153	3	chr10	102321735	102321737	+	NA	intergenic	shores	0.0862	0.93
cg20461188	170	chr10:102321736:102322354	hypo	3.21e-06	0.177	-0.22	-0.153	3	chr10	102322353	102322355	+	NA	intergenic	islands	-0.0476	0.954
cg25427880	170	chr10:102321736:102322354	hypo	3.21e-06	0.177	-0.22	-0.153	3	chr10	102322127	102322129	+	NA	intergenic	islands	0.0594	0.534
cg00300969	171	chr20:31366437:31366486	hypo	0.000402	0.177	-0.12	-0.0994	3	chr20	31366485	31366487	-	DNMT3B	NA	inter	0.0809	0.83
cg17475857	171	chr20:31366437:31366486	hypo	0.000402	0.177	-0.12	-0.0994	3	chr20	31366465	31366467	-	DNMT3B	NA	inter	0.0693	0.294
cg24403338	171	chr20:31366437:31366486	hypo	0.000402	0.177	-0.12	-0.0994	3	chr20	31366436	31366438	+	DNMT3B	1to5kb,introns	inter	0.109	0.862
cg04181546	172	chr9:79630987:79632225	hyper	5.98e-06	0.178	0.17	0.119	6	chr9	79631747	79631749	-	NA	NA	islands	-0.197	0.85
cg10422777	172	chr9:79630987:79632225	hyper	5.98e-06	0.178	0.17	0.119	6	chr9	79631226	79631228	-	NA	NA	islands	-0.201	0.814
cg13455410	172	chr9:79630987:79632225	hyper	5.98e-06	0.178	0.17	0.119	6	chr9	79631905	79631907	-	NA	NA	shores	-0.314	0.991
cg13713830	172	chr9:79630987:79632225	hyper	5.98e-06	0.178	0.17	0.119	6	chr9	79631736	79631738	+	NA	1to5kb	islands	-0.231	0.892
cg14579864	172	chr9:79630987:79632225	hyper	5.98e-06	0.178	0.17	0.119	6	chr9	79632224	79632226	-	NA	NA	shores	-0.319	0.802
cg14627348	172	chr9:79630987:79632225	hyper	5.98e-06	0.178	0.17	0.119	6	chr9	79630986	79630988	-	NA	NA	islands	-0.177	0.616
cg02618968	173	chr17:79409765:79410752	hypo	3.61e-07	0.178	-0.12	-0.0614	6	chr17	79410543	79410545	+	BAHCC1	promoters,cds,exons,exonintronboundaries	shores	0.025	0.942
cg13296578	173	chr17:79409765:79410752	hypo	3.61e-07	0.178	-0.12	-0.0614	6	chr17	79410559	79410561	+	BAHCC1	promoters,cds,exons,exonintronboundaries	shores	0.0465	0.982
cg23370394	173	chr17:79409765:79410752	hypo	3.61e-07	0.178	-0.12	-0.0614	6	chr17	79410469	79410471	-	BAHCC1	NA	shores,shelves	0.00754	0.256
cg25523477	173	chr17:79409765:79410752	hypo	3.61e-07	0.178	-0.12	-0.0614	6	chr17	79410701	79410703	-	BAHCC1	NA	shores	0.04	0.943
cg25922714	173	chr17:79409765:79410752	hypo	3.61e-07	0.178	-0.12	-0.0614	6	chr17	79410751	79410753	-	BAHCC1	NA	shores	0.0499	0.669
cg26312493	173	chr17:79409765:79410752	hypo	3.61e-07	0.178	-0.12	-0.0614	6	chr17	79409764	79409766	-	BAHCC1	NA	shelves	0.0326	0.636
cg09708044	174	chr2:881987:882228	hypo	0.000153	0.178	-0.17	-0.105	3	chr2	882115	882117	+	NA	intergenic	inter	0.0678	0.98
cg12942932	174	chr2:881987:882228	hypo	0.000153	0.178	-0.17	-0.105	3	chr2	881986	881988	-	NA	intergenic	inter	0.132	0.863
cg13006655	174	chr2:881987:882228	hypo	0.000153	0.178	-0.17	-0.105	3	chr2	882227	882229	-	NA	intergenic	inter	0.0933	0.977
cg02523270	175	chr3:193987426:193987757	hyper	5.56e-05	0.179	0.17	0.146	4	chr3	193987650	193987652	-	NA	intergenic	islands	-0.104	0.191
cg07065220	175	chr3:193987426:193987757	hyper	5.56e-05	0.179	0.17	0.146	4	chr3	193987539	193987541	+	NA	intergenic	islands	-0.0976	0.121
cg11134430	175	chr3:193987426:193987757	hyper	5.56e-05	0.179	0.17	0.146	4	chr3	193987425	193987427	+	NA	intergenic	islands,shores	-0.0948	0.166
cg16282892	175	chr3:193987426:193987757	hyper	5.56e-05	0.179	0.17	0.146	4	chr3	193987756	193987758	-	NA	intergenic	islands	-0.0982	0.0354
cg05504117	176	chr17:71897854:71898904	hyper	6.39e-24	0.18	0.25	0.102	8	chr17	71898903	71898905	+	CTD-2582D11.1	intergenic	shores	-0.0953	0.704
cg10186366	176	chr17:71897854:71898904	hyper	6.39e-24	0.18	0.25	0.102	8	chr17	71898816	71898818	-	CTD-2582D11.1	intergenic	shores	-0.089	0.814
cg10454193	176	chr17:71897854:71898904	hyper	6.39e-24	0.18	0.25	0.102	8	chr17	71897853	71897855	+	CTD-2582D11.1	intergenic	shores	-0.0724	0.972
cg13990321	176	chr17:71897854:71898904	hyper	6.39e-24	0.18	0.25	0.102	8	chr17	71898263	71898265	+	CTD-2582D11.1	intergenic	islands	-0.174	0.435
cg16118438	176	chr17:71897854:71898904	hyper	6.39e-24	0.18	0.25	0.102	8	chr17	71898324	71898326	+	CTD-2582D11.1	intergenic	islands	-0.167	0.676
cg20701404	176	chr17:71897854:71898904	hyper	6.39e-24	0.18	0.25	0.102	8	chr17	71898026	71898028	-	CTD-2582D11.1	intergenic	islands	-0.249	0.968
cg26692463	176	chr17:71897854:71898904	hyper	6.39e-24	0.18	0.25	0.102	8	chr17	71898340	71898342	+	CTD-2582D11.1	intergenic	islands	-0.181	0.947
cg27105183	176	chr17:71897854:71898904	hyper	6.39e-24	0.18	0.25	0.102	8	chr17	71898860	71898862	-	CTD-2582D11.1	intergenic	shores	-0.0492	0.891
cg04474366	177	chr3:186505240:186505713	hypo	2.33e-05	0.181	-0.23	-0.135	3	chr3	186505346	186505348	-	EIF4A2;SNORA4	NA	shelves	0.0935	0.922
cg12153480	177	chr3:186505240:186505713	hypo	2.33e-05	0.181	-0.23	-0.135	3	chr3	186505712	186505714	-	EIF4A2	NA	shelves	0.0503	0.837
cg15906260	177	chr3:186505240:186505713	hypo	2.33e-05	0.181	-0.23	-0.135	3	chr3	186505239	186505241	-	EIF4A2;SNORA4	NA	shelves	0.143	0.699
cg00507414	178	chr1:110091578:110091625	hypo	0.000765	0.181	-0.06	-0.0418	3	chr1	110091577	110091579	+	GNAI3	introns,exonintronboundaries	islands	0.0101	0.924
cg17080709	178	chr1:110091578:110091625	hypo	0.000765	0.181	-0.06	-0.0418	3	chr1	110091588	110091590	+	GNAI3	introns,exonintronboundaries	islands	0.0101	0.995
cg26282150	178	chr1:110091578:110091625	hypo	0.000765	0.181	-0.06	-0.0418	3	chr1	110091624	110091626	+	GNAI3	introns,exonintronboundaries	shores	0.00989	0.885
cg03399754	179	chr1:2318621:2319796	hyper	7.59e-10	0.181	0.26	0.16	7	chr1	2318794	2318796	+	MORN1	1to5kb	shelves	-0.0642	0.633
cg04292672	179	chr1:2318621:2319796	hyper	7.59e-10	0.181	0.26	0.16	7	chr1	2319795	2319797	+	MORN1	1to5kb	shelves	-0.196	0.466
cg11676291	179	chr1:2318621:2319796	hyper	7.59e-10	0.181	0.26	0.16	7	chr1	2319505	2319507	-	MORN1	introns,exonintronboundaries	shelves	-0.242	0.0394
cg16399855	179	chr1:2318621:2319796	hyper	7.59e-10	0.181	0.26	0.16	7	chr1	2318620	2318622	+	MORN1	1to5kb	shores	-0.0761	0.997
cg20000946	179	chr1:2318621:2319796	hyper	7.59e-10	0.181	0.26	0.16	7	chr1	2318648	2318650	+	MORN1	1to5kb	shores	-0.0448	0.931
cg20632871	179	chr1:2318621:2319796	hyper	7.59e-10	0.181	0.26	0.16	7	chr1	2318917	2318919	-	MORN1	cds,exons,intronexonboundaries,exonintronboundaries	shelves	-0.0769	0.81
cg26542461	179	chr1:2318621:2319796	hyper	7.59e-10	0.181	0.26	0.16	7	chr1	2319613	2319615	-	MORN1	introns,intronexonboundaries,exonintronboundaries	shelves	-0.247	0.0617
cg00919591	180	chr22:23523942:23524136	hypo	0.0015	0.182	-0.09	-0.0738	2	chr22	23524135	23524137	-	BCR	NA	islands	0.0638	0.186
cg06737981	180	chr22:23523942:23524136	hypo	0.0015	0.182	-0.09	-0.0738	2	chr22	23523941	23523943	-	BCR	NA	islands	0.05	0.198
cg08072356	181	chr14:20611696:20612220	hyper	3.07e-05	0.182	0.19	0.122	3	chr14	20611778	20611780	-	OR4N5	NA	inter	-0.0917	0.712
cg14262740	181	chr14:20611696:20612220	hyper	3.07e-05	0.182	0.19	0.122	3	chr14	20612219	20612221	+	OR4N5	cds,exons,firstexons	inter	-0.214	0.949
cg23234847	181	chr14:20611696:20612220	hyper	3.07e-05	0.182	0.19	0.122	3	chr14	20611695	20611697	-	OR4N5	NA	inter	-0.121	0.273
cg03160508	182	chr11:66822853:66824650	hyper	4.93e-17	0.183	0.28	0.134	13	chr11	66823683	66823685	+	RHOD	promoters	shores	-0.136	0.624
cg03166566	182	chr11:66822853:66824650	hyper	4.93e-17	0.183	0.28	0.134	13	chr11	66824137	66824139	-	RHOD	NA	islands	-0.194	0.134
cg04216240	182	chr11:66822853:66824650	hyper	4.93e-17	0.183	0.28	0.134	13	chr11	66822852	66822854	-	RHOD	NA	shores	0.00644	0.875
cg04420309	182	chr11:66822853:66824650	hyper	4.93e-17	0.183	0.28	0.134	13	chr11	66824444	66824446	+	RHOD	cds,exons,firstexons,exonintronboundaries	islands	-0.232	0.000769
cg04784101	182	chr11:66822853:66824650	hyper	4.93e-17	0.183	0.28	0.134	13	chr11	66824464	66824466	+	RHOD	cds,exons,firstexons,exonintronboundaries	islands	-0.222	9.81e-05
cg08221781	182	chr11:66822853:66824650	hyper	4.93e-17	0.183	0.28	0.134	13	chr11	66822903	66822905	+	RHOD	1to5kb	shores	-0.0473	0.902
cg12243133	182	chr11:66822853:66824650	hyper	4.93e-17	0.183	0.28	0.134	13	chr11	66823615	66823617	-	RHOD	NA	shores	-0.168	0.778
cg12473775	182	chr11:66822853:66824650	hyper	4.93e-17	0.183	0.28	0.134	13	chr11	66824649	66824651	+	RHOD	introns,exonintronboundaries	shores	-0.0195	0.766
cg13388983	182	chr11:66822853:66824650	hyper	4.93e-17	0.183	0.28	0.134	13	chr11	66824139	66824141	-	RHOD	NA	islands	-0.203	0.151
cg14283328	182	chr11:66822853:66824650	hyper	4.93e-17	0.183	0.28	0.134	13	chr11	66823586	66823588	+	RHOD	promoters	shores	-0.126	0.938
cg15693066	182	chr11:66822853:66824650	hyper	4.93e-17	0.183	0.28	0.134	13	chr11	66824188	66824190	+	RHOD	promoters	islands	-0.213	0.0378
cg21695485	182	chr11:66822853:66824650	hyper	4.93e-17	0.183	0.28	0.134	13	chr11	66824218	66824220	-	RHOD	NA	islands	-0.213	0.48
cg27175128	182	chr11:66822853:66824650	hyper	4.93e-17	0.183	0.28	0.134	13	chr11	66824168	66824170	-	RHOD	NA	islands	-0.155	0.742
cg02124724	183	chr21:46874243:46875433	hyper	6.29e-06	0.184	0.13	0.101	6	chr21	46875141	46875143	-	COL18A1	NA	shores	-0.111	0.991
cg04617640	183	chr21:46874243:46875433	hyper	6.29e-06	0.184	0.13	0.101	6	chr21	46874242	46874244	+	COL18A1	1to5kb,introns	shores	-0.154	0.418
cg07279557	183	chr21:46874243:46875433	hyper	6.29e-06	0.184	0.13	0.101	6	chr21	46875416	46875418	-	COL18A1	NA	shores	-0.159	0.822
cg11029358	183	chr21:46874243:46875433	hyper	6.29e-06	0.184	0.13	0.101	6	chr21	46875432	46875434	-	COL18A1	NA	shores	-0.153	0.892
cg14903689	183	chr21:46874243:46875433	hyper	6.29e-06	0.184	0.13	0.101	6	chr21	46875217	46875219	+	COL18A1	promoters,introns	shores	-0.114	0.248
cg16121744	183	chr21:46874243:46875433	hyper	6.29e-06	0.184	0.13	0.101	6	chr21	46875148	46875150	-	COL18A1	NA	shores	-0.0796	0.709
cg09210514	184	chr11:10323902:10324739	hyper	1.07e-10	0.185	0.37	0.215	5	chr11	10324588	10324590	+	RP11-351I24.1	1to5kb	islands	-0.32	0.992
cg14750263	184	chr11:10323902:10324739	hyper	1.07e-10	0.185	0.37	0.215	5	chr11	10324368	10324370	-	RP11-351I24.1	NA	islands	-0.253	0.988
cg23744638	184	chr11:10323902:10324739	hyper	1.07e-10	0.185	0.37	0.215	5	chr11	10323901	10323903	+	NA	1to5kb	shores	-0.0313	0.614
cg25308427	184	chr11:10323902:10324739	hyper	1.07e-10	0.185	0.37	0.215	5	chr11	10324738	10324740	+	ADM;RP11-351I24.1	1to5kb	islands	-0.355	0.931
cg26135397	184	chr11:10323902:10324739	hyper	1.07e-10	0.185	0.37	0.215	5	chr11	10324125	10324127	+	NA	1to5kb	shores	-0.187	0.532
cg04055919	185	chr17:16487631:16488023	hypo	5.45e-08	0.189	-0.18	-0.108	5	chr17	16487714	16487716	+	NA	intergenic	islands	-0.00653	0.993
cg04499545	185	chr17:16487631:16488023	hypo	5.45e-08	0.189	-0.18	-0.108	5	chr17	16487769	16487771	-	NA	intergenic	islands	0.0325	0.906
cg08749735	185	chr17:16487631:16488023	hypo	5.45e-08	0.189	-0.18	-0.108	5	chr17	16488022	16488024	-	NA	intergenic	shores	-0.0101	0.985
cg13352302	185	chr17:16487631:16488023	hypo	5.45e-08	0.189	-0.18	-0.108	5	chr17	16487630	16487632	+	NA	intergenic	shores	0.0168	0.749
cg25837480	185	chr17:16487631:16488023	hypo	5.45e-08	0.189	-0.18	-0.108	5	chr17	16487820	16487822	+	NA	intergenic	islands	0.00308	0.982
cg01803258	186	chr1:159160407:159161344	hyper	0.0116	0.189	0.13	0.11	2	chr1	159160406	159160408	+	CADM3	introns	shores	-0.145	0.987
cg16109680	186	chr1:159160407:159161344	hyper	0.0116	0.189	0.13	0.11	2	chr1	159161343	159161345	-	CADM3	NA	shelves	-0.165	0.992
cg14293323	187	chr11:353567:353919	hyper	0.0005	0.19	0.15	0.123	3	chr11	353566	353568	-	NA	intergenic	shelves	-0.0233	0.23
cg17430228	187	chr11:353567:353919	hyper	0.0005	0.19	0.15	0.123	3	chr11	353918	353920	-	NA	intergenic	shelves	-0.131	0.732
cg18813159	187	chr11:353567:353919	hyper	0.0005	0.19	0.15	0.123	3	chr11	353761	353763	-	NA	intergenic	shelves	-0.118	0.483
cg01278873	188	chr19:44763334:44764603	hyper	5.26e-10	0.19	0.23	0.161	7	chr19	44764100	44764102	+	ZNF233;ZNF235	5UTRs,exons,firstexons,introns,exonintronboundaries	islands	-0.189	0.979
cg07894352	188	chr19:44763334:44764603	hyper	5.26e-10	0.19	0.23	0.161	7	chr19	44763992	44763994	+	ZNF233;ZNF235	promoters,exonintronboundaries	islands	-0.176	0.961
cg08662052	188	chr19:44763334:44764603	hyper	5.26e-10	0.19	0.23	0.161	7	chr19	44764602	44764604	+	ZNF233;ZNF235	introns	shores	-0.222	0.399
cg10850725	188	chr19:44763334:44764603	hyper	5.26e-10	0.19	0.23	0.161	7	chr19	44764379	44764381	+	ZNF233;ZNF235	introns	shores	-0.0882	0.991
cg12497171	188	chr19:44763334:44764603	hyper	5.26e-10	0.19	0.23	0.161	7	chr19	44763333	44763335	+	ZNF233;ZNF235	promoters	shores	-0.0179	0.784
cg14531862	188	chr19:44763334:44764603	hyper	5.26e-10	0.19	0.23	0.161	7	chr19	44764204	44764206	-	ZNF233;ZNF235	introns	islands	-0.123	0.973
cg15904523	188	chr19:44763334:44764603	hyper	5.26e-10	0.19	0.23	0.161	7	chr19	44763978	44763980	+	ZNF233;ZNF235	promoters,exonintronboundaries	islands,shores	-0.167	0.909
cg02699915	189	chr11:44116911:44116952	hyper	0.0368	0.19	0.08	0.0641	2	chr11	44116951	44116953	-	EXT2	NA	shores	-0.00592	0.461
cg08133496	189	chr11:44116911:44116952	hyper	0.0368	0.19	0.08	0.0641	2	chr11	44116910	44116912	-	EXT2	NA	shores	-0.0675	0.764
cg01562471	190	chr3:58570605:58571389	hyper	1.59e-07	0.191	0.21	0.123	5	chr3	58571214	58571216	+	FAM107A	NA	shores	-0.172	0.943
cg04047146	190	chr3:58570605:58571389	hyper	1.59e-07	0.191	0.21	0.123	5	chr3	58570897	58570899	-	FAM107A	introns	shores	-0.125	0.768
cg11661534	190	chr3:58570605:58571389	hyper	1.59e-07	0.191	0.21	0.123	5	chr3	58570604	58570606	+	FAM107A	NA	shores	-0.162	0.53
cg22812733	190	chr3:58570605:58571389	hyper	1.59e-07	0.191	0.21	0.123	5	chr3	58571388	58571390	-	FAM107A	introns	shores	-0.148	0.752
cg23144063	190	chr3:58570605:58571389	hyper	1.59e-07	0.191	0.21	0.123	5	chr3	58570827	58570829	+	FAM107A	NA	shores	-0.16	0.979
cg02560510	191	chr16:51684824:51685042	hypo	1.37e-05	0.192	-0.24	-0.143	3	chr16	51684823	51684825	-	NA	intergenic	inter	0.125	0.0683
cg07440507	191	chr16:51684824:51685042	hypo	1.37e-05	0.192	-0.24	-0.143	3	chr16	51685041	51685043	-	NA	intergenic	inter	0.00353	0.982
cg09305883	191	chr16:51684824:51685042	hypo	1.37e-05	0.192	-0.24	-0.143	3	chr16	51684944	51684946	+	NA	intergenic	inter	0.0383	0.925
cg02347487	192	chr11:7059103:7059980	hyper	0.0057	0.192	0.14	0.138	2	chr11	7059102	7059104	-	NLRP14	NA	inter	-0.181	0.986
cg25203856	192	chr11:7059103:7059980	hyper	0.0057	0.192	0.14	0.138	2	chr11	7059979	7059981	-	NLRP14	NA	inter	-0.203	0.836
cg17596531	193	chr8:6400815:6401045	hyper	0.000503	0.192	0.11	0.0953	3	chr8	6400814	6400816	+	ANGPT2;MCPH1	introns	inter	-0.0465	0.94
cg17754742	193	chr8:6400815:6401045	hyper	0.000503	0.192	0.11	0.0953	3	chr8	6400955	6400957	-	ANGPT2;MCPH1	introns	inter	-0.0539	0.87
cg21743914	193	chr8:6400815:6401045	hyper	0.000503	0.192	0.11	0.0953	3	chr8	6401044	6401046	-	ANGPT2;MCPH1	introns	inter	-0.0233	0.862
cg02303399	194	chr1:153175248:153175262	hyper	0.00377	0.193	0.07	0.0651	2	chr1	153175247	153175249	-	LELP1	NA	inter	0.0258	0.993
cg23219336	194	chr1:153175248:153175262	hyper	0.00377	0.193	0.07	0.0651	2	chr1	153175261	153175263	+	LELP1	promoters,1to5kb	inter	0.0203	0.97
cg11251200	195	chr7:158210489:158211035	hypo	0.00451	0.194	-0.05	-0.0442	2	chr7	158211034	158211036	+	PTPRN2	NA	inter	0.0639	0.318
cg14689490	195	chr7:158210489:158211035	hypo	0.00451	0.194	-0.05	-0.0442	2	chr7	158210488	158210490	+	PTPRN2	NA	inter	0.0482	0.992
cg12879038	196	chr17:80062106:80062373	hyper	0.00222	0.194	0.08	0.0666	2	chr17	80062372	80062374	+	CCDC57	NA	shelves	0.0247	0.926
cg20780302	196	chr17:80062106:80062373	hyper	0.00222	0.194	0.08	0.0666	2	chr17	80062105	80062107	+	CCDC57	NA	shelves	0.0413	0.95
cg13662569	197	chr4:186577902:186578455	hyper	5.6e-05	0.195	0.2	0.115	3	chr4	186577901	186577903	-	SORBS2	5UTRs,exons,firstexons,introns,exonintronboundaries	inter	-0.0166	0.953
cg17466131	197	chr4:186577902:186578455	hyper	5.6e-05	0.195	0.2	0.115	3	chr4	186578189	186578191	+	SORBS2	NA	inter	-0.111	0.816
cg22328746	197	chr4:186577902:186578455	hyper	5.6e-05	0.195	0.2	0.115	3	chr4	186578454	186578456	+	SORBS2	NA	inter	-0.0231	0.695
cg13037201	198	chr14:89017615:89018372	hyper	8.39e-05	0.196	0.16	0.12	4	chr14	89018371	89018373	+	PTPN21;RP11-507K2.3	NA	shores	-0.231	0.652
cg20265748	198	chr14:89017615:89018372	hyper	8.39e-05	0.196	0.16	0.12	4	chr14	89017614	89017616	+	PTPN21;RP11-507K2.3	NA	shores	-0.199	0.655
cg23574802	198	chr14:89017615:89018372	hyper	8.39e-05	0.196	0.16	0.12	4	chr14	89017725	89017727	-	PTPN21;RP11-507K2.3	promoters,5UTRs,exons,firstexons,introns,intronexonboundaries,exonintronboundaries	islands	-0.177	0.886
cg25074426	198	chr14:89017615:89018372	hyper	8.39e-05	0.196	0.16	0.12	4	chr14	89017775	89017777	+	PTPN21;RP11-507K2.3	NA	islands	-0.159	0.897
cg02284273	199	chr10:14051636:14052028	hypo	5.14e-07	0.196	-0.13	-0.108	6	chr10	14051678	14051680	-	FRMD4A	1to5kb,introns	inter	0.000151	0.667
cg03179435	199	chr10:14051636:14052028	hypo	5.14e-07	0.196	-0.13	-0.108	6	chr10	14051820	14051822	-	FRMD4A	1to5kb,introns	inter	0.00306	0.848
cg08734931	199	chr10:14051636:14052028	hypo	5.14e-07	0.196	-0.13	-0.108	6	chr10	14051648	14051650	-	FRMD4A	1to5kb,introns	inter	0.0133	0.397
cg19998150	199	chr10:14051636:14052028	hypo	5.14e-07	0.196	-0.13	-0.108	6	chr10	14051837	14051839	-	FRMD4A	1to5kb,introns	inter	0.019	0.992
cg21371809	199	chr10:14051636:14052028	hypo	5.14e-07	0.196	-0.13	-0.108	6	chr10	14052027	14052029	-	FRMD4A	1to5kb,introns	inter	0.00467	0.935
cg26984593	199	chr10:14051636:14052028	hypo	5.14e-07	0.196	-0.13	-0.108	6	chr10	14051635	14051637	-	FRMD4A	1to5kb,introns	inter	3.11e-05	0.628
cg00911123	200	chr14:29225754:29226478	hyper	2.39e-06	0.197	0.22	0.141	5	chr14	29226325	29226327	-	FOXG1-AS1	intergenic	inter	-0.166	0.988
cg04301754	200	chr14:29225754:29226478	hyper	2.39e-06	0.197	0.22	0.141	5	chr14	29225848	29225850	-	FOXG1-AS1	intergenic	inter	-0.24	0.995
cg06642965	200	chr14:29225754:29226478	hyper	2.39e-06	0.197	0.22	0.141	5	chr14	29226477	29226479	+	FOXG1-AS1	intergenic	inter	-0.0653	0.916
cg18486902	200	chr14:29225754:29226478	hyper	2.39e-06	0.197	0.22	0.141	5	chr14	29225891	29225893	+	FOXG1-AS1	intergenic	inter	-0.211	0.991
cg20563468	200	chr14:29225754:29226478	hyper	2.39e-06	0.197	0.22	0.141	5	chr14	29225753	29225755	-	FOXG1-AS1	intergenic	inter	-0.233	0.908
cg04007350	201	chr7:158263204:158263277	hypo	0.000102	0.197	-0.14	-0.121	3	chr7	158263220	158263222	+	PTPRN2	NA	inter	0.0536	0.71
cg17291423	201	chr7:158263204:158263277	hypo	0.000102	0.197	-0.14	-0.121	3	chr7	158263203	158263205	+	PTPRN2	NA	inter	0.0921	0.991
cg26208815	201	chr7:158263204:158263277	hypo	0.000102	0.197	-0.14	-0.121	3	chr7	158263276	158263278	-	PTPRN2	introns	inter	0.0937	0.852
cg00842076	202	chr14:89881817:89881835	hyper	0.00151	0.199	0.1	0.102	2	chr14	89881834	89881836	+	FOXN3;RP11-33N16.3	1to5kb	shores	-0.0265	0.901
cg10117831	202	chr14:89881817:89881835	hyper	0.00151	0.199	0.1	0.102	2	chr14	89881816	89881818	-	FOXN3;RP11-33N16.3	introns	shores	-0.045	0.862
cg06173513	203	chr14:71953890:71954034	hypo	0.00163	0.199	-0.08	-0.069	2	chr14	71954033	71954035	+	SIPA1L1	promoters,introns	inter	0.103	0.701
cg27053629	203	chr14:71953890:71954034	hypo	0.00163	0.199	-0.08	-0.069	2	chr14	71953889	71953891	+	SIPA1L1	promoters,introns	inter	0.0922	0.986
cg08381274	204	chr8:97169621:97170364	hyper	3.83e-08	0.199	0.15	0.122	6	chr8	97169620	97169622	+	GDF6	NA	shores	-0.17	0.76
cg10131194	204	chr8:97169621:97170364	hyper	3.83e-08	0.199	0.15	0.122	6	chr8	97170096	97170098	-	GDF6	introns	islands	-0.13	0.879
cg10689528	204	chr8:97169621:97170364	hyper	3.83e-08	0.199	0.15	0.122	6	chr8	97169766	97169768	-	GDF6	introns	islands	-0.177	0.942
cg15277906	204	chr8:97169621:97170364	hyper	3.83e-08	0.199	0.15	0.122	6	chr8	97170363	97170365	+	GDF6	NA	islands	-0.164	0.957
cg17999376	204	chr8:97169621:97170364	hyper	3.83e-08	0.199	0.15	0.122	6	chr8	97169919	97169921	+	GDF6	NA	islands	-0.188	0.939
cg20800022	204	chr8:97169621:97170364	hyper	3.83e-08	0.199	0.15	0.122	6	chr8	97169763	97169765	-	GDF6	introns	islands	-0.165	0.987
cg00359395	205	chr1:22228153:22228582	hyper	0.00103	0.2	0.07	0.061	2	chr1	22228152	22228154	-	HSPG2	introns	inter	-0.0476	0.931
cg24332002	205	chr1:22228153:22228582	hyper	0.00103	0.2	0.07	0.061	2	chr1	22228581	22228583	-	HSPG2	introns	inter	-0.0264	0.605
cg07551230	206	chr17:17253104:17253796	hyper	0.000311	0.201	0.13	0.0916	2	chr17	17253795	17253797	-	NA	intergenic	inter	-0.0445	0.853
cg14667799	206	chr17:17253104:17253796	hyper	0.000311	0.201	0.13	0.0916	2	chr17	17253103	17253105	+	NA	intergenic	inter	-0.0501	0.279
cg01256563	207	chr12:34317983:34318527	hypo	0.00406	0.202	-0.11	-0.0871	2	chr12	34318526	34318528	+	TUBB8P4	intergenic	shores	0.0987	0.612
cg17131653	207	chr12:34317983:34318527	hypo	0.00406	0.202	-0.11	-0.0871	2	chr12	34317982	34317984	-	TUBB8P4	intergenic	shores	0.0499	0.937
cg00098304	208	chr15:93579332:93579395	hypo	0.000171	0.203	-0.19	-0.151	3	chr15	93579368	93579370	+	RGMA	intergenic	inter	0.0307	0.994
cg03012556	208	chr15:93579332:93579395	hypo	0.000171	0.203	-0.19	-0.151	3	chr15	93579394	93579396	-	RGMA	intergenic	inter	0.0628	0.964
cg23385248	208	chr15:93579332:93579395	hypo	0.000171	0.203	-0.19	-0.151	3	chr15	93579331	93579333	+	RGMA	intergenic	inter	0.0615	0.991
cg02662495	209	chr12:34757822:34759279	hypo	0.00309	0.203	-0.07	-0.0228	3	chr12	34759278	34759280	-	NA	intergenic	inter	0.0922	0.112
cg05383657	209	chr12:34757822:34759279	hypo	0.00309	0.203	-0.07	-0.0228	3	chr12	34757821	34757823	+	NA	intergenic	inter	0.0835	0.858
cg20353489	209	chr12:34757822:34759279	hypo	0.00309	0.203	-0.07	-0.0228	3	chr12	34758306	34758308	-	NA	intergenic	inter	-0.0489	0.731
cg08945711	210	chr15:77852711:77852897	hypo	0.00406	0.205	-0.11	-0.0928	2	chr15	77852710	77852712	-	NA	intergenic	inter	0.0676	0.807
cg17728600	210	chr15:77852711:77852897	hypo	0.00406	0.205	-0.11	-0.0928	2	chr15	77852896	77852898	+	NA	intergenic	inter	0.0467	0.923
cg04751811	211	chr2:71192044:71192445	hyper	6.16e-06	0.206	0.26	0.191	4	chr2	71192444	71192446	-	AC007040.11;ATP6V1B1;RN7SL160P	NA	islands	-0.103	0.217
cg06288697	211	chr2:71192044:71192445	hyper	6.16e-06	0.206	0.26	0.191	4	chr2	71192043	71192045	+	AC007040.11;ATP6V1B1;RN7SL160P	introns,intronexonboundaries,exonintronboundaries	shores	-0.0413	0.928
cg10598816	211	chr2:71192044:71192445	hyper	6.16e-06	0.206	0.26	0.191	4	chr2	71192261	71192263	-	AC007040.11;ATP6V1B1;RN7SL160P	NA	islands	-0.106	0.738
cg22697962	211	chr2:71192044:71192445	hyper	6.16e-06	0.206	0.26	0.191	4	chr2	71192117	71192119	-	AC007040.11;ATP6V1B1;RN7SL160P	NA	islands	-0.0855	0.439
cg03000503	212	chr8:39171620:39172120	hyper	2.03e-08	0.208	0.23	0.14	9	chr8	39171647	39171649	-	ADAM5	NA	inter	-0.116	0.971
cg07387286	212	chr8:39171620:39172120	hyper	2.03e-08	0.208	0.23	0.14	9	chr8	39172119	39172121	-	ADAM5	NA	inter	-0.22	0.973
cg10242788	212	chr8:39171620:39172120	hyper	2.03e-08	0.208	0.23	0.14	9	chr8	39171865	39171867	-	ADAM5	NA	inter	-0.0809	0.537
cg10327428	212	chr8:39171620:39172120	hyper	2.03e-08	0.208	0.23	0.14	9	chr8	39172021	39172023	+	ADAM5	promoters	inter	-0.269	0.659
cg11199639	212	chr8:39171620:39172120	hyper	2.03e-08	0.208	0.23	0.14	9	chr8	39172110	39172112	-	ADAM5	NA	inter	-0.206	0.833
cg11583762	212	chr8:39171620:39172120	hyper	2.03e-08	0.208	0.23	0.14	9	chr8	39172019	39172021	+	ADAM5	promoters	inter	-0.27	0.851
cg14742937	212	chr8:39171620:39172120	hyper	2.03e-08	0.208	0.23	0.14	9	chr8	39172096	39172098	-	ADAM5	NA	inter	-0.301	0.954
cg19512903	212	chr8:39171620:39172120	hyper	2.03e-08	0.208	0.23	0.14	9	chr8	39171619	39171621	-	ADAM5	NA	inter	-0.16	0.465
cg19659741	212	chr8:39171620:39172120	hyper	2.03e-08	0.208	0.23	0.14	9	chr8	39172098	39172100	-	ADAM5	NA	inter	-0.263	0.985
cg04227007	213	chr19:37760583:37760594	hypo	0.00243	0.208	-0.19	-0.17	2	chr19	37760582	37760584	+	CTD-3220F14.1	NA	shores	0.071	0.261
cg04381873	213	chr19:37760583:37760594	hypo	0.00243	0.208	-0.19	-0.17	2	chr19	37760593	37760595	+	CTD-3220F14.1	NA	shores	0.0855	0.226
cg00351537	214	chr19:7580209:7580275	hyper	0.000451	0.208	0.16	0.157	3	chr19	7580274	7580276	-	CTD-2207O23.12;ZNF358	NA	shores	0.00424	0.628
cg02026535	214	chr19:7580209:7580275	hyper	0.000451	0.208	0.16	0.157	3	chr19	7580216	7580218	-	CTD-2207O23.12;ZNF358	NA	shores	0.0422	0.99
cg19921377	214	chr19:7580209:7580275	hyper	0.000451	0.208	0.16	0.157	3	chr19	7580208	7580210	-	CTD-2207O23.12;ZNF358	NA	shores	0.047	0.79
cg04941721	215	chr4:75230391:75231177	hyper	6.58e-09	0.208	0.19	0.116	7	chr4	75230900	75230902	+	EREG	5UTRs,exons,firstexons,exonintronboundaries	inter	-0.151	0.988
cg05868023	215	chr4:75230391:75231177	hyper	6.58e-09	0.208	0.19	0.116	7	chr4	75230802	75230804	-	EREG	NA	inter	-0.124	0.604
cg11646192	215	chr4:75230391:75231177	hyper	6.58e-09	0.208	0.19	0.116	7	chr4	75230614	75230616	+	EREG	promoters	inter	-0.226	0.991
cg15198000	215	chr4:75230391:75231177	hyper	6.58e-09	0.208	0.19	0.116	7	chr4	75230838	75230840	-	EREG	NA	inter	-0.281	0.844
cg18021716	215	chr4:75230391:75231177	hyper	6.58e-09	0.208	0.19	0.116	7	chr4	75230943	75230945	-	EREG	NA	inter	-0.169	0.47
cg19308222	215	chr4:75230391:75231177	hyper	6.58e-09	0.208	0.19	0.116	7	chr4	75230390	75230392	-	EREG	NA	inter	-0.207	0.327
cg23585979	215	chr4:75230391:75231177	hyper	6.58e-09	0.208	0.19	0.116	7	chr4	75231176	75231178	-	EREG	NA	inter	-0.275	0.974
cg01660716	216	chr14:105667315:105667508	hypo	0.00403	0.209	-0.1	-0.0935	2	chr14	105667314	105667316	-	NA	intergenic	shelves	0.119	0.984
cg27033655	216	chr14:105667315:105667508	hypo	0.00403	0.209	-0.1	-0.0935	2	chr14	105667507	105667509	+	NA	intergenic	inter	0.0694	0.994
cg00994693	217	chr8:61193066:61193715	hypo	4.51e-10	0.21	-0.11	-0.0705	3	chr8	61193714	61193716	+	CA8	NA	islands	-0.0346	0.991
cg15711016	217	chr8:61193066:61193715	hypo	4.51e-10	0.21	-0.11	-0.0705	3	chr8	61193065	61193067	+	CA8	NA	shores	0.0535	0.494
cg24545461	217	chr8:61193066:61193715	hypo	4.51e-10	0.21	-0.11	-0.0705	3	chr8	61193312	61193314	+	CA8	NA	islands,shores	-0.0614	0.904
cg08744726	218	chr7:149322723:149323101	hypo	1.25e-05	0.213	-0.18	-0.146	5	chr7	149323100	149323102	-	ZNF767P	1to5kb	shores	0.023	0.637
cg17337514	218	chr7:149322723:149323101	hypo	1.25e-05	0.213	-0.18	-0.146	5	chr7	149322772	149322774	-	ZNF767P	promoters	shores	0.000671	0.858
cg18311708	218	chr7:149322723:149323101	hypo	1.25e-05	0.213	-0.18	-0.146	5	chr7	149322907	149322909	+	ZNF767P	NA	shores	0.0122	0.695
cg18500448	218	chr7:149322723:149323101	hypo	1.25e-05	0.213	-0.18	-0.146	5	chr7	149322991	149322993	+	ZNF767P	NA	shores	-0.00513	0.891
cg26585868	218	chr7:149322723:149323101	hypo	1.25e-05	0.213	-0.18	-0.146	5	chr7	149322722	149322724	-	ZNF767P	promoters	shores	0.00571	0.954
cg09507934	219	chr7:102072549:102073120	hypo	0.0024	0.214	-0.1	-0.0701	2	chr7	102072548	102072550	+	ORAI2;RP11-514P8.2	1to5kb	shores	-0.0581	0.84
cg21253590	219	chr7:102072549:102073120	hypo	0.0024	0.214	-0.1	-0.0701	2	chr7	102073119	102073121	+	ORAI2;RP11-514P8.2	promoters	shores	0.0446	0.228
cg07045221	220	chr1:3519046:3519642	hypo	0.00302	0.215	-0.14	-0.109	2	chr1	3519045	3519047	-	MEGF6	cds,exons,intronexonboundaries,exonintronboundaries	inter	0.105	0.972
cg15895398	220	chr1:3519046:3519642	hypo	0.00302	0.215	-0.14	-0.109	2	chr1	3519641	3519643	-	MEGF6	introns	inter	0.104	0.96
cg01586208	221	chr19:22806647:22807010	hypo	0.00209	0.215	-0.13	-0.113	2	chr19	22806646	22806648	-	AC011516.2	introns,intronexonboundaries,exonintronboundaries	islands	0.0338	0.995
cg17372047	221	chr19:22806647:22807010	hypo	0.00209	0.215	-0.13	-0.113	2	chr19	22807009	22807011	+	AC011516.2	NA	shores	0.0966	0.893
cg04545556	222	chr7:98255916:98256076	hyper	0.000113	0.216	0.09	0.0755	3	chr7	98256075	98256077	-	NPTX2	NA	inter	0.00503	0.991
cg17278447	222	chr7:98255916:98256076	hyper	0.000113	0.216	0.09	0.0755	3	chr7	98255969	98255971	+	NPTX2	introns	inter	-0.0334	0.613
cg20304727	222	chr7:98255916:98256076	hyper	0.000113	0.216	0.09	0.0755	3	chr7	98255915	98255917	-	NPTX2	NA	inter	-0.0266	0.98
cg09045360	223	chr17:5990345:5990470	hyper	0.00395	0.217	0.18	0.129	2	chr17	5990469	5990471	-	WSCD1	NA	inter	-0.107	0.782
cg11492063	223	chr17:5990345:5990470	hyper	0.00395	0.217	0.18	0.129	2	chr17	5990344	5990346	+	WSCD1	introns	inter	-0.104	0.992
cg02882785	224	chr4:184241414:184242105	hyper	8.94e-05	0.218	0.1	0.0266	3	chr4	184242104	184242106	-	CLDN22	promoters,intronexonboundaries	inter	-0.0749	0.923
cg13423172	224	chr4:184241414:184242105	hyper	8.94e-05	0.218	0.1	0.0266	3	chr4	184241413	184241415	-	CLDN22;WWC2	5UTRs,exons,firstexons	inter	0.0141	0.923
cg20141229	224	chr4:184241414:184242105	hyper	8.94e-05	0.218	0.1	0.0266	3	chr4	184242057	184242059	+	CLDN22	exonintronboundaries	inter	-0.0169	0.428
cg13512204	225	chr9:78506874:78507533	hyper	3.46e-06	0.218	0.24	0.153	3	chr9	78506873	78506875	-	PCSK5	NA	islands	-0.0347	0.411
cg13670316	225	chr9:78506874:78507533	hyper	3.46e-06	0.218	0.24	0.153	3	chr9	78507532	78507534	-	PCSK5	NA	islands	-0.307	0.416
cg21362478	225	chr9:78506874:78507533	hyper	3.46e-06	0.218	0.24	0.153	3	chr9	78507351	78507353	+	PCSK5	introns	islands,shores	-0.349	0.696
cg03514933	226	chr7:49709857:49710144	hyper	0.00101	0.218	0.15	0.117	3	chr7	49709856	49709858	-	NA	intergenic	inter	-0.118	0.92
cg09609598	226	chr7:49709857:49710144	hyper	0.00101	0.218	0.15	0.117	3	chr7	49709937	49709939	-	NA	intergenic	inter	-0.102	0.738
cg13298389	226	chr7:49709857:49710144	hyper	0.00101	0.218	0.15	0.117	3	chr7	49710143	49710145	-	NA	intergenic	inter	-0.0754	0.874
cg02787737	227	chr11:133928292:133928346	hypo	0.000783	0.219	-0.12	-0.0997	3	chr11	133928345	133928347	-	NA	intergenic	inter	0.0262	0.848
cg20451986	227	chr11:133928292:133928346	hypo	0.000783	0.219	-0.12	-0.0997	3	chr11	133928301	133928303	-	NA	intergenic	inter	0.138	0.839
cg24490227	227	chr11:133928292:133928346	hypo	0.000783	0.219	-0.12	-0.0997	3	chr11	133928291	133928293	-	NA	intergenic	inter	0.128	0.644
cg04503912	228	chr4:88529516:88530371	hypo	0.00307	0.219	-0.07	-0.0647	3	chr4	88529515	88529517	-	DSPP;RP11-742B18.1	NA	inter	0.0804	0.665
cg05292310	228	chr4:88529516:88530371	hypo	0.00307	0.219	-0.07	-0.0647	3	chr4	88529583	88529585	-	DSPP;RP11-742B18.1	NA	inter	0.0743	0.609
cg09590733	228	chr4:88529516:88530371	hypo	0.00307	0.219	-0.07	-0.0647	3	chr4	88530370	88530372	+	DSPP;RP11-742B18.1	introns	inter	0.0764	0.828
cg00071658	229	chr13:72408747:72408750	hyper	0.00504	0.22	0.14	0.117	2	chr13	72408746	72408748	+	DACH1	NA	inter	-0.207	0.349
cg09096054	229	chr13:72408747:72408750	hyper	0.00504	0.22	0.14	0.117	2	chr13	72408749	72408751	+	DACH1	NA	inter	-0.31	0.0938
cg03125531	230	chr8:1906312:1906498	hyper	0.000114	0.221	0.12	0.0897	4	chr8	1906417	1906419	+	ARHGEF10	exons,3UTRs	inter	0.00111	0.674
cg13056369	230	chr8:1906312:1906498	hyper	0.000114	0.221	0.12	0.0897	4	chr8	1906311	1906313	+	ARHGEF10	exons,3UTRs	inter	-0.0463	0.5
cg13522891	230	chr8:1906312:1906498	hyper	0.000114	0.221	0.12	0.0897	4	chr8	1906497	1906499	-	ARHGEF10	NA	inter	-0.0445	0.949
cg26195495	230	chr8:1906312:1906498	hyper	0.000114	0.221	0.12	0.0897	4	chr8	1906337	1906339	+	ARHGEF10	exons,3UTRs	inter	-0.0299	0.842
cg00687252	231	chr6:30709924:30713442	hyper	1.94e-91	0.221	0.29	0.0945	77	chr6	30712059	30712061	-	IER3	1to5kb,introns,intronexonboundaries,exonintronboundaries	islands	-0.274	0.459
cg00788362	231	chr6:30709924:30713442	hyper	1.94e-91	0.221	0.29	0.0945	77	chr6	30710463	30710465	-	FLOT1;XXbac-BPG252P9.10	promoters,intronexonboundaries,exonintronboundaries	islands	9.54e-05	0.926
cg00934883	231	chr6:30709924:30713442	hyper	1.94e-91	0.221	0.29	0.0945	77	chr6	30711965	30711967	-	FLOT1;IER3	1to5kb,cds,exons,intronexonboundaries,exonintronboundaries	islands	-0.203	0.983
cg00985729	231	chr6:30709924:30713442	hyper	1.94e-91	0.221	0.29	0.0945	77	chr6	30712558	30712560	-	IER3	promoters,1to5kb	shores	-0.163	0.867
cg01665212	231	chr6:30709924:30713442	hyper	1.94e-91	0.221	0.29	0.0945	77	chr6	30712372	30712374	+	IER3	NA	islands	-0.0987	0.984
cg01745867	231	chr6:30709924:30713442	hyper	1.94e-91	0.221	0.29	0.0945	77	chr6	30710815	30710817	+	FLOT1;XXbac-BPG252P9.10	NA	islands	-0.0119	0.951
cg02157827	231	chr6:30709924:30713442	hyper	1.94e-91	0.221	0.29	0.0945	77	chr6	30711804	30711806	+	FLOT1;IER3	NA	islands	-0.0844	0.662
cg02915939	231	chr6:30709924:30713442	hyper	1.94e-91	0.221	0.29	0.0945	77	chr6	30711021	30711023	+	FLOT1;IER3;XXbac-BPG252P9.10	NA	islands	-0.13	0.723
cg03124636	231	chr6:30709924:30713442	hyper	1.94e-91	0.221	0.29	0.0945	77	chr6	30711425	30711427	+	FLOT1;IER3	NA	islands	-0.224	0.993
cg03151651	231	chr6:30709924:30713442	hyper	1.94e-91	0.221	0.29	0.0945	77	chr6	30710446	30710448	-	FLOT1;XXbac-BPG252P9.10	5UTRs,exons,firstexons,intronexonboundaries,exonintronboundaries	islands	0.00102	0.902
cg03446526	231	chr6:30709924:30713442	hyper	1.94e-91	0.221	0.29	0.0945	77	chr6	30710614	30710616	-	FLOT1;XXbac-BPG252P9.10	promoters,intronexonboundaries	islands	-0.00471	0.818
cg04012931	231	chr6:30709924:30713442	hyper	1.94e-91	0.221	0.29	0.0945	77	chr6	30711163	30711165	-	FLOT1;IER3;XXbac-BPG252P9.10	promoters,exons,3UTRs	islands	-0.233	0.958
cg04775710	231	chr6:30709924:30713442	hyper	1.94e-91	0.221	0.29	0.0945	77	chr6	30712021	30712023	-	IER3	1to5kb,introns,intronexonboundaries,exonintronboundaries	islands	-0.202	0.99
cg04956913	231	chr6:30709924:30713442	hyper	1.94e-91	0.221	0.29	0.0945	77	chr6	30712435	30712437	-	IER3	promoters,1to5kb,intronexonboundaries	islands	-0.122	0.983
cg05050482	231	chr6:30709924:30713442	hyper	1.94e-91	0.221	0.29	0.0945	77	chr6	30710481	30710483	-	FLOT1;XXbac-BPG252P9.10	promoters,intronexonboundaries,exonintronboundaries	islands	-3.35e-05	0.711
cg05673638	231	chr6:30709924:30713442	hyper	1.94e-91	0.221	0.29	0.0945	77	chr6	30710383	30710385	-	FLOT1;XXbac-BPG252P9.10	5UTRs,exons,firstexons,intronexonboundaries,exonintronboundaries	islands	-0.00577	0.622
cg05902624	231	chr6:30709924:30713442	hyper	1.94e-91	0.221	0.29	0.0945	77	chr6	30710948	30710950	-	FLOT1;XXbac-BPG252P9.10	promoters	islands	-0.047	0.994
cg05937873	231	chr6:30709924:30713442	hyper	1.94e-91	0.221	0.29	0.0945	77	chr6	30710951	30710953	-	FLOT1;XXbac-BPG252P9.10	promoters	islands	-0.0731	0.988
cg06273041	231	chr6:30709924:30713442	hyper	1.94e-91	0.221	0.29	0.0945	77	chr6	30710461	30710463	-	FLOT1;XXbac-BPG252P9.10	promoters,intronexonboundaries,exonintronboundaries	islands	0.000685	0.814
cg07858113	231	chr6:30709924:30713442	hyper	1.94e-91	0.221	0.29	0.0945	77	chr6	30711560	30711562	-	FLOT1;IER3	1to5kb,exons,3UTRs	islands	-0.336	0.997
cg08384314	231	chr6:30709924:30713442	hyper	1.94e-91	0.221	0.29	0.0945	77	chr6	30711679	30711681	+	FLOT1;IER3	NA	islands	-0.228	0.995
cg08457178	231	chr6:30709924:30713442	hyper	1.94e-91	0.221	0.29	0.0945	77	chr6	30711635	30711637	+	FLOT1;IER3	NA	islands	-0.238	0.868
cg08687386	231	chr6:30709924:30713442	hyper	1.94e-91	0.221	0.29	0.0945	77	chr6	30711205	30711207	+	FLOT1;IER3;XXbac-BPG252P9.10	NA	islands	-0.231	0.901
cg08794940	231	chr6:30709924:30713442	hyper	1.94e-91	0.221	0.29	0.0945	77	chr6	30711072	30711074	-	FLOT1;IER3;XXbac-BPG252P9.10	promoters,exons,3UTRs	islands	-0.183	0.922
cg09016822	231	chr6:30709924:30713442	hyper	1.94e-91	0.221	0.29	0.0945	77	chr6	30712395	30712397	+	IER3	NA	islands	-0.0746	0.768
cg09061824	231	chr6:30709924:30713442	hyper	1.94e-91	0.221	0.29	0.0945	77	chr6	30710647	30710649	-	FLOT1;XXbac-BPG252P9.10	promoters,intronexonboundaries	islands	-0.000336	0.554
cg09127400	231	chr6:30709924:30713442	hyper	1.94e-91	0.221	0.29	0.0945	77	chr6	30712330	30712332	-	IER3	promoters,1to5kb,intronexonboundaries	islands	-0.168	0.625
cg09131512	231	chr6:30709924:30713442	hyper	1.94e-91	0.221	0.29	0.0945	77	chr6	30713441	30713443	-	IER3	1to5kb	shores	-0.0216	0.824
cg09235583	231	chr6:30709924:30713442	hyper	1.94e-91	0.221	0.29	0.0945	77	chr6	30711140	30711142	-	FLOT1;IER3;XXbac-BPG252P9.10	promoters,exons,3UTRs	islands	-0.223	0.795
cg09284772	231	chr6:30709924:30713442	hyper	1.94e-91	0.221	0.29	0.0945	77	chr6	30709923	30709925	-	FLOT1;XXbac-BPG252P9.10	cds,exons,introns,intronexonboundaries,exonintronboundaries	shores	0.0139	0.734
cg09990440	231	chr6:30709924:30713442	hyper	1.94e-91	0.221	0.29	0.0945	77	chr6	30710454	30710456	-	FLOT1;XXbac-BPG252P9.10	promoters,intronexonboundaries,exonintronboundaries	islands	0.000123	0.945
cg10047572	231	chr6:30709924:30713442	hyper	1.94e-91	0.221	0.29	0.0945	77	chr6	30711398	30711400	+	FLOT1;IER3	NA	islands	-0.225	0.974
cg10060574	231	chr6:30709924:30713442	hyper	1.94e-91	0.221	0.29	0.0945	77	chr6	30712337	30712339	-	IER3	promoters,1to5kb,intronexonboundaries	islands	-0.108	0.992
cg10916998	231	chr6:30709924:30713442	hyper	1.94e-91	0.221	0.29	0.0945	77	chr6	30711831	30711833	+	FLOT1;IER3	NA	islands	-0.16	0.732
cg10938374	231	chr6:30709924:30713442	hyper	1.94e-91	0.221	0.29	0.0945	77	chr6	30712057	30712059	-	IER3	1to5kb,introns,intronexonboundaries,exonintronboundaries	islands	-0.263	0.331
cg11350053	231	chr6:30709924:30713442	hyper	1.94e-91	0.221	0.29	0.0945	77	chr6	30711027	30711029	+	FLOT1;IER3;XXbac-BPG252P9.10	NA	islands	-0.0973	0.56
cg11969002	231	chr6:30709924:30713442	hyper	1.94e-91	0.221	0.29	0.0945	77	chr6	30712281	30712283	+	IER3	NA	islands	-0.177	0.991
cg12023692	231	chr6:30709924:30713442	hyper	1.94e-91	0.221	0.29	0.0945	77	chr6	30712918	30712920	+	IER3	NA	shores	-0.0886	0.828
cg12232308	231	chr6:30709924:30713442	hyper	1.94e-91	0.221	0.29	0.0945	77	chr6	30711579	30711581	-	FLOT1;IER3	1to5kb,exons,3UTRs	islands	-0.304	0.985
cg12325285	231	chr6:30709924:30713442	hyper	1.94e-91	0.221	0.29	0.0945	77	chr6	30712498	30712500	+	IER3	NA	shores	-0.0476	0.708
cg12478978	231	chr6:30709924:30713442	hyper	1.94e-91	0.221	0.29	0.0945	77	chr6	30710765	30710767	-	FLOT1;XXbac-BPG252P9.10	promoters	islands	-0.0101	0.992
cg13137376	231	chr6:30709924:30713442	hyper	1.94e-91	0.221	0.29	0.0945	77	chr6	30712220	30712222	+	IER3	NA	islands	-0.185	0.969
cg13337949	231	chr6:30709924:30713442	hyper	1.94e-91	0.221	0.29	0.0945	77	chr6	30711585	30711587	-	FLOT1;IER3	1to5kb,exons,3UTRs	islands	-0.265	0.983
cg13391363	231	chr6:30709924:30713442	hyper	1.94e-91	0.221	0.29	0.0945	77	chr6	30710681	30710683	-	FLOT1;XXbac-BPG252P9.10	promoters	islands	-0.000535	0.969
cg13630962	231	chr6:30709924:30713442	hyper	1.94e-91	0.221	0.29	0.0945	77	chr6	30712679	30712681	+	IER3	NA	shores	-0.153	0.832
cg13804182	231	chr6:30709924:30713442	hyper	1.94e-91	0.221	0.29	0.0945	77	chr6	30711795	30711797	+	FLOT1;IER3	NA	islands	-0.174	0.647
cg13885965	231	chr6:30709924:30713442	hyper	1.94e-91	0.221	0.29	0.0945	77	chr6	30712408	30712410	+	IER3	NA	islands	-0.1	0.704
cg14433074	231	chr6:30709924:30713442	hyper	1.94e-91	0.221	0.29	0.0945	77	chr6	30711089	30711091	-	FLOT1;IER3;XXbac-BPG252P9.10	promoters,exons,3UTRs	islands	-0.274	0.889
cg15549931	231	chr6:30709924:30713442	hyper	1.94e-91	0.221	0.29	0.0945	77	chr6	30710787	30710789	-	FLOT1;XXbac-BPG252P9.10	promoters	islands	-0.00835	0.99
cg16331823	231	chr6:30709924:30713442	hyper	1.94e-91	0.221	0.29	0.0945	77	chr6	30711834	30711836	+	FLOT1;IER3	NA	islands	-0.144	0.782
cg16493531	231	chr6:30709924:30713442	hyper	1.94e-91	0.221	0.29	0.0945	77	chr6	30711801	30711803	+	FLOT1;IER3	NA	islands	-0.197	0.427
cg16717099	231	chr6:30709924:30713442	hyper	1.94e-91	0.221	0.29	0.0945	77	chr6	30710900	30710902	+	FLOT1;XXbac-BPG252P9.10	NA	islands	-0.152	0.839
cg17067528	231	chr6:30709924:30713442	hyper	1.94e-91	0.221	0.29	0.0945	77	chr6	30712516	30712518	+	IER3	NA	shores	-0.106	0.963
cg17266690	231	chr6:30709924:30713442	hyper	1.94e-91	0.221	0.29	0.0945	77	chr6	30713243	30713245	-	IER3	promoters,1to5kb	shores	-0.0359	0.994
cg17389738	231	chr6:30709924:30713442	hyper	1.94e-91	0.221	0.29	0.0945	77	chr6	30711641	30711643	+	FLOT1;IER3	NA	islands	-0.23	0.978
cg18361467	231	chr6:30709924:30713442	hyper	1.94e-91	0.221	0.29	0.0945	77	chr6	30713294	30713296	-	IER3	promoters,1to5kb	shores	-0.00275	0.993
cg18650716	231	chr6:30709924:30713442	hyper	1.94e-91	0.221	0.29	0.0945	77	chr6	30711862	30711864	+	FLOT1;IER3	NA	islands	-0.0994	0.995
cg19033654	231	chr6:30709924:30713442	hyper	1.94e-91	0.221	0.29	0.0945	77	chr6	30711137	30711139	-	FLOT1;IER3;XXbac-BPG252P9.10	promoters,exons,3UTRs	islands	-0.279	0.993
cg19984781	231	chr6:30709924:30713442	hyper	1.94e-91	0.221	0.29	0.0945	77	chr6	30710897	30710899	+	FLOT1;XXbac-BPG252P9.10	NA	islands	-0.121	0.921
cg20178172	231	chr6:30709924:30713442	hyper	1.94e-91	0.221	0.29	0.0945	77	chr6	30711654	30711656	+	FLOT1;IER3	NA	islands	-0.205	0.997
cg20284982	231	chr6:30709924:30713442	hyper	1.94e-91	0.221	0.29	0.0945	77	chr6	30713245	30713247	-	IER3	promoters,1to5kb	shores	-0.0616	0.942
cg20643094	231	chr6:30709924:30713442	hyper	1.94e-91	0.221	0.29	0.0945	77	chr6	30710199	30710201	-	FLOT1;XXbac-BPG252P9.10	introns,exonintronboundaries	shores	-0.00215	0.993
cg20650802	231	chr6:30709924:30713442	hyper	1.94e-91	0.221	0.29	0.0945	77	chr6	30712306	30712308	+	IER3	NA	islands	-0.171	0.706
cg23338650	231	chr6:30709924:30713442	hyper	1.94e-91	0.221	0.29	0.0945	77	chr6	30712302	30712304	+	IER3	NA	islands	-0.142	0.991
cg23343973	231	chr6:30709924:30713442	hyper	1.94e-91	0.221	0.29	0.0945	77	chr6	30710763	30710765	-	FLOT1;XXbac-BPG252P9.10	promoters	islands	-0.00643	0.981
cg23756354	231	chr6:30709924:30713442	hyper	1.94e-91	0.221	0.29	0.0945	77	chr6	30713096	30713098	+	IER3	NA	shores	-0.0213	0.989
cg24000189	231	chr6:30709924:30713442	hyper	1.94e-91	0.221	0.29	0.0945	77	chr6	30710424	30710426	-	FLOT1;XXbac-BPG252P9.10	5UTRs,exons,firstexons,intronexonboundaries,exonintronboundaries	islands	1.51e-05	0.802
cg24053148	231	chr6:30709924:30713442	hyper	1.94e-91	0.221	0.29	0.0945	77	chr6	30713317	30713319	+	IER3	NA	shores	-0.0247	0.743
cg24363824	231	chr6:30709924:30713442	hyper	1.94e-91	0.221	0.29	0.0945	77	chr6	30713025	30713027	-	IER3	promoters,1to5kb	shores	-0.0579	0.944
cg24578853	231	chr6:30709924:30713442	hyper	1.94e-91	0.221	0.29	0.0945	77	chr6	30710754	30710756	+	FLOT1;XXbac-BPG252P9.10	NA	islands	-0.000533	0.856
cg25796098	231	chr6:30709924:30713442	hyper	1.94e-91	0.221	0.29	0.0945	77	chr6	30710372	30710374	+	FLOT1;XXbac-BPG252P9.10	NA	islands	-0.00248	0.969
cg26376168	231	chr6:30709924:30713442	hyper	1.94e-91	0.221	0.29	0.0945	77	chr6	30712438	30712440	-	IER3	promoters,1to5kb,intronexonboundaries	islands	-0.078	0.694
cg26432347	231	chr6:30709924:30713442	hyper	1.94e-91	0.221	0.29	0.0945	77	chr6	30710635	30710637	-	FLOT1;XXbac-BPG252P9.10	promoters,intronexonboundaries	islands	0.000863	0.123
cg26755097	231	chr6:30709924:30713442	hyper	1.94e-91	0.221	0.29	0.0945	77	chr6	30711843	30711845	+	FLOT1;IER3	NA	islands	-0.137	0.952
cg26910594	231	chr6:30709924:30713442	hyper	1.94e-91	0.221	0.29	0.0945	77	chr6	30710686	30710688	-	FLOT1;XXbac-BPG252P9.10	promoters	islands	-0.00182	0.216
cg27449131	231	chr6:30709924:30713442	hyper	1.94e-91	0.221	0.29	0.0945	77	chr6	30712026	30712028	-	IER3	1to5kb,introns,intronexonboundaries,exonintronboundaries	islands	-0.234	0.845
cg27545367	231	chr6:30709924:30713442	hyper	1.94e-91	0.221	0.29	0.0945	77	chr6	30711643	30711645	+	FLOT1;IER3	NA	islands	-0.259	0.975
cg02328713	232	chr1:2704354:2705124	hypo	0.000362	0.221	-0.11	-0.0852	2	chr1	2704353	2704355	+	TTC34	NA	shores	0.111	0.434
cg15080866	232	chr1:2704354:2705124	hypo	0.000362	0.221	-0.11	-0.0852	2	chr1	2705123	2705125	-	TTC34	introns	shores	0.0322	0.821
cg21638625	233	chr19:4303817:4303957	hypo	0.00396	0.221	-0.09	-0.0798	2	chr19	4303816	4303818	+	FSD1;TMIGD2	promoters	shores	0.0795	0.699
cg26925688	233	chr19:4303817:4303957	hypo	0.00396	0.221	-0.09	-0.0798	2	chr19	4303956	4303958	+	FSD1	promoters	shores	0.048	0.662
cg00297075	234	chr9:79627672:79628488	hyper	0.00446	0.222	0.12	0.019	2	chr9	79627671	79627673	+	NA	intergenic	shores	0.0883	0.948
cg24312283	234	chr9:79627672:79628488	hyper	0.00446	0.222	0.12	0.019	2	chr9	79628487	79628489	-	NA	intergenic	shores	-0.233	0.717
cg13493250	235	chr1:152747472:152747562	hyper	9.93e-05	0.223	0.16	0.0924	3	chr1	152747561	152747563	+	LCE1B;LCE1F	1to5kb	inter	-0.0624	0.498
cg23413307	235	chr1:152747472:152747562	hyper	9.93e-05	0.223	0.16	0.0924	3	chr1	152747471	152747473	-	LCE1B;LCE1F	NA	inter	-0.0712	0.285
cg26302157	235	chr1:152747472:152747562	hyper	9.93e-05	0.223	0.16	0.0924	3	chr1	152747500	152747502	+	LCE1B;LCE1F	1to5kb	inter	-0.151	0.822
cg02792538	236	chr22:38477085:38477802	hypo	0.00134	0.223	-0.14	-0.128	2	chr22	38477084	38477086	+	SLC16A8	NA	islands	0.115	0.536
cg08420415	236	chr22:38477085:38477802	hypo	0.00134	0.223	-0.14	-0.128	2	chr22	38477801	38477803	-	SLC16A8	introns,intronexonboundaries,exonintronboundaries	islands	0.0653	0.338
cg00007032	237	chr13:30002334:30002931	hyper	8.08e-08	0.223	0.13	0.105	8	chr13	30002628	30002630	-	MTUS2	NA	inter	-0.117	0.987
cg03989020	237	chr13:30002334:30002931	hyper	8.08e-08	0.223	0.13	0.105	8	chr13	30002333	30002335	-	MTUS2	NA	inter	-0.195	0.983
cg06472554	237	chr13:30002334:30002931	hyper	8.08e-08	0.223	0.13	0.105	8	chr13	30002474	30002476	-	MTUS2	NA	inter	-0.138	0.959
cg13437361	237	chr13:30002334:30002931	hyper	8.08e-08	0.223	0.13	0.105	8	chr13	30002656	30002658	-	MTUS2	NA	inter	-0.116	0.856
cg16315060	237	chr13:30002334:30002931	hyper	8.08e-08	0.223	0.13	0.105	8	chr13	30002470	30002472	-	MTUS2	NA	inter	-0.148	0.948
cg21297704	237	chr13:30002334:30002931	hyper	8.08e-08	0.223	0.13	0.105	8	chr13	30002591	30002593	-	MTUS2	NA	inter	-0.147	0.961
cg21780859	237	chr13:30002334:30002931	hyper	8.08e-08	0.223	0.13	0.105	8	chr13	30002906	30002908	-	MTUS2	NA	inter	-0.225	0.946
cg25157524	237	chr13:30002334:30002931	hyper	8.08e-08	0.223	0.13	0.105	8	chr13	30002930	30002932	-	MTUS2	NA	inter	-0.221	0.883
cg02161471	238	chr19:1856726:1857442	hyper	5.36e-05	0.224	0.31	0.152	4	chr19	1857441	1857443	-	KLF16	introns	islands	-0.0321	0.951
cg04998634	238	chr19:1856726:1857442	hyper	5.36e-05	0.224	0.31	0.152	4	chr19	1857003	1857005	+	KLF16	NA	islands	-0.232	0.897
cg05379634	238	chr19:1856726:1857442	hyper	5.36e-05	0.224	0.31	0.152	4	chr19	1856725	1856727	+	KLF16	NA	islands,shores	-0.179	0.98
cg15045802	238	chr19:1856726:1857442	hyper	5.36e-05	0.224	0.31	0.152	4	chr19	1857433	1857435	+	KLF16	NA	islands	-0.0934	0.97
cg03651478	239	chr1:159893182:159894061	hypo	9.3e-05	0.224	-0.14	-0.126	4	chr1	159893670	159893672	+	TAGLN2	NA	shores	0.0293	0.913
cg13892570	239	chr1:159893182:159894061	hypo	9.3e-05	0.224	-0.14	-0.126	4	chr1	159893181	159893183	-	TAGLN2	introns,exonintronboundaries	shores	0.117	0.549
cg16107628	239	chr1:159893182:159894061	hypo	9.3e-05	0.224	-0.14	-0.126	4	chr1	159894060	159894062	+	TAGLN2	NA	shores	0.127	0.904
cg22698489	239	chr1:159893182:159894061	hypo	9.3e-05	0.224	-0.14	-0.126	4	chr1	159893695	159893697	+	TAGLN2	NA	shores	0.0612	0.985
cg06800962	240	chr3:149095283:149096029	hypo	1.43e-05	0.225	-0.16	-0.125	4	chr3	149096028	149096030	+	TM4SF1;TM4SF1-AS1	NA	inter	-0.0749	0.475
cg08124030	240	chr3:149095283:149096029	hypo	1.43e-05	0.225	-0.16	-0.125	4	chr3	149095282	149095284	-	TM4SF1;TM4SF1-AS1	1to5kb,cds,exons,firstexons,exonintronboundaries	inter	0.0196	0.976
cg16810293	240	chr3:149095283:149096029	hypo	1.43e-05	0.225	-0.16	-0.125	4	chr3	149095742	149095744	+	TM4SF1;TM4SF1-AS1	NA	inter	0.0114	0.85
cg23246821	240	chr3:149095283:149096029	hypo	1.43e-05	0.225	-0.16	-0.125	4	chr3	149095572	149095574	-	TM4SF1;TM4SF1-AS1	promoters,1to5kb,intronexonboundaries	inter	0.00394	0.994
cg09876519	241	chr6:50674399:50675610	hyper	8.5e-06	0.225	0.2	0.133	5	chr6	50675609	50675611	-	NA	intergenic	inter	-0.151	0.656
cg13279673	241	chr6:50674399:50675610	hyper	8.5e-06	0.225	0.2	0.133	5	chr6	50674521	50674523	-	NA	intergenic	inter	-0.163	0.991
cg16291880	241	chr6:50674399:50675610	hyper	8.5e-06	0.225	0.2	0.133	5	chr6	50674398	50674400	-	NA	intergenic	inter	-0.155	0.247
cg23913421	241	chr6:50674399:50675610	hyper	8.5e-06	0.225	0.2	0.133	5	chr6	50674662	50674664	+	NA	intergenic	inter	-0.223	0.701
cg27167224	241	chr6:50674399:50675610	hyper	8.5e-06	0.225	0.2	0.133	5	chr6	50675474	50675476	-	NA	intergenic	inter	-0.0919	0.99
cg05087722	242	chr2:241404981:241405196	hypo	0.000711	0.225	-0.15	-0.105	3	chr2	241404980	241404982	-	GPC1	NA	shores	0.0245	0.769
cg17676994	242	chr2:241404981:241405196	hypo	0.000711	0.225	-0.15	-0.105	3	chr2	241405195	241405197	-	GPC1	NA	shores	0.0907	0.982
cg20094506	242	chr2:241404981:241405196	hypo	0.000711	0.225	-0.15	-0.105	3	chr2	241405083	241405085	+	GPC1	introns,intronexonboundaries,exonintronboundaries	shores	0.0685	0.758
cg00088844	243	chr12:52317302:52317475	hypo	0.000828	0.226	-0.21	-0.183	3	chr12	52317348	52317350	+	NA	intergenic	inter	0.041	0.28
cg04799722	243	chr12:52317302:52317475	hypo	0.000828	0.226	-0.21	-0.183	3	chr12	52317474	52317476	-	NA	intergenic	inter	0.00575	0.181
cg09875444	243	chr12:52317302:52317475	hypo	0.000828	0.226	-0.21	-0.183	3	chr12	52317301	52317303	-	NA	intergenic	inter	0.00645	0.907
cg00144817	244	chr8:17503298:17503334	hypo	0.00335	0.227	-0.07	-0.0563	2	chr8	17503297	17503299	-	MTUS1	exons,3UTRs	inter	0.00554	0.733
cg23894563	244	chr8:17503298:17503334	hypo	0.00335	0.227	-0.07	-0.0563	2	chr8	17503333	17503335	-	MTUS1	exons,3UTRs	inter	0.0347	0.937
cg01635405	245	chr10:124896129:124897153	hyper	1.08e-05	0.228	0.17	0.132	5	chr10	124896712	124896714	+	HMX3	cds,exons,intronexonboundaries	islands	-0.235	0.814
cg03453917	245	chr10:124896129:124897153	hyper	1.08e-05	0.228	0.17	0.132	5	chr10	124896231	124896233	+	HMX3	introns	islands	-0.21	0.855
cg04670666	245	chr10:124896129:124897153	hyper	1.08e-05	0.228	0.17	0.132	5	chr10	124896128	124896130	-	HMX3	NA	islands	-0.179	0.68
cg07819944	245	chr10:124896129:124897153	hyper	1.08e-05	0.228	0.17	0.132	5	chr10	124897152	124897154	-	HMX3	NA	islands	-0.262	0.988
cg18402615	245	chr10:124896129:124897153	hyper	1.08e-05	0.228	0.17	0.132	5	chr10	124896658	124896660	-	HMX3	NA	islands	-0.181	0.819
cg03370704	246	chr5:148785250:148785408	hyper	0.00404	0.228	0.09	0.0809	2	chr5	148785407	148785409	+	MIR143HG	1to5kb	inter	0.0401	0.995
cg04707715	246	chr5:148785250:148785408	hyper	0.00404	0.228	0.09	0.0809	2	chr5	148785249	148785251	-	IL17B;MIR143HG	NA	inter	0.0359	0.964
cg12139725	247	chr1:38219781:38220138	hyper	4.49e-05	0.228	0.16	0.107	3	chr1	38219780	38219782	-	EPHA10	promoters,introns,exonintronboundaries	islands	-0.165	0.903
cg13851466	247	chr1:38219781:38220138	hyper	4.49e-05	0.228	0.16	0.107	3	chr1	38219972	38219974	+	EPHA10	NA	islands	-0.138	0.959
cg14523898	247	chr1:38219781:38220138	hyper	4.49e-05	0.228	0.16	0.107	3	chr1	38220137	38220139	-	EPHA10	1to5kb,introns,intronexonboundaries	shores	-0.104	0.777
cg03806087	248	chr4:100212502:100212536	hyper	0.000238	0.229	0.16	0.0961	2	chr4	100212535	100212537	-	ADH1A;RP11-696N14.1	promoters	inter	-0.168	0.932
cg23949936	248	chr4:100212502:100212536	hyper	0.000238	0.229	0.16	0.0961	2	chr4	100212501	100212503	+	ADH1A;RP11-696N14.1	introns	inter	-0.0705	0.866
cg04496204	249	chr13:72248378:72249085	hyper	0.00326	0.229	0.11	0.0979	2	chr13	72249084	72249086	+	DACH1;H3F3BP1	NA	islands,shores	-0.212	0.66
cg17253835	249	chr13:72248378:72249085	hyper	0.00326	0.229	0.11	0.0979	2	chr13	72248377	72248379	+	DACH1;H3F3BP1	NA	shores	-0.151	0.632
cg01126080	250	chr4:186847142:186847469	hypo	0.000608	0.229	-0.07	-0.0532	3	chr4	186847297	186847299	+	SORBS2	NA	inter	-0.011	0.879
cg06317989	250	chr4:186847142:186847469	hypo	0.000608	0.229	-0.07	-0.0532	3	chr4	186847141	186847143	-	SORBS2	introns	inter	-0.00657	0.822
cg16952429	250	chr4:186847142:186847469	hypo	0.000608	0.229	-0.07	-0.0532	3	chr4	186847468	186847470	+	SORBS2	NA	inter	0.0568	0.95
cg08835956	251	chr7:39170497:39171113	hyper	4.42e-06	0.229	0.24	0.167	6	chr7	39171033	39171035	+	POU6F2	introns	inter	-0.0872	0.563
cg10621924	251	chr7:39170497:39171113	hyper	4.42e-06	0.229	0.24	0.167	6	chr7	39171069	39171071	+	POU6F2	introns	inter	-0.128	0.166
cg15212455	251	chr7:39170497:39171113	hyper	4.42e-06	0.229	0.24	0.167	6	chr7	39170538	39170540	-	POU6F2	NA	inter	-0.154	0.456
cg18850127	251	chr7:39170497:39171113	hyper	4.42e-06	0.229	0.24	0.167	6	chr7	39170496	39170498	-	POU6F2	NA	inter	-0.28	0.976
cg20302533	251	chr7:39170497:39171113	hyper	4.42e-06	0.229	0.24	0.167	6	chr7	39170762	39170764	+	POU6F2	introns	inter	-0.25	0.7
cg21665744	251	chr7:39170497:39171113	hyper	4.42e-06	0.229	0.24	0.167	6	chr7	39171112	39171114	+	POU6F2	introns	inter	-0.218	0.00319
cg01637734	252	chr1:157811303:157811905	hyper	1.65e-05	0.23	0.15	0.112	4	chr1	157811302	157811304	-	CD5L	introns,exonintronboundaries	inter	-0.103	0.992
cg03761113	252	chr1:157811303:157811905	hyper	1.65e-05	0.23	0.15	0.112	4	chr1	157811723	157811725	-	CD5L	promoters,intronexonboundaries	inter	-0.197	0.476
cg11139878	252	chr1:157811303:157811905	hyper	1.65e-05	0.23	0.15	0.112	4	chr1	157811789	157811791	+	CD5L	NA	inter	-0.157	0.678
cg23992209	252	chr1:157811303:157811905	hyper	1.65e-05	0.23	0.15	0.112	4	chr1	157811904	157811906	+	CD5L	NA	inter	-0.171	0.955
cg20951266	253	chr1:152855420:152856288	hyper	0.016	0.23	0.11	0.105	2	chr1	152856287	152856289	+	SMCP	promoters,introns	inter	-0.115	0.483
cg25978011	253	chr1:152855420:152856288	hyper	0.016	0.23	0.11	0.105	2	chr1	152855419	152855421	+	SMCP	1to5kb,introns	inter	-0.1	0.301
cg00078299	254	chr8:124284176:124285055	hyper	4.03e-06	0.231	0.15	0.101	5	chr8	124284378	124284380	+	ZHX1;ZHX1-C8orf76	NA	shores	-0.159	0.959
cg10451262	254	chr8:124284176:124285055	hyper	4.03e-06	0.231	0.15	0.101	5	chr8	124284175	124284177	+	ZHX1;ZHX1-C8orf76	NA	shelves	-0.174	0.522
cg19721060	254	chr8:124284176:124285055	hyper	4.03e-06	0.231	0.15	0.101	5	chr8	124284567	124284569	+	ZHX1;ZHX1-C8orf76	NA	shores	-0.0548	0.993
cg20987431	254	chr8:124284176:124285055	hyper	4.03e-06	0.231	0.15	0.101	5	chr8	124284392	124284394	+	ZHX1;ZHX1-C8orf76	NA	shores	-0.13	0.991
cg23824183	254	chr8:124284176:124285055	hyper	4.03e-06	0.231	0.15	0.101	5	chr8	124285054	124285056	+	ZHX1;ZHX1-C8orf76	NA	shores	-0.103	0.432
cg09110922	255	chr20:19866743:19867145	hyper	1.81e-08	0.231	0.21	0.122	8	chr20	19866745	19866747	-	RIN2	NA	inter	-0.141	0.906
cg09219364	255	chr20:19866743:19867145	hyper	1.81e-08	0.231	0.21	0.122	8	chr20	19866742	19866744	-	RIN2	NA	inter	-0.0652	0.809
cg11267810	255	chr20:19866743:19867145	hyper	1.81e-08	0.231	0.21	0.122	8	chr20	19867025	19867027	+	RIN2	promoters,1to5kb	inter	-0.0968	0.689
cg13396318	255	chr20:19866743:19867145	hyper	1.81e-08	0.231	0.21	0.122	8	chr20	19866973	19866975	+	RIN2	promoters,1to5kb	inter	-0.13	0.591
cg20918393	255	chr20:19866743:19867145	hyper	1.81e-08	0.231	0.21	0.122	8	chr20	19867135	19867137	-	RIN2	NA	inter	-0.195	0.982
cg23501964	255	chr20:19866743:19867145	hyper	1.81e-08	0.231	0.21	0.122	8	chr20	19866809	19866811	-	RIN2	NA	inter	-0.0569	0.749
cg24737324	255	chr20:19866743:19867145	hyper	1.81e-08	0.231	0.21	0.122	8	chr20	19867142	19867144	-	RIN2	NA	inter	-0.0657	0.383
cg25291653	255	chr20:19866743:19867145	hyper	1.81e-08	0.231	0.21	0.122	8	chr20	19867144	19867146	-	RIN2	NA	inter	-0.187	0.612
cg00504703	256	chr6:27470541:27471350	hyper	5.32e-05	0.231	0.19	0.128	5	chr6	27470613	27470615	+	NA	promoters	inter	-0.0787	0.994
cg09482421	256	chr6:27470541:27471350	hyper	5.32e-05	0.231	0.19	0.128	5	chr6	27470540	27470542	-	NA	NA	inter	-0.127	0.718
cg19241872	256	chr6:27470541:27471350	hyper	5.32e-05	0.231	0.19	0.128	5	chr6	27470565	27470567	-	NA	NA	inter	-0.14	0.995
cg22496996	256	chr6:27470541:27471350	hyper	5.32e-05	0.231	0.19	0.128	5	chr6	27471290	27471292	-	NA	NA	inter	-0.221	0.997
cg23897613	256	chr6:27470541:27471350	hyper	5.32e-05	0.231	0.19	0.128	5	chr6	27471349	27471351	+	NA	promoters	inter	-0.269	0.99
cg17929590	257	chr1:248074848:248074944	hypo	0.000712	0.231	-0.13	-0.106	3	chr1	248074943	248074945	-	NA	intergenic	inter	0.136	0.921
cg21832962	257	chr1:248074848:248074944	hypo	0.000712	0.231	-0.13	-0.106	3	chr1	248074847	248074849	+	NA	intergenic	inter	0.185	0.139
cg23218601	257	chr1:248074848:248074944	hypo	0.000712	0.231	-0.13	-0.106	3	chr1	248074895	248074897	-	NA	intergenic	inter	0.0943	0.985
cg10299448	258	chr17:10018532:10018631	hypo	0.00374	0.232	-0.1	-0.079	2	chr17	10018531	10018533	-	GAS7	promoters,introns	inter	-0.035	0.901
cg15661389	258	chr17:10018532:10018631	hypo	0.00374	0.232	-0.1	-0.079	2	chr17	10018630	10018632	-	GAS7	promoters,introns	inter	-0.0685	0.986
cg02872767	259	chr19:1525316:1525705	hypo	0.000148	0.233	-0.13	-0.1	3	chr19	1525452	1525454	-	PLK5	NA	islands	0.0713	0.325
cg05308639	259	chr19:1525316:1525705	hypo	0.000148	0.233	-0.13	-0.1	3	chr19	1525315	1525317	-	PLK5	NA	islands	0.0455	0.814
cg21964231	259	chr19:1525316:1525705	hypo	0.000148	0.233	-0.13	-0.1	3	chr19	1525704	1525706	+	PLK5	1to5kb,5UTRs,exons,intronexonboundaries,exonintronboundaries	islands	0.0139	0.936
cg11974346	260	chr10:50530557:50530868	hypo	0.000154	0.233	-0.17	-0.103	4	chr10	50530556	50530558	-	C10orf71	NA	shelves	0.149	0.229
cg13558105	260	chr10:50530557:50530868	hypo	0.000154	0.233	-0.17	-0.103	4	chr10	50530867	50530869	+	C10orf71	cds,exons,firstexons	shelves	0.0467	0.361
cg19538724	260	chr10:50530557:50530868	hypo	0.000154	0.233	-0.17	-0.103	4	chr10	50530718	50530720	+	C10orf71	cds,exons,firstexons	shelves	0.0874	0.782
cg25038317	260	chr10:50530557:50530868	hypo	0.000154	0.233	-0.17	-0.103	4	chr10	50530770	50530772	-	C10orf71	NA	shelves	0.163	0.15
cg01577604	261	chr11:64109823:64110178	hyper	0.000535	0.233	0.08	0.0764	2	chr11	64109822	64109824	+	CCDC88B;MIR7155	promoters,cds,exons,intronexonboundaries,exonintronboundaries	islands,shores	-0.0564	0.993
cg25925177	261	chr11:64109823:64110178	hyper	0.000535	0.233	0.08	0.0764	2	chr11	64110177	64110179	+	CCDC88B;MIR7155	promoters,introns,intronexonboundaries,exonintronboundaries	islands	-0.0602	0.76
cg12207953	262	chr6:170454611:170454773	hypo	0.00165	0.234	-0.19	-0.134	2	chr6	170454610	170454612	-	NA	intergenic	islands	0.103	0.515
cg15323121	262	chr6:170454611:170454773	hypo	0.00165	0.234	-0.19	-0.134	2	chr6	170454772	170454774	+	NA	intergenic	islands	0.232	0.629
cg01140416	263	chr7:1293599:1294013	hyper	4.56e-05	0.234	0.15	0.108	5	chr7	1293628	1293630	-	NA	intergenic	inter	-0.117	0.984
cg10155432	263	chr7:1293599:1294013	hyper	4.56e-05	0.234	0.15	0.108	5	chr7	1293932	1293934	-	NA	intergenic	inter	-0.0673	0.981
cg12460870	263	chr7:1293599:1294013	hyper	4.56e-05	0.234	0.15	0.108	5	chr7	1293668	1293670	-	NA	intergenic	inter	-0.0789	0.952
cg16414149	263	chr7:1293599:1294013	hyper	4.56e-05	0.234	0.15	0.108	5	chr7	1294012	1294014	+	NA	intergenic	inter	-0.0398	0.991
cg16967003	263	chr7:1293599:1294013	hyper	4.56e-05	0.234	0.15	0.108	5	chr7	1293598	1293600	-	NA	intergenic	inter	-0.146	0.925
cg13933122	264	chr6:170485731:170485891	hypo	0.00393	0.236	-0.09	-0.0826	2	chr6	170485730	170485732	+	NA	intergenic	shelves	0.143	0.497
cg26946803	264	chr6:170485731:170485891	hypo	0.00393	0.236	-0.09	-0.0826	2	chr6	170485890	170485892	+	NA	intergenic	shelves	0.0927	0.992
cg02627455	265	chr7:27157818:27157855	hyper	0.00588	0.236	0.16	0.128	2	chr7	27157817	27157819	-	HOXA-AS2;HOXA3	introns	shelves	-0.069	0.978
cg12305431	265	chr7:27157818:27157855	hyper	0.00588	0.236	0.16	0.128	2	chr7	27157854	27157856	+	HOXA-AS2;HOXA3	1to5kb	shelves	-0.101	0.811
cg02794184	266	chr16:79346526:79346615	hyper	0.000415	0.237	0.15	0.0612	2	chr16	79346525	79346527	-	NA	intergenic	inter	0.0257	0.761
cg03025641	266	chr16:79346526:79346615	hyper	0.000415	0.237	0.15	0.0612	2	chr16	79346614	79346616	+	NA	intergenic	inter	-0.103	0.941
cg07120314	267	chr15:79043040:79043531	hypo	0.00124	0.238	-0.1	-0.0801	3	chr15	79043506	79043508	+	RP11-160C18.4;RP11-160C18.5	promoters	islands	0.0183	0.478
cg10852096	267	chr15:79043040:79043531	hypo	0.00124	0.238	-0.1	-0.0801	3	chr15	79043039	79043041	-	RP11-160C18.4;RP11-160C18.5	promoters	shores	-0.017	0.619
cg22806015	267	chr15:79043040:79043531	hypo	0.00124	0.238	-0.1	-0.0801	3	chr15	79043530	79043532	-	RP11-160C18.4;RP11-160C18.5	1to5kb	islands	-0.015	0.952
cg01919652	268	chr6:150259601:150260358	hyper	4.3e-06	0.238	0.24	0.105	5	chr6	150259929	150259931	+	NA	1to5kb	islands	-0.0634	0.931
cg01999539	268	chr6:150259601:150260358	hyper	4.3e-06	0.238	0.24	0.105	5	chr6	150259859	150259861	-	NA	NA	islands	-0.138	0.918
cg03538169	268	chr6:150259601:150260358	hyper	4.3e-06	0.238	0.24	0.105	5	chr6	150260155	150260157	+	NA	1to5kb	islands	-0.09	0.995
cg06471296	268	chr6:150259601:150260358	hyper	4.3e-06	0.238	0.24	0.105	5	chr6	150259600	150259602	-	NA	NA	islands	-0.0945	0.959
cg17380160	268	chr6:150259601:150260358	hyper	4.3e-06	0.238	0.24	0.105	5	chr6	150260357	150260359	+	NA	1to5kb	shores	-0.11	0.99
cg06201717	269	chr1:2949633:2949673	hypo	0.000168	0.239	-0.15	-0.113	3	chr1	2949632	2949634	+	NA	intergenic	inter	0.0641	0.771
cg19825898	269	chr1:2949633:2949673	hypo	0.000168	0.239	-0.15	-0.113	3	chr1	2949650	2949652	+	NA	intergenic	inter	0.0817	0.964
cg24150662	269	chr1:2949633:2949673	hypo	0.000168	0.239	-0.15	-0.113	3	chr1	2949672	2949674	+	NA	intergenic	inter	0.0204	0.832
cg00304520	270	chr1:161582290:161582651	hyper	0.000159	0.239	0.18	0.134	4	chr1	161582580	161582582	+	FCGR2B	exonintronboundaries	shores	0.000342	0.992
cg06960562	270	chr1:161582290:161582651	hyper	0.000159	0.239	0.18	0.134	4	chr1	161582600	161582602	-	FCGR2B	promoters	shores	-0.00966	0.998
cg22396792	270	chr1:161582290:161582651	hyper	0.000159	0.239	0.18	0.134	4	chr1	161582289	161582291	-	FCGR2B	promoters	islands	0.0117	0.31
cg26156167	270	chr1:161582290:161582651	hyper	0.000159	0.239	0.18	0.134	4	chr1	161582650	161582652	+	FCGR2B	exonintronboundaries	shores	-0.00733	0.965
cg06974662	271	chr1:8277080:8277394	hypo	0.00229	0.241	-0.16	-0.126	2	chr1	8277079	8277081	-	NA	intergenic	shores	0.0524	0.992
cg07113230	271	chr1:8277080:8277394	hypo	0.00229	0.241	-0.16	-0.126	2	chr1	8277393	8277395	+	NA	intergenic	islands	-0.0283	0.941
cg02817030	272	chr7:20833088:20834411	hyper	4.85e-06	0.243	0.2	0.137	8	chr7	20833507	20833509	+	NA	intergenic	shelves	-0.403	0.464
cg02986266	272	chr7:20833088:20834411	hyper	4.85e-06	0.243	0.2	0.137	8	chr7	20833551	20833553	+	NA	intergenic	shelves	-0.376	0.45
cg04607865	272	chr7:20833088:20834411	hyper	4.85e-06	0.243	0.2	0.137	8	chr7	20834361	20834363	-	NA	intergenic	shelves	-0.382	0.953
cg06198892	272	chr7:20833088:20834411	hyper	4.85e-06	0.243	0.2	0.137	8	chr7	20833182	20833184	-	NA	intergenic	shelves	-0.341	0.99
cg13084731	272	chr7:20833088:20834411	hyper	4.85e-06	0.243	0.2	0.137	8	chr7	20834410	20834412	+	NA	intergenic	shelves	-0.366	0.984
cg14021133	272	chr7:20833088:20834411	hyper	4.85e-06	0.243	0.2	0.137	8	chr7	20834282	20834284	-	NA	intergenic	shelves	-0.222	0.648
cg24954668	272	chr7:20833088:20834411	hyper	4.85e-06	0.243	0.2	0.137	8	chr7	20833584	20833586	+	NA	intergenic	shelves	-0.318	0.61
cg25653223	272	chr7:20833088:20834411	hyper	4.85e-06	0.243	0.2	0.137	8	chr7	20833087	20833089	-	NA	intergenic	shelves	-0.28	0.469
cg10073091	273	chr1:55351659:55352301	hypo	0.0213	0.243	-0.16	-0.142	2	chr1	55352300	55352302	+	DHCR24;RP11-67L3.4;RP11-67L3.5	promoters	shores	0.0556	0.852
cg27168858	273	chr1:55351659:55352301	hypo	0.0213	0.243	-0.16	-0.142	2	chr1	55351658	55351660	+	DHCR24;RP11-67L3.5	promoters	shores	0.111	0.681
cg03647239	274	chr10:116582297:116582469	hypo	0.00175	0.243	-0.05	-0.0388	2	chr10	116582468	116582470	-	FAM160B1	NA	shores	-0.0344	0.944
cg04364540	274	chr10:116582297:116582469	hypo	0.00175	0.243	-0.05	-0.0388	2	chr10	116582296	116582298	-	FAM160B1	NA	islands	-0.0327	0.954
cg00444898	275	chr3:169099429:169100731	hyper	0.000209	0.244	0.17	0.116	3	chr3	169100000	169100002	-	MECOM	promoters,introns	inter	-0.168	0.0967
cg18053846	275	chr3:169099429:169100731	hyper	0.000209	0.244	0.17	0.116	3	chr3	169100730	169100732	-	MECOM	1to5kb,introns	inter	-0.0782	0.725
cg25010400	275	chr3:169099429:169100731	hyper	0.000209	0.244	0.17	0.116	3	chr3	169099428	169099430	-	MECOM	promoters,introns,intronexonboundaries	inter	-0.132	0.327
cg06179749	276	chr1:33799703:33800173	hyper	0.000398	0.244	0.13	0.102	2	chr1	33799702	33799704	-	PHC2;RP11-415J8.3	1to5kb,cds,exons,introns,intronexonboundaries,exonintronboundaries	inter	-0.1	0.644
cg20322433	276	chr1:33799703:33800173	hyper	0.000398	0.244	0.13	0.102	2	chr1	33800172	33800174	+	PHC2;RP11-415J8.3	NA	inter	-0.124	0.683
cg01886634	277	chr9:80849717:80849800	hypo	0.00593	0.244	-0.12	-0.0921	2	chr9	80849716	80849718	-	CEP78	NA	shores	0.0844	0.376
cg21238276	277	chr9:80849717:80849800	hypo	0.00593	0.244	-0.12	-0.0921	2	chr9	80849799	80849801	-	CEP78	NA	shores	0.0388	0.773
cg02380151	278	chr10:1654236:1654421	hypo	0.000379	0.245	-0.14	-0.102	3	chr10	1654235	1654237	+	ADARB2	NA	inter	0.0631	0.827
cg02560863	278	chr10:1654236:1654421	hypo	0.000379	0.245	-0.14	-0.102	3	chr10	1654334	1654336	+	ADARB2	NA	inter	0.0854	0.588
cg05506270	278	chr10:1654236:1654421	hypo	0.000379	0.245	-0.14	-0.102	3	chr10	1654420	1654422	-	ADARB2	introns	inter	0.127	0.971
cg16271823	279	chr1:3833051:3833092	hyper	0.00735	0.246	0.14	0.107	2	chr1	3833091	3833093	+	LINC01134	exons,intronexonboundaries	inter	0.0397	0.863
cg24640609	279	chr1:3833051:3833092	hyper	0.00735	0.246	0.14	0.107	2	chr1	3833050	3833052	-	LINC01134	NA	inter	-0.0616	0.872
cg10785284	280	chr17:33775295:33775475	hyper	0.003	0.246	0.15	0.0979	3	chr17	33775294	33775296	+	SLFN13	NA	islands,shores	-0.121	0.996
cg22588307	280	chr17:33775295:33775475	hyper	0.003	0.246	0.15	0.0979	3	chr17	33775393	33775395	-	SLFN13	promoters,1to5kb,introns	islands	-0.0869	0.769
cg26654790	280	chr17:33775295:33775475	hyper	0.003	0.246	0.15	0.0979	3	chr17	33775474	33775476	-	SLFN13	1to5kb,introns	islands	-0.109	0.965
cg04177945	281	chr14:35838240:35838413	hyper	0.00212	0.246	0.13	0.112	2	chr14	35838239	35838241	+	NA	intergenic	islands,shores	-0.102	0.768
cg14523979	281	chr14:35838240:35838413	hyper	0.00212	0.246	0.13	0.112	2	chr14	35838412	35838414	+	NA	intergenic	islands	-0.0756	0.855
cg10371155	282	chr17:37560925:37561101	hypo	0.00438	0.246	-0.12	-0.0959	2	chr17	37561100	37561102	+	CTB-131K11.1;MED1	NA	shelves	0.0447	0.19
cg23679344	282	chr17:37560925:37561101	hypo	0.00438	0.246	-0.12	-0.0959	2	chr17	37560924	37560926	-	CTB-131K11.1;MED1	1to5kb,exons,3UTRs	shores	0.0496	0.902
cg00896347	283	chr12:39538604:39539558	hypo	2.72e-06	0.247	-0.23	-0.132	6	chr12	39538939	39538941	-	NA	intergenic	islands	0.0748	0.406
cg03468072	283	chr12:39538604:39539558	hypo	2.72e-06	0.247	-0.23	-0.132	6	chr12	39539421	39539423	-	NA	intergenic	islands	0.0689	0.688
cg03562770	283	chr12:39538604:39539558	hypo	2.72e-06	0.247	-0.23	-0.132	6	chr12	39538603	39538605	-	NA	intergenic	islands	-0.0701	0.831
cg09571762	283	chr12:39538604:39539558	hypo	2.72e-06	0.247	-0.23	-0.132	6	chr12	39539557	39539559	+	NA	intergenic	shores	0.0504	0.826
cg09788416	283	chr12:39538604:39539558	hypo	2.72e-06	0.247	-0.23	-0.132	6	chr12	39539407	39539409	-	NA	intergenic	islands	0.0374	0.687
cg20762480	283	chr12:39538604:39539558	hypo	2.72e-06	0.247	-0.23	-0.132	6	chr12	39538853	39538855	+	NA	intergenic	islands	0.0385	0.738
cg01427458	284	chr11:133098424:133098499	hypo	0.00147	0.249	-0.2	-0.147	3	chr11	133098456	133098458	-	OPCML	introns	inter	0.0835	0.385
cg08683938	284	chr11:133098424:133098499	hypo	0.00147	0.249	-0.2	-0.147	3	chr11	133098423	133098425	-	OPCML	introns	inter	0.0468	0.935
cg24364535	284	chr11:133098424:133098499	hypo	0.00147	0.249	-0.2	-0.147	3	chr11	133098498	133098500	-	OPCML	introns	inter	0.0355	0.959
cg03761746	285	chr6:26233964:26235699	hyper	1.53e-13	0.25	0.27	0.18	14	chr6	26235310	26235312	-	HIST1H1D	promoters,intronexonboundaries	inter	-0.371	0.284
cg05554718	285	chr6:26233964:26235699	hyper	1.53e-13	0.25	0.27	0.18	14	chr6	26235698	26235700	-	HIST1H1D	promoters	inter	-0.173	0.765
cg09355412	285	chr6:26233964:26235699	hyper	1.53e-13	0.25	0.27	0.18	14	chr6	26233963	26233965	-	NA	intergenic	inter	-0.243	0.357
cg10638657	285	chr6:26233964:26235699	hyper	1.53e-13	0.25	0.27	0.18	14	chr6	26235608	26235610	+	HIST1H1D	NA	inter	-0.163	0.936
cg13308080	285	chr6:26233964:26235699	hyper	1.53e-13	0.25	0.27	0.18	14	chr6	26234060	26234062	+	NA	intergenic	inter	-0.261	0.113
cg15485323	285	chr6:26233964:26235699	hyper	1.53e-13	0.25	0.27	0.18	14	chr6	26234459	26234461	+	NA	NA	inter	-0.278	0.259
cg15689967	285	chr6:26233964:26235699	hyper	1.53e-13	0.25	0.27	0.18	14	chr6	26235286	26235288	-	HIST1H1D	promoters,intronexonboundaries	inter	-0.349	0.96
cg18451274	285	chr6:26233964:26235699	hyper	1.53e-13	0.25	0.27	0.18	14	chr6	26233993	26233995	-	NA	intergenic	inter	-0.284	0.895
cg21085190	285	chr6:26233964:26235699	hyper	1.53e-13	0.25	0.27	0.18	14	chr6	26235253	26235255	-	HIST1H1D	promoters,intronexonboundaries	inter	-0.368	0.573
cg23705973	285	chr6:26233964:26235699	hyper	1.53e-13	0.25	0.27	0.18	14	chr6	26235060	26235062	+	HIST1H1D	NA	inter	-0.415	0.188
cg24036126	285	chr6:26233964:26235699	hyper	1.53e-13	0.25	0.27	0.18	14	chr6	26234818	26234820	-	HIST1H1D	cds,exons,firstexons	inter	-0.258	0.197
cg24855943	285	chr6:26233964:26235699	hyper	1.53e-13	0.25	0.27	0.18	14	chr6	26235223	26235225	+	HIST1H1D	NA	inter	-0.339	0.607
cg25091056	285	chr6:26233964:26235699	hyper	1.53e-13	0.25	0.27	0.18	14	chr6	26235461	26235463	+	HIST1H1D	NA	inter	-0.222	0.988
cg25267285	285	chr6:26233964:26235699	hyper	1.53e-13	0.25	0.27	0.18	14	chr6	26235289	26235291	-	HIST1H1D	promoters,intronexonboundaries	inter	-0.375	0.473
cg10991475	286	chr11:134651602:134651819	hypo	0.00518	0.251	-0.15	-0.118	2	chr11	134651601	134651603	-	NA	intergenic	inter	0.0326	0.968
cg13285077	286	chr11:134651602:134651819	hypo	0.00518	0.251	-0.15	-0.118	2	chr11	134651818	134651820	-	NA	intergenic	inter	0.0127	0.977
cg02629205	287	chr4:2418921:2419451	hyper	0.00595	0.251	0.12	0.105	2	chr4	2418920	2418922	-	ZFYVE28	introns	islands	-0.0884	0.873
cg09114528	287	chr4:2418921:2419451	hyper	0.00595	0.251	0.12	0.105	2	chr4	2419450	2419452	+	CFAP99;RP11-503N18.1;ZFYVE28	1to5kb	islands	-0.1	0.952
cg19795796	288	chr7:158039739:158040099	hypo	0.00477	0.251	-0.17	-0.125	2	chr7	158039738	158039740	+	PTPRN2	NA	shores	0.0743	0.94
cg24063658	288	chr7:158039739:158040099	hypo	0.00477	0.251	-0.17	-0.125	2	chr7	158040098	158040100	+	PTPRN2	NA	shelves	0.088	0.0701
cg00242098	289	chr1:152729200:152731117	hyper	5.87e-07	0.251	0.17	0.108	7	chr1	152730717	152730719	-	KPRP;LCE1B	NA	shelves	-0.104	0.768
cg10194573	289	chr1:152729200:152731117	hyper	5.87e-07	0.251	0.17	0.108	7	chr1	152730425	152730427	-	LCE1B	NA	shelves	-0.138	0.881
cg11137145	289	chr1:152729200:152731117	hyper	5.87e-07	0.251	0.17	0.108	7	chr1	152730026	152730028	-	LCE1B	NA	shelves	-0.0979	0.646
cg11950860	289	chr1:152729200:152731117	hyper	5.87e-07	0.251	0.17	0.108	7	chr1	152730230	152730232	-	LCE1B	NA	shelves	-0.148	0.548
cg18199386	289	chr1:152729200:152731117	hyper	5.87e-07	0.251	0.17	0.108	7	chr1	152729199	152729201	-	LCE1B	NA	shelves	-0.111	0.847
cg18643421	289	chr1:152729200:152731117	hyper	5.87e-07	0.251	0.17	0.108	7	chr1	152730360	152730362	+	LCE1B	promoters,1to5kb,exonintronboundaries	shelves	-0.0838	0.671
cg26939283	289	chr1:152729200:152731117	hyper	5.87e-07	0.251	0.17	0.108	7	chr1	152731116	152731118	-	KPRP;LCE1B	NA	shores	-0.132	0.765
cg10517014	290	chr2:223185049:223185848	hypo	5.43e-05	0.252	-0.21	-0.123	4	chr2	223185048	223185050	-	AC010980.2	NA	islands	0.0137	0.995
cg18204584	290	chr2:223185049:223185848	hypo	5.43e-05	0.252	-0.21	-0.123	4	chr2	223185248	223185250	+	AC010980.2	promoters	islands	0.0541	0.399
cg19375530	290	chr2:223185049:223185848	hypo	5.43e-05	0.252	-0.21	-0.123	4	chr2	223185847	223185849	-	AC010980.2	NA	shores	0.0286	0.992
cg24748867	290	chr2:223185049:223185848	hypo	5.43e-05	0.252	-0.21	-0.123	4	chr2	223185319	223185321	+	AC010980.2	promoters	islands	0.043	0.372
cg11142437	291	chr10:1247469:1247653	hypo	0.000877	0.252	-0.09	-0.0828	3	chr10	1247468	1247470	+	ADARB2	NA	inter	0.0532	0.951
cg25054841	291	chr10:1247469:1247653	hypo	0.000877	0.252	-0.09	-0.0828	3	chr10	1247652	1247654	+	ADARB2	NA	inter	0.0619	0.557
cg26383468	291	chr10:1247469:1247653	hypo	0.000877	0.252	-0.09	-0.0828	3	chr10	1247559	1247561	+	ADARB2	NA	inter	0.0293	0.48
cg18980373	292	chr15:67145803:67145855	hypo	0.00527	0.252	-0.1	-0.103	2	chr15	67145802	67145804	+	NA	intergenic	inter	0.0217	0.715
cg21885973	292	chr15:67145803:67145855	hypo	0.00527	0.252	-0.1	-0.103	2	chr15	67145854	67145856	-	NA	intergenic	inter	0.0265	0.989
cg07590529	293	chr6:85471973:85472307	hypo	0.00535	0.252	-0.17	-0.153	2	chr6	85471972	85471974	+	TBX18	NA	shores	0.0701	0.687
cg09988118	293	chr6:85471973:85472307	hypo	0.00535	0.252	-0.17	-0.153	2	chr6	85472306	85472308	+	TBX18	NA	shores	0.0542	0.995
cg05224015	294	chr7:158235051:158236160	hypo	1.98e-08	0.253	-0.18	-0.106	8	chr7	158235422	158235424	+	PTPRN2	NA	inter	0.0984	0.893
cg08530934	294	chr7:158235051:158236160	hypo	1.98e-08	0.253	-0.18	-0.106	8	chr7	158236159	158236161	+	PTPRN2	NA	inter	0.0924	0.924
cg10542336	294	chr7:158235051:158236160	hypo	1.98e-08	0.253	-0.18	-0.106	8	chr7	158235890	158235892	+	PTPRN2	NA	inter	0.0754	0.964
cg12438819	294	chr7:158235051:158236160	hypo	1.98e-08	0.253	-0.18	-0.106	8	chr7	158236133	158236135	+	PTPRN2	NA	inter	0.0832	0.528
cg15035217	294	chr7:158235051:158236160	hypo	1.98e-08	0.253	-0.18	-0.106	8	chr7	158235050	158235052	-	PTPRN2	introns	inter	0.0167	0.616
cg15243366	294	chr7:158235051:158236160	hypo	1.98e-08	0.253	-0.18	-0.106	8	chr7	158236028	158236030	-	PTPRN2	introns	inter	0.144	0.453
cg21712732	294	chr7:158235051:158236160	hypo	1.98e-08	0.253	-0.18	-0.106	8	chr7	158236102	158236104	-	PTPRN2	introns	inter	0.105	0.0489
cg24481303	294	chr7:158235051:158236160	hypo	1.98e-08	0.253	-0.18	-0.106	8	chr7	158235948	158235950	-	PTPRN2	introns	inter	0.134	0.965
cg11811341	295	chr15:25360436:25360934	hypo	0.00137	0.254	-0.1	-0.0878	2	chr15	25360933	25360935	+	SNHG14	promoters,1to5kb,introns,exonintronboundaries	inter	0.12	0.492
cg16217553	295	chr15:25360436:25360934	hypo	0.00137	0.254	-0.1	-0.0878	2	chr15	25360435	25360437	+	SNHG14	1to5kb,introns,intronexonboundaries	inter	0.0851	0.911
cg04943851	296	chr14:78709688:78709782	hyper	0.00617	0.254	0.11	0.0986	2	chr14	78709687	78709689	-	NRXN3	NA	inter	-0.0319	0.902
cg13492164	296	chr14:78709688:78709782	hyper	0.00617	0.254	0.11	0.0986	2	chr14	78709781	78709783	+	NRXN3	exons	inter	0.0214	0.751
cg09630090	297	chr7:155828282:155828322	hypo	0.00716	0.255	-0.15	-0.141	2	chr7	155828321	155828323	-	NA	intergenic	inter	0.112	0.925
cg23932674	297	chr7:155828282:155828322	hypo	0.00716	0.255	-0.15	-0.141	2	chr7	155828281	155828283	-	NA	intergenic	inter	0.119	0.0453
cg01981727	298	chr8:47156401:47156875	hypo	0.00142	0.255	-0.11	-0.102	3	chr8	47156686	47156688	+	NA	intergenic	inter	0.0843	0.615
cg04735773	298	chr8:47156401:47156875	hypo	0.00142	0.255	-0.11	-0.102	3	chr8	47156400	47156402	-	NA	intergenic	inter	0.114	0.37
cg16697749	298	chr8:47156401:47156875	hypo	0.00142	0.255	-0.11	-0.102	3	chr8	47156874	47156876	-	NA	intergenic	inter	0.111	0.962
cg00846036	299	chr11:84634126:84634188	hyper	0.0121	0.256	0.09	0.0881	2	chr11	84634125	84634127	-	DLG2	cds,exons,firstexons,introns,exonintronboundaries	inter	-0.161	0.573
cg07520269	299	chr11:84634126:84634188	hyper	0.0121	0.256	0.09	0.0881	2	chr11	84634187	84634189	-	DLG2	5UTRs,exons,firstexons,introns,exonintronboundaries	inter	-0.126	0.911
cg13134763	300	chr2:983306:983636	hypo	9.78e-05	0.256	-0.14	-0.106	4	chr2	983305	983307	-	SNTG2	NA	inter	0.134	0.986
cg18330370	300	chr2:983306:983636	hypo	9.78e-05	0.256	-0.14	-0.106	4	chr2	983635	983637	-	SNTG2	NA	inter	0.104	0.847
cg24270083	300	chr2:983306:983636	hypo	9.78e-05	0.256	-0.14	-0.106	4	chr2	983570	983572	-	SNTG2	NA	inter	0.0937	0.952
cg25481636	300	chr2:983306:983636	hypo	9.78e-05	0.256	-0.14	-0.106	4	chr2	983325	983327	-	SNTG2	NA	inter	0.105	0.743
cg00530448	301	chr11:20691823:20692867	hyper	1.34e-05	0.257	0.15	0.125	6	chr11	20691822	20691824	-	NELL1	NA	islands	-0.171	0.313
cg01461552	301	chr11:20691823:20692867	hyper	1.34e-05	0.257	0.15	0.125	6	chr11	20692866	20692868	+	NELL1;RP11-701I24.3	introns	shores	-0.224	0.992
cg12014547	301	chr11:20691823:20692867	hyper	1.34e-05	0.257	0.15	0.125	6	chr11	20692091	20692093	+	NELL1;RP11-701I24.3	introns	shores	-0.211	0.706
cg20764116	301	chr11:20691823:20692867	hyper	1.34e-05	0.257	0.15	0.125	6	chr11	20692708	20692710	-	NELL1;RP11-701I24.3	NA	shores	-0.194	0.962
cg23549358	301	chr11:20691823:20692867	hyper	1.34e-05	0.257	0.15	0.125	6	chr11	20692790	20692792	+	NELL1;RP11-701I24.3	introns	shores	-0.162	0.992
cg27603915	301	chr11:20691823:20692867	hyper	1.34e-05	0.257	0.15	0.125	6	chr11	20692112	20692114	+	NELL1;RP11-701I24.3	introns	shores	-0.192	0.994
cg02820836	302	chr7:4652671:4652842	hyper	0.000171	0.26	0.14	0.116	4	chr7	4652841	4652843	-	NA	intergenic	inter	-0.276	0.992
cg11884030	302	chr7:4652671:4652842	hyper	0.000171	0.26	0.14	0.116	4	chr7	4652821	4652823	-	NA	intergenic	inter	-0.301	0.912
cg16714154	302	chr7:4652671:4652842	hyper	0.000171	0.26	0.14	0.116	4	chr7	4652670	4652672	-	NA	intergenic	inter	-0.274	0.954
cg26802256	302	chr7:4652671:4652842	hyper	0.000171	0.26	0.14	0.116	4	chr7	4652764	4652766	+	NA	intergenic	inter	-0.289	0.769
cg20691727	303	chr11:57981245:57981267	hyper	0.00801	0.261	0.12	0.112	2	chr11	57981266	57981268	+	OR1S1	promoters	inter	-0.128	0.837
cg24832908	303	chr11:57981245:57981267	hyper	0.00801	0.261	0.12	0.112	2	chr11	57981244	57981246	-	OR1S1	NA	inter	-0.0595	0.292
cg08278503	304	chr2:54517167:54517382	hypo	0.00154	0.261	-0.05	-0.0367	3	chr2	54517166	54517168	+	ACYP2	introns	inter	0.00895	0.437
cg16408679	304	chr2:54517167:54517382	hypo	0.00154	0.261	-0.05	-0.0367	3	chr2	54517381	54517383	-	ACYP2	NA	inter	0.0185	0.97
cg18959907	304	chr2:54517167:54517382	hypo	0.00154	0.261	-0.05	-0.0367	3	chr2	54517308	54517310	+	ACYP2	introns	inter	0.026	0.68
cg06765314	305	chr7:117852104:117852592	hypo	0.00813	0.262	-0.09	-0.0641	2	chr7	117852591	117852593	-	NA	intergenic	shores	0.0769	0.964
cg19816379	305	chr7:117852104:117852592	hypo	0.00813	0.262	-0.09	-0.0641	2	chr7	117852103	117852105	-	NA	intergenic	shelves	0.127	0.715
cg07824663	306	chr19:1163485:1163804	hyper	0.00582	0.262	0.14	0.136	2	chr19	1163803	1163805	+	SBNO2	NA	islands	-0.000852	0.876
cg09788082	306	chr19:1163485:1163804	hyper	0.00582	0.262	0.14	0.136	2	chr19	1163484	1163486	-	SBNO2	introns	islands	-0.051	0.902
cg02364855	307	chr8:53361893:53361936	hypo	3.73e-05	0.263	-0.12	-0.0734	2	chr8	53361892	53361894	+	ST18	intergenic	inter	-0.0181	0.707
cg12975390	307	chr8:53361893:53361936	hypo	3.73e-05	0.263	-0.12	-0.0734	2	chr8	53361935	53361937	-	ST18	intergenic	inter	0.0366	0.909
cg20495677	308	chr7:34801131:34801759	hyper	0.00367	0.263	0.1	0.0962	2	chr7	34801758	34801760	-	NPSR1;NPSR1-AS1	promoters,1to5kb,introns	inter	-0.0811	0.642
cg23862011	308	chr7:34801131:34801759	hyper	0.00367	0.263	0.1	0.0962	2	chr7	34801130	34801132	+	NPSR1;NPSR1-AS1	introns	inter	-0.121	0.0349
cg00585846	309	chr6:31515458:31516059	hyper	1.49e-07	0.263	0.18	0.0993	6	chr6	31515457	31515459	+	ATP6V1G2;ATP6V1G2-DDX39B;NFKBIL1	5UTRs,exons,firstexons,introns,exonintronboundaries	inter	-0.00679	0.448
cg08596308	309	chr6:31515458:31516059	hyper	1.49e-07	0.263	0.18	0.0993	6	chr6	31516044	31516046	-	ATP6V1G2;NFKBIL1	1to5kb	inter	-0.0817	0.095
cg10271061	309	chr6:31515458:31516059	hyper	1.49e-07	0.263	0.18	0.0993	6	chr6	31516014	31516016	-	ATP6V1G2;NFKBIL1	1to5kb	inter	-0.107	0.0146
cg20248972	309	chr6:31515458:31516059	hyper	1.49e-07	0.263	0.18	0.0993	6	chr6	31515525	31515527	-	ATP6V1G2;ATP6V1G2-DDX39B;NFKBIL1	promoters	inter	0.0314	0.899
cg21982924	309	chr6:31515458:31516059	hyper	1.49e-07	0.263	0.18	0.0993	6	chr6	31516058	31516060	-	ATP6V1G2;NFKBIL1	1to5kb	inter	-0.0683	0.0666
cg22369037	309	chr6:31515458:31516059	hyper	1.49e-07	0.263	0.18	0.0993	6	chr6	31516023	31516025	-	ATP6V1G2;NFKBIL1	1to5kb	inter	-0.108	0.00642
cg09785512	310	chr17:21934776:21935133	hypo	0.000238	0.263	-0.17	-0.136	4	chr17	21934839	21934841	-	RP11-744K17.2;RP11-744K17.7;RP11-744K17.8	intergenic	islands	0.0469	0.856
cg13145670	310	chr17:21934776:21935133	hypo	0.000238	0.263	-0.17	-0.136	4	chr17	21934775	21934777	-	RP11-744K17.2;RP11-744K17.7;RP11-744K17.8	intergenic	islands	0.122	0.22
cg15742840	310	chr17:21934776:21935133	hypo	0.000238	0.263	-0.17	-0.136	4	chr17	21935132	21935134	+	RP11-744K17.2;RP11-744K17.7;RP11-744K17.8	intergenic	shores	0.0633	0.815
cg18648632	310	chr17:21934776:21935133	hypo	0.000238	0.263	-0.17	-0.136	4	chr17	21934908	21934910	-	RP11-744K17.2;RP11-744K17.7;RP11-744K17.8	intergenic	islands	0.054	0.928
cg00052578	311	chr3:132843552:132843565	hyper	0.00257	0.263	0.16	0.114	2	chr3	132843564	132843566	+	TMEM108	promoters,introns	inter	-0.116	0.632
cg11496559	311	chr3:132843552:132843565	hyper	0.00257	0.263	0.16	0.114	2	chr3	132843551	132843553	-	TMEM108	NA	inter	-0.204	0.898
cg02750262	312	chr18:72916012:72917450	hyper	5.74e-08	0.264	0.18	0.134	8	chr18	72916775	72916777	-	ZADH2	introns	islands	-0.155	0.964
cg03972071	312	chr18:72916012:72917450	hyper	5.74e-08	0.264	0.18	0.134	8	chr18	72917162	72917164	-	ZADH2	5UTRs,exons,firstexons,introns,exonintronboundaries	islands	-0.141	0.81
cg11568697	312	chr18:72916012:72917450	hyper	5.74e-08	0.264	0.18	0.134	8	chr18	72916392	72916394	-	ZADH2	introns	islands	-0.208	0.904
cg18449964	312	chr18:72916012:72917450	hyper	5.74e-08	0.264	0.18	0.134	8	chr18	72917100	72917102	-	ZADH2	introns,exonintronboundaries	islands	-0.174	0.646
cg21330207	312	chr18:72916012:72917450	hyper	5.74e-08	0.264	0.18	0.134	8	chr18	72916310	72916312	+	ZADH2	NA	islands	-0.162	0.725
cg21786191	312	chr18:72916012:72917450	hyper	5.74e-08	0.264	0.18	0.134	8	chr18	72916011	72916013	+	ZADH2	NA	shores	-0.151	0.993
cg22088248	312	chr18:72916012:72917450	hyper	5.74e-08	0.264	0.18	0.134	8	chr18	72917386	72917388	-	ZADH2	5UTRs,exons,firstexons,introns,intronexonboundaries	shores	-0.0674	0.879
cg25292638	312	chr18:72916012:72917450	hyper	5.74e-08	0.264	0.18	0.134	8	chr18	72917449	72917451	-	ZADH2	5UTRs,exons,firstexons,introns,intronexonboundaries	shores	-0.026	0.629
cg04864586	313	chr4:99852317:99853099	hypo	0.00234	0.264	-0.07	-0.056	3	chr4	99853098	99853100	+	EIF4E;RP11-571L19.7	NA	shelves	0.0476	0.632
cg20478468	313	chr4:99852317:99853099	hypo	0.00234	0.264	-0.07	-0.056	3	chr4	99852316	99852318	-	AC019131.1;EIF4E;RP11-571L19.7	promoters,1to5kb	shores	0.0289	0.375
cg25974308	313	chr4:99852317:99853099	hypo	0.00234	0.264	-0.07	-0.056	3	chr4	99852386	99852388	+	AC019131.1;EIF4E;RP11-571L19.7	NA	shores	0.0592	0.52
cg00922841	314	chr1:152955080:152955543	hyper	6.37e-05	0.264	0.14	0.0884	2	chr1	152955079	152955081	+	NA	1to5kb	inter	-0.114	0.602
cg06101324	314	chr1:152955080:152955543	hyper	6.37e-05	0.264	0.14	0.0884	2	chr1	152955542	152955544	-	NA	NA	inter	-0.0155	0.831
cg02343235	315	chr7:155896389:155897808	hypo	2.03e-05	0.265	-0.13	-0.0925	6	chr7	155896952	155896954	+	NA	intergenic	shores	0.147	0.971
cg03495625	315	chr7:155896389:155897808	hypo	2.03e-05	0.265	-0.13	-0.0925	6	chr7	155896388	155896390	-	NA	intergenic	shores	0.0814	0.62
cg03573168	315	chr7:155896389:155897808	hypo	2.03e-05	0.265	-0.13	-0.0925	6	chr7	155897807	155897809	+	NA	intergenic	shores	0.0274	0.993
cg12340343	315	chr7:155896389:155897808	hypo	2.03e-05	0.265	-0.13	-0.0925	6	chr7	155897382	155897384	+	NA	intergenic	shores	0.102	0.477
cg20963550	315	chr7:155896389:155897808	hypo	2.03e-05	0.265	-0.13	-0.0925	6	chr7	155897301	155897303	+	NA	intergenic	shores	0.053	0.758
cg24838949	315	chr7:155896389:155897808	hypo	2.03e-05	0.265	-0.13	-0.0925	6	chr7	155897435	155897437	-	NA	intergenic	shores	0.1	0.586
cg03503295	316	chr5:13944491:13945371	hyper	0.00229	0.265	0.11	0.0987	3	chr5	13944490	13944492	+	DNAH5	NA	inter	-0.104	0.357
cg05149258	316	chr5:13944491:13945371	hyper	0.00229	0.265	0.11	0.0987	3	chr5	13944583	13944585	+	DNAH5	NA	inter	-0.131	0.564
cg23504924	316	chr5:13944491:13945371	hyper	0.00229	0.265	0.11	0.0987	3	chr5	13945370	13945372	+	DNAH5	NA	inter	-0.00788	0.828
cg12691004	317	chr2:88352636:88352949	hyper	0.00985	0.267	0.13	0.101	2	chr2	88352948	88352950	+	KRCC1	NA	shores	-0.152	0.946
cg16516044	317	chr2:88352636:88352949	hyper	0.00985	0.267	0.13	0.101	2	chr2	88352635	88352637	+	KRCC1	NA	shelves	-0.102	0.599
cg06035456	318	chr10:71560212:71560231	hypo	0.00618	0.267	-0.12	-0.0897	2	chr10	71560211	71560213	+	COL13A1	1to5kb	shores	0.0261	0.766
cg10314139	318	chr10:71560212:71560231	hypo	0.00618	0.267	-0.12	-0.0897	2	chr10	71560230	71560232	+	COL13A1	1to5kb	shores	0.124	0.835
cg01631408	319	chr1:248437204:248437212	hypo	0.00974	0.27	-0.11	-0.103	2	chr1	248437211	248437213	-	OR2T33	promoters,intronexonboundaries	inter	0.123	0.192
cg19519899	319	chr1:248437204:248437212	hypo	0.00974	0.27	-0.11	-0.103	2	chr1	248437203	248437205	-	OR2T33	promoters,intronexonboundaries	inter	0.113	0.782
cg05907577	320	chr10:78871238:78871502	hypo	0.00417	0.27	-0.08	-0.00839	2	chr10	78871237	78871239	+	KCNMA1	NA	inter	-0.0415	0.888
cg18507365	320	chr10:78871238:78871502	hypo	0.00417	0.27	-0.08	-0.00839	2	chr10	78871501	78871503	+	KCNMA1	NA	inter	0.0328	0.377
cg09177106	321	chr11:69451115:69451645	hypo	0.00138	0.27	-0.2	-0.166	3	chr11	69451644	69451646	-	NA	NA	islands	0.162	0.668
cg15114474	321	chr11:69451115:69451645	hypo	0.00138	0.27	-0.2	-0.166	3	chr11	69451411	69451413	+	NA	1to5kb	islands	0.113	0.92
cg17976121	321	chr11:69451115:69451645	hypo	0.00138	0.27	-0.2	-0.166	3	chr11	69451114	69451116	+	NA	1to5kb	shores	0.14	0.994
cg04093349	322	chr15:66998926:67000045	hyper	2.05e-07	0.27	0.15	0.0852	6	chr15	66998946	66998948	+	SMAD6	1to5kb,introns	shelves	0.00374	0.549
cg06103624	322	chr15:66998926:67000045	hyper	2.05e-07	0.27	0.15	0.0852	6	chr15	66998925	66998927	+	SMAD6	1to5kb,introns	shelves	0.00414	0.959
cg10402698	322	chr15:66998926:67000045	hyper	2.05e-07	0.27	0.15	0.0852	6	chr15	67000044	67000046	+	SMAD6	promoters,introns	shelves	-0.0426	0.773
cg12216518	322	chr15:66998926:67000045	hyper	2.05e-07	0.27	0.15	0.0852	6	chr15	66999708	66999710	-	SMAD6	NA	shelves	-0.04	0.262
cg12476188	322	chr15:66998926:67000045	hyper	2.05e-07	0.27	0.15	0.0852	6	chr15	66999483	66999485	-	SMAD6	NA	shelves	0.00275	0.927
cg23172828	322	chr15:66998926:67000045	hyper	2.05e-07	0.27	0.15	0.0852	6	chr15	66998997	66998999	-	SMAD6	NA	shelves	0.0124	0.571
cg11667061	323	chr14:101908561:101909681	hypo	6.01e-07	0.271	-0.13	-0.0969	7	chr14	101909020	101909022	-	RP11-168L7.3	intergenic	islands	-0.000414	0.974
cg11874976	323	chr14:101908561:101909681	hypo	6.01e-07	0.271	-0.13	-0.0969	7	chr14	101908829	101908831	+	RP11-168L7.3	intergenic	islands	0.0721	0.929
cg13257690	323	chr14:101908561:101909681	hypo	6.01e-07	0.271	-0.13	-0.0969	7	chr14	101908751	101908753	-	RP11-168L7.3	intergenic	shores	0.0806	0.489
cg14250737	323	chr14:101908561:101909681	hypo	6.01e-07	0.271	-0.13	-0.0969	7	chr14	101909680	101909682	-	RP11-168L7.3	intergenic	shores	0.125	0.877
cg16290006	323	chr14:101908561:101909681	hypo	6.01e-07	0.271	-0.13	-0.0969	7	chr14	101908560	101908562	+	RP11-168L7.3	intergenic	shores	0.0706	0.444
cg19009471	323	chr14:101908561:101909681	hypo	6.01e-07	0.271	-0.13	-0.0969	7	chr14	101908997	101908999	-	RP11-168L7.3	intergenic	islands	0.0492	0.985
cg24755459	323	chr14:101908561:101909681	hypo	6.01e-07	0.271	-0.13	-0.0969	7	chr14	101908864	101908866	+	RP11-168L7.3	intergenic	islands	0.0356	0.989
cg21537049	324	chr14:22464490:22464528	hyper	0.00727	0.271	0.13	0.106	2	chr14	22464527	22464529	+	TRAV17	1to5kb,introns	inter	-0.158	0.00944
cg21853587	324	chr14:22464490:22464528	hyper	0.00727	0.271	0.13	0.106	2	chr14	22464489	22464491	+	TRAV17	1to5kb,introns	inter	-0.126	0.434
cg25129837	325	chr11:66057277:66057400	hyper	0.000802	0.271	0.09	0.0665	2	chr11	66057276	66057278	+	YIF1A	1to5kb	islands	-0.0364	0.601
cg26807590	325	chr11:66057277:66057400	hyper	0.000802	0.271	0.09	0.0665	2	chr11	66057399	66057401	-	YIF1A	promoters	shores	-0.0897	0.491
cg03580272	326	chr19:15725455:15725989	hypo	0.00166	0.273	-0.08	-0.0628	3	chr19	15725454	15725456	-	AD000091.2;CYP4F3;CYP4F8	NA	inter	0.0151	0.151
cg07512206	326	chr19:15725455:15725989	hypo	0.00166	0.273	-0.08	-0.0628	3	chr19	15725988	15725990	-	AD000091.2;CYP4F3;CYP4F8	NA	inter	0.0524	0.955
cg18680587	326	chr19:15725455:15725989	hypo	0.00166	0.273	-0.08	-0.0628	3	chr19	15725873	15725875	+	AD000091.2;CYP4F3;CYP4F8	promoters	inter	0.0983	0.832
cg05237332	327	chr19:54168850:54169175	hypo	0.00183	0.273	-0.16	-0.127	3	chr19	54168854	54168856	-	MIR512-1	NA	inter	0.158	0.82
cg10360420	327	chr19:54168850:54169175	hypo	0.00183	0.273	-0.16	-0.127	3	chr19	54168849	54168851	-	MIR512-1	NA	inter	0.223	0.319
cg11978784	327	chr19:54168850:54169175	hypo	0.00183	0.273	-0.16	-0.127	3	chr19	54169174	54169176	+	MIR512-1	promoters,1to5kb	inter	0.241	0.501
cg01021184	328	chr17:43098904:43099567	hyper	3.03e-06	0.273	0.12	0.0918	5	chr17	43099566	43099568	-	NA	intergenic	islands	-0.0395	0.986
cg07822074	328	chr17:43098904:43099567	hyper	3.03e-06	0.273	0.12	0.0918	5	chr17	43098903	43098905	-	NA	intergenic	shores	0.0209	0.607
cg08643692	328	chr17:43098904:43099567	hyper	3.03e-06	0.273	0.12	0.0918	5	chr17	43099349	43099351	+	NA	intergenic	islands	-0.0587	0.99
cg19407385	328	chr17:43098904:43099567	hyper	3.03e-06	0.273	0.12	0.0918	5	chr17	43099143	43099145	-	NA	intergenic	islands	0.0134	0.128
cg19457506	328	chr17:43098904:43099567	hyper	3.03e-06	0.273	0.12	0.0918	5	chr17	43099558	43099560	-	NA	intergenic	islands	-0.0446	0.612
cg07557903	329	chr8:144600645:144600686	hyper	0.00374	0.274	0.12	0.0911	2	chr8	144600644	144600646	+	ZC3H3	NA	shores	-0.00125	0.993
cg13191508	329	chr8:144600645:144600686	hyper	0.00374	0.274	0.12	0.0911	2	chr8	144600685	144600687	-	ZC3H3	introns	shores	-0.0104	0.846
cg23640744	330	chr13:114869122:114869338	hyper	0.00717	0.274	0.07	0.017	2	chr13	114869121	114869123	-	RASA3	introns	islands	-0.0294	0.988
cg26181840	330	chr13:114869122:114869338	hyper	0.00717	0.274	0.07	0.017	2	chr13	114869337	114869339	-	RASA3	introns	islands	0.0269	0.917
cg01580475	331	chr5:27743660:27743668	hyper	0.0104	0.275	0.1	0.096	2	chr5	27743659	27743661	+	NA	intergenic	inter	-0.0768	0.798
cg17834341	331	chr5:27743660:27743668	hyper	0.0104	0.275	0.1	0.096	2	chr5	27743667	27743669	+	NA	intergenic	inter	-0.0585	0.0982
cg11227872	332	chr1:36937845:36938402	hyper	0.00129	0.276	0.08	0.0539	3	chr1	36938144	36938146	-	CSF3R	cds,exons,intronexonboundaries,exonintronboundaries	inter	-0.0629	0.603
cg13944870	332	chr1:36937845:36938402	hyper	0.00129	0.276	0.08	0.0539	3	chr1	36938401	36938403	+	CSF3R	NA	inter	-0.000771	0.722
cg17219729	332	chr1:36937845:36938402	hyper	0.00129	0.276	0.08	0.0539	3	chr1	36937844	36937846	-	CSF3R	cds,exons,intronexonboundaries,exonintronboundaries	inter	-0.0372	0.997
cg00471645	333	chr2:11269719:11270192	hyper	0.00531	0.277	0.19	0.0604	2	chr2	11270191	11270193	+	AC062028.1	1to5kb	inter	-0.0898	0.903
cg22490254	333	chr2:11269719:11270192	hyper	0.00531	0.277	0.19	0.0604	2	chr2	11269718	11269720	-	AC062028.1	introns	inter	-0.0697	0.695
cg04221117	334	chr10:11206221:11206320	hypo	0.0142	0.277	-0.11	-0.0884	2	chr10	11206220	11206222	-	CELF2	NA	shores	-0.146	0.99
cg24910943	334	chr10:11206221:11206320	hypo	0.0142	0.277	-0.11	-0.0884	2	chr10	11206319	11206321	-	CELF2	NA	shores	-0.0687	0.95
cg03209130	335	chr11:107621204:107621307	hyper	0.00982	0.278	0.12	0.11	2	chr11	107621306	107621308	+	NA	intergenic	inter	-0.246	0.203
cg22814622	335	chr11:107621204:107621307	hyper	0.00982	0.278	0.12	0.11	2	chr11	107621203	107621205	-	NA	intergenic	inter	-0.183	0.344
cg04201675	336	chr14:95403054:95403143	hyper	0.00256	0.278	0.12	0.104	3	chr14	95403053	95403055	-	NA	intergenic	inter	0.0194	0.12
cg07088950	336	chr14:95403054:95403143	hyper	0.00256	0.278	0.12	0.104	3	chr14	95403142	95403144	+	NA	intergenic	inter	0.0367	0.694
cg15862394	336	chr14:95403054:95403143	hyper	0.00256	0.278	0.12	0.104	3	chr14	95403132	95403134	+	NA	intergenic	inter	0.0188	0.482
cg02203833	337	chr7:150754081:150754731	hyper	7.49e-09	0.278	0.1	0.0631	4	chr7	150754282	150754284	-	CDK5;SLC4A2	1to5kb,introns,intronexonboundaries,exonintronboundaries	shores	-0.182	0.971
cg07184237	337	chr7:150754081:150754731	hyper	7.49e-09	0.278	0.1	0.0631	4	chr7	150754080	150754082	+	CDK5;SLC4A2	1to5kb	shores	-0.167	0.92
cg09679690	337	chr7:150754081:150754731	hyper	7.49e-09	0.278	0.1	0.0631	4	chr7	150754213	150754215	-	CDK5;SLC4A2	1to5kb,cds,exons,intronexonboundaries,exonintronboundaries	shores	-0.076	0.211
cg09732190	337	chr7:150754081:150754731	hyper	7.49e-09	0.278	0.1	0.0631	4	chr7	150754730	150754732	+	CDK5;SLC4A2	promoters,1to5kb	shores	-0.0117	0.53
cg06078747	338	chr6:169613722:169614449	hypo	0.000484	0.278	-0.12	-0.1	3	chr6	169613721	169613723	+	XXyac-YX65C7_A.2	intergenic	inter	0.0471	0.823
cg15940552	338	chr6:169613722:169614449	hypo	0.000484	0.278	-0.12	-0.1	3	chr6	169614393	169614395	+	XXyac-YX65C7_A.2	intergenic	inter	0.0257	0.95
cg25728699	338	chr6:169613722:169614449	hypo	0.000484	0.278	-0.12	-0.1	3	chr6	169614448	169614450	+	XXyac-YX65C7_A.2	intergenic	inter	0.0591	0.972
cg05557233	339	chr6:27482641:27483069	hyper	0.000403	0.279	0.25	0.152	4	chr6	27482949	27482951	-	XXbac-BPGBPG34I8.1	NA	islands	-0.268	0.202
cg14566393	339	chr6:27482641:27483069	hyper	0.000403	0.279	0.25	0.152	4	chr6	27483010	27483012	+	XXbac-BPGBPG34I8.1	1to5kb	islands	-0.164	0.792
cg17553149	339	chr6:27482641:27483069	hyper	0.000403	0.279	0.25	0.152	4	chr6	27483068	27483070	-	XXbac-BPGBPG34I8.1	NA	islands	-0.2	0.654
cg26843783	339	chr6:27482641:27483069	hyper	0.000403	0.279	0.25	0.152	4	chr6	27482640	27482642	-	NA	NA	shores	-0.132	0.823
cg04044418	340	chr16:89788880:89789362	hypo	0.00565	0.279	-0.06	-0.0496	2	chr16	89789361	89789363	-	ZNF276	1to5kb	shores	0.0147	0.8
cg22466217	340	chr16:89788880:89789362	hypo	0.00565	0.279	-0.06	-0.0496	2	chr16	89788879	89788881	-	VPS9D1;ZNF276	1to5kb	islands	0.00387	0.984
cg00290892	341	chr3:87842019:87842398	hyper	0.000492	0.28	0.16	0.115	3	chr3	87842397	87842399	-	RP11-451B8.1	intergenic	islands	-0.241	0.955
cg23039333	341	chr3:87842019:87842398	hyper	0.000492	0.28	0.16	0.115	3	chr3	87842245	87842247	+	RP11-451B8.1	intergenic	islands	-0.146	0.883
cg27175471	341	chr3:87842019:87842398	hyper	0.000492	0.28	0.16	0.115	3	chr3	87842018	87842020	+	RP11-451B8.1	intergenic	islands	-0.0856	0.903
cg13521941	342	chr9:140330621:140330627	hypo	0.00913	0.281	-0.11	-0.1	2	chr9	140330626	140330628	+	ENTPD8	NA	islands	0.0583	0.613
cg23606421	342	chr9:140330621:140330627	hypo	0.00913	0.281	-0.11	-0.1	2	chr9	140330620	140330622	+	ENTPD8	NA	islands,shores	0.0575	0.276
cg09626521	343	chr3:113932855:113933175	hyper	0.00154	0.281	0.2	0.161	3	chr3	113933103	113933105	+	RP11-553L6.2	promoters	inter	-0.353	0.981
cg09871285	343	chr3:113932855:113933175	hyper	0.00154	0.281	0.2	0.161	3	chr3	113932854	113932856	+	RP11-553L6.2	promoters	inter	-0.218	0.922
cg11612799	343	chr3:113932855:113933175	hyper	0.00154	0.281	0.2	0.161	3	chr3	113933174	113933176	+	RP11-553L6.2	promoters	inter	-0.291	0.978
cg03783410	344	chr3:181443800:181443971	hyper	0.015	0.281	0.14	0.121	2	chr3	181443799	181443801	+	SOX2-OT	introns	shores	-0.0988	0.697
cg22256631	344	chr3:181443800:181443971	hyper	0.015	0.281	0.14	0.121	2	chr3	181443970	181443972	+	SOX2-OT	introns	shores	-0.151	0.839
cg04551318	345	chr1:2823297:2823402	hypo	0.0163	0.281	-0.1	-0.0795	2	chr1	2823296	2823298	-	NA	intergenic	inter	0.0618	0.789
cg05000860	345	chr1:2823297:2823402	hypo	0.0163	0.281	-0.1	-0.0795	2	chr1	2823401	2823403	+	NA	intergenic	inter	0.0794	0.712
cg11308338	346	chr4:185459316:185459395	hyper	0.00427	0.281	0.05	0.0415	2	chr4	185459394	185459396	-	RP11-326I11.4	intergenic	inter	-0.0478	0.752
cg14879153	346	chr4:185459316:185459395	hyper	0.00427	0.281	0.05	0.0415	2	chr4	185459315	185459317	-	RP11-326I11.4	intergenic	inter	-0.0272	0.239
cg01293740	347	chr19:54468577:54468790	hypo	0.00351	0.281	-0.06	-0.0503	2	chr19	54468789	54468791	+	CACNG8	introns	shelves	0.0564	0.888
cg19521693	347	chr19:54468577:54468790	hypo	0.00351	0.281	-0.06	-0.0503	2	chr19	54468576	54468578	+	CACNG8	introns	shores	0.0568	0.952
cg00791548	348	chr2:30966534:30967753	hypo	0.00683	0.281	-0.11	-0.0967	3	chr2	30966533	30966535	+	CAPN13	NA	inter	0.0748	0.822
cg14553549	348	chr2:30966534:30967753	hypo	0.00683	0.281	-0.11	-0.0967	3	chr2	30967752	30967754	+	CAPN13	NA	inter	0.0844	0.742
cg19304003	348	chr2:30966534:30967753	hypo	0.00683	0.281	-0.11	-0.0967	3	chr2	30967382	30967384	+	CAPN13	NA	inter	0.117	0.868
cg20553524	349	chr8:17399899:17399996	hypo	0.00493	0.282	-0.11	-0.082	2	chr8	17399995	17399997	-	SLC7A2	NA	inter	0.0886	0.704
cg25667409	349	chr8:17399899:17399996	hypo	0.00493	0.282	-0.11	-0.082	2	chr8	17399898	17399900	+	SLC7A2	introns	inter	0.0696	0.99
cg00166915	350	chr14:101360687:101361359	hypo	0.000818	0.282	-0.11	-0.0915	3	chr14	101361358	101361360	+	MEG8	1to5kb,exons,firstexons,exonintronboundaries	inter	0.0667	0.26
cg01034631	350	chr14:101360687:101361359	hypo	0.000818	0.282	-0.11	-0.0915	3	chr14	101361003	101361005	+	MEG8;MEG8_1	promoters,1to5kb	inter	0.0421	0.99
cg26325174	350	chr14:101360687:101361359	hypo	0.000818	0.282	-0.11	-0.0915	3	chr14	101360686	101360688	-	MEG8;MEG8_1	NA	inter	0.0586	0.992
cg02443072	351	chr17:37183206:37183683	hyper	6.34e-05	0.282	0.21	0.121	4	chr17	37183682	37183684	+	CTD-2206N4.2;LRRC37A11P	1to5kb	inter	-0.301	0.723
cg04484234	351	chr17:37183206:37183683	hyper	6.34e-05	0.282	0.21	0.121	4	chr17	37183451	37183453	+	CTD-2206N4.2;LRRC37A11P	1to5kb	inter	-0.239	0.969
cg05364411	351	chr17:37183206:37183683	hyper	6.34e-05	0.282	0.21	0.121	4	chr17	37183205	37183207	-	CTD-2206N4.2;LRRC37A11P	NA	inter	-0.138	0.955
cg16864825	351	chr17:37183206:37183683	hyper	6.34e-05	0.282	0.21	0.121	4	chr17	37183551	37183553	-	CTD-2206N4.2;LRRC37A11P	NA	inter	-0.161	0.902
cg00972313	352	chr10:1531034:1531529	hypo	2.97e-05	0.282	-0.16	-0.111	5	chr10	1531242	1531244	-	ADARB2	introns	inter	0.0822	0.599
cg04930661	352	chr10:1531034:1531529	hypo	2.97e-05	0.282	-0.16	-0.111	5	chr10	1531404	1531406	+	ADARB2	NA	inter	0.0754	0.462
cg06083652	352	chr10:1531034:1531529	hypo	2.97e-05	0.282	-0.16	-0.111	5	chr10	1531528	1531530	+	ADARB2	NA	inter	0.0193	0.994
cg07660114	352	chr10:1531034:1531529	hypo	2.97e-05	0.282	-0.16	-0.111	5	chr10	1531033	1531035	-	ADARB2	introns	inter	0.102	0.573
cg11189134	352	chr10:1531034:1531529	hypo	2.97e-05	0.282	-0.16	-0.111	5	chr10	1531497	1531499	-	ADARB2	introns	inter	0.041	0.887
cg12511487	353	chr13:50418481:50418527	hyper	0.0088	0.282	0.1	0.0797	2	chr13	50418480	50418482	-	NA	intergenic	shelves	-0.0373	0.606
cg21005830	353	chr13:50418481:50418527	hyper	0.0088	0.282	0.1	0.0797	2	chr13	50418526	50418528	-	NA	intergenic	shelves	-0.0686	0.93
cg02810692	354	chr3:54961956:54963186	hypo	0.000106	0.282	-0.12	-0.0958	6	chr3	54962953	54962955	+	CACNA2D3;LRTM1	introns	inter	0.0373	0.693
cg04211790	354	chr3:54961956:54963186	hypo	0.000106	0.282	-0.12	-0.0958	6	chr3	54962249	54962251	-	CACNA2D3;LRTM1	promoters,intronexonboundaries	inter	-0.0142	0.946
cg11383981	354	chr3:54961956:54963186	hypo	0.000106	0.282	-0.12	-0.0958	6	chr3	54962379	54962381	+	CACNA2D3;LRTM1	introns	inter	0.0388	0.545
cg11532513	354	chr3:54961956:54963186	hypo	0.000106	0.282	-0.12	-0.0958	6	chr3	54962241	54962243	-	CACNA2D3;LRTM1	promoters,intronexonboundaries	inter	0.0235	0.667
cg16418228	354	chr3:54961956:54963186	hypo	0.000106	0.282	-0.12	-0.0958	6	chr3	54963185	54963187	+	CACNA2D3;LRTM1	introns	inter	0.061	0.802
cg18348830	354	chr3:54961956:54963186	hypo	0.000106	0.282	-0.12	-0.0958	6	chr3	54961955	54961957	+	CACNA2D3;LRTM1	introns	inter	0.0842	0.943
cg01250603	355	chr10:122708532:122709029	hypo	1.74e-05	0.283	-0.15	-0.127	4	chr10	122709028	122709030	+	RP11-95I16.2	intergenic	shores	0.0599	0.927
cg05627029	355	chr10:122708532:122709029	hypo	1.74e-05	0.283	-0.15	-0.127	4	chr10	122708531	122708533	+	RP11-95I16.2	intergenic	islands	0.0435	0.696
cg19111459	355	chr10:122708532:122709029	hypo	1.74e-05	0.283	-0.15	-0.127	4	chr10	122708738	122708740	-	RP11-95I16.2	intergenic	islands	0.0465	0.992
cg26518861	355	chr10:122708532:122709029	hypo	1.74e-05	0.283	-0.15	-0.127	4	chr10	122708897	122708899	-	RP11-95I16.2	intergenic	islands	0.0798	0.978
cg01568973	356	chr1:53528971:53528991	hypo	0.0127	0.283	-0.05	-0.0404	2	chr1	53528990	53528992	-	PODN	NA	shores	0.0189	0.984
cg16899892	356	chr1:53528971:53528991	hypo	0.0127	0.283	-0.05	-0.0404	2	chr1	53528970	53528972	-	PODN	NA	islands	-0.0275	0.371
cg02959637	357	chr11:64512829:64513809	hypo	2.59e-09	0.283	-0.16	-0.0978	7	chr11	64513288	64513290	-	RASGRP2	promoters,1to5kb	islands	0.0548	0.993
cg05479196	357	chr11:64512829:64513809	hypo	2.59e-09	0.283	-0.16	-0.0978	7	chr11	64513055	64513057	-	RASGRP2	promoters,1to5kb,intronexonboundaries	islands	0.0582	0.943
cg11334214	357	chr11:64512829:64513809	hypo	2.59e-09	0.283	-0.16	-0.0978	7	chr11	64513155	64513157	+	RASGRP2	NA	islands	0.0356	0.985
cg14170423	357	chr11:64512829:64513809	hypo	2.59e-09	0.283	-0.16	-0.0978	7	chr11	64513808	64513810	-	RASGRP2	promoters,1to5kb	islands	-0.0345	0.904
cg14528318	357	chr11:64512829:64513809	hypo	2.59e-09	0.283	-0.16	-0.0978	7	chr11	64513067	64513069	-	RASGRP2	promoters,1to5kb,intronexonboundaries	islands	0.0505	0.98
cg23057706	357	chr11:64512829:64513809	hypo	2.59e-09	0.283	-0.16	-0.0978	7	chr11	64512969	64512971	+	RASGRP2	NA	islands	0.0488	0.968
cg25836271	357	chr11:64512829:64513809	hypo	2.59e-09	0.283	-0.16	-0.0978	7	chr11	64512828	64512830	+	RASGRP2	NA	islands	-0.0161	0.989
cg04713531	358	chr7:158196894:158197288	hypo	0.00316	0.283	-0.08	-0.0774	2	chr7	158197287	158197289	-	PTPRN2	introns	shores	0.0653	0.444
cg17287605	358	chr7:158196894:158197288	hypo	0.00316	0.283	-0.08	-0.0774	2	chr7	158196893	158196895	+	PTPRN2	NA	shores	0.0787	0.867
cg01624202	359	chr15:89958550:89958944	hyper	0.00334	0.284	0.14	0.129	2	chr15	89958549	89958551	+	NA	intergenic	shores	-0.124	0.47
cg08893036	359	chr15:89958550:89958944	hyper	0.00334	0.284	0.14	0.129	2	chr15	89958943	89958945	-	NA	intergenic	shores	-0.198	0.0482
cg09538819	360	chr4:166322321:166322679	hyper	0.00325	0.284	0.09	0.0692	2	chr4	166322320	166322322	+	CPE	introns	inter	-0.0765	0.991
cg26518884	360	chr4:166322321:166322679	hyper	0.00325	0.284	0.09	0.0692	2	chr4	166322678	166322680	+	CPE	introns	inter	-0.0317	0.912
cg08108868	361	chr14:90920641:90920921	hyper	0.00341	0.285	0.11	0.0875	2	chr14	90920920	90920922	+	LINC00642;RP11-1078H9.1	promoters	inter	-0.121	0.986
cg13497903	361	chr14:90920641:90920921	hyper	0.00341	0.285	0.11	0.0875	2	chr14	90920640	90920642	-	LINC00642;RP11-1078H9.1	NA	inter	-0.17	0.486
cg07073999	362	chr17:14213798:14214081	hyper	0.0111	0.286	0.12	0.113	2	chr17	14214080	14214082	+	HS3ST3B1	introns	shores	-0.029	0.49
cg11351809	362	chr17:14213798:14214081	hyper	0.0111	0.286	0.12	0.113	2	chr17	14213797	14213799	+	HS3ST3B1	introns	shores	-0.0805	0.515
cg12627299	363	chr11:66444235:66444632	hypo	0.0185	0.286	-0.06	-0.00544	2	chr11	66444234	66444236	-	RBM4B	cds,exons,firstexons,exonintronboundaries	shores	0.0788	0.948
cg18469938	363	chr11:66444235:66444632	hypo	0.0185	0.286	-0.06	-0.00544	2	chr11	66444631	66444633	+	RBM4B	NA	shores	-0.0165	0.27
cg02643668	364	chr2:2875763:2876182	hypo	0.003	0.286	-0.11	-0.0841	3	chr2	2876181	2876183	+	AC011995.3	intergenic	inter	0.0656	0.666
cg04521724	364	chr2:2875763:2876182	hypo	0.003	0.286	-0.11	-0.0841	3	chr2	2875963	2875965	-	AC011995.3	intergenic	inter	0.107	0.313
cg26190833	364	chr2:2875763:2876182	hypo	0.003	0.286	-0.11	-0.0841	3	chr2	2875762	2875764	-	AC011995.3	intergenic	inter	0.0635	0.434
cg08198228	365	chr2:109788583:109788778	hypo	0.0113	0.286	-0.12	-0.101	2	chr2	109788582	109788584	+	SH3RF3	introns	inter	0.0916	0.935
cg14795555	365	chr2:109788583:109788778	hypo	0.0113	0.286	-0.12	-0.101	2	chr2	109788777	109788779	+	SH3RF3	introns	inter	0.109	0.84
cg01373819	366	chr15:91208927:91209329	hypo	0.000595	0.287	-0.13	-0.0755	2	chr15	91209328	91209330	-	CRTC3-AS1	intergenic	shores	0.077	0.82
cg17864044	366	chr15:91208927:91209329	hypo	0.000595	0.287	-0.13	-0.0755	2	chr15	91208926	91208928	+	CRTC3-AS1	intergenic	islands	-0.0329	0.765
cg04990202	367	chr1:153581494:153581793	hypo	7.88e-05	0.287	-0.1	-0.0842	5	chr1	153581749	153581751	-	S100A16	promoters,introns	inter	0.112	0.968
cg07910075	367	chr1:153581494:153581793	hypo	7.88e-05	0.287	-0.1	-0.0842	5	chr1	153581493	153581495	-	S100A16	promoters,introns,intronexonboundaries,exonintronboundaries	inter	0.121	0.484
cg11820824	367	chr1:153581494:153581793	hypo	7.88e-05	0.287	-0.1	-0.0842	5	chr1	153581534	153581536	-	S100A16	promoters,introns,intronexonboundaries,exonintronboundaries	inter	0.125	0.407
cg18859033	367	chr1:153581494:153581793	hypo	7.88e-05	0.287	-0.1	-0.0842	5	chr1	153581792	153581794	-	S100A16	promoters,introns	inter	0.124	0.611
cg19255608	367	chr1:153581494:153581793	hypo	7.88e-05	0.287	-0.1	-0.0842	5	chr1	153581654	153581656	-	S100A16	promoters,introns,intronexonboundaries	inter	0.0684	0.656
cg06506288	368	chr10:122553454:122553700	hypo	0.0125	0.288	-0.08	-0.0735	2	chr10	122553453	122553455	-	WDR11-AS1	introns	inter	0.112	0.928
cg18371836	368	chr10:122553454:122553700	hypo	0.0125	0.288	-0.08	-0.0735	2	chr10	122553699	122553701	+	WDR11-AS1	NA	inter	0.152	0.741
cg08465307	369	chr1:3826643:3827651	hyper	1.05e-07	0.288	0.18	0.119	7	chr1	3827080	3827082	+	LINC01134	introns	shelves	-0.0966	0.673
cg09362969	369	chr1:3826643:3827651	hyper	1.05e-07	0.288	0.18	0.119	7	chr1	3827064	3827066	+	LINC01134	introns	shelves	-0.0589	0.992
cg20615379	369	chr1:3826643:3827651	hyper	1.05e-07	0.288	0.18	0.119	7	chr1	3827577	3827579	+	LINC01134	introns	shelves	-0.0953	0.942
cg22344254	369	chr1:3826643:3827651	hyper	1.05e-07	0.288	0.18	0.119	7	chr1	3826802	3826804	-	LINC01134	NA	shelves	-0.014	0.981
cg24432048	369	chr1:3826643:3827651	hyper	1.05e-07	0.288	0.18	0.119	7	chr1	3827650	3827652	-	LINC01134	NA	shelves	-0.124	0.877
cg26160564	369	chr1:3826643:3827651	hyper	1.05e-07	0.288	0.18	0.119	7	chr1	3826642	3826644	+	LINC01134	introns	shelves	-0.0491	0.352
cg26550938	369	chr1:3826643:3827651	hyper	1.05e-07	0.288	0.18	0.119	7	chr1	3827427	3827429	-	LINC01134	NA	shelves	-0.138	0.715
cg18909631	370	chr11:117746377:117746450	hypo	0.00936	0.289	-0.12	-0.117	2	chr11	117746449	117746451	+	FXYD6;FXYD6-FXYD2	NA	shores	-0.0227	0.942
cg20755342	370	chr11:117746377:117746450	hypo	0.00936	0.289	-0.12	-0.117	2	chr11	117746376	117746378	+	FXYD6;FXYD6-FXYD2	NA	shores	-0.0169	0.915
cg01629240	371	chr17:46641504:46642104	hyper	5.15e-05	0.289	0.17	0.118	5	chr17	46642010	46642012	+	HOXB-AS3;HOXB3	NA	islands	-0.186	0.923
cg03602288	371	chr17:46641504:46642104	hyper	5.15e-05	0.289	0.17	0.118	5	chr17	46641862	46641864	-	HOXB-AS3;HOXB3	introns	islands	-0.132	0.869
cg05323879	371	chr17:46641504:46642104	hyper	5.15e-05	0.289	0.17	0.118	5	chr17	46642103	46642105	+	HOXB-AS3;HOXB3	NA	islands	-0.193	0.195
cg13479204	371	chr17:46641504:46642104	hyper	5.15e-05	0.289	0.17	0.118	5	chr17	46641707	46641709	-	HOXB-AS3;HOXB3	introns	islands	-0.222	0.583
cg20152430	371	chr17:46641504:46642104	hyper	5.15e-05	0.289	0.17	0.118	5	chr17	46641503	46641505	-	HOXB-AS3;HOXB3	introns	shores	-0.224	0.913
cg11895835	372	chr5:111077837:111078579	hyper	0.000758	0.289	0.18	0.122	3	chr5	111078475	111078477	+	NREP	NA	inter	-0.149	0.89
cg23256675	372	chr5:111077837:111078579	hyper	0.000758	0.289	0.18	0.122	3	chr5	111078578	111078580	-	NREP	introns	inter	-0.0958	0.359
cg26837896	372	chr5:111077837:111078579	hyper	0.000758	0.289	0.18	0.122	3	chr5	111077836	111077838	-	NREP	introns	inter	-0.0619	0.596
cg00902741	373	chr19:48964041:48964447	hyper	0.000346	0.29	0.07	0.0552	3	chr19	48964061	48964063	-	KCNJ14	NA	shores	-0.0206	0.992
cg07685765	373	chr19:48964041:48964447	hyper	0.000346	0.29	0.07	0.0552	3	chr19	48964040	48964042	-	KCNJ14	NA	shores	-0.054	0.908
cg08699977	373	chr19:48964041:48964447	hyper	0.000346	0.29	0.07	0.0552	3	chr19	48964446	48964448	+	KCNJ14	promoters,introns	shores	-0.0286	0.645
cg05066178	374	chr12:110315593:110316228	hyper	0.0039	0.291	0.14	0.105	2	chr12	110316227	110316229	+	GLTP	NA	shores	-0.0826	0.994
cg23394510	374	chr12:110315593:110316228	hyper	0.0039	0.291	0.14	0.105	2	chr12	110315592	110315594	-	GLTP	introns	shelves	-0.029	0.927
cg08930147	375	chr17:76226122:76226563	hypo	0.0159	0.291	-0.07	-0.0141	2	chr17	76226562	76226564	+	TMEM235	promoters	shores	0.0825	0.744
cg22108646	375	chr17:76226122:76226563	hypo	0.0159	0.291	-0.07	-0.0141	2	chr17	76226121	76226123	-	TMEM235	NA	shores	-0.034	0.911
cg04440254	376	chr5:178088836:178088953	hypo	0.00217	0.291	-0.14	-0.0963	3	chr5	178088929	178088931	-	NA	intergenic	inter	0.0851	0.722
cg16656939	376	chr5:178088836:178088953	hypo	0.00217	0.291	-0.14	-0.0963	3	chr5	178088835	178088837	+	NA	intergenic	inter	0.119	0.356
cg20931964	376	chr5:178088836:178088953	hypo	0.00217	0.291	-0.14	-0.0963	3	chr5	178088952	178088954	-	NA	intergenic	inter	0.0904	0.443
cg12353175	377	chr2:49381495:49382401	hyper	0.000738	0.292	0.13	0.108	4	chr2	49382400	49382402	+	FSHR	NA	inter	-0.121	0.605
cg17327492	377	chr2:49381495:49382401	hyper	0.000738	0.292	0.13	0.108	4	chr2	49382158	49382160	-	FSHR	promoters	inter	-0.0937	0.948
cg19927457	377	chr2:49381495:49382401	hyper	0.000738	0.292	0.13	0.108	4	chr2	49382264	49382266	-	FSHR	promoters	inter	-0.111	0.242
cg20613889	377	chr2:49381495:49382401	hyper	0.000738	0.292	0.13	0.108	4	chr2	49381494	49381496	-	FSHR	cds,exons,firstexons,intronexonboundaries,exonintronboundaries	inter	-0.139	0.549
cg02207386	378	chr7:25895751:25895834	hypo	0.00509	0.292	-0.15	-0.144	2	chr7	25895833	25895835	-	NA	intergenic	shores	0.0466	0.163
cg04157587	378	chr7:25895751:25895834	hypo	0.00509	0.292	-0.15	-0.144	2	chr7	25895750	25895752	+	NA	intergenic	shores	0.0345	0.926
cg03158780	379	chr3:577629:577964	hypo	0.0125	0.292	-0.22	-0.154	2	chr3	577963	577965	-	LINC01266	NA	inter	0.0571	0.711
cg23733502	379	chr3:577629:577964	hypo	0.0125	0.292	-0.22	-0.154	2	chr3	577628	577630	-	LINC01266	NA	inter	0.144	0.368
cg00377074	380	chr6:134158982:134159412	hypo	0.000116	0.293	-0.13	-0.0999	5	chr6	134159126	134159128	+	LINC01312;TARID	introns	islands,shores	-0.0151	0.987
cg05996795	380	chr6:134158982:134159412	hypo	0.000116	0.293	-0.13	-0.0999	5	chr6	134159302	134159304	-	LINC01312;TARID	introns	islands	-0.0158	0.962
cg06317507	380	chr6:134158982:134159412	hypo	0.000116	0.293	-0.13	-0.0999	5	chr6	134159178	134159180	-	LINC01312;TARID	introns	islands	0.00775	0.883
cg13681940	380	chr6:134158982:134159412	hypo	0.000116	0.293	-0.13	-0.0999	5	chr6	134159411	134159413	+	LINC01312;TARID	introns	shores	0.0122	0.996
cg15415259	380	chr6:134158982:134159412	hypo	0.000116	0.293	-0.13	-0.0999	5	chr6	134158981	134158983	-	LINC01312;TARID	introns	shores	-0.00273	0.753
cg01734112	381	chr2:26624228:26625326	hyper	1.08e-12	0.293	0.21	0.124	13	chr2	26624759	26624761	-	DRC1	NA	islands	-0.252	0.576
cg02583525	381	chr2:26624228:26625326	hyper	1.08e-12	0.293	0.21	0.124	13	chr2	26624611	26624613	+	DRC1	promoters	islands	-0.238	0.965
cg04726446	381	chr2:26624228:26625326	hyper	1.08e-12	0.293	0.21	0.124	13	chr2	26624864	26624866	+	DRC1	cds,exons,firstexons,exonintronboundaries	islands	-0.249	0.871
cg06492283	381	chr2:26624228:26625326	hyper	1.08e-12	0.293	0.21	0.124	13	chr2	26625325	26625327	-	DRC1	NA	shores	-0.143	0.277
cg10883621	381	chr2:26624228:26625326	hyper	1.08e-12	0.293	0.21	0.124	13	chr2	26624603	26624605	+	DRC1	promoters	islands,shores	-0.213	0.907
cg11525280	381	chr2:26624228:26625326	hyper	1.08e-12	0.293	0.21	0.124	13	chr2	26624666	26624668	+	DRC1	promoters	islands	-0.287	0.782
cg12476443	381	chr2:26624228:26625326	hyper	1.08e-12	0.293	0.21	0.124	13	chr2	26624227	26624229	-	DRC1	NA	shores	-0.00829	0.85
cg13255216	381	chr2:26624228:26625326	hyper	1.08e-12	0.293	0.21	0.124	13	chr2	26625046	26625048	-	DRC1	NA	islands	-0.211	0.981
cg13414212	381	chr2:26624228:26625326	hyper	1.08e-12	0.293	0.21	0.124	13	chr2	26624822	26624824	+	DRC1	5UTRs,exons,firstexons,exonintronboundaries	islands	-0.273	0.367
cg14013195	381	chr2:26624228:26625326	hyper	1.08e-12	0.293	0.21	0.124	13	chr2	26624766	26624768	-	DRC1	NA	islands	-0.263	0.744
cg14273450	381	chr2:26624228:26625326	hyper	1.08e-12	0.293	0.21	0.124	13	chr2	26624933	26624935	-	DRC1	NA	islands	-0.298	0.786
cg15138396	381	chr2:26624228:26625326	hyper	1.08e-12	0.293	0.21	0.124	13	chr2	26624449	26624451	+	DRC1	promoters	shores	-0.134	0.432
cg20140363	381	chr2:26624228:26625326	hyper	1.08e-12	0.293	0.21	0.124	13	chr2	26624457	26624459	-	DRC1	NA	shores	-0.143	0.836
cg04398861	382	chr4:670694:671851	hyper	2.66e-06	0.294	0.13	0.0909	6	chr4	670693	670695	+	MYL5	1to5kb,introns	shores	-0.0234	0.918
cg09959931	382	chr4:670694:671851	hyper	2.66e-06	0.294	0.13	0.0909	6	chr4	671549	671551	+	MYL5	promoters,introns	shelves	-0.0911	0.831
cg17073306	382	chr4:670694:671851	hyper	2.66e-06	0.294	0.13	0.0909	6	chr4	671790	671792	+	MYL5	5UTRs,exons,firstexons,introns,exonintronboundaries	shelves	-0.0757	0.215
cg18176712	382	chr4:670694:671851	hyper	2.66e-06	0.294	0.13	0.0909	6	chr4	671488	671490	-	MYL5	1to5kb	shelves	-0.0528	0.614
cg21254883	382	chr4:670694:671851	hyper	2.66e-06	0.294	0.13	0.0909	6	chr4	671542	671544	+	MYL5	promoters,introns	shelves	-0.101	0.991
cg23595927	382	chr4:670694:671851	hyper	2.66e-06	0.294	0.13	0.0909	6	chr4	671850	671852	+	MYL5	introns,exonintronboundaries	shelves	-0.0765	0.655
cg10580513	383	chr1:248110661:248111283	hypo	0.0164	0.295	-0.11	-0.0982	2	chr1	248111282	248111284	-	OR2L13;OR2L8	NA	inter	0.167	0.93
cg18857759	383	chr1:248110661:248111283	hypo	0.0164	0.295	-0.11	-0.0982	2	chr1	248110660	248110662	-	OR2L13;OR2L8	NA	inter	0.109	0.347
cg13130022	384	chr6:44440322:44440494	hyper	0.0101	0.296	0.16	0.108	2	chr6	44440493	44440495	-	NA	intergenic	inter	-0.184	0.712
cg25747655	384	chr6:44440322:44440494	hyper	0.0101	0.296	0.16	0.108	2	chr6	44440321	44440323	-	NA	intergenic	inter	-0.0701	0.182
cg18015809	385	chr6:47202254:47202394	hyper	0.00971	0.296	0.07	0.0667	2	chr6	47202253	47202255	-	TNFRSF21	introns,exonintronboundaries	inter	-0.0121	0.995
cg21552001	385	chr6:47202254:47202394	hyper	0.00971	0.296	0.07	0.0667	2	chr6	47202393	47202395	-	TNFRSF21	introns,exonintronboundaries	inter	0.0179	0.836
cg03584891	386	chr4:156679537:156681385	hypo	8.45e-10	0.296	-0.27	-0.177	11	chr4	156680255	156680257	-	GUCY1B3	NA	islands	0.00692	0.5
cg04040095	386	chr4:156679537:156681385	hypo	8.45e-10	0.296	-0.27	-0.177	11	chr4	156680006	156680008	+	GUCY1B3	promoters	shores	0.0195	0.789
cg06217494	386	chr4:156679537:156681385	hypo	8.45e-10	0.296	-0.27	-0.177	11	chr4	156680768	156680770	-	GUCY1B3	NA	islands	0.0235	0.951
cg08358983	386	chr4:156679537:156681385	hypo	8.45e-10	0.296	-0.27	-0.177	11	chr4	156680049	156680051	+	GUCY1B3	promoters	shores	0.0485	0.392
cg13730841	386	chr4:156679537:156681385	hypo	8.45e-10	0.296	-0.27	-0.177	11	chr4	156679536	156679538	-	GUCY1B3	NA	shores	0.0416	0.424
cg16700392	386	chr4:156679537:156681385	hypo	8.45e-10	0.296	-0.27	-0.177	11	chr4	156680206	156680208	-	GUCY1B3	NA	islands	0.0554	0.0316
cg17493815	386	chr4:156679537:156681385	hypo	8.45e-10	0.296	-0.27	-0.177	11	chr4	156681384	156681386	-	GUCY1B3	NA	islands	-0.0466	0.866
cg18129755	386	chr4:156679537:156681385	hypo	8.45e-10	0.296	-0.27	-0.177	11	chr4	156680028	156680030	+	GUCY1B3	promoters	shores	0.0907	0.256
cg22664296	386	chr4:156679537:156681385	hypo	8.45e-10	0.296	-0.27	-0.177	11	chr4	156680517	156680519	+	GUCY1B3	5UTRs,exons,firstexons,introns,exonintronboundaries	islands	-0.00118	0.661
cg25185881	386	chr4:156679537:156681385	hypo	8.45e-10	0.296	-0.27	-0.177	11	chr4	156681046	156681048	+	GUCY1B3	introns,intronexonboundaries,exonintronboundaries	islands	0.0227	0.956
cg27272220	386	chr4:156679537:156681385	hypo	8.45e-10	0.296	-0.27	-0.177	11	chr4	156680399	156680401	-	GUCY1B3	NA	islands	0.00706	0.948
cg04172501	387	chr1:1136401:1136667	hypo	0.00478	0.297	-0.08	-0.0277	3	chr1	1136429	1136431	+	NA	intergenic	islands	0.00649	0.97
cg05952202	387	chr1:1136401:1136667	hypo	0.00478	0.297	-0.08	-0.0277	3	chr1	1136400	1136402	+	NA	intergenic	islands	0.0244	0.809
cg22696995	387	chr1:1136401:1136667	hypo	0.00478	0.297	-0.08	-0.0277	3	chr1	1136666	1136668	-	NA	intergenic	islands	-0.0219	0.797
cg11043990	388	chr17:74235635:74235759	hypo	0.0073	0.297	-0.07	-0.0632	2	chr17	74235758	74235760	+	RNF157	NA	islands,shores	0.082	0.953
cg13453607	388	chr17:74235635:74235759	hypo	0.0073	0.297	-0.07	-0.0632	2	chr17	74235634	74235636	-	RNF157	introns	shores	0.0805	0.706
cg16326367	389	chr5:77945739:77946110	hyper	0.00751	0.298	0.07	0.00555	2	chr5	77946109	77946111	+	LHFPL2	NA	shores	-0.0572	0.7
cg18457613	389	chr5:77945739:77946110	hyper	0.00751	0.298	0.07	0.00555	2	chr5	77945738	77945740	+	LHFPL2	NA	shores	0.00386	0.991
cg02297063	390	chr19:1132256:1132966	hyper	7.63e-08	0.299	0.29	0.194	10	chr19	1132388	1132390	-	SBNO2	promoters,introns,intronexonboundaries	inter	-0.41	0.292
cg02791973	390	chr19:1132256:1132966	hyper	7.63e-08	0.299	0.29	0.194	10	chr19	1132255	1132257	-	SBNO2	5UTRs,exons,firstexons,introns,intronexonboundaries,exonintronboundaries	inter	-0.409	0.153
cg03178838	390	chr19:1132256:1132966	hyper	7.63e-08	0.299	0.29	0.194	10	chr19	1132338	1132340	+	SBNO2	NA	inter	-0.344	0.386
cg06572563	390	chr19:1132256:1132966	hyper	7.63e-08	0.299	0.29	0.194	10	chr19	1132965	1132967	+	SBNO2	NA	inter	-0.193	0.479
cg07737503	390	chr19:1132256:1132966	hyper	7.63e-08	0.299	0.29	0.194	10	chr19	1132894	1132896	-	SBNO2	promoters,introns	inter	-0.193	0.382
cg09495643	390	chr19:1132256:1132966	hyper	7.63e-08	0.299	0.29	0.194	10	chr19	1132312	1132314	-	SBNO2	promoters,introns,intronexonboundaries	inter	-0.298	0.991
cg12255995	390	chr19:1132256:1132966	hyper	7.63e-08	0.299	0.29	0.194	10	chr19	1132536	1132538	+	SBNO2	NA	inter	-0.287	0.985
cg16238993	390	chr19:1132256:1132966	hyper	7.63e-08	0.299	0.29	0.194	10	chr19	1132371	1132373	+	SBNO2	NA	inter	-0.354	0.0711
cg19864130	390	chr19:1132256:1132966	hyper	7.63e-08	0.299	0.29	0.194	10	chr19	1132419	1132421	-	SBNO2	promoters,introns,intronexonboundaries	inter	-0.425	0.562
cg23885932	390	chr19:1132256:1132966	hyper	7.63e-08	0.299	0.29	0.194	10	chr19	1132293	1132295	-	SBNO2	promoters,introns,intronexonboundaries	inter	-0.345	0.835
cg10321146	391	chr19:6822454:6822469	hyper	0.013	0.301	0.19	0.164	2	chr19	6822468	6822470	+	VAV1	cds,exons,introns,intronexonboundaries,exonintronboundaries	islands	-0.0836	0.406
cg25804146	391	chr19:6822454:6822469	hyper	0.013	0.301	0.19	0.164	2	chr19	6822453	6822455	-	VAV1	NA	islands	-0.0759	0.271
cg02227292	392	chr6:28442796:28442848	hypo	0.0122	0.301	-0.06	-0.0623	2	chr6	28442847	28442849	+	NA	NA	inter	-0.00372	0.944
cg26418589	392	chr6:28442796:28442848	hypo	0.0122	0.301	-0.06	-0.0623	2	chr6	28442795	28442797	+	NA	NA	inter	-0.0077	0.964
cg08222291	393	chr4:144270944:144271265	hypo	0.00145	0.302	-0.1	-0.058	2	chr4	144271264	144271266	-	GAB1;RP11-364L4.1	NA	inter	0.00875	0.89
cg13471028	393	chr4:144270944:144271265	hypo	0.00145	0.302	-0.1	-0.058	2	chr4	144270943	144270945	-	NA	NA	inter	0.0304	0.481
cg00053927	394	chr13:113698408:113700027	hypo	3.26e-11	0.302	-0.16	-0.0953	16	chr13	113699013	113699015	+	MCF2L	5UTRs,exons,firstexons,introns,exonintronboundaries	shelves	0.0518	0.847
cg00675891	394	chr13:113698408:113700027	hypo	3.26e-11	0.302	-0.16	-0.0953	16	chr13	113698993	113698995	-	MCF2L	NA	shelves	0.0628	0.921
cg01675953	394	chr13:113698408:113700027	hypo	3.26e-11	0.302	-0.16	-0.0953	16	chr13	113698930	113698932	-	MCF2L	NA	shelves	0.054	0.894
cg02347312	394	chr13:113698408:113700027	hypo	3.26e-11	0.302	-0.16	-0.0953	16	chr13	113698605	113698607	-	MCF2L	NA	shelves	0.0708	0.972
cg02676602	394	chr13:113698408:113700027	hypo	3.26e-11	0.302	-0.16	-0.0953	16	chr13	113698407	113698409	+	MCF2L	promoters,introns	shelves	0.0897	0.935
cg02810375	394	chr13:113698408:113700027	hypo	3.26e-11	0.302	-0.16	-0.0953	16	chr13	113698415	113698417	+	MCF2L	promoters,introns	shelves	0.0564	0.85
cg06460888	394	chr13:113698408:113700027	hypo	3.26e-11	0.302	-0.16	-0.0953	16	chr13	113699439	113699441	-	MCF2L	NA	shelves	0.0545	0.919
cg07443074	394	chr13:113698408:113700027	hypo	3.26e-11	0.302	-0.16	-0.0953	16	chr13	113698945	113698947	-	MCF2L	NA	shelves	0.0617	0.923
cg10855276	394	chr13:113698408:113700027	hypo	3.26e-11	0.302	-0.16	-0.0953	16	chr13	113698687	113698689	-	MCF2L	NA	shelves	0.0517	0.241
cg11521563	394	chr13:113698408:113700027	hypo	3.26e-11	0.302	-0.16	-0.0953	16	chr13	113700026	113700028	+	MCF2L	introns	shores	0.0241	0.794
cg12314335	394	chr13:113698408:113700027	hypo	3.26e-11	0.302	-0.16	-0.0953	16	chr13	113699015	113699017	-	MCF2L	NA	shelves	0.0451	0.695
cg14114282	394	chr13:113698408:113700027	hypo	3.26e-11	0.302	-0.16	-0.0953	16	chr13	113698620	113698622	-	MCF2L	NA	shelves	0.0552	0.577
cg16264004	394	chr13:113698408:113700027	hypo	3.26e-11	0.302	-0.16	-0.0953	16	chr13	113698430	113698432	-	MCF2L	NA	shelves	0.0455	0.124
cg17831440	394	chr13:113698408:113700027	hypo	3.26e-11	0.302	-0.16	-0.0953	16	chr13	113699525	113699527	+	MCF2L	introns,intronexonboundaries,exonintronboundaries	shelves	0.031	0.0989
cg22495636	394	chr13:113698408:113700027	hypo	3.26e-11	0.302	-0.16	-0.0953	16	chr13	113698950	113698952	-	MCF2L	NA	shelves	0.0696	0.913
cg25545323	394	chr13:113698408:113700027	hypo	3.26e-11	0.302	-0.16	-0.0953	16	chr13	113699003	113699005	+	MCF2L	5UTRs,exons,firstexons,introns,exonintronboundaries	shelves	0.044	0.28
cg01113092	395	chr2:206750458:206750583	hypo	0.00275	0.302	-0.1	-0.0826	3	chr2	206750532	206750534	-	NA	intergenic	inter	-0.00116	0.989
cg10986849	395	chr2:206750458:206750583	hypo	0.00275	0.302	-0.1	-0.0826	3	chr2	206750582	206750584	+	NA	intergenic	inter	-0.0113	0.475
cg27254871	395	chr2:206750458:206750583	hypo	0.00275	0.302	-0.1	-0.0826	3	chr2	206750457	206750459	-	NA	intergenic	inter	0.0182	0.959
cg05648672	396	chr5:126625777:126625864	hyper	0.0185	0.303	0.11	0.0908	2	chr5	126625863	126625865	+	MEGF10	promoters	shores	-0.0833	0.996
cg23932859	396	chr5:126625777:126625864	hyper	0.0185	0.303	0.11	0.0908	2	chr5	126625776	126625778	-	MEGF10	NA	shores	-0.129	0.993
cg08055132	397	chr1:12587564:12588654	hypo	0.00014	0.303	-0.12	-0.0306	4	chr1	12587563	12587565	+	RP5-888M10.2	intergenic	inter	-0.00514	0.948
cg16060635	397	chr1:12587564:12588654	hypo	0.00014	0.303	-0.12	-0.0306	4	chr1	12588653	12588655	-	NA	intergenic	inter	-0.0835	0.538
cg17175419	397	chr1:12587564:12588654	hypo	0.00014	0.303	-0.12	-0.0306	4	chr1	12587915	12587917	+	RP5-888M10.2	intergenic	inter	0.0287	0.874
cg25155068	397	chr1:12587564:12588654	hypo	0.00014	0.303	-0.12	-0.0306	4	chr1	12587708	12587710	-	RP5-888M10.2	intergenic	inter	0.0363	0.0916
cg03623264	398	chr10:85672087:85672373	hypo	0.00823	0.303	-0.17	-0.124	2	chr10	85672086	85672088	-	RP11-219F10.1	intergenic	inter	0.0332	0.0208
cg23900609	398	chr10:85672087:85672373	hypo	0.00823	0.303	-0.17	-0.124	2	chr10	85672372	85672374	+	RP11-219F10.1	intergenic	inter	0.0866	0.498
cg06952379	399	chr6:170483501:170484120	hypo	0.00181	0.304	-0.1	-0.0955	2	chr6	170483500	170483502	+	NA	intergenic	inter	0.0839	0.255
cg17770813	399	chr6:170483501:170484120	hypo	0.00181	0.304	-0.1	-0.0955	2	chr6	170484119	170484121	+	NA	intergenic	shelves	0.0744	0.661
cg22201588	400	chr19:11533199:11533499	hyper	0.0111	0.304	0.17	0.137	2	chr19	11533498	11533500	-	CCDC151	1to5kb,cds,exons,intronexonboundaries,exonintronboundaries	islands	-0.159	0.95
cg24185443	400	chr19:11533199:11533499	hyper	0.0111	0.304	0.17	0.137	2	chr19	11533198	11533200	+	CCDC151	NA	islands,shores	-0.109	0.928
cg05611777	401	chr10:131334690:131334866	hypo	0.00215	0.304	-0.16	-0.132	3	chr10	131334689	131334691	+	MGMT	introns,intronexonboundaries,exonintronboundaries	inter	0.192	0.972
cg09757049	401	chr10:131334690:131334866	hypo	0.00215	0.304	-0.16	-0.132	3	chr10	131334865	131334867	+	MGMT	introns	inter	0.171	0.251
cg11302655	401	chr10:131334690:131334866	hypo	0.00215	0.304	-0.16	-0.132	3	chr10	131334773	131334775	-	MGMT	NA	inter	0.139	0.979
cg01179012	402	chr2:131594245:131595321	hypo	3.68e-06	0.304	-0.18	-0.113	5	chr2	131595106	131595108	+	AC133785.1;ARHGEF4	5UTRs,exons,firstexons,exonintronboundaries	islands	0.0398	0.938
cg03750144	402	chr2:131594245:131595321	hypo	3.68e-06	0.304	-0.18	-0.113	5	chr2	131595151	131595153	-	AC133785.1;ARHGEF4	promoters	islands	0.0362	0.611
cg07891081	402	chr2:131594245:131595321	hypo	3.68e-06	0.304	-0.18	-0.113	5	chr2	131594244	131594246	+	AC133785.1;ARHGEF4	promoters	islands	0.00516	0.997
cg08901662	402	chr2:131594245:131595321	hypo	3.68e-06	0.304	-0.18	-0.113	5	chr2	131595320	131595322	+	AC133785.1;ARHGEF4	introns,exonintronboundaries	shores	0.195	0.943
cg17148976	402	chr2:131594245:131595321	hypo	3.68e-06	0.304	-0.18	-0.113	5	chr2	131594924	131594926	-	AC133785.1;ARHGEF4	promoters	islands	0.0515	0.465
cg00116234	403	chr9:18473902:18474243	hyper	0.0147	0.304	0.17	0.148	2	chr9	18474242	18474244	+	ADAMTSL1	cds,exons,firstexons,exonintronboundaries	inter	-0.374	0.808
cg16714091	403	chr9:18473902:18474243	hyper	0.0147	0.304	0.17	0.148	2	chr9	18473901	18473903	+	ADAMTSL1	promoters	inter	-0.312	0.421
cg12961010	404	chr12:132938327:132938338	hypo	0.0304	0.306	-0.08	-0.0598	2	chr12	132938326	132938328	+	RP13-895J2.11	intergenic	islands,shores	0.0813	0.992
cg20054394	404	chr12:132938327:132938338	hypo	0.0304	0.306	-0.08	-0.0598	2	chr12	132938337	132938339	+	RP13-895J2.11	intergenic	islands	0.0323	0.921
cg07175255	405	chr10:131217836:131218009	hypo	0.00203	0.306	-0.16	-0.14	3	chr10	131218008	131218010	-	NA	intergenic	inter	0.204	0.727
cg08398691	405	chr10:131217836:131218009	hypo	0.00203	0.306	-0.16	-0.14	3	chr10	131217894	131217896	-	NA	intergenic	inter	0.091	0.246
cg23758252	405	chr10:131217836:131218009	hypo	0.00203	0.306	-0.16	-0.14	3	chr10	131217835	131217837	-	NA	intergenic	inter	0.0925	0.172
cg00502575	406	chr13:114799652:114801587	hyper	1.12e-08	0.306	0.19	0.0802	11	chr13	114800840	114800842	-	RASA3	introns	shelves	-0.0413	0.517
cg00814985	406	chr13:114799652:114801587	hyper	1.12e-08	0.306	0.19	0.0802	11	chr13	114801131	114801133	-	RASA3	exons,firstexons,introns,exonintronboundaries	shelves	-0.0995	0.698
cg12219108	406	chr13:114799652:114801587	hyper	1.12e-08	0.306	0.19	0.0802	11	chr13	114800548	114800550	-	RASA3	introns	shelves	-0.0151	0.83
cg15082473	406	chr13:114799652:114801587	hyper	1.12e-08	0.306	0.19	0.0802	11	chr13	114801586	114801588	+	RASA3	NA	shelves	-0.113	0.889
cg16766036	406	chr13:114799652:114801587	hyper	1.12e-08	0.306	0.19	0.0802	11	chr13	114800308	114800310	+	RASA3	NA	shelves	-0.105	0.755
cg17163949	406	chr13:114799652:114801587	hyper	1.12e-08	0.306	0.19	0.0802	11	chr13	114800440	114800442	-	RASA3	introns	shelves	-0.0222	0.779
cg18021101	406	chr13:114799652:114801587	hyper	1.12e-08	0.306	0.19	0.0802	11	chr13	114800910	114800912	-	RASA3	introns,exonintronboundaries	shelves	-0.0414	0.871
cg20483719	406	chr13:114799652:114801587	hyper	1.12e-08	0.306	0.19	0.0802	11	chr13	114799651	114799653	-	RASA3	introns	shelves	0.0141	0.991
cg21107044	406	chr13:114799652:114801587	hyper	1.12e-08	0.306	0.19	0.0802	11	chr13	114800795	114800797	-	RASA3	introns	shelves	-0.0438	0.899
cg22926686	406	chr13:114799652:114801587	hyper	1.12e-08	0.306	0.19	0.0802	11	chr13	114799775	114799777	-	RASA3	introns	shelves	-0.0111	0.826
cg23466769	406	chr13:114799652:114801587	hyper	1.12e-08	0.306	0.19	0.0802	11	chr13	114801306	114801308	-	RASA3	exons,firstexons,introns	shelves	-0.0798	0.145
cg20907471	407	chr20:21679525:21679843	hyper	0.0162	0.307	0.13	0.112	2	chr20	21679524	21679526	+	RP5-1065O2.4	intergenic	inter	-0.131	0.732
cg24401441	407	chr20:21679525:21679843	hyper	0.0162	0.307	0.13	0.112	2	chr20	21679842	21679844	-	RP5-1065O2.4	intergenic	shelves	-0.13	0.778
cg08530484	408	chr2:220024606:220024730	hyper	0.0152	0.307	0.1	0.101	2	chr2	220024605	220024607	+	NHEJ1;RP11-33O4.2	NA	shores	-0.0761	0.917
cg11765003	408	chr2:220024606:220024730	hyper	0.0152	0.307	0.1	0.101	2	chr2	220024729	220024731	+	NHEJ1;RP11-33O4.2	NA	shores	-0.125	0.869
cg05052888	409	chr9:4298157:4299549	hypo	0.000285	0.307	-0.12	-0.0603	5	chr9	4298451	4298453	+	GLIS3;RP11-358M14.2	NA	islands	0.000392	0.941
cg08303922	409	chr9:4298157:4299549	hypo	0.000285	0.307	-0.12	-0.0603	5	chr9	4299220	4299222	+	GLIS3;RP11-358M14.2	NA	islands	0.00538	0.99
cg13802457	409	chr9:4298157:4299549	hypo	0.000285	0.307	-0.12	-0.0603	5	chr9	4298748	4298750	+	GLIS3;RP11-358M14.2	NA	islands	-0.0146	0.949
cg14114673	409	chr9:4298157:4299549	hypo	0.000285	0.307	-0.12	-0.0603	5	chr9	4299548	4299550	-	GLIS3;RP11-358M14.2	1to5kb,5UTRs,exons,firstexons,exonintronboundaries	islands	-0.000669	0.992
cg14177784	409	chr9:4298157:4299549	hypo	0.000285	0.307	-0.12	-0.0603	5	chr9	4298156	4298158	+	GLIS3;RP11-358M14.2	NA	islands	-0.0131	0.978
cg05870586	410	chr2:240196078:240197131	hypo	6.24e-08	0.309	-0.16	-0.0937	7	chr2	240196768	240196770	+	HDAC4	NA	islands,shores	0.00196	0.985
cg05903736	410	chr2:240196078:240197131	hypo	6.24e-08	0.309	-0.16	-0.0937	7	chr2	240197130	240197132	+	HDAC4	NA	shores	-0.0104	0.428
cg08565197	410	chr2:240196078:240197131	hypo	6.24e-08	0.309	-0.16	-0.0937	7	chr2	240196283	240196285	+	HDAC4	NA	shores	0.0394	0.937
cg08629043	410	chr2:240196078:240197131	hypo	6.24e-08	0.309	-0.16	-0.0937	7	chr2	240196077	240196079	+	HDAC4	NA	shores	0.036	0.663
cg15058210	410	chr2:240196078:240197131	hypo	6.24e-08	0.309	-0.16	-0.0937	7	chr2	240196876	240196878	-	HDAC4	introns	islands	0.00594	0.892
cg15978561	410	chr2:240196078:240197131	hypo	6.24e-08	0.309	-0.16	-0.0937	7	chr2	240196995	240196997	-	HDAC4	introns	islands	-0.0321	0.985
cg16348668	410	chr2:240196078:240197131	hypo	6.24e-08	0.309	-0.16	-0.0937	7	chr2	240196170	240196172	-	HDAC4	introns	shores	0.0575	0.86
cg11750736	411	chr17:10634140:10634427	hyper	0.00882	0.309	0.14	0.1	2	chr17	10634139	10634141	-	TMEM220;TMEM220-AS1	promoters	shores	-0.0855	0.994
cg26234644	411	chr17:10634140:10634427	hyper	0.00882	0.309	0.14	0.1	2	chr17	10634426	10634428	+	TMEM220;TMEM220-AS1	introns	shores	-0.0926	0.742
cg01035689	412	chr10:118607718:118610187	hyper	9.75e-27	0.31	0.27	0.0967	14	chr10	118608697	118608699	+	ENO4;RP11-539I5.1	promoters	islands	-0.269	0.899
cg02909379	412	chr10:118607718:118610187	hyper	9.75e-27	0.31	0.27	0.0967	14	chr10	118609144	118609146	+	ENO4;RP11-539I5.1	cds,exons,firstexons,exonintronboundaries	islands	-0.204	0.839
cg03871675	412	chr10:118607718:118610187	hyper	9.75e-27	0.31	0.27	0.0967	14	chr10	118608840	118608842	-	ENO4;RP11-539I5.1	introns	islands	-0.154	0.958
cg05184372	412	chr10:118607718:118610187	hyper	9.75e-27	0.31	0.27	0.0967	14	chr10	118609756	118609758	+	ENO4;RP11-539I5.1	introns	shores	0.0137	0.981
cg05482603	412	chr10:118607718:118610187	hyper	9.75e-27	0.31	0.27	0.0967	14	chr10	118607717	118607719	+	ENO4;RP11-539I5.1	1to5kb	shores	0.0346	0.963
cg05837435	412	chr10:118607718:118610187	hyper	9.75e-27	0.31	0.27	0.0967	14	chr10	118609964	118609966	+	ENO4;RP11-539I5.1	introns	shores	0.00282	0.768
cg08561530	412	chr10:118607718:118610187	hyper	9.75e-27	0.31	0.27	0.0967	14	chr10	118610186	118610188	+	ENO4;RP11-539I5.1	introns	shores	0.0238	0.991
cg09763162	412	chr10:118607718:118610187	hyper	9.75e-27	0.31	0.27	0.0967	14	chr10	118608472	118608474	-	ENO4;RP11-539I5.1	introns	shores	-0.178	0.978
cg10338124	412	chr10:118607718:118610187	hyper	9.75e-27	0.31	0.27	0.0967	14	chr10	118609401	118609403	-	ENO4;RP11-539I5.1	introns,exonintronboundaries	shores	-0.172	0.834
cg10654496	412	chr10:118607718:118610187	hyper	9.75e-27	0.31	0.27	0.0967	14	chr10	118609260	118609262	+	ENO4;RP11-539I5.1	introns,exonintronboundaries	islands	-0.174	0.994
cg14376106	412	chr10:118607718:118610187	hyper	9.75e-27	0.31	0.27	0.0967	14	chr10	118609841	118609843	-	ENO4;RP11-539I5.1	promoters,intronexonboundaries	shores	-0.0595	0.975
cg15461105	412	chr10:118607718:118610187	hyper	9.75e-27	0.31	0.27	0.0967	14	chr10	118609166	118609168	+	ENO4;RP11-539I5.1	cds,exons,firstexons,exonintronboundaries	islands	-0.268	0.966
cg17677490	412	chr10:118607718:118610187	hyper	9.75e-27	0.31	0.27	0.0967	14	chr10	118608137	118608139	-	ENO4;RP11-539I5.1	introns	shores	-0.151	0.919
cg23191801	412	chr10:118607718:118610187	hyper	9.75e-27	0.31	0.27	0.0967	14	chr10	118609727	118609729	+	ENO4;RP11-539I5.1	introns	shores	-0.0607	0.932
cg01195276	413	chr11:121567396:121567477	hypo	0.014	0.31	-0.15	-0.149	2	chr11	121567476	121567478	-	NA	intergenic	inter	0.0894	0.995
cg24617171	413	chr11:121567396:121567477	hypo	0.014	0.31	-0.15	-0.149	2	chr11	121567395	121567397	+	NA	intergenic	inter	0.175	0.99
cg00998782	414	chr1:152813850:152816168	hyper	4.97e-05	0.31	0.17	0.125	8	chr1	152815458	152815460	+	LCE6A	promoters,5UTRs,exons,firstexons,exonintronboundaries	inter	-0.156	0.754
cg08101739	414	chr1:152813850:152816168	hyper	4.97e-05	0.31	0.17	0.125	8	chr1	152815157	152815159	-	LCE6A	NA	inter	-0.173	0.191
cg09417355	414	chr1:152813850:152816168	hyper	4.97e-05	0.31	0.17	0.125	8	chr1	152814272	152814274	+	LCE6A	1to5kb	inter	-0.175	0.0331
cg13366738	414	chr1:152813850:152816168	hyper	4.97e-05	0.31	0.17	0.125	8	chr1	152815842	152815844	+	LCE6A	promoters,introns,intronexonboundaries	inter	-0.0962	0.363
cg16265542	414	chr1:152813850:152816168	hyper	4.97e-05	0.31	0.17	0.125	8	chr1	152814830	152814832	-	LCE6A	NA	inter	-0.0511	0.603
cg22124859	414	chr1:152813850:152816168	hyper	4.97e-05	0.31	0.17	0.125	8	chr1	152813849	152813851	+	LCE6A	1to5kb	inter	-0.199	0.808
cg23624133	414	chr1:152813850:152816168	hyper	4.97e-05	0.31	0.17	0.125	8	chr1	152816167	152816169	-	LCE6A	NA	inter	-0.0103	0.991
cg26531371	414	chr1:152813850:152816168	hyper	4.97e-05	0.31	0.17	0.125	8	chr1	152815067	152815069	+	LCE6A	promoters	inter	-0.0728	0.691
cg12194701	415	chr8:99952591:99953022	hyper	0.00357	0.31	0.13	0.107	3	chr8	99952748	99952750	+	STK3	1to5kb	islands	-0.132	0.92
cg14637002	415	chr8:99952591:99953022	hyper	0.00357	0.31	0.13	0.107	3	chr8	99953021	99953023	+	STK3	1to5kb	islands	-0.0972	0.768
cg15830431	415	chr8:99952591:99953022	hyper	0.00357	0.31	0.13	0.107	3	chr8	99952590	99952592	-	STK3	introns	islands	-0.103	0.668
cg09412348	416	chr19:3880535:3881536	hyper	1.08e-10	0.31	0.21	0.0986	8	chr19	3880669	3880671	-	ATCAY	NA	shores	-0.0369	0.953
cg09528496	416	chr19:3880535:3881536	hyper	1.08e-10	0.31	0.21	0.0986	8	chr19	3881224	3881226	-	ATCAY	NA	islands	-0.245	0.803
cg12443227	416	chr19:3880535:3881536	hyper	1.08e-10	0.31	0.21	0.0986	8	chr19	3880534	3880536	+	ATCAY	promoters	shores	-0.05	0.748
cg17097950	416	chr19:3880535:3881536	hyper	1.08e-10	0.31	0.21	0.0986	8	chr19	3881140	3881142	+	ATCAY	introns,exonintronboundaries	islands	-0.0682	0.875
cg17773349	416	chr19:3880535:3881536	hyper	1.08e-10	0.31	0.21	0.0986	8	chr19	3880926	3880928	-	ATCAY	NA	islands	-0.076	0.183
cg17818344	416	chr19:3880535:3881536	hyper	1.08e-10	0.31	0.21	0.0986	8	chr19	3880605	3880607	+	ATCAY	promoters	shores	-0.011	0.993
cg19563288	416	chr19:3880535:3881536	hyper	1.08e-10	0.31	0.21	0.0986	8	chr19	3881535	3881537	+	ATCAY	introns	shores	-0.107	0.642
cg22796572	416	chr19:3880535:3881536	hyper	1.08e-10	0.31	0.21	0.0986	8	chr19	3880543	3880545	+	ATCAY	promoters	shores	-0.0742	0.988
cg06376939	417	chr3:57327858:57327936	hypo	0.0123	0.31	-0.07	-0.0569	2	chr3	57327935	57327937	-	ASB14;DNAH12	1to5kb,cds,exons,intronexonboundaries	inter	0.025	0.711
cg26076204	417	chr3:57327858:57327936	hypo	0.0123	0.31	-0.07	-0.0569	2	chr3	57327857	57327859	-	ASB14;DNAH12	1to5kb,cds,exons,intronexonboundaries	inter	0.0888	0.992
cg00732878	418	chr2:2653590:2654357	hypo	0.0108	0.311	-0.12	-0.0851	2	chr2	2654356	2654358	-	AC018685.1	intergenic	islands	0.0586	0.642
cg13547518	418	chr2:2653590:2654357	hypo	0.0108	0.311	-0.12	-0.0851	2	chr2	2653589	2653591	-	AC018685.1	intergenic	shores	0.155	0.715
cg05290572	419	chr18:55923122:55924005	hypo	0.00926	0.311	-0.06	-0.047	3	chr18	55923121	55923123	-	NEDD4L	NA	islands	0.0147	0.477
cg11211204	419	chr18:55923122:55924005	hypo	0.00926	0.311	-0.06	-0.047	3	chr18	55923894	55923896	+	NEDD4L	introns	islands	0.0113	0.972
cg12079266	419	chr18:55923122:55924005	hypo	0.00926	0.311	-0.06	-0.047	3	chr18	55924004	55924006	-	NEDD4L	NA	islands	0.00289	0.989
cg02064237	420	chr5:178322737:178323492	hyper	1.34e-06	0.311	0.23	0.115	7	chr5	178323491	178323493	+	ZFP2	introns	islands	-0.13	0.973
cg06599677	420	chr5:178322737:178323492	hyper	1.34e-06	0.311	0.23	0.115	7	chr5	178322855	178322857	-	ZFP2	NA	islands	-0.231	0.472
cg07021532	420	chr5:178322737:178323492	hyper	1.34e-06	0.311	0.23	0.115	7	chr5	178322736	178322738	+	ZFP2	promoters	islands	0.0102	0.884
cg08270223	420	chr5:178322737:178323492	hyper	1.34e-06	0.311	0.23	0.115	7	chr5	178322769	178322771	-	ZFP2	NA	islands	-0.108	0.99
cg09339527	420	chr5:178322737:178323492	hyper	1.34e-06	0.311	0.23	0.115	7	chr5	178322751	178322753	-	ZFP2	NA	islands	-0.14	0.929
cg12353428	420	chr5:178322737:178323492	hyper	1.34e-06	0.311	0.23	0.115	7	chr5	178322791	178322793	-	ZFP2	NA	islands	-0.106	0.466
cg27654142	420	chr5:178322737:178323492	hyper	1.34e-06	0.311	0.23	0.115	7	chr5	178322923	178322925	+	ZFP2	5UTRs,exons,firstexons,exonintronboundaries	islands	-0.197	0.985
cg02885046	421	chr19:33211891:33212075	hypo	0.00965	0.311	-0.13	-0.129	2	chr19	33212074	33212076	+	TDRD12	introns	islands	0.113	0.636
cg03168501	421	chr19:33211891:33212075	hypo	0.00965	0.311	-0.13	-0.129	2	chr19	33211890	33211892	-	CTD-2538C1.3;TDRD12	NA	islands	0.0888	0.995
cg10775278	422	chr13:46424943:46425210	hyper	0.00329	0.311	0.09	0.0905	2	chr13	46424942	46424944	-	SIAH3	introns	inter	-0.164	0.768
cg11079278	422	chr13:46424943:46425210	hyper	0.00329	0.311	0.09	0.0905	2	chr13	46425209	46425211	+	SIAH3	NA	inter	-0.141	0.184
cg10187894	423	chr10:38015525:38015579	hypo	0.0159	0.311	-0.14	-0.124	2	chr10	38015524	38015526	-	NA	intergenic	inter	0.0433	0.272
cg20499290	423	chr10:38015525:38015579	hypo	0.0159	0.311	-0.14	-0.124	2	chr10	38015578	38015580	-	NA	intergenic	inter	0.0491	0.626
cg05627398	424	chr2:2797483:2797612	hypo	0.0159	0.311	-0.13	-0.105	2	chr2	2797482	2797484	+	NA	intergenic	inter	0.123	0.79
cg22881545	424	chr2:2797483:2797612	hypo	0.0159	0.311	-0.13	-0.105	2	chr2	2797611	2797613	-	NA	intergenic	inter	0.18	0.541
cg07160748	425	chr11:924500:924646	hyper	0.00248	0.311	0.13	0.104	3	chr11	924526	924528	-	AP2A2	NA	shores	-0.0578	0.422
cg10589281	425	chr11:924500:924646	hyper	0.00248	0.311	0.13	0.104	3	chr11	924499	924501	-	AP2A2	NA	shores	-0.0775	0.776
cg21798544	425	chr11:924500:924646	hyper	0.00248	0.311	0.13	0.104	3	chr11	924645	924647	+	AP2A2	1to5kb	shores	-0.072	0.963
cg05362424	426	chr13:71498322:71498639	hyper	0.000593	0.312	0.19	0.129	4	chr13	71498638	71498640	+	NA	intergenic	inter	-0.208	0.394
cg14008143	426	chr13:71498322:71498639	hyper	0.000593	0.312	0.19	0.129	4	chr13	71498400	71498402	-	MTCL1P1	intergenic	inter	-0.239	0.68
cg17308852	426	chr13:71498322:71498639	hyper	0.000593	0.312	0.19	0.129	4	chr13	71498531	71498533	-	MTCL1P1	intergenic	inter	-0.286	0.139
cg25112414	426	chr13:71498322:71498639	hyper	0.000593	0.312	0.19	0.129	4	chr13	71498321	71498323	+	MTCL1P1	intergenic	inter	-0.0796	0.99
cg10378795	427	chr6:158080676:158080750	hyper	0.00415	0.313	0.1	0.0879	2	chr6	158080675	158080677	-	ZDHHC14	NA	inter	-0.13	0.938
cg12297590	427	chr6:158080676:158080750	hyper	0.00415	0.313	0.1	0.0879	2	chr6	158080749	158080751	-	ZDHHC14	NA	inter	-0.0737	0.125
cg00953314	428	chr1:208257819:208257939	hypo	0.0138	0.313	-0.09	-0.0761	2	chr1	208257818	208257820	+	PLXNA2	NA	inter	0.0341	0.99
cg06829791	428	chr1:208257819:208257939	hypo	0.0138	0.313	-0.09	-0.0761	2	chr1	208257938	208257940	+	PLXNA2	NA	inter	0.063	0.631
cg10816283	429	chr6:46871130:46871173	hyper	0.00793	0.313	0.18	0.149	2	chr6	46871172	46871174	+	GPR116;RP3-365O12.2	promoters,exonintronboundaries	inter	-0.116	0.966
cg21234342	429	chr6:46871130:46871173	hyper	0.00793	0.313	0.18	0.149	2	chr6	46871129	46871131	-	GPR116;RP3-365O12.2	introns	inter	-0.266	0.0892
cg01063759	430	chr5:140105089:140106029	hyper	5e-17	0.314	0.24	0.129	11	chr5	140105693	140105695	+	VTRNA1-3	promoters,exonintronboundaries	inter	-0.23	0.991
cg02053188	430	chr5:140105089:140106029	hyper	5e-17	0.314	0.24	0.129	11	chr5	140105668	140105670	+	VTRNA1-3	promoters,exonintronboundaries	inter	-0.102	0.985
cg02529723	430	chr5:140105089:140106029	hyper	5e-17	0.314	0.24	0.129	11	chr5	140105628	140105630	+	VTRNA1-3	promoters	inter	-0.363	0.876
cg03378599	430	chr5:140105089:140106029	hyper	5e-17	0.314	0.24	0.129	11	chr5	140106028	140106030	+	NA	exonintronboundaries,intergenic	inter	-0.0899	0.992
cg07379832	430	chr5:140105089:140106029	hyper	5e-17	0.314	0.24	0.129	11	chr5	140105728	140105730	+	VTRNA1-3	promoters,exonintronboundaries	inter	-0.181	0.828
cg07741016	430	chr5:140105089:140106029	hyper	5e-17	0.314	0.24	0.129	11	chr5	140105771	140105773	-	VTRNA1-3	NA	inter	-0.207	0.923
cg08777304	430	chr5:140105089:140106029	hyper	5e-17	0.314	0.24	0.129	11	chr5	140105625	140105627	+	VTRNA1-3	promoters	inter	-0.347	0.67
cg19065177	430	chr5:140105089:140106029	hyper	5e-17	0.314	0.24	0.129	11	chr5	140105647	140105649	+	VTRNA1-3	promoters,exonintronboundaries	inter	-0.23	0.918
cg19573859	430	chr5:140105089:140106029	hyper	5e-17	0.314	0.24	0.129	11	chr5	140105088	140105090	+	VTRNA1-3	promoters	inter	-0.0166	0.0628
cg23910413	430	chr5:140105089:140106029	hyper	5e-17	0.314	0.24	0.129	11	chr5	140105404	140105406	+	VTRNA1-3	promoters	inter	-0.0947	0.199
cg25432019	430	chr5:140105089:140106029	hyper	5e-17	0.314	0.24	0.129	11	chr5	140105270	140105272	-	VTRNA1-3	NA	inter	-0.0371	0.9
cg02052265	431	chr1:247711595:247712591	hypo	7.31e-08	0.315	-0.21	-0.139	9	chr1	247712109	247712111	-	GCSAML	NA	inter	0.0657	0.981
cg03343128	431	chr1:247711595:247712591	hypo	7.31e-08	0.315	-0.21	-0.139	9	chr1	247712139	247712141	-	GCSAML	NA	inter	0.0254	0.818
cg05767404	431	chr1:247711595:247712591	hypo	7.31e-08	0.315	-0.21	-0.139	9	chr1	247712590	247712592	-	GCSAML	NA	inter	0.109	0.0636
cg12769118	431	chr1:247711595:247712591	hypo	7.31e-08	0.315	-0.21	-0.139	9	chr1	247712376	247712378	+	GCSAML	5UTRs,exons,firstexons,introns,exonintronboundaries	inter	0.0551	0.99
cg16385583	431	chr1:247711595:247712591	hypo	7.31e-08	0.315	-0.21	-0.139	9	chr1	247711594	247711596	-	GCSAML	NA	inter	0.039	0.776
cg16555504	431	chr1:247711595:247712591	hypo	7.31e-08	0.315	-0.21	-0.139	9	chr1	247712238	247712240	+	GCSAML	promoters,introns	inter	-0.0121	0.794
cg17518550	431	chr1:247711595:247712591	hypo	7.31e-08	0.315	-0.21	-0.139	9	chr1	247712382	247712384	+	GCSAML	5UTRs,exons,firstexons,introns,exonintronboundaries	inter	0.0368	0.874
cg18908499	431	chr1:247711595:247712591	hypo	7.31e-08	0.315	-0.21	-0.139	9	chr1	247712236	247712238	+	GCSAML	promoters,introns	inter	0.0165	0.928
cg27573991	431	chr1:247711595:247712591	hypo	7.31e-08	0.315	-0.21	-0.139	9	chr1	247712511	247712513	-	GCSAML	NA	inter	0.122	0.216
cg17633020	432	chr5:58335180:58335271	hyper	0.021	0.315	0.06	0.0621	2	chr5	58335179	58335181	+	PDE4D;RP11-266N13.2	NA	islands	-0.0997	0.652
cg18242030	432	chr5:58335180:58335271	hyper	0.021	0.315	0.06	0.0621	2	chr5	58335270	58335272	-	PDE4D;RP11-266N13.2	5UTRs,exons,firstexons,introns,intronexonboundaries	islands	-0.0868	0.992
cg20555854	433	chr8:142231004:142231133	hyper	0.0171	0.316	0.15	0.108	2	chr8	142231132	142231134	-	SLC45A4	introns	shores	0.0416	0.949
cg27000496	433	chr8:142231004:142231133	hyper	0.0171	0.316	0.15	0.108	2	chr8	142231003	142231005	-	SLC45A4	introns	shores	0.00925	0.796
cg06889547	434	chr16:67183003:67183225	hyper	0.0125	0.316	0.08	0.0613	2	chr16	67183002	67183004	-	B3GNT9	exons,3UTRs	shores	-0.0992	0.96
cg07224531	434	chr16:67183003:67183225	hyper	0.0125	0.316	0.08	0.0613	2	chr16	67183224	67183226	+	B3GNT9	5UTRs,exons,firstexons	islands	-0.00858	0.418
cg16903510	435	chr19:49314192:49314475	hyper	0.00336	0.317	0.1	0.0692	3	chr19	49314474	49314476	+	BCAT2	NA	shores	-0.0443	0.868
cg22820935	435	chr19:49314192:49314475	hyper	0.00336	0.317	0.1	0.0692	3	chr19	49314460	49314462	+	BCAT2	NA	shores	-0.0497	0.99
cg23441208	435	chr19:49314192:49314475	hyper	0.00336	0.317	0.1	0.0692	3	chr19	49314191	49314193	-	BCAT2	promoters,1to5kb,introns,intronexonboundaries,exonintronboundaries	islands	-0.101	0.995
cg11653266	436	chr17:73901075:73901339	hyper	0.0485	0.318	0.03	0.0238	2	chr17	73901338	73901340	-	MRPL38;RP11-552F3.12	promoters,introns,intronexonboundaries	islands	-0.00937	0.973
cg17103702	436	chr17:73901075:73901339	hyper	0.0485	0.318	0.03	0.0238	2	chr17	73901074	73901076	-	MRPL38;RP11-552F3.12	5UTRs,exons,firstexons,introns,intronexonboundaries,exonintronboundaries	islands	-0.00223	0.839
cg07371628	437	chr10:49811797:49812258	hyper	0.00895	0.319	0.14	0.14	2	chr10	49811796	49811798	-	ARHGAP22	introns	shores	-0.136	0.329
cg11676636	437	chr10:49811797:49812258	hyper	0.00895	0.319	0.14	0.14	2	chr10	49812257	49812259	-	ARHGAP22	introns	shores	0.0087	0.981
cg15732768	438	chr7:96651537:96651586	hypo	0.0383	0.319	-0.05	-0.0407	2	chr7	96651536	96651538	-	DLX5	cds,exons,intronexonboundaries,exonintronboundaries	islands	-0.0527	0.619
cg27016494	438	chr7:96651537:96651586	hypo	0.0383	0.319	-0.05	-0.0407	2	chr7	96651585	96651587	-	DLX5	cds,exons,intronexonboundaries,exonintronboundaries	shores	-0.0359	0.539
cg18139195	439	chr18:5890293:5890496	hypo	0.0319	0.319	-0.13	-0.129	2	chr18	5890495	5890497	+	RP11-945C19.4;TMEM200C	NA	islands	-0.0213	0.688
cg21447871	439	chr18:5890293:5890496	hypo	0.0319	0.319	-0.13	-0.129	2	chr18	5890292	5890294	+	RP11-945C19.4;TMEM200C	NA	islands,shores	-0.00269	0.634
cg12801256	440	chr2:107459661:107460175	hyper	1.37e-05	0.319	0.19	0.119	5	chr2	107459859	107459861	+	ST6GAL2	NA	islands	-0.0761	0.195
cg18424233	440	chr2:107459661:107460175	hyper	1.37e-05	0.319	0.19	0.119	5	chr2	107460174	107460176	+	ST6GAL2	NA	shores	-0.104	0.735
cg20513447	440	chr2:107459661:107460175	hyper	1.37e-05	0.319	0.19	0.119	5	chr2	107459660	107459662	-	ST6GAL2	cds,exons,exonintronboundaries	islands	-0.184	0.282
cg23294353	440	chr2:107459661:107460175	hyper	1.37e-05	0.319	0.19	0.119	5	chr2	107459856	107459858	+	ST6GAL2	NA	islands	-0.0847	0.47
cg25726859	440	chr2:107459661:107460175	hyper	1.37e-05	0.319	0.19	0.119	5	chr2	107459742	107459744	-	ST6GAL2	cds,exons	islands	-0.154	0.276
cg10942059	441	chr7:105460042:105460221	hypo	0.00759	0.32	-0.04	-0.0365	2	chr7	105460220	105460222	-	ATXN7L1;CTA-351J1.1	introns	inter	0.0104	0.468
cg13243497	441	chr7:105460042:105460221	hypo	0.00759	0.32	-0.04	-0.0365	2	chr7	105460041	105460043	-	ATXN7L1;CTA-351J1.1	introns	inter	0.0191	0.973
cg02595474	442	chr6:139694265:139695257	hyper	5.43e-08	0.32	0.19	0.112	6	chr6	139694459	139694461	+	CITED2	NA	islands	-0.22	0.81
cg04186169	442	chr6:139694265:139695257	hyper	5.43e-08	0.32	0.19	0.112	6	chr6	139695201	139695203	-	CITED2	promoters,introns,intronexonboundaries,exonintronboundaries	islands	-0.0444	0.977
cg05383565	442	chr6:139694265:139695257	hyper	5.43e-08	0.32	0.19	0.112	6	chr6	139694264	139694266	-	CITED2	exons,3UTRs	islands	-0.237	0.959
cg11468000	442	chr6:139694265:139695257	hyper	5.43e-08	0.32	0.19	0.112	6	chr6	139694673	139694675	+	CITED2	NA	shores	-0.157	0.981
cg16636271	442	chr6:139694265:139695257	hyper	5.43e-08	0.32	0.19	0.112	6	chr6	139694486	139694488	+	CITED2	NA	islands	-0.221	0.494
cg24211400	442	chr6:139694265:139695257	hyper	5.43e-08	0.32	0.19	0.112	6	chr6	139695256	139695258	-	CITED2	promoters,introns,intronexonboundaries,exonintronboundaries	islands	-0.00869	0.773
cg03472898	443	chr14:29240691:29240992	hyper	0.0102	0.321	0.07	0.0614	2	chr14	29240991	29240993	-	LINC01551	NA	shelves	-0.127	0.864
cg18712199	443	chr14:29240691:29240992	hyper	0.0102	0.321	0.07	0.0614	2	chr14	29240690	29240692	-	LINC01551	NA	shelves	-0.114	0.759
cg04230891	444	chr6:100581833:100582403	hyper	0.00604	0.321	0.16	0.111	2	chr6	100582402	100582404	+	NA	intergenic	shores	-0.234	0.964
cg08881610	444	chr6:100581833:100582403	hyper	0.00604	0.321	0.16	0.111	2	chr6	100581832	100581834	-	NA	intergenic	shelves	-0.0723	0.857
cg05606331	445	chr19:38343327:38344455	hypo	0.0149	0.322	-0.17	-0.126	3	chr19	38344057	38344059	+	AC016582.2	NA	shores	0.104	0.278
cg18225914	445	chr19:38343327:38344455	hypo	0.0149	0.322	-0.17	-0.126	3	chr19	38343326	38343328	-	AC016582.2	introns	shelves	0.116	0.309
cg20624953	445	chr19:38343327:38344455	hypo	0.0149	0.322	-0.17	-0.126	3	chr19	38344454	38344456	+	AC016582.2	NA	shores	0.102	0.273
cg17451688	446	chr1:234293071:234293143	hyper	0.00426	0.323	0.11	0.1	3	chr1	234293070	234293072	-	SLC35F3	NA	inter	-0.00205	0.044
cg20267718	446	chr1:234293071:234293143	hyper	0.00426	0.323	0.11	0.1	3	chr1	234293142	234293144	-	SLC35F3	NA	inter	-0.0286	0.682
cg23603573	446	chr1:234293071:234293143	hyper	0.00426	0.323	0.11	0.1	3	chr1	234293102	234293104	+	SLC35F3	introns	inter	-0.0533	0.65
cg06005197	447	chr11:58612814:58612853	hyper	0.00348	0.324	0.06	0.056	2	chr11	58612852	58612854	-	GLYATL2	promoters	inter	-0.0361	0.731
cg09235983	447	chr11:58612814:58612853	hyper	0.00348	0.324	0.06	0.056	2	chr11	58612813	58612815	-	GLYATL2	promoters	inter	-0.0524	0.959
cg02770751	448	chr19:795310:795467	hyper	0.0169	0.324	0.09	0.0814	2	chr19	795466	795468	-	NA	NA	islands	-0.0957	0.41
cg24447788	448	chr19:795310:795467	hyper	0.0169	0.324	0.09	0.0814	2	chr19	795309	795311	-	NA	NA	shores	-0.0449	0.467
cg02757194	449	chr11:44748327:44748427	hypo	0.00601	0.324	-0.13	-0.125	2	chr11	44748426	44748428	+	RP11-45A12.2;TSPAN18	intergenic	islands	0.0588	0.991
cg18893138	449	chr11:44748327:44748427	hypo	0.00601	0.324	-0.13	-0.125	2	chr11	44748326	44748328	+	RP11-45A12.2;TSPAN18	intergenic	islands	0.0524	0.757
cg11583041	450	chr6:169740686:169740781	hypo	0.0166	0.325	-0.12	-0.113	2	chr6	169740780	169740782	+	NA	intergenic	inter	0.171	0.99
cg16755251	450	chr6:169740686:169740781	hypo	0.0166	0.325	-0.12	-0.113	2	chr6	169740685	169740687	-	NA	intergenic	inter	0.128	0.924
cg15331781	451	chr7:86274443:86274769	hyper	0.0025	0.325	0.19	0.118	2	chr7	86274442	86274444	-	GRM3	NA	inter	-0.122	0.797
cg22562461	451	chr7:86274443:86274769	hyper	0.0025	0.325	0.19	0.118	2	chr7	86274768	86274770	+	GRM3	introns	inter	-0.246	0.841
cg06355129	452	chr1:156646065:156647259	hypo	2.16e-09	0.325	-0.24	-0.125	9	chr1	156646292	156646294	-	NES	cds,exons,firstexons,exonintronboundaries	islands,shores	0.229	0.408
cg11723801	452	chr1:156646065:156647259	hypo	2.16e-09	0.325	-0.24	-0.125	9	chr1	156646484	156646486	-	NES	cds,exons,firstexons	islands	0.145	0.373
cg12080906	452	chr1:156646065:156647259	hypo	2.16e-09	0.325	-0.24	-0.125	9	chr1	156646064	156646066	-	NES	introns	shores	0.154	0.912
cg12356261	452	chr1:156646065:156647259	hypo	2.16e-09	0.325	-0.24	-0.125	9	chr1	156647258	156647260	-	NES	promoters,intronexonboundaries	islands	0.0325	0.753
cg12636369	452	chr1:156646065:156647259	hypo	2.16e-09	0.325	-0.24	-0.125	9	chr1	156646634	156646636	-	NES	cds,exons,firstexons	islands	0.133	0.657
cg16588073	452	chr1:156646065:156647259	hypo	2.16e-09	0.325	-0.24	-0.125	9	chr1	156647246	156647248	+	NES	NA	islands	0.0297	0.888
cg17331738	452	chr1:156646065:156647259	hypo	2.16e-09	0.325	-0.24	-0.125	9	chr1	156647235	156647237	+	NES	NA	islands	0.0245	0.89
cg20285128	452	chr1:156646065:156647259	hypo	2.16e-09	0.325	-0.24	-0.125	9	chr1	156646745	156646747	-	NES	cds,exons,firstexons	islands	0.158	0.974
cg21838334	452	chr1:156646065:156647259	hypo	2.16e-09	0.325	-0.24	-0.125	9	chr1	156646652	156646654	-	NES	cds,exons,firstexons	islands	0.12	0.577
cg13505631	453	chr9:127018815:127018840	hyper	0.0122	0.325	0.06	0.0508	2	chr9	127018839	127018841	+	NEK6	1to5kb	shores	-0.0298	0.973
cg13958199	453	chr9:127018815:127018840	hyper	0.0122	0.325	0.06	0.0508	2	chr9	127018814	127018816	+	NEK6	1to5kb	shores	-0.0383	0.95
cg15831060	454	chr2:98326480:98326561	hypo	0.00799	0.325	-0.14	-0.0988	2	chr2	98326560	98326562	+	NA	1to5kb	inter	0.0363	0.923
cg19932515	454	chr2:98326480:98326561	hypo	0.00799	0.325	-0.14	-0.0988	2	chr2	98326479	98326481	-	NA	NA	inter	0.0253	0.55
cg05348188	455	chr21:45876245:45877719	hypo	6.14e-05	0.325	-0.22	-0.128	5	chr21	45877267	45877269	-	LRRC3	1to5kb	islands	0.0897	0.99
cg05923101	455	chr21:45876245:45877719	hypo	6.14e-05	0.325	-0.22	-0.128	5	chr21	45876769	45876771	-	LRRC3	1to5kb	islands	0.102	0.991
cg22139500	455	chr21:45876245:45877719	hypo	6.14e-05	0.325	-0.22	-0.128	5	chr21	45877718	45877720	+	LRRC3	exons,3UTRs	shores	0.105	0.854
cg22599236	455	chr21:45876245:45877719	hypo	6.14e-05	0.325	-0.22	-0.128	5	chr21	45877324	45877326	-	LRRC3	1to5kb	islands	0.112	0.993
cg23921523	455	chr21:45876245:45877719	hypo	6.14e-05	0.325	-0.22	-0.128	5	chr21	45876244	45876246	+	LRRC3;LRRC3-AS1	promoters,introns,intronexonboundaries	islands	0.166	0.822
cg08636191	456	chr7:54900801:54900829	hypo	0.042	0.325	-0.09	-0.0836	2	chr7	54900828	54900830	+	NA	intergenic	islands	0.0686	0.982
cg16668896	456	chr7:54900801:54900829	hypo	0.042	0.325	-0.09	-0.0836	2	chr7	54900800	54900802	+	NA	intergenic	islands	0.0834	0.988
cg07217030	457	chr8:142233642:142233705	hyper	0.0286	0.325	0.08	0.0697	2	chr8	142233641	142233643	+	SLC45A4	NA	shores	-0.0471	0.95
cg22335882	457	chr8:142233642:142233705	hyper	0.0286	0.325	0.08	0.0697	2	chr8	142233704	142233706	+	SLC45A4	NA	shores	-0.0288	0.752
cg05160751	458	chr1:24191740:24192033	hyper	0.00426	0.325	0.13	0.11	3	chr1	24192032	24192034	-	FUCA1	cds,exons,intronexonboundaries,exonintronboundaries	shelves	-0.181	0.927
[truncated: 17,953 more rows]
