# Supplementary material for: Cutaneous and acral melanoma cross-OMICs reveals prognostic cancer drivers associated with pathobiology and ultraviolet exposure
Source: Nat Commun. 2022 Jul 15;13:4115. doi: 10.1038/s41467-022-31488-w (PMC9287446; doi:10.1038/s41467-022-31488-w)
Supplement: Supplementary file 9 — Supplementary Data 5 [file 41467_2022_31488_MOESM9_ESM.xlsx]

## Sheet: Codebook
Supplementary Data 5: Differentially methylated regions (DMRs) comparing non UV-mutant versus UV-mutant in BCH-cutaneous adjusted for sex, age at diagnosis and tumor type (primary or metastatic).
CpGprobe_Id	CpGs probe ID from Illumina 450K assay
DMR_ID	Number of the DMR
DMRs	Hg19 genomic coordinates of the DMRs
DMR_Status	Methylation status of the DMR
Min_FDR	Minimum adjusted p-value from the CpGs constituting the signifcant region
Stouffer	Stouffer summary transform of the individual CpG FDRs
Max_Beta_FC	Maximal beta fold change
Mean_Beta_FC	Mean beta fold change for the region
No_probes	Number of constituent CpG sites in differentially methylated region
Probe_chrm	Chromosomal location of DMR
Probe_beg	Initial genomic location of CpG
Probe_end	Final genomic location of CpG
Probe_strand	Strand location of CpG
Gene	Gene name
Genomic_location	Hg19 genomic location of the DMR
Annotation_relation_to_island	The location of the CpG relative to the CpG island
Delta_Betas	Average beta value of one group minus the average beta value of the other group
Dip_Test	Test of unimodality of methylation level of CpGs

## Sheet: BCH_Cutaneous_adjust3_model
CpGprobe_ID	DMR_ID	DMRs	DMR_Status	Min_FDR	Stouffer	Max_Beta_FC	Mean_Beta_FC	No_probes	Probe_chrm	Probe_beg	Probe_end	Probe_strand	Gene	Genomic_location	Annotation_relation_to_island	Delta_Betas	Dip_Test
cg04617905	1	chr8:93107298:93108262	hyper	2.57e-34	6.82e-09	0.3	0.205	9	chr8	93107717	93107719	-	RUNX1T1	promoters,5UTRs,exons,firstexons,introns,intronexonboundaries,exonintronboundaries	inter	-0.228	0.614
cg07538339	1	chr8:93107298:93108262	hyper	2.57e-34	6.82e-09	0.3	0.205	9	chr8	93107297	93107299	+	RUNX1T1	NA	inter	-0.359	0.864
cg11043251	1	chr8:93107298:93108262	hyper	2.57e-34	6.82e-09	0.3	0.205	9	chr8	93108261	93108263	+	RUNX1T1	NA	inter	-0.272	0.727
cg12040370	1	chr8:93107298:93108262	hyper	2.57e-34	6.82e-09	0.3	0.205	9	chr8	93107743	93107745	-	RUNX1T1	promoters,5UTRs,exons,firstexons,introns,intronexonboundaries,exonintronboundaries	inter	-0.148	0.407
cg15975574	1	chr8:93107298:93108262	hyper	2.57e-34	6.82e-09	0.3	0.205	9	chr8	93107628	93107630	-	RUNX1T1	promoters,cds,5UTRs,exons,firstexons,introns,intronexonboundaries,exonintronboundaries	inter	-0.342	0.981
cg17487050	1	chr8:93107298:93108262	hyper	2.57e-34	6.82e-09	0.3	0.205	9	chr8	93107626	93107628	-	RUNX1T1	promoters,cds,5UTRs,exons,firstexons,introns,intronexonboundaries,exonintronboundaries	inter	-0.347	0.992
cg19007731	1	chr8:93107298:93108262	hyper	2.57e-34	6.82e-09	0.3	0.205	9	chr8	93107393	93107395	+	RUNX1T1	NA	inter	-0.221	0.733
cg24476103	1	chr8:93107298:93108262	hyper	2.57e-34	6.82e-09	0.3	0.205	9	chr8	93108010	93108012	-	RUNX1T1	promoters,introns,intronexonboundaries	inter	-0.275	0.788
cg26959358	1	chr8:93107298:93108262	hyper	2.57e-34	6.82e-09	0.3	0.205	9	chr8	93107603	93107605	+	RUNX1T1	NA	inter	-0.34	0.995
cg01029840	2	chr12:122110467:122110594	hyper	2.18e-24	6.07e-08	0.3	0.294	3	chr12	122110543	122110545	-	MORN3	promoters,1to5kb,intronexonboundaries,exonintronboundaries	inter	-0.257	0.991
cg14192160	2	chr12:122110467:122110594	hyper	2.18e-24	6.07e-08	0.3	0.294	3	chr12	122110593	122110595	-	MORN3	promoters,1to5kb,intronexonboundaries,exonintronboundaries	inter	-0.251	0.867
cg16095767	2	chr12:122110467:122110594	hyper	2.18e-24	6.07e-08	0.3	0.294	3	chr12	122110466	122110468	-	MORN3	1to5kb,introns,intronexonboundaries,exonintronboundaries	inter	-0.237	0.911
cg07378762	3	chr3:169376298:169376618	hyper	1.35e-21	6.65e-07	0.31	0.303	3	chr3	169376469	169376471	-	MECOM	introns	shelves	-0.199	0.91
cg11123595	3	chr3:169376298:169376618	hyper	1.35e-21	6.65e-07	0.31	0.303	3	chr3	169376617	169376619	+	MECOM	NA	shelves	-0.334	0.99
cg25702780	3	chr3:169376298:169376618	hyper	1.35e-21	6.65e-07	0.31	0.303	3	chr3	169376297	169376299	+	MECOM	NA	shelves	-0.33	0.992
cg00169373	4	chr3:50604613:50605269	hyper	4.17e-28	1.5e-06	0.34	0.255	8	chr3	50605268	50605270	-	C3orf18;HEMK1	promoters,introns,intronexonboundaries	islands	-0.239	0.807
cg07638105	4	chr3:50604613:50605269	hyper	4.17e-28	1.5e-06	0.34	0.255	8	chr3	50605145	50605147	+	C3orf18;HEMK1	1to5kb	islands	-0.253	0.451
cg10779423	4	chr3:50604613:50605269	hyper	4.17e-28	1.5e-06	0.34	0.255	8	chr3	50604762	50604764	-	C3orf18	introns,exonintronboundaries	shores	-0.242	0.545
cg11975445	4	chr3:50604613:50605269	hyper	4.17e-28	1.5e-06	0.34	0.255	8	chr3	50604908	50604910	+	C3orf18	1to5kb	islands	-0.189	0.948
cg16614613	4	chr3:50604613:50605269	hyper	4.17e-28	1.5e-06	0.34	0.255	8	chr3	50605257	50605259	-	C3orf18;HEMK1	promoters,introns,intronexonboundaries	islands	-0.291	0.925
cg19233043	4	chr3:50604613:50605269	hyper	4.17e-28	1.5e-06	0.34	0.255	8	chr3	50605002	50605004	-	C3orf18	5UTRs,exons,firstexons,introns,exonintronboundaries	islands	-0.29	0.857
cg23320649	4	chr3:50604613:50605269	hyper	4.17e-28	1.5e-06	0.34	0.255	8	chr3	50604612	50604614	-	C3orf18	introns	shores	-0.0564	0.722
cg24075738	4	chr3:50604613:50605269	hyper	4.17e-28	1.5e-06	0.34	0.255	8	chr3	50605155	50605157	-	C3orf18;HEMK1	5UTRs,exons,firstexons,introns,intronexonboundaries	islands	-0.28	0.642
cg02439438	5	chr1:24739858:24740239	hyper	2.7e-20	2.31e-06	0.3	0.26	4	chr1	24739857	24739859	+	STPG1	1to5kb	islands,shores	-0.176	0.75
cg19362328	5	chr1:24739858:24740239	hyper	2.7e-20	2.31e-06	0.3	0.26	4	chr1	24740238	24740240	-	STPG1	5UTRs,exons,firstexons,introns,intronexonboundaries,exonintronboundaries	islands	-0.235	0.893
cg19510127	5	chr1:24739858:24740239	hyper	2.7e-20	2.31e-06	0.3	0.26	4	chr1	24740009	24740011	-	STPG1	introns,exonintronboundaries	islands	-0.219	0.157
cg23264525	5	chr1:24739858:24740239	hyper	2.7e-20	2.31e-06	0.3	0.26	4	chr1	24739886	24739888	+	STPG1	1to5kb	islands	-0.255	0.957
cg01031032	6	chr3:112051808:112052405	hyper	4.04e-22	2.87e-06	0.28	0.253	6	chr3	112051893	112051895	+	CD200	promoters,exonintronboundaries	islands,shores	-0.376	0.782
cg03329165	6	chr3:112051808:112052405	hyper	4.04e-22	2.87e-06	0.28	0.253	6	chr3	112052217	112052219	+	CD200	introns,exonintronboundaries	islands	-0.322	0.747
cg04367486	6	chr3:112051808:112052405	hyper	4.04e-22	2.87e-06	0.28	0.253	6	chr3	112051990	112051992	-	CD200	NA	islands	-0.314	0.376
cg07251099	6	chr3:112051808:112052405	hyper	4.04e-22	2.87e-06	0.28	0.253	6	chr3	112052404	112052406	-	CD200	NA	islands	-0.343	0.73
cg09006015	6	chr3:112051808:112052405	hyper	4.04e-22	2.87e-06	0.28	0.253	6	chr3	112051907	112051909	+	CD200	promoters,exonintronboundaries	islands	-0.298	0.994
cg10777851	6	chr3:112051808:112052405	hyper	4.04e-22	2.87e-06	0.28	0.253	6	chr3	112051807	112051809	-	CD200	NA	shores	-0.273	0.991
cg01621034	7	chr6:26188969:26190175	hyper	5.1e-28	8.62e-06	0.29	0.21	11	chr6	26190174	26190176	-	HIST1H4D	promoters	shores	-0.0444	0.984
cg06035815	7	chr6:26188969:26190175	hyper	5.1e-28	8.62e-06	0.29	0.21	11	chr6	26189596	26189598	+	HIST1H4D	NA	shores	-0.311	0.961
cg08170869	7	chr6:26188969:26190175	hyper	5.1e-28	8.62e-06	0.29	0.21	11	chr6	26188968	26188970	-	NA	exons,firstexons,3UTRs	shores	-0.364	0.229
cg12315302	7	chr6:26188969:26190175	hyper	5.1e-28	8.62e-06	0.29	0.21	11	chr6	26189339	26189341	-	HIST1H4D	promoters,intronexonboundaries	shores	-0.378	0.941
cg13837913	7	chr6:26188969:26190175	hyper	5.1e-28	8.62e-06	0.29	0.21	11	chr6	26189409	26189411	+	HIST1H4D	NA	shores	-0.352	0.993
cg14611398	7	chr6:26188969:26190175	hyper	5.1e-28	8.62e-06	0.29	0.21	11	chr6	26189174	26189176	+	HIST1H4D	NA	islands	-0.296	0.954
cg16898833	7	chr6:26188969:26190175	hyper	5.1e-28	8.62e-06	0.29	0.21	11	chr6	26189332	26189334	-	HIST1H4D	promoters,intronexonboundaries	shores	-0.358	0.935
cg19884345	7	chr6:26188969:26190175	hyper	5.1e-28	8.62e-06	0.29	0.21	11	chr6	26189378	26189380	-	HIST1H4D	promoters,intronexonboundaries	shores	-0.347	0.985
cg21026663	7	chr6:26188969:26190175	hyper	5.1e-28	8.62e-06	0.29	0.21	11	chr6	26189233	26189235	+	HIST1H4D	NA	islands	-0.397	0.375
cg21438527	7	chr6:26188969:26190175	hyper	5.1e-28	8.62e-06	0.29	0.21	11	chr6	26189354	26189356	+	HIST1H4D	NA	shores	-0.306	0.994
cg27326642	7	chr6:26188969:26190175	hyper	5.1e-28	8.62e-06	0.29	0.21	11	chr6	26189000	26189002	+	HIST1H4D	NA	islands	-0.437	0.463
cg03764161	8	chr11:58911067:58912327	hyper	1.64e-24	9.17e-06	0.31	0.211	9	chr11	58912326	58912328	+	FAM111A	5UTRs,exons,firstexons,introns,exonintronboundaries	shores	-0.31	0.695
cg05198733	8	chr11:58911067:58912327	hyper	1.64e-24	9.17e-06	0.31	0.211	9	chr11	58912051	58912053	-	FAM111A	1to5kb	shores	-0.308	0.996
cg06770568	8	chr11:58911067:58912327	hyper	1.64e-24	9.17e-06	0.31	0.211	9	chr11	58912162	58912164	+	FAM111A	promoters,5UTRs,exons,introns	shores	-0.355	0.951
cg14058754	8	chr11:58911067:58912327	hyper	1.64e-24	9.17e-06	0.31	0.211	9	chr11	58912235	58912237	-	FAM111A	1to5kb	shores	-0.288	0.177
cg14766700	8	chr11:58911067:58912327	hyper	1.64e-24	9.17e-06	0.31	0.211	9	chr11	58911066	58911068	-	AP001258.4;AP001258.5;FAM111A	promoters	shores	-0.104	0.737
cg15723195	8	chr11:58911067:58912327	hyper	1.64e-24	9.17e-06	0.31	0.211	9	chr11	58911844	58911846	+	AP001258.4;FAM111A	promoters,5UTRs,exons,introns	shores	-0.164	0.242
cg18529243	8	chr11:58911067:58912327	hyper	1.64e-24	9.17e-06	0.31	0.211	9	chr11	58911114	58911116	+	AP001258.4;AP001258.5;FAM111A	1to5kb,5UTRs,exons,introns,intronexonboundaries	shores	-0.214	0.722
cg24238205	8	chr11:58911067:58912327	hyper	1.64e-24	9.17e-06	0.31	0.211	9	chr11	58912173	58912175	-	FAM111A	1to5kb	shores	-0.28	0.418
cg25067153	8	chr11:58911067:58912327	hyper	1.64e-24	9.17e-06	0.31	0.211	9	chr11	58912239	58912241	+	FAM111A	promoters,5UTRs,exons,introns,exonintronboundaries	shores	-0.36	0.963
cg01329577	9	chr7:157694404:157698543	hypo	3.74e-18	1.61e-05	-0.18	-0.107	19	chr7	157698542	157698544	+	PTPRN2	NA	shelves	0.0136	0.633
cg01961965	9	chr7:157694404:157698543	hypo	3.74e-18	1.61e-05	-0.18	-0.107	19	chr7	157694403	157694405	+	PTPRN2	NA	islands	0.152	0.341
cg01999622	9	chr7:157694404:157698543	hypo	3.74e-18	1.61e-05	-0.18	-0.107	19	chr7	157694572	157694574	+	PTPRN2	NA	islands	0.107	0.929
cg02041981	9	chr7:157694404:157698543	hypo	3.74e-18	1.61e-05	-0.18	-0.107	19	chr7	157695877	157695879	-	PTPRN2	introns	shores	0.0967	0.935
cg02562602	9	chr7:157694404:157698543	hypo	3.74e-18	1.61e-05	-0.18	-0.107	19	chr7	157694515	157694517	-	PTPRN2	introns	islands	0.0898	0.946
cg02860108	9	chr7:157694404:157698543	hypo	3.74e-18	1.61e-05	-0.18	-0.107	19	chr7	157695229	157695231	+	PTPRN2	NA	islands	0.105	0.783
cg04087039	9	chr7:157694404:157698543	hypo	3.74e-18	1.61e-05	-0.18	-0.107	19	chr7	157697458	157697460	+	PTPRN2	NA	shelves	0.0752	0.995
cg04246957	9	chr7:157694404:157698543	hypo	3.74e-18	1.61e-05	-0.18	-0.107	19	chr7	157696588	157696590	+	PTPRN2	NA	shores	0.069	0.969
cg05874166	9	chr7:157694404:157698543	hypo	3.74e-18	1.61e-05	-0.18	-0.107	19	chr7	157695356	157695358	+	PTPRN2	NA	islands	0.069	0.754
cg06018853	9	chr7:157694404:157698543	hypo	3.74e-18	1.61e-05	-0.18	-0.107	19	chr7	157696838	157696840	+	PTPRN2	NA	shores	0.0626	0.957
cg10322560	9	chr7:157694404:157698543	hypo	3.74e-18	1.61e-05	-0.18	-0.107	19	chr7	157694744	157694746	+	PTPRN2	NA	shores	0.099	0.0864
cg12015948	9	chr7:157694404:157698543	hypo	3.74e-18	1.61e-05	-0.18	-0.107	19	chr7	157697370	157697372	+	PTPRN2	NA	shelves	0.056	0.815
cg14582691	9	chr7:157694404:157698543	hypo	3.74e-18	1.61e-05	-0.18	-0.107	19	chr7	157695025	157695027	+	PTPRN2	NA	islands,shores	0.125	0.853
cg18948899	9	chr7:157694404:157698543	hypo	3.74e-18	1.61e-05	-0.18	-0.107	19	chr7	157695837	157695839	-	PTPRN2	introns	shores	0.0899	0.186
cg19434087	9	chr7:157694404:157698543	hypo	3.74e-18	1.61e-05	-0.18	-0.107	19	chr7	157696663	157696665	-	PTPRN2	introns	shores	0.0787	0.838
cg19437757	9	chr7:157694404:157698543	hypo	3.74e-18	1.61e-05	-0.18	-0.107	19	chr7	157697056	157697058	+	PTPRN2	NA	shores	0.0785	0.786
cg22213057	9	chr7:157694404:157698543	hypo	3.74e-18	1.61e-05	-0.18	-0.107	19	chr7	157697239	157697241	-	PTPRN2	introns	shores	0.101	0.906
cg23447239	9	chr7:157694404:157698543	hypo	3.74e-18	1.61e-05	-0.18	-0.107	19	chr7	157697627	157697629	-	PTPRN2	introns	shelves	0.0884	0.958
cg24500428	9	chr7:157694404:157698543	hypo	3.74e-18	1.61e-05	-0.18	-0.107	19	chr7	157695746	157695748	-	PTPRN2	introns	shores	0.0543	0.0434
cg06848148	10	chr2:137747719:137748833	hyper	3.86e-20	3.73e-05	0.17	0.139	7	chr2	137748454	137748456	-	THSD7B	NA	inter	-0.084	0.564
cg07412043	10	chr2:137747719:137748833	hyper	3.86e-20	3.73e-05	0.17	0.139	7	chr2	137748365	137748367	-	THSD7B	NA	inter	-0.129	0.909
cg08084967	10	chr2:137747719:137748833	hyper	3.86e-20	3.73e-05	0.17	0.139	7	chr2	137747718	137747720	-	THSD7B	NA	inter	-0.0738	0.22
cg08231096	10	chr2:137747719:137748833	hyper	3.86e-20	3.73e-05	0.17	0.139	7	chr2	137748459	137748461	-	THSD7B	NA	inter	-0.0733	0.537
cg11746464	10	chr2:137747719:137748833	hyper	3.86e-20	3.73e-05	0.17	0.139	7	chr2	137748832	137748834	-	THSD7B	NA	inter	-0.0767	0.519
cg15750500	10	chr2:137747719:137748833	hyper	3.86e-20	3.73e-05	0.17	0.139	7	chr2	137748381	137748383	+	THSD7B	promoters,introns,exonintronboundaries	inter	-0.0352	0.3
cg25714147	10	chr2:137747719:137748833	hyper	3.86e-20	3.73e-05	0.17	0.139	7	chr2	137747981	137747983	+	THSD7B	promoters,introns	inter	-0.0968	0.373
cg05238741	11	chr12:52214119:52215216	hyper	2.4e-16	7.31e-05	0.24	0.205	6	chr12	52214757	52214759	+	FIGNL2	NA	islands	-0.297	0.685
cg07375978	11	chr12:52214119:52215216	hyper	2.4e-16	7.31e-05	0.24	0.205	6	chr12	52214319	52214321	+	FIGNL2	NA	islands	-0.228	0.835
cg11869007	11	chr12:52214119:52215216	hyper	2.4e-16	7.31e-05	0.24	0.205	6	chr12	52215215	52215217	+	FIGNL2	NA	islands	-0.134	0.732
cg18259930	11	chr12:52214119:52215216	hyper	2.4e-16	7.31e-05	0.24	0.205	6	chr12	52215033	52215035	-	FIGNL2	cds,exons	islands	-0.249	0.924
cg19495013	11	chr12:52214119:52215216	hyper	2.4e-16	7.31e-05	0.24	0.205	6	chr12	52214118	52214120	-	NA	exons,3UTRs	shores	-0.207	0.953
cg19856499	11	chr12:52214119:52215216	hyper	2.4e-16	7.31e-05	0.24	0.205	6	chr12	52215041	52215043	-	FIGNL2	cds,exons	islands	-0.262	0.977
cg00946992	12	chr14:29227941:29229455	hyper	1.56e-20	8.26e-05	0.24	0.19	9	chr14	29227968	29227970	-	FOXG1-AS1	intergenic	inter	-0.238	0.991
cg04723401	12	chr14:29227941:29229455	hyper	1.56e-20	8.26e-05	0.24	0.19	9	chr14	29229248	29229250	-	FOXG1-AS1	intergenic	inter	-0.253	0.915
cg05359130	12	chr14:29227941:29229455	hyper	1.56e-20	8.26e-05	0.24	0.19	9	chr14	29228969	29228971	-	FOXG1-AS1	intergenic	inter	-0.261	0.991
cg05857941	12	chr14:29227941:29229455	hyper	1.56e-20	8.26e-05	0.24	0.19	9	chr14	29229454	29229456	-	FOXG1-AS1	intergenic	inter	-0.251	0.992
cg08273957	12	chr14:29227941:29229455	hyper	1.56e-20	8.26e-05	0.24	0.19	9	chr14	29227940	29227942	+	FOXG1-AS1	intergenic	inter	-0.204	0.303
cg15925383	12	chr14:29227941:29229455	hyper	1.56e-20	8.26e-05	0.24	0.19	9	chr14	29228402	29228404	+	FOXG1-AS1	intergenic	inter	-0.242	0.99
cg16791619	12	chr14:29227941:29229455	hyper	1.56e-20	8.26e-05	0.24	0.19	9	chr14	29228939	29228941	-	FOXG1-AS1	intergenic	inter	-0.324	0.93
cg20286114	12	chr14:29227941:29229455	hyper	1.56e-20	8.26e-05	0.24	0.19	9	chr14	29228264	29228266	-	FOXG1-AS1	intergenic	inter	-0.259	0.78
cg21886425	12	chr14:29227941:29229455	hyper	1.56e-20	8.26e-05	0.24	0.19	9	chr14	29228475	29228477	-	FOXG1-AS1	intergenic	inter	-0.341	0.985
cg07882836	13	chr6:43276478:43276781	hyper	3.15e-22	0.000115	0.24	0.166	9	chr6	43276572	43276574	-	CRIP3;RP11-480N24.3;ZNF318	promoters,intronexonboundaries,exonintronboundaries	islands	-0.166	0.889
cg11982736	13	chr6:43276478:43276781	hyper	3.15e-22	0.000115	0.24	0.166	9	chr6	43276569	43276571	-	CRIP3;RP11-480N24.3;ZNF318	promoters,intronexonboundaries,exonintronboundaries	islands	-0.152	0.9
cg13097407	13	chr6:43276478:43276781	hyper	3.15e-22	0.000115	0.24	0.166	9	chr6	43276657	43276659	-	CRIP3;RP11-480N24.3;ZNF318	promoters,intronexonboundaries,exonintronboundaries	islands	-0.131	0.926
cg14238325	13	chr6:43276478:43276781	hyper	3.15e-22	0.000115	0.24	0.166	9	chr6	43276780	43276782	-	CRIP3;RP11-480N24.3;ZNF318	promoters	shores	-0.22	0.987
cg18735214	13	chr6:43276478:43276781	hyper	3.15e-22	0.000115	0.24	0.166	9	chr6	43276755	43276757	+	CRIP3;RP11-480N24.3;ZNF318	NA	shores	-0.0975	0.995
cg18857062	13	chr6:43276478:43276781	hyper	3.15e-22	0.000115	0.24	0.166	9	chr6	43276477	43276479	-	CRIP3;RP11-480N24.3;ZNF318	introns,intronexonboundaries,exonintronboundaries	islands	-0.075	0.992
cg21109265	13	chr6:43276478:43276781	hyper	3.15e-22	0.000115	0.24	0.166	9	chr6	43276646	43276648	-	CRIP3;RP11-480N24.3;ZNF318	promoters,intronexonboundaries,exonintronboundaries	islands	-0.128	0.964
cg25610702	13	chr6:43276478:43276781	hyper	3.15e-22	0.000115	0.24	0.166	9	chr6	43276743	43276745	+	CRIP3;RP11-480N24.3;ZNF318	NA	shores	-0.124	0.845
cg27291698	13	chr6:43276478:43276781	hyper	3.15e-22	0.000115	0.24	0.166	9	chr6	43276577	43276579	-	CRIP3;RP11-480N24.3;ZNF318	promoters,intronexonboundaries,exonintronboundaries	islands	-0.155	0.865
cg05551825	14	chr7:5735123:5735129	hyper	1.1e-12	0.000135	0.18	0.167	2	chr7	5735128	5735130	+	RNF216	NA	inter	-0.229	0.276
cg21637392	14	chr7:5735123:5735129	hyper	1.1e-12	0.000135	0.18	0.167	2	chr7	5735122	5735124	+	RNF216	NA	inter	-0.243	0.476
cg01536011	15	chr8:101170019:101171646	hyper	3.87e-31	0.000252	0.23	0.144	17	chr8	101170576	101170578	+	SPAG1;Y_RNA	5UTRs,exons,firstexons,introns	islands	-0.31	0.774
cg04958845	15	chr8:101170019:101171646	hyper	3.87e-31	0.000252	0.23	0.144	17	chr8	101170201	101170203	+	SPAG1;Y_RNA	promoters,exonintronboundaries	islands	-0.229	0.971
cg05833318	15	chr8:101170019:101171646	hyper	3.87e-31	0.000252	0.23	0.144	17	chr8	101170643	101170645	+	SPAG1;Y_RNA	5UTRs,exons,firstexons,introns,exonintronboundaries	islands	-0.276	0.975
cg06768655	15	chr8:101170019:101171646	hyper	3.87e-31	0.000252	0.23	0.144	17	chr8	101170564	101170566	+	SPAG1;Y_RNA	5UTRs,exons,firstexons,introns	islands	-0.317	0.991
cg06993761	15	chr8:101170019:101171646	hyper	3.87e-31	0.000252	0.23	0.144	17	chr8	101170140	101170142	+	SPAG1;Y_RNA	promoters	shores	-0.199	0.98
cg07239293	15	chr8:101170019:101171646	hyper	3.87e-31	0.000252	0.23	0.144	17	chr8	101170670	101170672	+	SPAG1;Y_RNA	5UTRs,exons,firstexons,introns,exonintronboundaries	islands	-0.306	0.956
cg08198517	15	chr8:101170019:101171646	hyper	3.87e-31	0.000252	0.23	0.144	17	chr8	101170221	101170223	+	SPAG1;Y_RNA	promoters,exonintronboundaries	islands	-0.209	0.897
cg08681365	15	chr8:101170019:101171646	hyper	3.87e-31	0.000252	0.23	0.144	17	chr8	101170047	101170049	-	SPAG1;Y_RNA	NA	shores	-0.126	0.922
cg11192808	15	chr8:101170019:101171646	hyper	3.87e-31	0.000252	0.23	0.144	17	chr8	101170184	101170186	+	SPAG1;Y_RNA	promoters,exonintronboundaries	islands	-0.168	0.825
cg11997853	15	chr8:101170019:101171646	hyper	3.87e-31	0.000252	0.23	0.144	17	chr8	101171645	101171647	+	SPAG1	introns	shores	0.0648	0.353
cg16150678	15	chr8:101170019:101171646	hyper	3.87e-31	0.000252	0.23	0.144	17	chr8	101170368	101170370	+	SPAG1;Y_RNA	promoters,introns,exonintronboundaries	islands	-0.271	0.971
cg16192717	15	chr8:101170019:101171646	hyper	3.87e-31	0.000252	0.23	0.144	17	chr8	101170526	101170528	+	SPAG1;Y_RNA	promoters,introns,exonintronboundaries	islands	-0.255	0.993
cg20295949	15	chr8:101170019:101171646	hyper	3.87e-31	0.000252	0.23	0.144	17	chr8	101170028	101170030	-	SPAG1;Y_RNA	NA	shores	-0.155	0.774
cg20857228	15	chr8:101170019:101171646	hyper	3.87e-31	0.000252	0.23	0.144	17	chr8	101170191	101170193	+	SPAG1;Y_RNA	promoters,exonintronboundaries	islands	-0.224	0.955
cg21536042	15	chr8:101170019:101171646	hyper	3.87e-31	0.000252	0.23	0.144	17	chr8	101170030	101170032	-	SPAG1;Y_RNA	NA	shores	-0.127	0.874
cg27170159	15	chr8:101170019:101171646	hyper	3.87e-31	0.000252	0.23	0.144	17	chr8	101170018	101170020	-	SPAG1;Y_RNA	NA	shores	-0.0741	0.511
cg27537600	15	chr8:101170019:101171646	hyper	3.87e-31	0.000252	0.23	0.144	17	chr8	101170390	101170392	+	SPAG1;Y_RNA	promoters,introns,exonintronboundaries	islands	-0.251	0.887
cg00684125	16	chr7:21208923:21209781	hyper	6.86e-17	0.000534	0.21	0.167	7	chr7	21209164	21209166	+	NA	intergenic	inter	-0.437	0.762
cg08701183	16	chr7:21208923:21209781	hyper	6.86e-17	0.000534	0.21	0.167	7	chr7	21209780	21209782	-	NA	intergenic	inter	-0.35	0.823
cg16448636	16	chr7:21208923:21209781	hyper	6.86e-17	0.000534	0.21	0.167	7	chr7	21209508	21209510	-	NA	intergenic	inter	-0.3	0.853
cg20400838	16	chr7:21208923:21209781	hyper	6.86e-17	0.000534	0.21	0.167	7	chr7	21208922	21208924	+	NA	intergenic	inter	-0.344	0.831
cg24803391	16	chr7:21208923:21209781	hyper	6.86e-17	0.000534	0.21	0.167	7	chr7	21209337	21209339	+	NA	intergenic	inter	-0.374	0.745
cg27385193	16	chr7:21208923:21209781	hyper	6.86e-17	0.000534	0.21	0.167	7	chr7	21208953	21208955	+	NA	intergenic	inter	-0.423	0.707
cg27508620	16	chr7:21208923:21209781	hyper	6.86e-17	0.000534	0.21	0.167	7	chr7	21209724	21209726	+	NA	intergenic	inter	-0.317	0.237
cg05569784	17	chr6:26087607:26088446	hyper	4.96e-14	0.000554	0.29	0.241	6	chr6	26087614	26087616	+	HFE;HIST1H2BB	1to5kb,5UTRs,exons,firstexons,exonintronboundaries	inter	-0.288	0.964
cg06892726	17	chr6:26087607:26088446	hyper	4.96e-14	0.000554	0.29	0.241	6	chr6	26087606	26087608	+	HFE;HIST1H2BB	1to5kb,5UTRs,exons,firstexons,exonintronboundaries	inter	-0.387	0.949
cg08015801	17	chr6:26087607:26088446	hyper	4.96e-14	0.000554	0.29	0.241	6	chr6	26088039	26088041	-	HFE;HIST1H2BB	NA	inter	-0.269	0.96
cg08320659	17	chr6:26087607:26088446	hyper	4.96e-14	0.000554	0.29	0.241	6	chr6	26088201	26088203	+	HFE;HIST1H2BB	1to5kb,introns	inter	-0.414	0.994
cg19320816	17	chr6:26087607:26088446	hyper	4.96e-14	0.000554	0.29	0.241	6	chr6	26087775	26087777	+	HFE;HIST1H2BB	1to5kb,introns,exonintronboundaries	inter	-0.375	0.556
cg20485758	17	chr6:26087607:26088446	hyper	4.96e-14	0.000554	0.29	0.241	6	chr6	26088445	26088447	-	HFE;HIST1H2BB	NA	inter	-0.323	0.398
cg06382294	18	chr19:12951996:12952280	hyper	1.05e-14	0.00056	0.28	0.198	4	chr19	12951995	12951997	+	HOOK2;MAST1	introns,intronexonboundaries,exonintronboundaries	shores	-0.159	0.86
cg14183976	18	chr19:12951996:12952280	hyper	1.05e-14	0.00056	0.28	0.198	4	chr19	12952025	12952027	+	HOOK2;MAST1	introns,exonintronboundaries	islands	-0.111	0.991
cg25756435	18	chr19:12951996:12952280	hyper	1.05e-14	0.00056	0.28	0.198	4	chr19	12952128	12952130	+	HOOK2;MAST1	introns	islands	-0.187	0.988
cg26571127	18	chr19:12951996:12952280	hyper	1.05e-14	0.00056	0.28	0.198	4	chr19	12952279	12952281	-	HOOK2;MAST1	NA	islands	-0.115	0.981
cg13465955	19	chr19:7953054:7953984	hyper	1.77e-24	0.00061	0.33	0.18	10	chr19	7953353	7953355	-	LRRC8E;RNA5SP463	NA	islands	-0.197	0.992
cg17494927	19	chr19:7953054:7953984	hyper	1.77e-24	0.00061	0.33	0.18	10	chr19	7953070	7953072	+	LRRC8E;RNA5SP463	promoters	shores	-0.0293	0.595
cg17731776	19	chr19:7953054:7953984	hyper	1.77e-24	0.00061	0.33	0.18	10	chr19	7953053	7953055	-	LRRC8E;RNA5SP463	NA	shores	0.0196	0.994
cg19281083	19	chr19:7953054:7953984	hyper	1.77e-24	0.00061	0.33	0.18	10	chr19	7953439	7953441	-	LRRC8E;RNA5SP463	NA	islands	-0.234	0.49
cg21215336	19	chr19:7953054:7953984	hyper	1.77e-24	0.00061	0.33	0.18	10	chr19	7953704	7953706	-	LRRC8E	NA	islands	-0.124	0.907
cg24000285	19	chr19:7953054:7953984	hyper	1.77e-24	0.00061	0.33	0.18	10	chr19	7953428	7953430	-	LRRC8E;RNA5SP463	NA	islands	-0.21	0.772
cg24121733	19	chr19:7953054:7953984	hyper	1.77e-24	0.00061	0.33	0.18	10	chr19	7953983	7953985	+	LRRC8E	introns	shores	-0.0311	0.982
cg24321467	19	chr19:7953054:7953984	hyper	1.77e-24	0.00061	0.33	0.18	10	chr19	7953430	7953432	-	LRRC8E;RNA5SP463	NA	islands	-0.187	0.286
cg26149920	19	chr19:7953054:7953984	hyper	1.77e-24	0.00061	0.33	0.18	10	chr19	7953080	7953082	-	LRRC8E;RNA5SP463	NA	shores	-0.0591	0.905
cg27615578	19	chr19:7953054:7953984	hyper	1.77e-24	0.00061	0.33	0.18	10	chr19	7953280	7953282	+	LRRC8E;RNA5SP463	promoters	islands,shores	-0.235	0.632
cg01978549	20	chr11:32851087:32851950	hyper	8.75e-20	0.000618	0.18	0.111	11	chr11	32851086	32851088	-	PRRG4	NA	shores	-0.0851	0.907
cg03081205	20	chr11:32851087:32851950	hyper	8.75e-20	0.000618	0.18	0.111	11	chr11	32851370	32851372	+	PRRG4	promoters	islands	-0.194	0.773
cg06972381	20	chr11:32851087:32851950	hyper	8.75e-20	0.000618	0.18	0.111	11	chr11	32851377	32851379	+	PRRG4	promoters	islands	-0.17	0.693
cg09919787	20	chr11:32851087:32851950	hyper	8.75e-20	0.000618	0.18	0.111	11	chr11	32851355	32851357	+	PRRG4	promoters	islands	-0.173	0.96
cg12956209	20	chr11:32851087:32851950	hyper	8.75e-20	0.000618	0.18	0.111	11	chr11	32851239	32851241	+	PRRG4	promoters	islands	-0.137	0.937
cg13265437	20	chr11:32851087:32851950	hyper	8.75e-20	0.000618	0.18	0.111	11	chr11	32851259	32851261	+	PRRG4	promoters	islands	-0.183	0.994
cg13770088	20	chr11:32851087:32851950	hyper	8.75e-20	0.000618	0.18	0.111	11	chr11	32851360	32851362	+	PRRG4	promoters	islands	-0.213	0.835
cg14609458	20	chr11:32851087:32851950	hyper	8.75e-20	0.000618	0.18	0.111	11	chr11	32851176	32851178	-	PRRG4	NA	islands	-0.0914	0.982
cg14700820	20	chr11:32851087:32851950	hyper	8.75e-20	0.000618	0.18	0.111	11	chr11	32851345	32851347	+	PRRG4	promoters	islands	-0.198	0.62
cg19005368	20	chr11:32851087:32851950	hyper	8.75e-20	0.000618	0.18	0.111	11	chr11	32851949	32851951	-	PRRG4	NA	islands	-0.092	0.991
cg23846459	20	chr11:32851087:32851950	hyper	8.75e-20	0.000618	0.18	0.111	11	chr11	32851530	32851532	-	PRRG4	NA	islands	-0.194	0.97
cg06410510	21	chr2:107456855:107458180	hyper	7.75e-11	0.000684	0.18	0.145	4	chr2	107458058	107458060	-	ST6GAL2	introns	shores	-0.201	0.495
cg08775629	21	chr2:107456855:107458180	hyper	7.75e-11	0.000684	0.18	0.145	4	chr2	107457755	107457757	+	ST6GAL2	NA	shores	-0.162	0.917
cg16331492	21	chr2:107456855:107458180	hyper	7.75e-11	0.000684	0.18	0.145	4	chr2	107456854	107456856	-	AC016994.2;ST6GAL2	introns	shelves	-0.188	0.36
cg17277248	21	chr2:107456855:107458180	hyper	7.75e-11	0.000684	0.18	0.145	4	chr2	107458179	107458181	-	ST6GAL2	introns	shores	-0.182	0.347
cg07587796	22	chr4:111397134:111398146	hyper	1.21e-22	0.000921	0.21	0.124	11	chr4	111397400	111397402	+	ENPEP	5UTRs,exons,firstexons	shores	-0.184	0.64
cg08310176	22	chr4:111397134:111398146	hyper	1.21e-22	0.000921	0.21	0.124	11	chr4	111398145	111398147	+	ENPEP	cds,exons,firstexons,exonintronboundaries	shores	-0.145	0.818
cg09248380	22	chr4:111397134:111398146	hyper	1.21e-22	0.000921	0.21	0.124	11	chr4	111397189	111397191	-	ENPEP	NA	shores	-0.216	0.686
cg15406387	22	chr4:111397134:111398146	hyper	1.21e-22	0.000921	0.21	0.124	11	chr4	111397331	111397333	+	ENPEP	5UTRs,exons,firstexons	shores	-0.204	0.269
cg15711616	22	chr4:111397134:111398146	hyper	1.21e-22	0.000921	0.21	0.124	11	chr4	111397760	111397762	-	ENPEP	NA	islands	-0.0515	0.815
cg15810415	22	chr4:111397134:111398146	hyper	1.21e-22	0.000921	0.21	0.124	11	chr4	111397133	111397135	-	ENPEP	NA	shores	-0.206	0.798
cg17854440	22	chr4:111397134:111398146	hyper	1.21e-22	0.000921	0.21	0.124	11	chr4	111397580	111397582	-	ENPEP	NA	shores	-0.123	0.0592
cg18944383	22	chr4:111397134:111398146	hyper	1.21e-22	0.000921	0.21	0.124	11	chr4	111397178	111397180	-	ENPEP	NA	shores	-0.0908	0.583
cg20773127	22	chr4:111397134:111398146	hyper	1.21e-22	0.000921	0.21	0.124	11	chr4	111397154	111397156	+	ENPEP	promoters	shores	-0.212	0.906
cg22888902	22	chr4:111397134:111398146	hyper	1.21e-22	0.000921	0.21	0.124	11	chr4	111398041	111398043	+	ENPEP	cds,exons,firstexons,exonintronboundaries	islands	-0.125	0.538
cg23169614	22	chr4:111397134:111398146	hyper	1.21e-22	0.000921	0.21	0.124	11	chr4	111398087	111398089	-	ENPEP	NA	islands	-0.108	0.869
cg04991452	23	chr14:106306830:106307623	hypo	1.27e-12	0.00105	-0.17	-0.111	4	chr14	106306928	106306930	+	IGHD;IGHG1;IGHG3	NA	inter	0.11	0.944
cg13106215	23	chr14:106306830:106307623	hypo	1.27e-12	0.00105	-0.17	-0.111	4	chr14	106306829	106306831	+	IGHD;IGHG1;IGHG3	NA	inter	0.0694	0.982
cg19571360	23	chr14:106306830:106307623	hypo	1.27e-12	0.00105	-0.17	-0.111	4	chr14	106307029	106307031	+	IGHD;IGHG1;IGHG3	NA	inter	0.131	0.215
cg20902104	23	chr14:106306830:106307623	hypo	1.27e-12	0.00105	-0.17	-0.111	4	chr14	106307622	106307624	-	IGHD;IGHG1;IGHG3	introns,intronexonboundaries	inter	0.085	0.955
cg03220124	24	chr17:54756052:54756378	hyper	8.49e-12	0.00112	0.23	0.173	3	chr17	54756136	54756138	+	NA	intergenic	inter	-0.17	0.985
cg05303057	24	chr17:54756052:54756378	hyper	8.49e-12	0.00112	0.23	0.173	3	chr17	54756051	54756053	-	NA	intergenic	inter	-0.264	0.915
cg22268760	24	chr17:54756052:54756378	hyper	8.49e-12	0.00112	0.23	0.173	3	chr17	54756377	54756379	-	NA	intergenic	inter	-0.179	0.965
cg00659667	25	chr1:24741723:24743492	hyper	1.14e-26	0.00121	0.21	0.12	15	chr1	24742109	24742111	-	NIPAL3;STPG1	promoters,1to5kb	shores	-0.111	0.931
cg02976090	25	chr1:24741723:24743492	hyper	1.14e-26	0.00121	0.21	0.12	15	chr1	24742248	24742250	+	NIPAL3;STPG1	5UTRs,exons,firstexons,exonintronboundaries	shores	-0.135	0.695
cg08656267	25	chr1:24741723:24743492	hyper	1.14e-26	0.00121	0.21	0.12	15	chr1	24742165	24742167	+	NIPAL3;STPG1	promoters	shores	-0.129	0.991
cg08936898	25	chr1:24741723:24743492	hyper	1.14e-26	0.00121	0.21	0.12	15	chr1	24741849	24741851	+	NIPAL3;STPG1	promoters	shores	-0.126	0.119
cg09059178	25	chr1:24741723:24743492	hyper	1.14e-26	0.00121	0.21	0.12	15	chr1	24742198	24742200	-	NIPAL3;STPG1	promoters,1to5kb	shores	-0.0973	0.89
cg12299829	25	chr1:24741723:24743492	hyper	1.14e-26	0.00121	0.21	0.12	15	chr1	24742323	24742325	-	NIPAL3;STPG1	promoters,1to5kb	shores	-0.0841	0.994
cg15561201	25	chr1:24741723:24743492	hyper	1.14e-26	0.00121	0.21	0.12	15	chr1	24742517	24742519	-	NIPAL3;STPG1	promoters,1to5kb	shores	-0.096	0.821
cg15697160	25	chr1:24741723:24743492	hyper	1.14e-26	0.00121	0.21	0.12	15	chr1	24743491	24743493	+	NIPAL3;STPG1	introns	shores	-0.066	0.561
cg16261730	25	chr1:24741723:24743492	hyper	1.14e-26	0.00121	0.21	0.12	15	chr1	24742017	24742019	+	NIPAL3;STPG1	promoters	shores	-0.137	0.877
cg18323236	25	chr1:24741723:24743492	hyper	1.14e-26	0.00121	0.21	0.12	15	chr1	24743028	24743030	+	NIPAL3;STPG1	introns	islands	-0.149	0.543
cg20279402	25	chr1:24741723:24743492	hyper	1.14e-26	0.00121	0.21	0.12	15	chr1	24742878	24742880	+	NIPAL3;STPG1	introns	islands	-0.126	0.878
cg21298759	25	chr1:24741723:24743492	hyper	1.14e-26	0.00121	0.21	0.12	15	chr1	24741722	24741724	+	NIPAL3;STPG1	promoters	shores	-0.0744	0.759
cg21685234	25	chr1:24741723:24743492	hyper	1.14e-26	0.00121	0.21	0.12	15	chr1	24742671	24742673	+	NIPAL3;STPG1	introns	islands,shores	-0.118	0.874
cg25381754	25	chr1:24741723:24743492	hyper	1.14e-26	0.00121	0.21	0.12	15	chr1	24742200	24742202	-	NIPAL3;STPG1	promoters,1to5kb	shores	-0.112	0.82
cg26935265	25	chr1:24741723:24743492	hyper	1.14e-26	0.00121	0.21	0.12	15	chr1	24742140	24742142	+	NIPAL3;STPG1	promoters	shores	-0.125	0.978
cg13439181	26	chr9:35757158:35757314	hyper	3.25e-09	0.00122	0.24	0.237	2	chr9	35757157	35757159	-	MSMP;RGP1;RP11-112J3.15	1to5kb	islands	-0.179	0.955
cg20227976	26	chr9:35757158:35757314	hyper	3.25e-09	0.00122	0.24	0.237	2	chr9	35757313	35757315	+	MSMP;RGP1;RP11-112J3.15	NA	islands	-0.19	0.952
cg00105403	27	chr5:15385796:15385947	hyper	1.18e-09	0.00133	0.17	0.156	2	chr5	15385946	15385948	+	NA	intergenic	inter	-0.139	0.53
cg27607283	27	chr5:15385796:15385947	hyper	1.18e-09	0.00133	0.17	0.156	2	chr5	15385795	15385797	-	NA	intergenic	inter	-0.159	0.304
cg00061635	28	chr17:8311594:8311836	hyper	3.46e-11	0.00153	0.18	0.16	4	chr17	8311835	8311837	-	NA	intergenic	inter	-0.115	0.884
cg00562598	28	chr17:8311594:8311836	hyper	3.46e-11	0.00153	0.18	0.16	4	chr17	8311593	8311595	-	NA	intergenic	inter	-0.0301	0.992
cg14191955	28	chr17:8311594:8311836	hyper	3.46e-11	0.00153	0.18	0.16	4	chr17	8311634	8311636	-	NA	intergenic	inter	-0.0522	0.738
cg15406343	28	chr17:8311594:8311836	hyper	3.46e-11	0.00153	0.18	0.16	4	chr17	8311699	8311701	-	NA	intergenic	inter	-0.0276	0.882
cg01555791	29	chr17:1011493:1013317	hyper	2.56e-21	0.00158	0.22	0.14	9	chr17	1012287	1012289	+	ABR	NA	islands	-0.232	0.735
cg06968724	29	chr17:1011493:1013317	hyper	2.56e-21	0.00158	0.22	0.14	9	chr17	1012578	1012580	-	ABR	promoters,introns	islands	-0.275	0.981
cg15369512	29	chr17:1011493:1013317	hyper	2.56e-21	0.00158	0.22	0.14	9	chr17	1012966	1012968	-	ABR	promoters,introns	islands	-0.186	0.716
cg17208740	29	chr17:1011493:1013317	hyper	2.56e-21	0.00158	0.22	0.14	9	chr17	1011492	1011494	-	ABR	introns	shores	-0.104	0.952
cg23283335	29	chr17:1011493:1013317	hyper	2.56e-21	0.00158	0.22	0.14	9	chr17	1013316	1013318	-	ABR	promoters,introns	shores	-0.145	0.386
cg23568341	29	chr17:1011493:1013317	hyper	2.56e-21	0.00158	0.22	0.14	9	chr17	1011973	1011975	+	ABR	NA	islands	-0.308	0.863
cg24437429	29	chr17:1011493:1013317	hyper	2.56e-21	0.00158	0.22	0.14	9	chr17	1012417	1012419	-	ABR	promoters,introns,intronexonboundaries	islands	-0.18	0.92
cg24479027	29	chr17:1011493:1013317	hyper	2.56e-21	0.00158	0.22	0.14	9	chr17	1012575	1012577	-	ABR	promoters,introns	islands	-0.296	0.968
cg27016262	29	chr17:1011493:1013317	hyper	2.56e-21	0.00158	0.22	0.14	9	chr17	1012834	1012836	+	ABR	NA	islands	-0.221	0.943
cg02255004	30	chr4:80748552:80748660	hyper	1.18e-08	0.00186	0.19	0.193	2	chr4	80748659	80748661	-	PCAT4	NA	inter	-0.199	0.206
cg07124719	30	chr4:80748552:80748660	hyper	1.18e-08	0.00186	0.19	0.193	2	chr4	80748551	80748553	-	PCAT4	NA	inter	-0.168	0.695
cg08278648	31	chr17:27503437:27503924	hyper	4.55e-11	0.0023	0.25	0.184	4	chr17	27503703	27503705	+	MYO18A	NA	islands	-0.128	0.99
cg08352292	31	chr17:27503437:27503924	hyper	4.55e-11	0.0023	0.25	0.184	4	chr17	27503755	27503757	-	MYO18A	5UTRs,exons,firstexons,introns,intronexonboundaries,exonintronboundaries	islands	-0.137	0.995
cg23952189	31	chr17:27503437:27503924	hyper	4.55e-11	0.0023	0.25	0.184	4	chr17	27503923	27503925	-	MYO18A	promoters,introns,intronexonboundaries	islands	-0.145	0.89
cg24081873	31	chr17:27503437:27503924	hyper	4.55e-11	0.0023	0.25	0.184	4	chr17	27503436	27503438	-	MYO18A	introns,exonintronboundaries	shores	-0.0638	0.991
cg02508881	32	chr8:142215736:142216276	hyper	9.5e-16	0.00262	0.3	0.213	4	chr8	142216118	142216120	-	NA	intergenic	islands	-0.273	0.893
cg06768944	32	chr8:142215736:142216276	hyper	9.5e-16	0.00262	0.3	0.213	4	chr8	142216275	142216277	+	NA	intergenic	islands	-0.26	0.507
cg09940032	32	chr8:142215736:142216276	hyper	9.5e-16	0.00262	0.3	0.213	4	chr8	142215735	142215737	+	NA	intergenic	islands	-0.231	0.968
cg16788286	32	chr8:142215736:142216276	hyper	9.5e-16	0.00262	0.3	0.213	4	chr8	142216030	142216032	-	NA	intergenic	islands	-0.309	0.946
cg04055919	33	chr17:16487631:16488023	hypo	2.11e-15	0.00284	-0.19	-0.121	5	chr17	16487714	16487716	+	NA	intergenic	islands	-0.00653	0.993
cg04499545	33	chr17:16487631:16488023	hypo	2.11e-15	0.00284	-0.19	-0.121	5	chr17	16487769	16487771	-	NA	intergenic	islands	0.0325	0.906
cg08749735	33	chr17:16487631:16488023	hypo	2.11e-15	0.00284	-0.19	-0.121	5	chr17	16488022	16488024	-	NA	intergenic	shores	-0.0101	0.985
cg13352302	33	chr17:16487631:16488023	hypo	2.11e-15	0.00284	-0.19	-0.121	5	chr17	16487630	16487632	+	NA	intergenic	shores	0.0168	0.749
cg25837480	33	chr17:16487631:16488023	hypo	2.11e-15	0.00284	-0.19	-0.121	5	chr17	16487820	16487822	+	NA	intergenic	islands	0.00308	0.982
cg02273846	34	chr14:29242040:29244278	hyper	5.3e-18	0.00313	0.3	0.151	12	chr14	29242822	29242824	+	LINC01551	introns,exonintronboundaries	shores	-0.159	0.798
cg03505995	34	chr14:29242040:29244278	hyper	5.3e-18	0.00313	0.3	0.151	12	chr14	29244152	29244154	+	LINC01551	introns	shores	-0.336	0.666
cg04184232	34	chr14:29242040:29244278	hyper	5.3e-18	0.00313	0.3	0.151	12	chr14	29243233	29243235	+	LINC01551	introns	shores	-0.305	0.292
cg04991036	34	chr14:29242040:29244278	hyper	5.3e-18	0.00313	0.3	0.151	12	chr14	29243761	29243763	-	LINC01551	NA	islands	-0.184	0.803
cg06779110	34	chr14:29242040:29244278	hyper	5.3e-18	0.00313	0.3	0.151	12	chr14	29243172	29243174	-	LINC01551	NA	shores	-0.246	0.954
cg17007640	34	chr14:29242040:29244278	hyper	5.3e-18	0.00313	0.3	0.151	12	chr14	29243503	29243505	-	LINC01551	NA	islands	-0.189	0.882
cg18875371	34	chr14:29242040:29244278	hyper	5.3e-18	0.00313	0.3	0.151	12	chr14	29244184	29244186	+	LINC01551	introns	shores	-0.309	0.952
cg21195256	34	chr14:29242040:29244278	hyper	5.3e-18	0.00313	0.3	0.151	12	chr14	29244277	29244279	+	LINC01551	introns	shores	-0.276	0.162
cg21542248	34	chr14:29242040:29244278	hyper	5.3e-18	0.00313	0.3	0.151	12	chr14	29243621	29243623	+	LINC01551	introns	islands	-0.187	0.99
cg22337128	34	chr14:29242040:29244278	hyper	5.3e-18	0.00313	0.3	0.151	12	chr14	29243403	29243405	+	LINC01551	introns	islands,shores	-0.277	0.979
cg22400166	34	chr14:29242040:29244278	hyper	5.3e-18	0.00313	0.3	0.151	12	chr14	29242039	29242041	+	LINC01551	cds,exons,firstexons,exonintronboundaries	shores	-0.3	0.893
cg23302649	34	chr14:29242040:29244278	hyper	5.3e-18	0.00313	0.3	0.151	12	chr14	29243689	29243691	+	LINC01551	introns	islands	-0.217	0.833
cg00499475	35	chr12:115120789:115122304	hypo	7.06e-22	0.00335	-0.12	-0.0762	14	chr12	115122303	115122305	-	TBX3	promoters	islands	0.0183	0.66
cg02121943	35	chr12:115120789:115122304	hypo	7.06e-22	0.00335	-0.12	-0.0762	14	chr12	115121488	115121490	+	TBX3	NA	islands	0.00781	0.918
cg08330778	35	chr12:115120789:115122304	hypo	7.06e-22	0.00335	-0.12	-0.0762	14	chr12	115122027	115122029	-	TBX3	promoters,intronexonboundaries	islands	0.016	0.983
cg10330024	35	chr12:115120789:115122304	hypo	7.06e-22	0.00335	-0.12	-0.0762	14	chr12	115121214	115121216	-	TBX3	5UTRs,exons,firstexons	islands	0.0173	0.968
cg10530281	35	chr12:115120789:115122304	hypo	7.06e-22	0.00335	-0.12	-0.0762	14	chr12	115122053	115122055	+	TBX3	NA	islands	0.0128	0.978
cg12530050	35	chr12:115120789:115122304	hypo	7.06e-22	0.00335	-0.12	-0.0762	14	chr12	115121353	115121355	-	TBX3	5UTRs,exons,firstexons	islands	0.0303	0.34
cg18575770	35	chr12:115120789:115122304	hypo	7.06e-22	0.00335	-0.12	-0.0762	14	chr12	115121306	115121308	+	TBX3	NA	islands	0.0352	0.91
cg18673726	35	chr12:115120789:115122304	hypo	7.06e-22	0.00335	-0.12	-0.0762	14	chr12	115122100	115122102	+	TBX3	NA	islands	0.00141	0.99
cg19303619	35	chr12:115120789:115122304	hypo	7.06e-22	0.00335	-0.12	-0.0762	14	chr12	115121046	115121048	-	TBX3	5UTRs,exons,firstexons	islands	0.0215	0.946
cg19346371	35	chr12:115120789:115122304	hypo	7.06e-22	0.00335	-0.12	-0.0762	14	chr12	115120788	115120790	-	TBX3	cds,exons,firstexons,exonintronboundaries	islands	-0.00844	0.728
cg19713038	35	chr12:115120789:115122304	hypo	7.06e-22	0.00335	-0.12	-0.0762	14	chr12	115121015	115121017	+	TBX3	NA	islands	0.00915	0.759
cg21913681	35	chr12:115120789:115122304	hypo	7.06e-22	0.00335	-0.12	-0.0762	14	chr12	115122059	115122061	+	TBX3	NA	islands	0.00675	0.29
cg22797735	35	chr12:115120789:115122304	hypo	7.06e-22	0.00335	-0.12	-0.0762	14	chr12	115122156	115122158	-	TBX3	promoters,intronexonboundaries	islands	0.00459	0.991
cg27630311	35	chr12:115120789:115122304	hypo	7.06e-22	0.00335	-0.12	-0.0762	14	chr12	115120846	115120848	+	TBX3	NA	islands	0.016	0.871
cg01649334	36	chr3:101546486:101547296	hyper	2.26e-12	0.00364	0.18	0.149	7	chr3	101547295	101547297	-	NFKBIZ	NA	inter	-0.113	0.985
cg01855735	36	chr3:101546486:101547296	hyper	2.26e-12	0.00364	0.18	0.149	7	chr3	101546708	101546710	-	NFKBIZ;NXPE3	NA	inter	-0.12	0.98
cg02713138	36	chr3:101546486:101547296	hyper	2.26e-12	0.00364	0.18	0.149	7	chr3	101546588	101546590	-	NFKBIZ;NXPE3	NA	inter	-0.11	0.978
cg14769570	36	chr3:101546486:101547296	hyper	2.26e-12	0.00364	0.18	0.149	7	chr3	101546813	101546815	+	NFKBIZ;NXPE3	promoters,exons,3UTRs	inter	-0.136	0.991
cg15006396	36	chr3:101546486:101547296	hyper	2.26e-12	0.00364	0.18	0.149	7	chr3	101546858	101546860	-	NFKBIZ;NXPE3	NA	inter	-0.155	0.99
cg17445840	36	chr3:101546486:101547296	hyper	2.26e-12	0.00364	0.18	0.149	7	chr3	101546485	101546487	+	NFKBIZ;NXPE3	promoters,exons,3UTRs	inter	-0.123	0.759
cg26284390	36	chr3:101546486:101547296	hyper	2.26e-12	0.00364	0.18	0.149	7	chr3	101546696	101546698	-	NFKBIZ;NXPE3	NA	inter	-0.174	0.98
cg00570906	37	chr6:33047056:33049505	hyper	1.06e-43	0.00398	0.19	0.107	31	chr6	33048808	33048810	+	HLA-DPA1;HLA-DPB1	exons,introns,exonintronboundaries	islands	-0.0892	0.277
cg01132696	37	chr6:33047056:33049505	hyper	1.06e-43	0.00398	0.19	0.107	31	chr6	33048557	33048559	+	HLA-DPA1;HLA-DPB1	cds,5UTRs,exons,firstexons,exonintronboundaries	islands	-0.14	0.851
cg02197634	37	chr6:33047056:33049505	hyper	1.06e-43	0.00398	0.19	0.107	31	chr6	33048874	33048876	+	HLA-DPA1;HLA-DPB1	exons,introns,exonintronboundaries	shores	-0.0119	0.401
cg02692313	37	chr6:33047056:33049505	hyper	1.06e-43	0.00398	0.19	0.107	31	chr6	33048443	33048445	-	HLA-DPA1;HLA-DPB1	introns,intronexonboundaries,exonintronboundaries	islands	-0.167	0.915
cg03229061	37	chr6:33047056:33049505	hyper	1.06e-43	0.00398	0.19	0.107	31	chr6	33048482	33048484	-	HLA-DPA1;HLA-DPB1	5UTRs,exons,firstexons,intronexonboundaries,exonintronboundaries	islands	-0.0777	0.173
cg03636880	37	chr6:33047056:33049505	hyper	1.06e-43	0.00398	0.19	0.107	31	chr6	33048686	33048688	+	HLA-DPA1;HLA-DPB1	cds,exons,firstexons,exonintronboundaries	islands	-0.118	0.328
cg05798641	37	chr6:33047056:33049505	hyper	1.06e-43	0.00398	0.19	0.107	31	chr6	33048918	33048920	-	HLA-DPA1;HLA-DPB1	promoters	shores	-0.00766	0.291
cg06437840	37	chr6:33047056:33049505	hyper	1.06e-43	0.00398	0.19	0.107	31	chr6	33048528	33048530	+	HLA-DPA1;HLA-DPB1	cds,5UTRs,exons,firstexons,exonintronboundaries	islands	-0.143	0.99
cg08796706	37	chr6:33047056:33049505	hyper	1.06e-43	0.00398	0.19	0.107	31	chr6	33049359	33049361	-	HLA-DPA1;HLA-DPB1	promoters	shores	0.0239	0.531
cg09059466	37	chr6:33047056:33049505	hyper	1.06e-43	0.00398	0.19	0.107	31	chr6	33048085	33048087	+	HLA-DPA1;HLA-DPB1	promoters,introns	shores	-0.21	0.959
cg09234582	37	chr6:33047056:33049505	hyper	1.06e-43	0.00398	0.19	0.107	31	chr6	33048285	33048287	-	HLA-DPA1;HLA-DPB1	introns,exonintronboundaries	shores	-0.137	0.661
cg10850215	37	chr6:33047056:33049505	hyper	1.06e-43	0.00398	0.19	0.107	31	chr6	33048468	33048470	-	HLA-DPA1;HLA-DPB1	5UTRs,exons,firstexons,intronexonboundaries,exonintronboundaries	islands	-0.0993	0.799
cg12893780	37	chr6:33047056:33049505	hyper	1.06e-43	0.00398	0.19	0.107	31	chr6	33048751	33048753	+	HLA-DPA1;HLA-DPB1	exons,introns,exonintronboundaries	islands	-0.14	0.639
cg13349035	37	chr6:33047056:33049505	hyper	1.06e-43	0.00398	0.19	0.107	31	chr6	33048309	33048311	+	HLA-DPA1;HLA-DPB1	promoters,introns	shores	-0.107	0.898
cg13581859	37	chr6:33047056:33049505	hyper	1.06e-43	0.00398	0.19	0.107	31	chr6	33048705	33048707	+	HLA-DPA1;HLA-DPB1	cds,exons,firstexons,exonintronboundaries	islands	-0.0736	0.574
cg14428733	37	chr6:33047056:33049505	hyper	1.06e-43	0.00398	0.19	0.107	31	chr6	33049504	33049506	-	HLA-DPA1;HLA-DPB1	promoters	shores	-0.033	0.918
cg14801692	37	chr6:33047056:33049505	hyper	1.06e-43	0.00398	0.19	0.107	31	chr6	33048591	33048593	-	HLA-DPA1;HLA-DPB1	promoters,intronexonboundaries,exonintronboundaries	islands	-0.132	0.972
cg14870156	37	chr6:33047056:33049505	hyper	1.06e-43	0.00398	0.19	0.107	31	chr6	33048539	33048541	+	HLA-DPA1;HLA-DPB1	cds,5UTRs,exons,firstexons,exonintronboundaries	islands	-0.126	0.194
cg15734436	37	chr6:33047056:33049505	hyper	1.06e-43	0.00398	0.19	0.107	31	chr6	33047184	33047186	+	HLA-DPA1;HLA-DPB1;RPL32P1	1to5kb,introns	shores	-0.0721	0.148
cg15829535	37	chr6:33047056:33049505	hyper	1.06e-43	0.00398	0.19	0.107	31	chr6	33048759	33048761	+	HLA-DPA1;HLA-DPB1	exons,introns,exonintronboundaries	islands	-0.0894	0.698
cg17071868	37	chr6:33047056:33049505	hyper	1.06e-43	0.00398	0.19	0.107	31	chr6	33047055	33047057	+	HLA-DPA1;HLA-DPB1;RPL32P1	1to5kb,introns	shores	-0.0133	0.852
cg17362900	37	chr6:33047056:33049505	hyper	1.06e-43	0.00398	0.19	0.107	31	chr6	33047943	33047945	+	HLA-DPA1;HLA-DPB1	promoters,introns	shores	-0.0768	0.959
cg17588455	37	chr6:33047056:33049505	hyper	1.06e-43	0.00398	0.19	0.107	31	chr6	33048484	33048486	-	HLA-DPA1;HLA-DPB1	5UTRs,exons,firstexons,intronexonboundaries,exonintronboundaries	islands	-0.086	0.992
cg19053046	37	chr6:33047056:33049505	hyper	1.06e-43	0.00398	0.19	0.107	31	chr6	33048253	33048255	+	HLA-DPA1;HLA-DPB1	promoters,introns	shores	-0.119	0.791
cg19404567	37	chr6:33047056:33049505	hyper	1.06e-43	0.00398	0.19	0.107	31	chr6	33049493	33049495	-	HLA-DPA1;HLA-DPB1	promoters	shores	-0.0227	0.835
cg19990651	37	chr6:33047056:33049505	hyper	1.06e-43	0.00398	0.19	0.107	31	chr6	33048554	33048556	+	HLA-DPA1;HLA-DPB1	cds,5UTRs,exons,firstexons,exonintronboundaries	islands	-0.139	0.574
cg20223237	37	chr6:33047056:33049505	hyper	1.06e-43	0.00398	0.19	0.107	31	chr6	33048734	33048736	+	HLA-DPA1;HLA-DPB1	exons,introns,exonintronboundaries	islands	-0.0488	0.634
cg25045942	37	chr6:33047056:33049505	hyper	1.06e-43	0.00398	0.19	0.107	31	chr6	33048290	33048292	+	HLA-DPA1;HLA-DPB1	promoters,introns	shores	-0.107	0.786
cg25491704	37	chr6:33047056:33049505	hyper	1.06e-43	0.00398	0.19	0.107	31	chr6	33048878	33048880	+	HLA-DPA1;HLA-DPB1	exons,introns,exonintronboundaries	shores	0.00651	0.69
cg25511667	37	chr6:33047056:33049505	hyper	1.06e-43	0.00398	0.19	0.107	31	chr6	33048731	33048733	+	HLA-DPA1;HLA-DPB1	exons,introns,exonintronboundaries	islands	-0.0816	0.978
cg26645432	37	chr6:33047056:33049505	hyper	1.06e-43	0.00398	0.19	0.107	31	chr6	33048501	33048503	+	HLA-DPA1;HLA-DPB1	cds,5UTRs,exons,firstexons	islands	-0.155	0.166
cg00265863	38	chr1:28285036:28287782	hyper	3.42e-25	0.00497	0.31	0.142	14	chr1	28286347	28286349	+	RP11-460I13.2;XKR8	promoters	islands	-0.271	0.318
cg00563229	38	chr1:28285036:28287782	hyper	3.42e-25	0.00497	0.31	0.142	14	chr1	28286145	28286147	+	RP11-460I13.2;XKR8	promoters	islands	-0.295	0.463
cg06352370	38	chr1:28285036:28287782	hyper	3.42e-25	0.00497	0.31	0.142	14	chr1	28286364	28286366	+	RP11-460I13.2;XKR8	promoters	islands	-0.279	0.656
cg06956652	38	chr1:28285036:28287782	hyper	3.42e-25	0.00497	0.31	0.142	14	chr1	28285151	28285153	-	RP11-460I13.2;SMPDL3B;XKR8	NA	islands	0.0074	0.755
cg10519271	38	chr1:28285036:28287782	hyper	3.42e-25	0.00497	0.31	0.142	14	chr1	28286836	28286838	-	RP11-460I13.2;XKR8	NA	islands	-0.2	0.285
cg13804316	38	chr1:28285036:28287782	hyper	3.42e-25	0.00497	0.31	0.142	14	chr1	28286883	28286885	+	RP11-460I13.2;XKR8	introns,exonintronboundaries	shores	-0.118	0.958
cg18133072	38	chr1:28285036:28287782	hyper	3.42e-25	0.00497	0.31	0.142	14	chr1	28287781	28287783	-	RP11-460I13.2;XKR8	NA	shores	-0.109	0.563
cg20809881	38	chr1:28285036:28287782	hyper	3.42e-25	0.00497	0.31	0.142	14	chr1	28286101	28286103	-	RP11-460I13.2;XKR8	NA	islands	-0.245	0.159
cg21775279	38	chr1:28285036:28287782	hyper	3.42e-25	0.00497	0.31	0.142	14	chr1	28285384	28285386	-	RP11-460I13.2;SMPDL3B;XKR8	NA	shores	0.00347	0.618
cg21914767	38	chr1:28285036:28287782	hyper	3.42e-25	0.00497	0.31	0.142	14	chr1	28285035	28285037	+	RP11-460I13.2;SMPDL3B;XKR8	1to5kb,cds,exons,intronexonboundaries	islands	0.0226	0.564
cg23068821	38	chr1:28285036:28287782	hyper	3.42e-25	0.00497	0.31	0.142	14	chr1	28285232	28285234	-	RP11-460I13.2;SMPDL3B;XKR8	NA	islands	-0.00966	0.991
cg24091371	38	chr1:28285036:28287782	hyper	3.42e-25	0.00497	0.31	0.142	14	chr1	28286410	28286412	+	RP11-460I13.2;XKR8	promoters	islands	-0.286	0.164
cg24311947	38	chr1:28285036:28287782	hyper	3.42e-25	0.00497	0.31	0.142	14	chr1	28286408	28286410	+	RP11-460I13.2;XKR8	promoters	islands	-0.252	0.478
cg24458833	38	chr1:28285036:28287782	hyper	3.42e-25	0.00497	0.31	0.142	14	chr1	28286033	28286035	+	RP11-460I13.2;XKR8	promoters	islands	-0.346	0.816
cg01791935	39	chr4:81306753:81309007	hyper	1.18e-10	0.00541	0.21	0.143	8	chr4	81309006	81309008	+	C4orf22;RP11-395C17.1	introns	shores	-0.128	0.63
cg02256198	39	chr4:81306753:81309007	hyper	1.18e-10	0.00541	0.21	0.143	8	chr4	81306752	81306754	-	C4orf22	NA	shores	-0.168	0.445
cg04476125	39	chr4:81306753:81309007	hyper	1.18e-10	0.00541	0.21	0.143	8	chr4	81308402	81308404	+	C4orf22;RP11-395C17.1	introns	shores	-0.129	0.718
cg07982899	39	chr4:81306753:81309007	hyper	1.18e-10	0.00541	0.21	0.143	8	chr4	81307585	81307587	-	C4orf22;RP11-395C17.1	NA	islands	-0.148	0.697
cg13371456	39	chr4:81306753:81309007	hyper	1.18e-10	0.00541	0.21	0.143	8	chr4	81307950	81307952	-	C4orf22;RP11-395C17.1	NA	islands	-0.0889	0.0829
cg13740508	39	chr4:81306753:81309007	hyper	1.18e-10	0.00541	0.21	0.143	8	chr4	81307111	81307113	-	C4orf22	NA	shores	-0.112	0.947
cg17717282	39	chr4:81306753:81309007	hyper	1.18e-10	0.00541	0.21	0.143	8	chr4	81307914	81307916	-	C4orf22;RP11-395C17.1	NA	islands	-0.0819	0.438
cg24563639	39	chr4:81306753:81309007	hyper	1.18e-10	0.00541	0.21	0.143	8	chr4	81307329	81307331	-	C4orf22	NA	shores	-0.156	0.372
cg02381385	40	chr19:52004630:52006105	hypo	5.53e-15	0.00544	-0.17	-0.121	11	chr19	52005187	52005189	-	SIGLEC12	promoters,1to5kb,intronexonboundaries	inter	0.0608	0.991
cg02695074	40	chr19:52004630:52006105	hypo	5.53e-15	0.00544	-0.17	-0.121	11	chr19	52005069	52005071	+	SIGLEC12	NA	inter	0.0239	0.0835
cg04336859	40	chr19:52004630:52006105	hypo	5.53e-15	0.00544	-0.17	-0.121	11	chr19	52005152	52005154	-	SIGLEC12	promoters,1to5kb,intronexonboundaries	inter	0.037	0.961
cg12013571	40	chr19:52004630:52006105	hypo	5.53e-15	0.00544	-0.17	-0.121	11	chr19	52006104	52006106	-	SIGLEC12	1to5kb	inter	0.0951	0.971
cg12530021	40	chr19:52004630:52006105	hypo	5.53e-15	0.00544	-0.17	-0.121	11	chr19	52004629	52004631	+	SIGLEC12	NA	inter	0.0853	0.96
cg13981787	40	chr19:52004630:52006105	hypo	5.53e-15	0.00544	-0.17	-0.121	11	chr19	52005175	52005177	-	SIGLEC12	promoters,1to5kb,intronexonboundaries	inter	0.0778	0.984
cg14953197	40	chr19:52004630:52006105	hypo	5.53e-15	0.00544	-0.17	-0.121	11	chr19	52005650	52005652	-	SIGLEC12	promoters,1to5kb	inter	0.12	0.949
cg17872326	40	chr19:52004630:52006105	hypo	5.53e-15	0.00544	-0.17	-0.121	11	chr19	52005981	52005983	-	SIGLEC12	promoters,1to5kb	inter	0.15	0.746
cg18986165	40	chr19:52004630:52006105	hypo	5.53e-15	0.00544	-0.17	-0.121	11	chr19	52005989	52005991	-	SIGLEC12	promoters,1to5kb	inter	0.187	0.329
cg25969123	40	chr19:52004630:52006105	hypo	5.53e-15	0.00544	-0.17	-0.121	11	chr19	52005107	52005109	-	SIGLEC12	promoters,1to5kb,intronexonboundaries	inter	0.0673	0.18
cg27086014	40	chr19:52004630:52006105	hypo	5.53e-15	0.00544	-0.17	-0.121	11	chr19	52004991	52004993	+	SIGLEC12	NA	inter	0.091	0.86
cg03383061	41	chr17:21414701:21415527	hyper	3.44e-15	0.00545	0.29	0.175	5	chr17	21414967	21414969	-	NA	intergenic	islands	-0.335	0.888
cg12837896	41	chr17:21414701:21415527	hyper	3.44e-15	0.00545	0.29	0.175	5	chr17	21415288	21415290	+	NA	intergenic	islands	-0.282	0.676
cg18183174	41	chr17:21414701:21415527	hyper	3.44e-15	0.00545	0.29	0.175	5	chr17	21415412	21415414	+	NA	intergenic	islands	-0.346	0.965
cg19091902	41	chr17:21414701:21415527	hyper	3.44e-15	0.00545	0.29	0.175	5	chr17	21415526	21415528	+	NA	intergenic	islands	-0.0706	0.681
cg25758690	41	chr17:21414701:21415527	hyper	3.44e-15	0.00545	0.29	0.175	5	chr17	21414700	21414702	+	NA	intergenic	shores	-0.269	0.841
cg12012319	42	chr7:126675358:126675528	hyper	4.64e-09	0.00605	0.3	0.2	2	chr7	126675527	126675529	+	GRM8	NA	inter	-0.298	0.0541
cg22319267	42	chr7:126675358:126675528	hyper	4.64e-09	0.00605	0.3	0.2	2	chr7	126675357	126675359	-	GRM8	introns	inter	-0.141	0.972
cg04240493	43	chr3:148414664:148416308	hyper	2.52e-12	0.00611	0.19	0.15	8	chr3	148414663	148414665	-	AGTR1;RPL38P1	NA	shores	-0.127	0.953
cg04807594	43	chr3:148414664:148416308	hyper	2.52e-12	0.00611	0.19	0.15	8	chr3	148415746	148415748	+	AGTR1	5UTRs,exons,firstexons,exonintronboundaries	islands	-0.192	0.327
cg04878152	43	chr3:148414664:148416308	hyper	2.52e-12	0.00611	0.19	0.15	8	chr3	148415959	148415961	-	AGTR1	NA	shores	-0.201	0.977
cg05710753	43	chr3:148414664:148416308	hyper	2.52e-12	0.00611	0.19	0.15	8	chr3	148415442	148415444	+	AGTR1;RPL38P1	promoters	islands,shores	-0.293	0.247
cg20906621	43	chr3:148414664:148416308	hyper	2.52e-12	0.00611	0.19	0.15	8	chr3	148416307	148416309	+	AGTR1	introns	shores	-0.151	0.421
cg21457909	43	chr3:148414664:148416308	hyper	2.52e-12	0.00611	0.19	0.15	8	chr3	148416018	148416020	+	AGTR1	introns,exonintronboundaries	shores	-0.128	0.86
cg22082709	43	chr3:148414664:148416308	hyper	2.52e-12	0.00611	0.19	0.15	8	chr3	148415515	148415517	-	AGTR1	NA	islands	-0.208	0.985
cg22498996	43	chr3:148414664:148416308	hyper	2.52e-12	0.00611	0.19	0.15	8	chr3	148415623	148415625	-	AGTR1	NA	islands	-0.209	0.969
cg01840128	44	chr5:1206645:1207464	hyper	2.64e-10	0.00642	0.19	0.126	5	chr5	1207204	1207206	+	SLC6A19	introns	islands	-0.156	0.717
cg04718185	44	chr5:1206645:1207464	hyper	2.64e-10	0.00642	0.19	0.126	5	chr5	1207045	1207047	+	SLC6A19	introns	islands,shores	-0.163	0.59
cg09648809	44	chr5:1206645:1207464	hyper	2.64e-10	0.00642	0.19	0.126	5	chr5	1207230	1207232	-	SLC6A19	NA	islands	-0.144	0.221
cg11666857	44	chr5:1206645:1207464	hyper	2.64e-10	0.00642	0.19	0.126	5	chr5	1207463	1207465	+	SLC6A19	introns	islands	-0.189	0.807
cg20706711	44	chr5:1206645:1207464	hyper	2.64e-10	0.00642	0.19	0.126	5	chr5	1206644	1206646	+	SLC6A19	introns	shores	-0.145	0.127
cg08527324	45	chr17:54655317:54655325	hyper	8.82e-08	0.00656	0.16	0.124	2	chr17	54655324	54655326	+	NA	intergenic	inter	-0.1	0.933
cg21481503	45	chr17:54655317:54655325	hyper	8.82e-08	0.00656	0.16	0.124	2	chr17	54655316	54655318	+	NA	intergenic	inter	-0.0432	0.989
cg00809969	46	chr7:27180888:27185282	hyper	1.37e-33	0.00665	0.28	0.164	56	chr7	27181066	27181068	+	HOXA-AS3;HOXA3;HOXA5;RP1-170O19.22	introns	shores	-0.0522	0.734
cg00969405	46	chr7:27180888:27185282	hyper	1.37e-33	0.00665	0.28	0.164	56	chr7	27184440	27184442	+	HOXA-AS3;HOXA3;HOXA5;RP1-170O19.22	1to5kb,introns	islands	-0.122	0.659
cg01323381	46	chr7:27180888:27185282	hyper	1.37e-33	0.00665	0.28	0.164	56	chr7	27184263	27184265	+	HOXA-AS3;HOXA3;HOXA5;RP1-170O19.22	1to5kb,introns	islands	-0.133	0.75
cg01370449	46	chr7:27180888:27185282	hyper	1.37e-33	0.00665	0.28	0.164	56	chr7	27183368	27183370	-	HOXA-AS3;HOXA3;HOXA5;RP1-170O19.22	promoters,intronexonboundaries	islands	-0.137	0.516
cg01748892	46	chr7:27180888:27185282	hyper	1.37e-33	0.00665	0.28	0.164	56	chr7	27184666	27184668	+	HOXA-AS3;HOXA3;HOXA5;RP1-170O19.22	1to5kb,introns	islands	-0.0991	0.919
cg02005600	46	chr7:27180888:27185282	hyper	1.37e-33	0.00665	0.28	0.164	56	chr7	27183685	27183687	+	HOXA-AS3;HOXA3;HOXA5;RP1-170O19.22	1to5kb,introns	islands	-0.111	0.639
cg02106682	46	chr7:27180888:27185282	hyper	1.37e-33	0.00665	0.28	0.164	56	chr7	27184460	27184462	-	HOXA-AS3;HOXA3;HOXA5;RP1-170O19.22	1to5kb	islands	-0.106	0.952
cg02248486	46	chr7:27180888:27185282	hyper	1.37e-33	0.00665	0.28	0.164	56	chr7	27183195	27183197	+	HOXA-AS3;HOXA3;HOXA5;RP1-170O19.22	1to5kb,introns	islands	-0.177	0.101
cg02646423	46	chr7:27180888:27185282	hyper	1.37e-33	0.00665	0.28	0.164	56	chr7	27183793	27183795	+	HOXA-AS3;HOXA3;HOXA5;RP1-170O19.22	1to5kb,introns	islands	-0.118	0.796
cg02916332	46	chr7:27180888:27185282	hyper	1.37e-33	0.00665	0.28	0.164	56	chr7	27183590	27183592	-	HOXA-AS3;HOXA3;HOXA5;RP1-170O19.22	promoters	islands	-0.11	0.714
cg03207666	46	chr7:27180888:27185282	hyper	1.37e-33	0.00665	0.28	0.164	56	chr7	27183949	27183951	-	HOXA-AS3;HOXA3;HOXA5;RP1-170O19.22	promoters	islands	-0.0624	0.925
cg03368099	46	chr7:27180888:27185282	hyper	1.37e-33	0.00665	0.28	0.164	56	chr7	27184520	27184522	+	HOXA-AS3;HOXA3;HOXA5;RP1-170O19.22	1to5kb,introns	islands	-0.115	0.965
cg03744763	46	chr7:27180888:27185282	hyper	1.37e-33	0.00665	0.28	0.164	56	chr7	27184736	27184738	+	HOXA-AS3;HOXA3;HOXA5;RP1-170O19.22	1to5kb,introns	islands	-0.0952	0.755
cg04863892	46	chr7:27180888:27185282	hyper	1.37e-33	0.00665	0.28	0.164	56	chr7	27183374	27183376	+	HOXA-AS3;HOXA3;HOXA5;RP1-170O19.22	1to5kb,introns	islands	-0.16	0.488
cg05076221	46	chr7:27180888:27185282	hyper	1.37e-33	0.00665	0.28	0.164	56	chr7	27182636	27182638	-	HOXA-AS3;HOXA3;HOXA5;RP1-170O19.22	introns,exonintronboundaries	islands	-0.128	0.464
cg05579037	46	chr7:27180888:27185282	hyper	1.37e-33	0.00665	0.28	0.164	56	chr7	27184852	27184854	+	HOXA-AS3;HOXA3;RP1-170O19.22	1to5kb,introns	islands	-0.0865	0.921
cg05774699	46	chr7:27180888:27185282	hyper	1.37e-33	0.00665	0.28	0.164	56	chr7	27184315	27184317	-	HOXA-AS3;HOXA3;HOXA5;RP1-170O19.22	1to5kb	islands	-0.0996	0.981
cg05835726	46	chr7:27180888:27185282	hyper	1.37e-33	0.00665	0.28	0.164	56	chr7	27183860	27183862	+	HOXA-AS3;HOXA3;HOXA5;RP1-170O19.22	1to5kb,introns	islands	-0.0415	0.494
cg07049592	46	chr7:27180888:27185282	hyper	1.37e-33	0.00665	0.28	0.164	56	chr7	27184449	27184451	-	HOXA-AS3;HOXA3;HOXA5;RP1-170O19.22	1to5kb	islands	-0.102	0.894
cg08070327	46	chr7:27180888:27185282	hyper	1.37e-33	0.00665	0.28	0.164	56	chr7	27184058	27184060	+	HOXA-AS3;HOXA3;HOXA5;RP1-170O19.22	1to5kb,introns	islands	-0.0404	0.98
cg08143349	46	chr7:27180888:27185282	hyper	1.37e-33	0.00665	0.28	0.164	56	chr7	27180887	27180889	-	HOXA-AS3;HOXA3;HOXA5;RP1-170O19.22	exons,3UTRs	shores	-0.0221	0.335
cg09343092	46	chr7:27180888:27185282	hyper	1.37e-33	0.00665	0.28	0.164	56	chr7	27185281	27185283	+	HOXA-AS3;HOXA3;HOXA6;RP1-170O19.22	1to5kb,introns	islands	-0.082	0.963
cg09549073	46	chr7:27180888:27185282	hyper	1.37e-33	0.00665	0.28	0.164	56	chr7	27183273	27183275	-	HOXA-AS3;HOXA3;HOXA5;RP1-170O19.22	5UTRs,exons,firstexons,intronexonboundaries	islands	-0.153	0.506
cg09880291	46	chr7:27180888:27185282	hyper	1.37e-33	0.00665	0.28	0.164	56	chr7	27184108	27184110	-	HOXA-AS3;HOXA3;HOXA5;RP1-170O19.22	promoters	islands	-0.111	0.926
cg11724970	46	chr7:27180888:27185282	hyper	1.37e-33	0.00665	0.28	0.164	56	chr7	27182492	27182494	+	HOXA-AS3;HOXA3;HOXA5;RP1-170O19.22	1to5kb,introns	shores	-0.162	0.598
cg12015737	46	chr7:27180888:27185282	hyper	1.37e-33	0.00665	0.28	0.164	56	chr7	27184029	27184031	+	HOXA-AS3;HOXA3;HOXA5;RP1-170O19.22	1to5kb,introns	islands	0.0126	0.989
cg12128839	46	chr7:27180888:27185282	hyper	1.37e-33	0.00665	0.28	0.164	56	chr7	27183435	27183437	+	HOXA-AS3;HOXA3;HOXA5;RP1-170O19.22	1to5kb,introns	islands	-0.194	0.438
cg13512268	46	chr7:27180888:27185282	hyper	1.37e-33	0.00665	0.28	0.164	56	chr7	27183972	27183974	+	HOXA-AS3;HOXA3;HOXA5;RP1-170O19.22	1to5kb,introns	islands	-0.0382	0.457
cg13694927	46	chr7:27180888:27185282	hyper	1.37e-33	0.00665	0.28	0.164	56	chr7	27184711	27184713	+	HOXA-AS3;HOXA3;HOXA5;RP1-170O19.22	1to5kb,introns	islands	-0.086	0.787
cg14013695	46	chr7:27180888:27185282	hyper	1.37e-33	0.00665	0.28	0.164	56	chr7	27184175	27184177	+	HOXA-AS3;HOXA3;HOXA5;RP1-170O19.22	1to5kb,introns	islands	-0.126	0.388
cg14014955	46	chr7:27180888:27185282	hyper	1.37e-33	0.00665	0.28	0.164	56	chr7	27183700	27183702	-	HOXA-AS3;HOXA3;HOXA5;RP1-170O19.22	promoters	islands	-0.0448	0.167
cg14058329	46	chr7:27180888:27185282	hyper	1.37e-33	0.00665	0.28	0.164	56	chr7	27183945	27183947	-	HOXA-AS3;HOXA3;HOXA5;RP1-170O19.22	promoters	islands	-0.0792	0.784
cg14658493	46	chr7:27180888:27185282	hyper	1.37e-33	0.00665	0.28	0.164	56	chr7	27184076	27184078	+	HOXA-AS3;HOXA3;HOXA5;RP1-170O19.22	1to5kb,introns	islands	-0.0677	0.937
cg14882265	46	chr7:27180888:27185282	hyper	1.37e-33	0.00665	0.28	0.164	56	chr7	27184374	27184376	-	HOXA-AS3;HOXA3;HOXA5;RP1-170O19.22	1to5kb	islands	-0.0955	0.888
cg14974749	46	chr7:27180888:27185282	hyper	1.37e-33	0.00665	0.28	0.164	56	chr7	27181479	27181481	+	HOXA-AS3;HOXA3;HOXA5;RP1-170O19.22	introns	shores	-0.09	0.809
cg16997642	46	chr7:27180888:27185282	hyper	1.37e-33	0.00665	0.28	0.164	56	chr7	27184158	27184160	+	HOXA-AS3;HOXA3;HOXA5;RP1-170O19.22	1to5kb,introns	islands	-0.061	0.906
cg17432857	46	chr7:27180888:27185282	hyper	1.37e-33	0.00665	0.28	0.164	56	chr7	27184437	27184439	+	HOXA-AS3;HOXA3;HOXA5;RP1-170O19.22	1to5kb,introns	islands	-0.146	0.86
cg17569124	46	chr7:27180888:27185282	hyper	1.37e-33	0.00665	0.28	0.164	56	chr7	27183642	27183644	+	HOXA-AS3;HOXA3;HOXA5;RP1-170O19.22	1to5kb,introns	islands	-0.146	0.673
cg19196335	46	chr7:27180888:27185282	hyper	1.37e-33	0.00665	0.28	0.164	56	chr7	27184093	27184095	-	HOXA-AS3;HOXA3;HOXA5;RP1-170O19.22	promoters	islands	-0.0871	0.784
cg19643053	46	chr7:27180888:27185282	hyper	1.37e-33	0.00665	0.28	0.164	56	chr7	27184270	27184272	+	HOXA-AS3;HOXA3;HOXA5;RP1-170O19.22	1to5kb,introns	islands	-0.103	0.974
cg19701577	46	chr7:27180888:27185282	hyper	1.37e-33	0.00665	0.28	0.164	56	chr7	27181417	27181419	+	HOXA-AS3;HOXA3;HOXA5;RP1-170O19.22	introns	shores	-0.0765	0.953
cg19759481	46	chr7:27180888:27185282	hyper	1.37e-33	0.00665	0.28	0.164	56	chr7	27183400	27183402	+	HOXA-AS3;HOXA3;HOXA5;RP1-170O19.22	1to5kb,introns	islands	-0.177	0.245
cg20517050	46	chr7:27180888:27185282	hyper	1.37e-33	0.00665	0.28	0.164	56	chr7	27183805	27183807	+	HOXA-AS3;HOXA3;HOXA5;RP1-170O19.22	1to5kb,introns	islands	-0.0748	0.175
cg20817131	46	chr7:27180888:27185282	hyper	1.37e-33	0.00665	0.28	0.164	56	chr7	27184166	27184168	+	HOXA-AS3;HOXA3;HOXA5;RP1-170O19.22	1to5kb,introns	islands	-0.0811	0.0965
cg20974609	46	chr7:27180888:27185282	hyper	1.37e-33	0.00665	0.28	0.164	56	chr7	27181670	27181672	+	HOXA-AS3;HOXA3;HOXA5;RP1-170O19.22	introns	shores	-0.14	0.583
cg21641458	46	chr7:27180888:27185282	hyper	1.37e-33	0.00665	0.28	0.164	56	chr7	27185135	27185137	-	HOXA-AS3;HOXA3;HOXA6;RP1-170O19.22	1to5kb	islands	-0.0684	0.84
cg23204968	46	chr7:27180888:27185282	hyper	1.37e-33	0.00665	0.28	0.164	56	chr7	27183815	27183817	+	HOXA-AS3;HOXA3;HOXA5;RP1-170O19.22	1to5kb,introns	islands	-0.0392	0.543
cg23454797	46	chr7:27180888:27185282	hyper	1.37e-33	0.00665	0.28	0.164	56	chr7	27183989	27183991	-	HOXA-AS3;HOXA3;HOXA5;RP1-170O19.22	promoters	islands	-0.0875	0.247
cg23936031	46	chr7:27180888:27185282	hyper	1.37e-33	0.00665	0.28	0.164	56	chr7	27183132	27183134	-	HOXA-AS3;HOXA3;HOXA5;RP1-170O19.22	cds,exons,firstexons,intronexonboundaries	islands	-0.135	0.973
cg24389585	46	chr7:27180888:27185282	hyper	1.37e-33	0.00665	0.28	0.164	56	chr7	27184124	27184126	-	HOXA-AS3;HOXA3;HOXA5;RP1-170O19.22	promoters	islands	-0.0909	0.643
cg25307665	46	chr7:27180888:27185282	hyper	1.37e-33	0.00665	0.28	0.164	56	chr7	27183693	27183695	+	HOXA-AS3;HOXA3;HOXA5;RP1-170O19.22	1to5kb,introns	islands	-0.113	0.703
cg25390165	46	chr7:27180888:27185282	hyper	1.37e-33	0.00665	0.28	0.164	56	chr7	27184187	27184189	-	HOXA-AS3;HOXA3;HOXA5;RP1-170O19.22	promoters	islands	-0.107	0.0877
cg25506432	46	chr7:27180888:27185282	hyper	1.37e-33	0.00665	0.28	0.164	56	chr7	27184064	27184066	+	HOXA-AS3;HOXA3;HOXA5;RP1-170O19.22	1to5kb,introns	islands	-0.0293	0.963
cg25866143	46	chr7:27180888:27185282	hyper	1.37e-33	0.00665	0.28	0.164	56	chr7	27183261	27183263	-	HOXA-AS3;HOXA3;HOXA5;RP1-170O19.22	5UTRs,exons,firstexons,intronexonboundaries	islands	-0.15	0.97
cg26023912	46	chr7:27180888:27185282	hyper	1.37e-33	0.00665	0.28	0.164	56	chr7	27184368	27184370	-	HOXA-AS3;HOXA3;HOXA5;RP1-170O19.22	1to5kb	islands	-0.1	0.992
cg27151303	46	chr7:27180888:27185282	hyper	1.37e-33	0.00665	0.28	0.164	56	chr7	27184820	27184822	+	HOXA-AS3;HOXA3;RP1-170O19.22	1to5kb,introns	islands	-0.121	0.29
cg00045118	47	chr8:93074521:93076177	hyper	3.75e-13	0.00679	0.28	0.135	6	chr8	93076176	93076178	+	RUNX1T1	NA	inter	-0.33	0.563
cg01851874	47	chr8:93074521:93076177	hyper	3.75e-13	0.00679	0.28	0.135	6	chr8	93074928	93074930	+	RUNX1T1	NA	inter	-0.312	0.345
cg02473460	47	chr8:93074521:93076177	hyper	3.75e-13	0.00679	0.28	0.135	6	chr8	93074520	93074522	+	RUNX1T1	NA	inter	-0.308	0.558
cg07120544	47	chr8:93074521:93076177	hyper	3.75e-13	0.00679	0.28	0.135	6	chr8	93076081	93076083	+	RUNX1T1	NA	inter	-0.19	0.498
cg18457433	47	chr8:93074521:93076177	hyper	3.75e-13	0.00679	0.28	0.135	6	chr8	93075533	93075535	-	RUNX1T1	promoters,introns	inter	-0.197	0.833
cg22334059	47	chr8:93074521:93076177	hyper	3.75e-13	0.00679	0.28	0.135	6	chr8	93075560	93075562	+	RUNX1T1	NA	inter	-0.338	0.623
cg10819050	48	chr2:234883171:234883862	hypo	5.66e-07	0.0069	-0.11	-0.103	2	chr2	234883170	234883172	-	TRPM8	NA	inter	0.0525	0.555
cg25883348	48	chr2:234883171:234883862	hypo	5.66e-07	0.0069	-0.11	-0.103	2	chr2	234883861	234883863	-	TRPM8	NA	inter	0.0484	0.393
cg00222472	49	chr1:164544748:164547119	hyper	2e-10	0.00726	0.21	0.133	7	chr1	164545782	164545784	-	PBX1	NA	islands	-0.206	0.377
cg03323953	49	chr1:164544748:164547119	hyper	2e-10	0.00726	0.21	0.133	7	chr1	164544747	164544749	-	PBX1	NA	shores	-0.151	0.882
cg06750897	49	chr1:164544748:164547119	hyper	2e-10	0.00726	0.21	0.133	7	chr1	164545552	164545554	-	PBX1	NA	islands	-0.232	0.842
cg18181229	49	chr1:164544748:164547119	hyper	2e-10	0.00726	0.21	0.133	7	chr1	164545698	164545700	-	PBX1	NA	islands	-0.233	0.0875
cg20682146	49	chr1:164544748:164547119	hyper	2e-10	0.00726	0.21	0.133	7	chr1	164545842	164545844	+	PBX1	introns	islands	-0.129	0.961
cg20825416	49	chr1:164544748:164547119	hyper	2e-10	0.00726	0.21	0.133	7	chr1	164547118	164547120	-	PBX1	NA	shores	-0.183	0.118
cg22238122	49	chr1:164544748:164547119	hyper	2e-10	0.00726	0.21	0.133	7	chr1	164546142	164546144	+	PBX1	introns	shores	-0.216	0.661
cg00243661	50	chr11:6913644:6914389	hyper	3.74e-07	0.00732	0.25	0.211	2	chr11	6913643	6913645	-	OR2D2	cds,exons,firstexons,intronexonboundaries	inter	-0.205	0.914
cg21025142	50	chr11:6913644:6914389	hyper	3.74e-07	0.00732	0.25	0.211	2	chr11	6914388	6914390	+	OR2D2	NA	inter	-0.176	0.534
cg04120686	51	chr3:169383292:169384648	hyper	3.06e-11	0.00811	0.28	0.167	5	chr3	169384409	169384411	-	NA	1to5kb	shores	-0.236	0.991
cg09380805	51	chr3:169383292:169384648	hyper	3.06e-11	0.00811	0.28	0.167	5	chr3	169384033	169384035	+	NA	NA	shelves	-0.253	0.953
cg10703884	51	chr3:169383292:169384648	hyper	3.06e-11	0.00811	0.28	0.167	5	chr3	169384647	169384649	-	NA	1to5kb	shores	-0.221	0.901
cg14580747	51	chr3:169383292:169384648	hyper	3.06e-11	0.00811	0.28	0.167	5	chr3	169384518	169384520	-	NA	1to5kb	shores	-0.201	0.666
cg19825437	51	chr3:169383292:169384648	hyper	3.06e-11	0.00811	0.28	0.167	5	chr3	169383291	169383293	+	NA	NA	shelves	-0.2	0.95
cg00755836	52	chr1:246887303:246888301	hyper	4.82e-19	0.00818	0.33	0.19	10	chr1	246888205	246888207	+	SCCPDH	introns	shores	-0.359	0.951
cg06946154	52	chr1:246887303:246888301	hyper	4.82e-19	0.00818	0.33	0.19	10	chr1	246887941	246887943	+	SCCPDH	introns,exonintronboundaries	islands	-0.375	0.638
cg08261858	52	chr1:246887303:246888301	hyper	4.82e-19	0.00818	0.33	0.19	10	chr1	246887302	246887304	+	SCCPDH	promoters	islands	-0.236	0.958
cg15210596	52	chr1:246887303:246888301	hyper	4.82e-19	0.00818	0.33	0.19	10	chr1	246887324	246887326	-	SCCPDH	NA	islands	-0.18	0.995
cg17427154	52	chr1:246887303:246888301	hyper	4.82e-19	0.00818	0.33	0.19	10	chr1	246887379	246887381	+	SCCPDH	5UTRs,exons,firstexons	islands	-0.195	0.995
cg20478514	52	chr1:246887303:246888301	hyper	4.82e-19	0.00818	0.33	0.19	10	chr1	246887463	246887465	-	SCCPDH	NA	islands	-0.128	0.922
cg22475246	52	chr1:246887303:246888301	hyper	4.82e-19	0.00818	0.33	0.19	10	chr1	246888026	246888028	-	SCCPDH	NA	islands	-0.301	0.955
cg23613205	52	chr1:246887303:246888301	hyper	4.82e-19	0.00818	0.33	0.19	10	chr1	246887765	246887767	+	SCCPDH	cds,exons,firstexons,exonintronboundaries	islands	-0.283	0.875
cg26309691	52	chr1:246887303:246888301	hyper	4.82e-19	0.00818	0.33	0.19	10	chr1	246887943	246887945	+	SCCPDH	introns,exonintronboundaries	islands	-0.398	0.596
cg26361329	52	chr1:246887303:246888301	hyper	4.82e-19	0.00818	0.33	0.19	10	chr1	246888300	246888302	+	SCCPDH	introns	shores	-0.358	0.317
cg03815621	53	chr12:108039569:108039856	hyper	3.98e-08	0.00843	0.14	0.13	3	chr12	108039689	108039691	-	BTBD11	NA	inter	-0.0739	0.991
cg14401746	53	chr12:108039569:108039856	hyper	3.98e-08	0.00843	0.14	0.13	3	chr12	108039568	108039570	-	BTBD11	NA	inter	-0.0798	0.902
cg26515471	53	chr12:108039569:108039856	hyper	3.98e-08	0.00843	0.14	0.13	3	chr12	108039855	108039857	+	BTBD11	introns	inter	-0.11	0.783
cg02008651	54	chr14:29247148:29247705	hyper	2.48e-15	0.00866	0.25	0.117	6	chr14	29247147	29247149	+	LINC01551	cds,exons,introns,intronexonboundaries,exonintronboundaries	shores	-0.0593	0.974
cg03796729	54	chr14:29247148:29247705	hyper	2.48e-15	0.00866	0.25	0.117	6	chr14	29247335	29247337	-	LINC01551	NA	islands	-0.258	0.124
cg12967137	54	chr14:29247148:29247705	hyper	2.48e-15	0.00866	0.25	0.117	6	chr14	29247604	29247606	-	LINC01551	NA	islands	-0.313	0.895
cg15482122	54	chr14:29247148:29247705	hyper	2.48e-15	0.00866	0.25	0.117	6	chr14	29247395	29247397	+	LINC01551	exons,introns,intronexonboundaries,exonintronboundaries,3UTRs	islands	-0.121	0.864
cg20043105	54	chr14:29247148:29247705	hyper	2.48e-15	0.00866	0.25	0.117	6	chr14	29247457	29247459	-	LINC01551	NA	islands	-0.318	0.852
cg24154325	54	chr14:29247148:29247705	hyper	2.48e-15	0.00866	0.25	0.117	6	chr14	29247704	29247706	+	LINC01551	exons,introns,exonintronboundaries,3UTRs	shores	-0.189	0.993
cg02369113	55	chr7:157636458:157638869	hypo	7.72e-11	0.0087	-0.15	-0.0911	9	chr7	157637559	157637561	+	PTPRN2	NA	inter	0.109	0.836
cg06767389	55	chr7:157636458:157638869	hypo	7.72e-11	0.0087	-0.15	-0.0911	9	chr7	157636457	157636459	+	PTPRN2	NA	inter	0.0895	0.692
cg11365983	55	chr7:157636458:157638869	hypo	7.72e-11	0.0087	-0.15	-0.0911	9	chr7	157638061	157638063	-	PTPRN2	introns	inter	0.0474	0.112
cg12251967	55	chr7:157636458:157638869	hypo	7.72e-11	0.0087	-0.15	-0.0911	9	chr7	157638868	157638870	-	PTPRN2	introns	inter	0.0436	0.613
cg17128505	55	chr7:157636458:157638869	hypo	7.72e-11	0.0087	-0.15	-0.0911	9	chr7	157637415	157637417	+	PTPRN2	NA	inter	0.0695	0.53
cg20934445	55	chr7:157636458:157638869	hypo	7.72e-11	0.0087	-0.15	-0.0911	9	chr7	157636783	157636785	-	PTPRN2	introns	inter	0.0687	0.991
cg21341435	55	chr7:157636458:157638869	hypo	7.72e-11	0.0087	-0.15	-0.0911	9	chr7	157638258	157638260	-	PTPRN2	introns	inter	0.116	0.618
cg21914526	55	chr7:157636458:157638869	hypo	7.72e-11	0.0087	-0.15	-0.0911	9	chr7	157638225	157638227	-	PTPRN2	introns	inter	0.0653	0.65
cg27308682	55	chr7:157636458:157638869	hypo	7.72e-11	0.0087	-0.15	-0.0911	9	chr7	157637499	157637501	-	PTPRN2	introns	inter	0.0788	0.797
cg03137889	56	chr6:108454859:108455338	hyper	1.75e-09	0.00888	0.29	0.239	5	chr6	108454858	108454860	+	OSTM1;OSTM1-AS1	introns	shores	-0.162	0.597
cg08810584	56	chr6:108454859:108455338	hyper	1.75e-09	0.00888	0.29	0.239	5	chr6	108455271	108455273	-	OSTM1;OSTM1-AS1	NA	islands	-0.252	0.854
cg16095951	56	chr6:108454859:108455338	hyper	1.75e-09	0.00888	0.29	0.239	5	chr6	108455177	108455179	-	OSTM1;OSTM1-AS1	NA	islands	-0.166	0.669
cg22022799	56	chr6:108454859:108455338	hyper	1.75e-09	0.00888	0.29	0.239	5	chr6	108455337	108455339	+	OSTM1;OSTM1-AS1	introns	shores	-0.21	0.992
cg25862975	56	chr6:108454859:108455338	hyper	1.75e-09	0.00888	0.29	0.239	5	chr6	108454983	108454985	+	OSTM1;OSTM1-AS1	introns	shores	-0.271	0.752
cg07191152	57	chr1:25061987:25062925	hyper	1.65e-05	0.0112	0.16	0.137	2	chr1	25061986	25061988	+	NA	intergenic	inter	-0.0826	0.991
cg27425146	57	chr1:25061987:25062925	hyper	1.65e-05	0.0112	0.16	0.137	2	chr1	25062924	25062926	-	NA	intergenic	inter	-0.121	0.832
cg00438541	58	chr20:19738018:19738589	hypo	9.34e-08	0.0133	-0.15	-0.106	3	chr20	19738017	19738019	+	RP1-122P22.2;RP1-122P22.4	intergenic	shores	0.000992	0.961
cg06118126	58	chr20:19738018:19738589	hypo	9.34e-08	0.0133	-0.15	-0.106	3	chr20	19738588	19738590	+	RP1-122P22.2;RP1-122P22.4	intergenic	islands	0.0199	0.688
cg12075659	58	chr20:19738018:19738589	hypo	9.34e-08	0.0133	-0.15	-0.106	3	chr20	19738520	19738522	-	RP1-122P22.2;RP1-122P22.4	intergenic	islands	0.0227	0.98
cg02199826	59	chr4:74296522:74296726	hyper	1.72e-06	0.0138	0.21	0.17	2	chr4	74296725	74296727	-	AFP	NA	inter	-0.148	0.252
cg03874137	59	chr4:74296522:74296726	hyper	1.72e-06	0.0138	0.21	0.17	2	chr4	74296521	74296523	-	AFP	NA	inter	-0.226	0.993
cg03160508	60	chr11:66822853:66824650	hyper	1.17e-19	0.0139	0.28	0.144	13	chr11	66823683	66823685	+	RHOD	promoters	shores	-0.136	0.624
cg03166566	60	chr11:66822853:66824650	hyper	1.17e-19	0.0139	0.28	0.144	13	chr11	66824137	66824139	-	RHOD	NA	islands	-0.194	0.134
cg04216240	60	chr11:66822853:66824650	hyper	1.17e-19	0.0139	0.28	0.144	13	chr11	66822852	66822854	-	RHOD	NA	shores	0.00644	0.875
cg04420309	60	chr11:66822853:66824650	hyper	1.17e-19	0.0139	0.28	0.144	13	chr11	66824444	66824446	+	RHOD	cds,exons,firstexons,exonintronboundaries	islands	-0.232	0.000769
cg04784101	60	chr11:66822853:66824650	hyper	1.17e-19	0.0139	0.28	0.144	13	chr11	66824464	66824466	+	RHOD	cds,exons,firstexons,exonintronboundaries	islands	-0.222	9.81e-05
cg08221781	60	chr11:66822853:66824650	hyper	1.17e-19	0.0139	0.28	0.144	13	chr11	66822903	66822905	+	RHOD	1to5kb	shores	-0.0473	0.902
cg12243133	60	chr11:66822853:66824650	hyper	1.17e-19	0.0139	0.28	0.144	13	chr11	66823615	66823617	-	RHOD	NA	shores	-0.168	0.778
cg12473775	60	chr11:66822853:66824650	hyper	1.17e-19	0.0139	0.28	0.144	13	chr11	66824649	66824651	+	RHOD	introns,exonintronboundaries	shores	-0.0195	0.766
cg13388983	60	chr11:66822853:66824650	hyper	1.17e-19	0.0139	0.28	0.144	13	chr11	66824139	66824141	-	RHOD	NA	islands	-0.203	0.151
cg14283328	60	chr11:66822853:66824650	hyper	1.17e-19	0.0139	0.28	0.144	13	chr11	66823586	66823588	+	RHOD	promoters	shores	-0.126	0.938
cg15693066	60	chr11:66822853:66824650	hyper	1.17e-19	0.0139	0.28	0.144	13	chr11	66824188	66824190	+	RHOD	promoters	islands	-0.213	0.0378
cg21695485	60	chr11:66822853:66824650	hyper	1.17e-19	0.0139	0.28	0.144	13	chr11	66824218	66824220	-	RHOD	NA	islands	-0.213	0.48
cg27175128	60	chr11:66822853:66824650	hyper	1.17e-19	0.0139	0.28	0.144	13	chr11	66824168	66824170	-	RHOD	NA	islands	-0.155	0.742
cg01536803	61	chr7:157967926:157968683	hypo	1.24e-07	0.0145	-0.11	-0.0986	4	chr7	157968577	157968579	-	PTPRN2	introns	inter	0.0776	0.982
cg06955214	61	chr7:157967926:157968683	hypo	1.24e-07	0.0145	-0.11	-0.0986	4	chr7	157968682	157968684	-	PTPRN2	introns	inter	0.128	0.982
cg25903223	61	chr7:157967926:157968683	hypo	1.24e-07	0.0145	-0.11	-0.0986	4	chr7	157967925	157967927	-	PTPRN2	introns	inter	0.11	0.992
cg27658314	61	chr7:157967926:157968683	hypo	1.24e-07	0.0145	-0.11	-0.0986	4	chr7	157968628	157968630	+	PTPRN2	NA	inter	0.122	0.366
cg00147788	62	chr6:125855124:125855421	hyper	1.62e-08	0.017	0.27	0.162	4	chr6	125855364	125855366	+	NA	intergenic	inter	-0.389	0.367
cg02612397	62	chr6:125855124:125855421	hyper	1.62e-08	0.017	0.27	0.162	4	chr6	125855123	125855125	-	NA	intergenic	inter	-0.238	0.777
cg05601917	62	chr6:125855124:125855421	hyper	1.62e-08	0.017	0.27	0.162	4	chr6	125855415	125855417	+	NA	intergenic	inter	-0.286	0.997
cg18501202	62	chr6:125855124:125855421	hyper	1.62e-08	0.017	0.27	0.162	4	chr6	125855420	125855422	-	NA	intergenic	inter	-0.255	0.66
cg05224015	63	chr7:158235051:158236160	hypo	1.79e-11	0.0172	-0.18	-0.116	8	chr7	158235422	158235424	+	PTPRN2	NA	inter	0.0984	0.893
cg08530934	63	chr7:158235051:158236160	hypo	1.79e-11	0.0172	-0.18	-0.116	8	chr7	158236159	158236161	+	PTPRN2	NA	inter	0.0924	0.924
cg10542336	63	chr7:158235051:158236160	hypo	1.79e-11	0.0172	-0.18	-0.116	8	chr7	158235890	158235892	+	PTPRN2	NA	inter	0.0754	0.964
cg12438819	63	chr7:158235051:158236160	hypo	1.79e-11	0.0172	-0.18	-0.116	8	chr7	158236133	158236135	+	PTPRN2	NA	inter	0.0832	0.528
cg15035217	63	chr7:158235051:158236160	hypo	1.79e-11	0.0172	-0.18	-0.116	8	chr7	158235050	158235052	-	PTPRN2	introns	inter	0.0167	0.616
cg15243366	63	chr7:158235051:158236160	hypo	1.79e-11	0.0172	-0.18	-0.116	8	chr7	158236028	158236030	-	PTPRN2	introns	inter	0.144	0.453
cg21712732	63	chr7:158235051:158236160	hypo	1.79e-11	0.0172	-0.18	-0.116	8	chr7	158236102	158236104	-	PTPRN2	introns	inter	0.105	0.0489
cg24481303	63	chr7:158235051:158236160	hypo	1.79e-11	0.0172	-0.18	-0.116	8	chr7	158235948	158235950	-	PTPRN2	introns	inter	0.134	0.965
cg04690998	64	chr7:2339170:2339777	hyper	8.89e-07	0.0176	0.23	0.205	2	chr7	2339776	2339778	-	SNX8	introns	inter	-0.0535	0.799
cg05516271	64	chr7:2339170:2339777	hyper	8.89e-07	0.0176	0.23	0.205	2	chr7	2339169	2339171	-	SNX8	introns	inter	-0.158	0.968
cg03764585	65	chr1:203320190:203320541	hyper	5.43e-09	0.0182	0.13	0.119	6	chr1	203320222	203320224	+	FMOD	NA	inter	-0.148	0.297
cg04704856	65	chr1:203320190:203320541	hyper	5.43e-09	0.0182	0.13	0.119	6	chr1	203320189	203320191	+	FMOD	NA	inter	-0.143	0.296
cg16289210	65	chr1:203320190:203320541	hyper	5.43e-09	0.0182	0.13	0.119	6	chr1	203320395	203320397	+	FMOD	NA	inter	-0.218	0.99
cg22705746	65	chr1:203320190:203320541	hyper	5.43e-09	0.0182	0.13	0.119	6	chr1	203320505	203320507	+	FMOD	NA	inter	-0.216	0.549
cg26987645	65	chr1:203320190:203320541	hyper	5.43e-09	0.0182	0.13	0.119	6	chr1	203320385	203320387	+	FMOD	NA	inter	-0.226	0.826
cg27387030	65	chr1:203320190:203320541	hyper	5.43e-09	0.0182	0.13	0.119	6	chr1	203320540	203320542	-	FMOD	promoters	inter	-0.26	0.476
cg00155609	66	chr19:12911875:12913155	hyper	1.45e-20	0.0185	0.3	0.153	11	chr19	12912526	12912528	+	CTD-2659N19.10;HOOK2;PRDX2	1to5kb	islands	-0.205	0.993
cg03860466	66	chr19:12911875:12913155	hyper	1.45e-20	0.0185	0.3	0.153	11	chr19	12912940	12912942	-	HOOK2;PRDX2	promoters	shores	-0.119	0.76
cg07077694	66	chr19:12911875:12913155	hyper	1.45e-20	0.0185	0.3	0.153	11	chr19	12912251	12912253	-	CTD-2659N19.10;HOOK2;PRDX2	introns,intronexonboundaries	islands	-0.118	0.385
cg11370532	66	chr19:12911875:12913155	hyper	1.45e-20	0.0185	0.3	0.153	11	chr19	12912577	12912579	+	CTD-2659N19.10;HOOK2;PRDX2	1to5kb	islands	-0.266	0.991
cg13375538	66	chr19:12911875:12913155	hyper	1.45e-20	0.0185	0.3	0.153	11	chr19	12911874	12911876	-	CTD-2659N19.10;HOOK2;PRDX2	cds,exons,intronexonboundaries,exonintronboundaries	shores	-0.0508	0.622
cg13618045	66	chr19:12911875:12913155	hyper	1.45e-20	0.0185	0.3	0.153	11	chr19	12913154	12913156	-	HOOK2;PRDX2	promoters	shores	-0.136	0.993
cg15976709	66	chr19:12911875:12913155	hyper	1.45e-20	0.0185	0.3	0.153	11	chr19	12913118	12913120	-	HOOK2;PRDX2	promoters	shores	-0.151	0.989
cg15993354	66	chr19:12911875:12913155	hyper	1.45e-20	0.0185	0.3	0.153	11	chr19	12912589	12912591	+	CTD-2659N19.10;HOOK2;PRDX2	1to5kb	islands	-0.201	0.822
cg22555472	66	chr19:12911875:12913155	hyper	1.45e-20	0.0185	0.3	0.153	11	chr19	12913115	12913117	-	HOOK2;PRDX2	promoters	shores	-0.168	0.956
cg23467004	66	chr19:12911875:12913155	hyper	1.45e-20	0.0185	0.3	0.153	11	chr19	12912243	12912245	-	CTD-2659N19.10;HOOK2;PRDX2	introns,intronexonboundaries	islands	-0.154	0.813
cg26529371	66	chr19:12911875:12913155	hyper	1.45e-20	0.0185	0.3	0.153	11	chr19	12911982	12911984	-	CTD-2659N19.10;HOOK2;PRDX2	cds,exons,intronexonboundaries,exonintronboundaries	islands	-0.0936	0.774
cg01339008	67	chr15:25325092:25330536	hypo	2.12e-06	0.019	-0.13	-0.0877	18	chr15	25325292	25325294	+	SNHG14;SNORD116-14;SNORD116-15	promoters,1to5kb,exons,firstexons,introns,exonintronboundaries	inter	0.0966	0.991
cg01871408	67	chr15:25325092:25330536	hypo	2.12e-06	0.019	-0.13	-0.0877	18	chr15	25330535	25330537	+	SNHG14;SNORD116-18;SNORD116-19	1to5kb,exons,firstexons,introns,exonintronboundaries	inter	0.0851	0.941
cg02625244	67	chr15:25325092:25330536	hypo	2.12e-06	0.019	-0.13	-0.0877	18	chr15	25329446	25329448	-	SNHG14;SNORD116-18	NA	inter	0.0357	0.969
cg03760060	67	chr15:25325092:25330536	hypo	2.12e-06	0.019	-0.13	-0.0877	18	chr15	25329353	25329355	-	SNHG14;SNORD116-18	NA	inter	0.0561	0.489
cg05172655	67	chr15:25325092:25330536	hypo	2.12e-06	0.019	-0.13	-0.0877	18	chr15	25327488	25327490	-	SNHG14;SNORD116-16;SNORD116-17	NA	inter	0.0989	0.992
cg05736011	67	chr15:25325092:25330536	hypo	2.12e-06	0.019	-0.13	-0.0877	18	chr15	25328404	25328406	-	SNHG14;SNORD116-17	NA	inter	0.0834	0.974
cg05951178	67	chr15:25325092:25330536	hypo	2.12e-06	0.019	-0.13	-0.0877	18	chr15	25328738	25328740	+	SNHG14;SNORD116-17	1to5kb,exons,firstexons,introns,exonintronboundaries	inter	0.136	0.994
cg07897695	67	chr15:25325092:25330536	hypo	2.12e-06	0.019	-0.13	-0.0877	18	chr15	25327918	25327920	+	SNHG14;SNORD116-16;SNORD116-17	promoters,1to5kb,exons,firstexons,introns,intronexonboundaries,exonintronboundaries	inter	0.113	0.891
cg08051964	67	chr15:25325092:25330536	hypo	2.12e-06	0.019	-0.13	-0.0877	18	chr15	25330340	25330342	+	SNHG14;SNORD116-18;SNORD116-19	promoters,1to5kb,exons,firstexons,exonintronboundaries	inter	0.0542	0.925
cg09838956	67	chr15:25325092:25330536	hypo	2.12e-06	0.019	-0.13	-0.0877	18	chr15	25325712	25325714	-	SNHG14;SNORD116-15	NA	inter	0.0713	0.922
cg13075322	67	chr15:25325092:25330536	hypo	2.12e-06	0.019	-0.13	-0.0877	18	chr15	25330369	25330371	-	SNHG14;SNORD116-18;SNORD116-19	NA	inter	0.0253	0.965
cg16978004	67	chr15:25325092:25330536	hypo	2.12e-06	0.019	-0.13	-0.0877	18	chr15	25330241	25330243	-	SNHG14;SNORD116-18;SNORD116-19	NA	inter	0.0323	0.656
cg17198397	67	chr15:25325092:25330536	hypo	2.12e-06	0.019	-0.13	-0.0877	18	chr15	25327712	25327714	+	SNHG14;SNORD116-16;SNORD116-17	promoters,1to5kb,introns,intronexonboundaries,exonintronboundaries	inter	0.165	0.999
cg19183867	67	chr15:25325092:25330536	hypo	2.12e-06	0.019	-0.13	-0.0877	18	chr15	25325900	25325902	+	SNHG14;SNORD116-15	promoters,1to5kb,introns	inter	0.0996	0.972
cg19844955	67	chr15:25325092:25330536	hypo	2.12e-06	0.019	-0.13	-0.0877	18	chr15	25326509	25326511	-	SNHG14;SNORD116-15;SNORD116-16	NA	inter	0.0631	0.191
cg20385284	67	chr15:25325092:25330536	hypo	2.12e-06	0.019	-0.13	-0.0877	18	chr15	25326262	25326264	+	SNHG14;SNORD116-15	promoters,1to5kb,exons,firstexons,introns,exonintronboundaries	inter	0.111	0.821
cg22429418	67	chr15:25325092:25330536	hypo	2.12e-06	0.019	-0.13	-0.0877	18	chr15	25325091	25325093	-	SNHG14;SNORD116-14;SNORD116-15	NA	inter	0.0766	0.99
cg26280499	67	chr15:25325092:25330536	hypo	2.12e-06	0.019	-0.13	-0.0877	18	chr15	25329167	25329169	-	SNHG14;SNORD116-18	NA	inter	0.0366	0.99
cg13424940	68	chr9:136844397:136844768	hyper	1.32e-06	0.0195	0.14	0.118	3	chr9	136844396	136844398	+	VAV2	NA	shores	-0.0698	0.996
cg13755204	68	chr9:136844397:136844768	hyper	1.32e-06	0.0195	0.14	0.118	3	chr9	136844767	136844769	-	VAV2	introns	islands	-0.0925	0.541
cg21123355	68	chr9:136844397:136844768	hyper	1.32e-06	0.0195	0.14	0.118	3	chr9	136844643	136844645	-	VAV2	introns	islands	-0.0324	0.986
cg11554507	69	chr7:31379820:31381526	hyper	1.37e-08	0.0195	0.22	0.116	5	chr7	31380571	31380573	-	NEUROD6	promoters,1to5kb,intronexonboundaries	inter	-0.196	0.218
cg15903915	69	chr7:31379820:31381526	hyper	1.37e-08	0.0195	0.22	0.116	5	chr7	31381064	31381066	+	NEUROD6	NA	inter	-0.187	0.919
cg20547031	69	chr7:31379820:31381526	hyper	1.37e-08	0.0195	0.22	0.116	5	chr7	31381525	31381527	+	NEUROD6	NA	inter	-0.0958	0.972
cg25597535	69	chr7:31379820:31381526	hyper	1.37e-08	0.0195	0.22	0.116	5	chr7	31379819	31379821	-	NEUROD6	promoters,introns	shelves	-0.0897	0.616
cg26312920	69	chr7:31379820:31381526	hyper	1.37e-08	0.0195	0.22	0.116	5	chr7	31380389	31380391	+	NEUROD6	NA	shelves	-0.087	0.951
cg01556846	70	chr8:6418978:6421171	hyper	4.76e-12	0.0202	0.24	0.147	11	chr8	6421170	6421172	-	ANGPT2;MCPH1	promoters	shelves	-0.0902	0.373
cg02402368	70	chr8:6418978:6421171	hyper	4.76e-12	0.0202	0.24	0.147	11	chr8	6420725	6420727	+	ANGPT2;MCPH1	introns	shelves	-0.238	0.136
cg02548132	70	chr8:6418978:6421171	hyper	4.76e-12	0.0202	0.24	0.147	11	chr8	6420241	6420243	+	ANGPT2;MCPH1	introns	shelves	-0.26	0.133
cg03631656	70	chr8:6418978:6421171	hyper	4.76e-12	0.0202	0.24	0.147	11	chr8	6420769	6420771	+	ANGPT2;MCPH1	introns	shelves	-0.176	0.447
cg04017131	70	chr8:6418978:6421171	hyper	4.76e-12	0.0202	0.24	0.147	11	chr8	6419569	6419571	-	ANGPT2;MCPH1	introns	inter	-0.133	0.349
cg10395101	70	chr8:6418978:6421171	hyper	4.76e-12	0.0202	0.24	0.147	11	chr8	6420857	6420859	+	ANGPT2;MCPH1	introns	shelves	-0.179	0.847
cg20490392	70	chr8:6418978:6421171	hyper	4.76e-12	0.0202	0.24	0.147	11	chr8	6419437	6419439	+	ANGPT2;MCPH1	introns	inter	-0.0874	0.694
cg24195359	70	chr8:6418978:6421171	hyper	4.76e-12	0.0202	0.24	0.147	11	chr8	6418977	6418979	-	ANGPT2;MCPH1	introns	inter	-0.055	0.76
cg24519108	70	chr8:6418978:6421171	hyper	4.76e-12	0.0202	0.24	0.147	11	chr8	6421062	6421064	-	ANGPT2;MCPH1	promoters	shelves	-0.0611	0.486
cg24670715	70	chr8:6418978:6421171	hyper	4.76e-12	0.0202	0.24	0.147	11	chr8	6420505	6420507	+	ANGPT2;MCPH1	introns	shelves	-0.26	0.0221
cg25350011	70	chr8:6418978:6421171	hyper	4.76e-12	0.0202	0.24	0.147	11	chr8	6419482	6419484	+	ANGPT2;MCPH1	introns	inter	-0.168	0.784
cg02134660	71	chr6:54710399:54711838	hyper	9.51e-16	0.0203	0.21	0.141	10	chr6	54710398	54710400	+	FAM83B	1to5kb	shores	-0.0722	0.21
cg03024372	71	chr6:54710399:54711838	hyper	9.51e-16	0.0203	0.21	0.141	10	chr6	54711475	54711477	-	FAM83B	NA	islands	-0.312	0.817
cg04690482	71	chr6:54710399:54711838	hyper	9.51e-16	0.0203	0.21	0.141	10	chr6	54711387	54711389	+	FAM83B	promoters	islands	-0.206	0.97
cg05155704	71	chr6:54710399:54711838	hyper	9.51e-16	0.0203	0.21	0.141	10	chr6	54711275	54711277	+	FAM83B	promoters	islands	-0.257	0.323
cg07267782	71	chr6:54710399:54711838	hyper	9.51e-16	0.0203	0.21	0.141	10	chr6	54711226	54711228	-	FAM83B	NA	islands	-0.296	0.855
cg14989959	71	chr6:54710399:54711838	hyper	9.51e-16	0.0203	0.21	0.141	10	chr6	54711470	54711472	-	FAM83B	NA	islands	-0.258	0.0415
cg18532076	71	chr6:54710399:54711838	hyper	9.51e-16	0.0203	0.21	0.141	10	chr6	54711416	54711418	+	FAM83B	promoters	islands	-0.165	0.972
cg19716238	71	chr6:54710399:54711838	hyper	9.51e-16	0.0203	0.21	0.141	10	chr6	54711377	54711379	-	FAM83B	NA	islands	-0.269	0.991
cg20497803	71	chr6:54710399:54711838	hyper	9.51e-16	0.0203	0.21	0.141	10	chr6	54711837	54711839	+	FAM83B	introns	islands	-0.234	0.997
cg21227040	71	chr6:54710399:54711838	hyper	9.51e-16	0.0203	0.21	0.141	10	chr6	54711428	54711430	+	FAM83B	promoters,exonintronboundaries	islands	-0.128	0.985
cg02282774	72	chr5:50262796:50266228	hyper	1.83e-13	0.0203	0.24	0.136	16	chr5	50264515	50264517	-	CTD-2089N3.3	intergenic	shores	-0.408	0.941
cg02644072	72	chr5:50262796:50266228	hyper	1.83e-13	0.0203	0.24	0.136	16	chr5	50264155	50264157	+	CTD-2089N3.1;CTD-2089N3.3	intergenic	shores	-0.307	0.201
cg03847373	72	chr5:50262796:50266228	hyper	1.83e-13	0.0203	0.24	0.136	16	chr5	50265766	50265768	-	CTD-2089N3.2;CTD-2089N3.3	intergenic	shores	-0.286	0.522
cg04087742	72	chr5:50262796:50266228	hyper	1.83e-13	0.0203	0.24	0.136	16	chr5	50264461	50264463	-	CTD-2089N3.3	intergenic	shores	-0.178	0.185
cg04184143	72	chr5:50262796:50266228	hyper	1.83e-13	0.0203	0.24	0.136	16	chr5	50263499	50263501	-	CTD-2089N3.1	intergenic	shores	-0.339	0.941
cg07173239	72	chr5:50262796:50266228	hyper	1.83e-13	0.0203	0.24	0.136	16	chr5	50264835	50264837	+	CTD-2089N3.3	intergenic	shores	-0.267	0.99
cg11216064	72	chr5:50262796:50266228	hyper	1.83e-13	0.0203	0.24	0.136	16	chr5	50263585	50263587	-	CTD-2089N3.1	intergenic	shores	-0.365	0.929
cg12440258	72	chr5:50262796:50266228	hyper	1.83e-13	0.0203	0.24	0.136	16	chr5	50265271	50265273	-	CTD-2089N3.2;CTD-2089N3.3	intergenic	islands	-0.214	0.689
cg14685796	72	chr5:50262796:50266228	hyper	1.83e-13	0.0203	0.24	0.136	16	chr5	50265659	50265661	+	CTD-2089N3.2;CTD-2089N3.3	intergenic	islands	-0.27	0.91
cg15473084	72	chr5:50262796:50266228	hyper	1.83e-13	0.0203	0.24	0.136	16	chr5	50265599	50265601	+	CTD-2089N3.2;CTD-2089N3.3	intergenic	islands	-0.226	0.936
cg17407677	72	chr5:50262796:50266228	hyper	1.83e-13	0.0203	0.24	0.136	16	chr5	50266227	50266229	-	CTD-2089N3.2	intergenic	shores	-0.267	0.938
cg18063495	72	chr5:50262796:50266228	hyper	1.83e-13	0.0203	0.24	0.136	16	chr5	50262795	50262797	-	CTD-2089N3.1	intergenic	shelves	-0.305	0.93
cg18063733	72	chr5:50262796:50266228	hyper	1.83e-13	0.0203	0.24	0.136	16	chr5	50265442	50265444	+	CTD-2089N3.2;CTD-2089N3.3	intergenic	islands	-0.229	0.997
cg19429599	72	chr5:50262796:50266228	hyper	1.83e-13	0.0203	0.24	0.136	16	chr5	50266098	50266100	+	CTD-2089N3.2	intergenic	shores	-0.257	0.992
cg22519545	72	chr5:50262796:50266228	hyper	1.83e-13	0.0203	0.24	0.136	16	chr5	50263681	50263683	+	CTD-2089N3.1	intergenic	shores	-0.27	0.926
cg27307729	72	chr5:50262796:50266228	hyper	1.83e-13	0.0203	0.24	0.136	16	chr5	50264627	50264629	-	CTD-2089N3.3	intergenic	shores	-0.253	0.705
cg05709124	73	chr2:233740669:233741920	hyper	4.75e-10	0.0212	0.16	0.0982	5	chr2	233741083	233741085	+	C2orf82	exons,intronexonboundaries,exonintronboundaries,3UTRs	islands	-0.0465	0.107
cg06283342	73	chr2:233740669:233741920	hyper	4.75e-10	0.0212	0.16	0.0982	5	chr2	233740668	233740670	+	C2orf82	cds,exons,intronexonboundaries,exonintronboundaries	islands,shores	-0.0785	0.802
cg13759905	73	chr2:233740669:233741920	hyper	4.75e-10	0.0212	0.16	0.0982	5	chr2	233741919	233741921	-	C2orf82	intergenic	shores	-0.101	0.275
cg14345131	73	chr2:233740669:233741920	hyper	4.75e-10	0.0212	0.16	0.0982	5	chr2	233741789	233741791	+	C2orf82	intergenic	islands	-0.0645	0.969
cg18572413	73	chr2:233740669:233741920	hyper	4.75e-10	0.0212	0.16	0.0982	5	chr2	233741638	233741640	+	C2orf82	intergenic	islands	-0.107	0.881
cg04456219	74	chr7:17274056:17274337	hypo	1.1e-05	0.0216	-0.17	-0.144	2	chr7	17274336	17274338	-	NA	intergenic	inter	0.0198	0.948
cg09287864	74	chr7:17274056:17274337	hypo	1.1e-05	0.0216	-0.17	-0.144	2	chr7	17274055	17274057	-	NA	intergenic	inter	-0.0191	0.857
cg01462856	75	chr13:108922032:108922745	hyper	5.01e-11	0.0216	0.23	0.143	8	chr13	108922744	108922746	-	TNFSF13B	NA	inter	-0.301	0.74
cg09158314	75	chr13:108922032:108922745	hyper	5.01e-11	0.0216	0.23	0.143	8	chr13	108922149	108922151	+	TNFSF13B	5UTRs,exons,firstexons	inter	-0.212	0.822
cg09450063	75	chr13:108922032:108922745	hyper	5.01e-11	0.0216	0.23	0.143	8	chr13	108922503	108922505	+	TNFSF13B	cds,exons,firstexons,intronexonboundaries,exonintronboundaries	inter	-0.169	0.731
cg10864680	75	chr13:108922032:108922745	hyper	5.01e-11	0.0216	0.23	0.143	8	chr13	108922273	108922275	-	TNFSF13B	NA	inter	-0.225	0.798
cg18703238	75	chr13:108922032:108922745	hyper	5.01e-11	0.0216	0.23	0.143	8	chr13	108922360	108922362	-	TNFSF13B	NA	inter	-0.281	0.928
cg20945738	75	chr13:108922032:108922745	hyper	5.01e-11	0.0216	0.23	0.143	8	chr13	108922031	108922033	-	TNFSF13B	NA	inter	-0.205	0.45
cg21143446	75	chr13:108922032:108922745	hyper	5.01e-11	0.0216	0.23	0.143	8	chr13	108922339	108922341	-	TNFSF13B	NA	inter	-0.217	0.995
cg21784254	75	chr13:108922032:108922745	hyper	5.01e-11	0.0216	0.23	0.143	8	chr13	108922427	108922429	+	TNFSF13B	cds,exons,firstexons,exonintronboundaries	inter	-0.227	0.636
cg03085549	76	chr16:75150456:75150880	hyper	7.54e-13	0.0217	0.17	0.0955	8	chr16	75150818	75150820	-	LDHD	promoters,intronexonboundaries	shores	-0.199	0.927
cg03743982	76	chr16:75150456:75150880	hyper	7.54e-13	0.0217	0.17	0.0955	8	chr16	75150832	75150834	-	LDHD	promoters,intronexonboundaries	shores	-0.119	0.882
cg03991512	76	chr16:75150456:75150880	hyper	7.54e-13	0.0217	0.17	0.0955	8	chr16	75150455	75150457	+	LDHD	NA	shores	-0.0886	0.964
cg04906242	76	chr16:75150456:75150880	hyper	7.54e-13	0.0217	0.17	0.0955	8	chr16	75150879	75150881	+	LDHD	NA	shelves	-0.0515	0.109
cg07320140	76	chr16:75150456:75150880	hyper	7.54e-13	0.0217	0.17	0.0955	8	chr16	75150610	75150612	+	LDHD	NA	shores	-0.0216	0.387
cg09899215	76	chr16:75150456:75150880	hyper	7.54e-13	0.0217	0.17	0.0955	8	chr16	75150798	75150800	+	LDHD	NA	shores	-0.0986	0.6
cg16540789	76	chr16:75150456:75150880	hyper	7.54e-13	0.0217	0.17	0.0955	8	chr16	75150783	75150785	+	LDHD	NA	shores	-0.0861	0.85
cg24429836	76	chr16:75150456:75150880	hyper	7.54e-13	0.0217	0.17	0.0955	8	chr16	75150743	75150745	-	LDHD	promoters,intronexonboundaries,exonintronboundaries	shores	0.00321	0.207
cg00290626	77	chr8:132499131:132499419	hyper	1.03e-06	0.022	0.2	0.134	2	chr8	132499130	132499132	-	NA	intergenic	inter	-0.237	0.92
cg16264520	77	chr8:132499131:132499419	hyper	1.03e-06	0.022	0.2	0.134	2	chr8	132499418	132499420	+	NA	intergenic	inter	-0.12	0.897
cg01802121	78	chr14:22216296:22217085	hyper	0.000155	0.0231	0.17	0.142	2	chr14	22216295	22216297	-	TRAV5	NA	inter	-0.0936	0.801
cg02257791	78	chr14:22216296:22217085	hyper	0.000155	0.0231	0.17	0.142	2	chr14	22217084	22217086	-	RPL4P1;TRAV5	NA	inter	-0.163	0.99
cg03569645	79	chr6:75913786:75916445	hyper	9.48e-22	0.0231	0.18	0.0984	19	chr6	75914705	75914707	+	COL12A1	NA	islands,shores	-0.144	0.994
cg04074140	79	chr6:75913786:75916445	hyper	9.48e-22	0.0231	0.18	0.0984	19	chr6	75915779	75915781	-	COL12A1	promoters,1to5kb,intronexonboundaries	islands	-0.183	0.992
cg04504006	79	chr6:75913786:75916445	hyper	9.48e-22	0.0231	0.18	0.0984	19	chr6	75914029	75914031	+	COL12A1	NA	shores	-0.132	0.341
cg05587282	79	chr6:75913786:75916445	hyper	9.48e-22	0.0231	0.18	0.0984	19	chr6	75915884	75915886	+	COL12A1	NA	islands	-0.17	0.987
cg07004443	79	chr6:75913786:75916445	hyper	9.48e-22	0.0231	0.18	0.0984	19	chr6	75916444	75916446	+	COL12A1	NA	shores	-0.117	0.714
cg08009622	79	chr6:75913786:75916445	hyper	9.48e-22	0.0231	0.18	0.0984	19	chr6	75916326	75916328	+	COL12A1	NA	islands	-0.218	0.372
cg10364041	79	chr6:75913786:75916445	hyper	9.48e-22	0.0231	0.18	0.0984	19	chr6	75915784	75915786	-	COL12A1	promoters,1to5kb,intronexonboundaries	islands	-0.13	0.981
cg10470588	79	chr6:75913786:75916445	hyper	9.48e-22	0.0231	0.18	0.0984	19	chr6	75915748	75915750	-	COL12A1	promoters,1to5kb,intronexonboundaries	islands	-0.156	0.787
cg11912543	79	chr6:75913786:75916445	hyper	9.48e-22	0.0231	0.18	0.0984	19	chr6	75915729	75915731	+	COL12A1	NA	islands	-0.0836	0.976
cg12801474	79	chr6:75913786:75916445	hyper	9.48e-22	0.0231	0.18	0.0984	19	chr6	75914802	75914804	+	COL12A1	NA	islands	-0.129	0.947
cg14373210	79	chr6:75913786:75916445	hyper	9.48e-22	0.0231	0.18	0.0984	19	chr6	75913785	75913787	+	COL12A1	NA	shores	-0.048	0.666
cg14375912	79	chr6:75913786:75916445	hyper	9.48e-22	0.0231	0.18	0.0984	19	chr6	75915249	75915251	+	COL12A1	NA	islands	-0.167	0.911
cg18473652	79	chr6:75913786:75916445	hyper	9.48e-22	0.0231	0.18	0.0984	19	chr6	75914121	75914123	+	COL12A1	NA	shores	-0.154	0.96
cg19132213	79	chr6:75913786:75916445	hyper	9.48e-22	0.0231	0.18	0.0984	19	chr6	75915343	75915345	+	COL12A1	NA	islands	-0.151	0.995
cg20129242	79	chr6:75913786:75916445	hyper	9.48e-22	0.0231	0.18	0.0984	19	chr6	75915753	75915755	-	COL12A1	promoters,1to5kb,intronexonboundaries	islands	-0.184	0.935
cg24897255	79	chr6:75913786:75916445	hyper	9.48e-22	0.0231	0.18	0.0984	19	chr6	75915786	75915788	-	COL12A1	promoters,1to5kb,intronexonboundaries	islands	-0.109	0.848
cg26780404	79	chr6:75913786:75916445	hyper	9.48e-22	0.0231	0.18	0.0984	19	chr6	75915839	75915841	+	COL12A1	NA	islands	-0.165	0.988
cg26870584	79	chr6:75913786:75916445	hyper	9.48e-22	0.0231	0.18	0.0984	19	chr6	75914045	75914047	+	COL12A1	NA	shores	-0.128	0.832
cg27567401	79	chr6:75913786:75916445	hyper	9.48e-22	0.0231	0.18	0.0984	19	chr6	75915781	75915783	-	COL12A1	promoters,1to5kb,intronexonboundaries	islands	-0.149	0.81
cg01832935	80	chr16:51026724:51026841	hypo	9.35e-07	0.0253	-0.17	-0.145	3	chr16	51026723	51026725	+	NA	intergenic	inter	0.117	0.483
cg05387963	80	chr16:51026724:51026841	hypo	9.35e-07	0.0253	-0.17	-0.145	3	chr16	51026784	51026786	+	NA	intergenic	inter	0.116	0.553
cg26488170	80	chr16:51026724:51026841	hypo	9.35e-07	0.0253	-0.17	-0.145	3	chr16	51026840	51026842	-	NA	intergenic	inter	0.0995	0.973
cg09147938	81	chr8:43418406:43418721	hypo	1.78e-05	0.0268	-0.14	-0.12	2	chr8	43418405	43418407	-	NA	intergenic	inter	0.132	0.702
cg11993873	81	chr8:43418406:43418721	hypo	1.78e-05	0.0268	-0.14	-0.12	2	chr8	43418720	43418722	-	NA	intergenic	inter	0.17	0.804
cg06360465	82	chr3:50340564:50341694	hyper	1.94e-11	0.0277	0.14	0.0966	6	chr3	50341182	50341184	+	HYAL1	NA	inter	-0.0506	0.421
cg10580282	82	chr3:50340564:50341694	hyper	1.94e-11	0.0277	0.14	0.0966	6	chr3	50340563	50340565	-	HYAL1	1to5kb,5UTRs,exons,firstexons,introns,intronexonboundaries	shelves	-0.0223	0.928
cg11607701	82	chr3:50340564:50341694	hyper	1.94e-11	0.0277	0.14	0.0966	6	chr3	50341073	50341075	+	HYAL1	NA	inter	-0.0199	0.986
cg12930727	82	chr3:50340564:50341694	hyper	1.94e-11	0.0277	0.14	0.0966	6	chr3	50341292	50341294	+	HYAL1	NA	inter	0.0266	0.895
cg14943722	82	chr3:50340564:50341694	hyper	1.94e-11	0.0277	0.14	0.0966	6	chr3	50341008	50341010	-	HYAL1	1to5kb,5UTRs,exons,firstexons,introns,intronexonboundaries,exonintronboundaries	inter	0.00623	0.716
cg20724227	82	chr3:50340564:50341694	hyper	1.94e-11	0.0277	0.14	0.0966	6	chr3	50341693	50341695	+	HYAL1	NA	inter	-0.0101	0.933
cg00282953	83	chr5:175791672:175793541	hyper	5.03e-15	0.0282	0.16	0.0917	13	chr5	175793540	175793542	-	ARL10;MIR1271	1to5kb	shores	-0.0261	0.917
cg05974455	83	chr5:175791672:175793541	hyper	5.03e-15	0.0282	0.16	0.0917	13	chr5	175791671	175791673	-	ARL10	1to5kb	shores	0.00905	0.674
cg06525892	83	chr5:175791672:175793541	hyper	5.03e-15	0.0282	0.16	0.0917	13	chr5	175792453	175792455	+	ARL10	promoters	islands	-0.138	0.854
cg07352345	83	chr5:175791672:175793541	hyper	5.03e-15	0.0282	0.16	0.0917	13	chr5	175793048	175793050	+	ARL10	introns	islands	-0.127	0.851
cg07812887	83	chr5:175791672:175793541	hyper	5.03e-15	0.0282	0.16	0.0917	13	chr5	175793491	175793493	-	ARL10;MIR1271	1to5kb	islands	0.00723	0.611
cg08725962	83	chr5:175791672:175793541	hyper	5.03e-15	0.0282	0.16	0.0917	13	chr5	175792492	175792494	+	ARL10	promoters	islands	-0.122	0.964
cg09155701	83	chr5:175791672:175793541	hyper	5.03e-15	0.0282	0.16	0.0917	13	chr5	175792497	175792499	+	ARL10	promoters	islands	-0.127	0.613
cg15553598	83	chr5:175791672:175793541	hyper	5.03e-15	0.0282	0.16	0.0917	13	chr5	175792972	175792974	+	ARL10	introns	islands	-0.125	0.353
cg18779601	83	chr5:175791672:175793541	hyper	5.03e-15	0.0282	0.16	0.0917	13	chr5	175792175	175792177	+	ARL10	promoters	shores	-0.223	0.932
cg22424536	83	chr5:175791672:175793541	hyper	5.03e-15	0.0282	0.16	0.0917	13	chr5	175792477	175792479	+	ARL10	promoters	islands	-0.0679	0.987
cg26720389	83	chr5:175791672:175793541	hyper	5.03e-15	0.0282	0.16	0.0917	13	chr5	175792509	175792511	+	ARL10	5UTRs,exons,firstexons	islands	-0.127	0.776
cg26929261	83	chr5:175791672:175793541	hyper	5.03e-15	0.0282	0.16	0.0917	13	chr5	175792122	175792124	+	ARL10	promoters	shores	-0.162	0.824
cg27092035	83	chr5:175791672:175793541	hyper	5.03e-15	0.0282	0.16	0.0917	13	chr5	175792879	175792881	+	ARL10	introns,exonintronboundaries	islands	-0.0905	0.993
cg03210281	84	chr2:443521:445430	hypo	1.86e-12	0.0284	-0.13	-0.0899	7	chr2	445068	445070	+	NA	intergenic	inter	0.0687	0.79
cg08579962	84	chr2:443521:445430	hypo	1.86e-12	0.0284	-0.13	-0.0899	7	chr2	445223	445225	+	NA	intergenic	inter	0.0895	0.956
cg08837355	84	chr2:443521:445430	hypo	1.86e-12	0.0284	-0.13	-0.0899	7	chr2	443520	443522	+	NA	intergenic	inter	0.0588	0.433
cg09757158	84	chr2:443521:445430	hypo	1.86e-12	0.0284	-0.13	-0.0899	7	chr2	444631	444633	-	NA	intergenic	inter	0.0935	0.432
cg12571629	84	chr2:443521:445430	hypo	1.86e-12	0.0284	-0.13	-0.0899	7	chr2	445429	445431	+	NA	intergenic	inter	0.0182	0.99
cg14499933	84	chr2:443521:445430	hypo	1.86e-12	0.0284	-0.13	-0.0899	7	chr2	444768	444770	+	NA	intergenic	inter	0.11	0.938
cg17362001	84	chr2:443521:445430	hypo	1.86e-12	0.0284	-0.13	-0.0899	7	chr2	444503	444505	-	NA	intergenic	inter	0.12	0.698
cg08835956	85	chr7:39170497:39171113	hyper	2.27e-08	0.0288	0.24	0.18	6	chr7	39171033	39171035	+	POU6F2	introns	inter	-0.0872	0.563
cg10621924	85	chr7:39170497:39171113	hyper	2.27e-08	0.0288	0.24	0.18	6	chr7	39171069	39171071	+	POU6F2	introns	inter	-0.128	0.166
cg15212455	85	chr7:39170497:39171113	hyper	2.27e-08	0.0288	0.24	0.18	6	chr7	39170538	39170540	-	POU6F2	NA	inter	-0.154	0.456
cg18850127	85	chr7:39170497:39171113	hyper	2.27e-08	0.0288	0.24	0.18	6	chr7	39170496	39170498	-	POU6F2	NA	inter	-0.28	0.976
cg20302533	85	chr7:39170497:39171113	hyper	2.27e-08	0.0288	0.24	0.18	6	chr7	39170762	39170764	+	POU6F2	introns	inter	-0.25	0.7
cg21665744	85	chr7:39170497:39171113	hyper	2.27e-08	0.0288	0.24	0.18	6	chr7	39171112	39171114	+	POU6F2	introns	inter	-0.218	0.00319
cg03881934	86	chr1:152783137:152785473	hyper	6.11e-07	0.0294	0.18	0.138	6	chr1	152784304	152784306	-	LCE1B	NA	inter	-0.12	0.891
cg07090653	86	chr1:152783137:152785473	hyper	6.11e-07	0.0294	0.18	0.138	6	chr1	152784913	152784915	-	LCE1B	NA	inter	-0.134	0.92
cg08878744	86	chr1:152783137:152785473	hyper	6.11e-07	0.0294	0.18	0.138	6	chr1	152783673	152783675	-	LCE1B	1to5kb	inter	-0.201	0.775
cg12449852	86	chr1:152783137:152785473	hyper	6.11e-07	0.0294	0.18	0.138	6	chr1	152785472	152785474	-	LCE1B	NA	inter	-0.175	0.949
cg19250709	86	chr1:152783137:152785473	hyper	6.11e-07	0.0294	0.18	0.138	6	chr1	152783488	152783490	-	LCE1B	1to5kb	inter	-0.155	0.83
cg21434954	86	chr1:152783137:152785473	hyper	6.11e-07	0.0294	0.18	0.138	6	chr1	152783136	152783138	+	LCE1B	1to5kb	inter	-0.123	0.668
cg02851312	87	chr7:157666168:157666398	hypo	3.03e-05	0.03	-0.15	-0.127	2	chr7	157666397	157666399	-	PTPRN2	introns	islands	0.142	0.404
cg19237063	87	chr7:157666168:157666398	hypo	3.03e-05	0.03	-0.15	-0.127	2	chr7	157666167	157666169	+	PTPRN2	NA	islands	0.138	0.139
cg05943574	88	chr1:248684628:248685382	hypo	1.71e-05	0.0306	-0.22	-0.155	3	chr1	248685381	248685383	+	OR2G6	cds,exons,firstexons	inter	0.249	0.778
cg07395806	88	chr1:248684628:248685382	hypo	1.71e-05	0.0306	-0.22	-0.155	3	chr1	248684627	248684629	-	OR2G6	NA	inter	0.166	0.231
cg25819275	88	chr1:248684628:248685382	hypo	1.71e-05	0.0306	-0.22	-0.155	3	chr1	248684765	248684767	-	OR2G6	NA	inter	0.0962	0.594
cg00943384	89	chr15:98064729:98065822	hyper	1.36e-10	0.0309	0.26	0.152	4	chr15	98064826	98064828	+	CTD-2147F2.2	intergenic	inter	-0.112	0.71
cg03698145	89	chr15:98064729:98065822	hyper	1.36e-10	0.0309	0.26	0.152	4	chr15	98064728	98064730	-	CTD-2147F2.2	intergenic	inter	-0.172	0.798
cg25220320	89	chr15:98064729:98065822	hyper	1.36e-10	0.0309	0.26	0.152	4	chr15	98065739	98065741	-	CTD-2147F2.2	intergenic	inter	-0.268	0.186
cg25792999	89	chr15:98064729:98065822	hyper	1.36e-10	0.0309	0.26	0.152	4	chr15	98065821	98065823	+	CTD-2147F2.2	intergenic	inter	-0.207	0.779
cg04181546	90	chr9:79630987:79632225	hyper	5.28e-07	0.0316	0.18	0.128	6	chr9	79631747	79631749	-	NA	NA	islands	-0.197	0.85
cg10422777	90	chr9:79630987:79632225	hyper	5.28e-07	0.0316	0.18	0.128	6	chr9	79631226	79631228	-	NA	NA	islands	-0.201	0.814
cg13455410	90	chr9:79630987:79632225	hyper	5.28e-07	0.0316	0.18	0.128	6	chr9	79631905	79631907	-	NA	NA	shores	-0.314	0.991
cg13713830	90	chr9:79630987:79632225	hyper	5.28e-07	0.0316	0.18	0.128	6	chr9	79631736	79631738	+	NA	1to5kb	islands	-0.231	0.892
cg14579864	90	chr9:79630987:79632225	hyper	5.28e-07	0.0316	0.18	0.128	6	chr9	79632224	79632226	-	NA	NA	shores	-0.319	0.802
cg14627348	90	chr9:79630987:79632225	hyper	5.28e-07	0.0316	0.18	0.128	6	chr9	79630986	79630988	-	NA	NA	islands	-0.177	0.616
cg02250046	91	chr10:101824920:101825185	hyper	2.31e-07	0.0324	0.2	0.155	5	chr10	101825184	101825186	-	CPN1	introns,intronexonboundaries	islands	-0.0892	0.876
cg04359915	91	chr10:101824920:101825185	hyper	2.31e-07	0.0324	0.2	0.155	5	chr10	101825028	101825030	-	CPN1	cds,exons,intronexonboundaries,exonintronboundaries	islands	-0.162	0.739
cg11251234	91	chr10:101824920:101825185	hyper	2.31e-07	0.0324	0.2	0.155	5	chr10	101825054	101825056	-	CPN1	cds,exons,intronexonboundaries,exonintronboundaries	islands	-0.138	0.249
cg19754520	91	chr10:101824920:101825185	hyper	2.31e-07	0.0324	0.2	0.155	5	chr10	101825117	101825119	+	CPN1	NA	islands	-0.168	0.942
cg23247504	91	chr10:101824920:101825185	hyper	2.31e-07	0.0324	0.2	0.155	5	chr10	101824919	101824921	-	CPN1	introns,exonintronboundaries	shores	-0.156	0.644
cg00502575	92	chr13:114799652:114801587	hyper	1.36e-10	0.0327	0.2	0.0846	11	chr13	114800840	114800842	-	RASA3	introns	shelves	-0.0413	0.517
cg00814985	92	chr13:114799652:114801587	hyper	1.36e-10	0.0327	0.2	0.0846	11	chr13	114801131	114801133	-	RASA3	exons,firstexons,introns,exonintronboundaries	shelves	-0.0995	0.698
cg12219108	92	chr13:114799652:114801587	hyper	1.36e-10	0.0327	0.2	0.0846	11	chr13	114800548	114800550	-	RASA3	introns	shelves	-0.0151	0.83
cg15082473	92	chr13:114799652:114801587	hyper	1.36e-10	0.0327	0.2	0.0846	11	chr13	114801586	114801588	+	RASA3	NA	shelves	-0.113	0.889
cg16766036	92	chr13:114799652:114801587	hyper	1.36e-10	0.0327	0.2	0.0846	11	chr13	114800308	114800310	+	RASA3	NA	shelves	-0.105	0.755
cg17163949	92	chr13:114799652:114801587	hyper	1.36e-10	0.0327	0.2	0.0846	11	chr13	114800440	114800442	-	RASA3	introns	shelves	-0.0222	0.779
cg18021101	92	chr13:114799652:114801587	hyper	1.36e-10	0.0327	0.2	0.0846	11	chr13	114800910	114800912	-	RASA3	introns,exonintronboundaries	shelves	-0.0414	0.871
cg20483719	92	chr13:114799652:114801587	hyper	1.36e-10	0.0327	0.2	0.0846	11	chr13	114799651	114799653	-	RASA3	introns	shelves	0.0141	0.991
cg21107044	92	chr13:114799652:114801587	hyper	1.36e-10	0.0327	0.2	0.0846	11	chr13	114800795	114800797	-	RASA3	introns	shelves	-0.0438	0.899
cg22926686	92	chr13:114799652:114801587	hyper	1.36e-10	0.0327	0.2	0.0846	11	chr13	114799775	114799777	-	RASA3	introns	shelves	-0.0111	0.826
cg23466769	92	chr13:114799652:114801587	hyper	1.36e-10	0.0327	0.2	0.0846	11	chr13	114801306	114801308	-	RASA3	exons,firstexons,introns	shelves	-0.0798	0.145
cg08432971	93	chr5:178423163:178423309	hypo	7.44e-07	0.0334	-0.15	-0.114	2	chr5	178423308	178423310	-	GRM6	1to5kb	shores	0.064	0.715
cg17867333	93	chr5:178423163:178423309	hypo	7.44e-07	0.0334	-0.15	-0.114	2	chr5	178423162	178423164	+	GRM6	NA	shores	0.119	0.844
cg04980928	94	chr12:1940380:1940618	hyper	1.66e-06	0.0336	0.16	0.133	4	chr12	1940617	1940619	-	CACNA2D4;LRTM2	introns	inter	-0.11	0.851
cg14567043	94	chr12:1940380:1940618	hyper	1.66e-06	0.0336	0.16	0.133	4	chr12	1940546	1940548	-	CACNA2D4;LRTM2	introns	inter	-0.196	0.993
cg18633600	94	chr12:1940380:1940618	hyper	1.66e-06	0.0336	0.16	0.133	4	chr12	1940451	1940453	-	CACNA2D4;LRTM2	introns	inter	-0.145	0.818
cg18952026	94	chr12:1940380:1940618	hyper	1.66e-06	0.0336	0.16	0.133	4	chr12	1940379	1940381	-	CACNA2D4;LRTM2	introns	inter	-0.136	0.584
cg02433593	95	chr18:43754786:43755103	hyper	8.6e-09	0.0346	0.07	0.0241	3	chr18	43754785	43754787	+	C18orf25	introns	islands	-0.00381	0.989
cg20466748	95	chr18:43754786:43755103	hyper	8.6e-09	0.0346	0.07	0.0241	3	chr18	43754999	43755001	-	C18orf25	NA	islands	-0.00263	0.0583
cg22725310	95	chr18:43754786:43755103	hyper	8.6e-09	0.0346	0.07	0.0241	3	chr18	43755102	43755104	-	C18orf25	NA	islands	-0.00958	0.984
cg05847772	96	chr11:118122715:118123243	hypo	5.13e-12	0.0353	-0.18	-0.122	10	chr11	118122972	118122974	-	MPZL3	cds,exons,firstexons,intronexonboundaries,exonintronboundaries	inter	-0.0594	0.87
cg06491116	96	chr11:118122715:118123243	hypo	5.13e-12	0.0353	-0.18	-0.122	10	chr11	118122714	118122716	+	MPZL3	NA	inter	-0.0988	0.899
cg11733294	96	chr11:118122715:118123243	hypo	5.13e-12	0.0353	-0.18	-0.122	10	chr11	118123052	118123054	+	MPZL3	NA	inter	-0.0494	0.926
cg13615650	96	chr11:118122715:118123243	hypo	5.13e-12	0.0353	-0.18	-0.122	10	chr11	118123082	118123084	-	MPZL3	promoters,intronexonboundaries,exonintronboundaries	inter	-0.0756	0.956
cg14127589	96	chr11:118122715:118123243	hypo	5.13e-12	0.0353	-0.18	-0.122	10	chr11	118123058	118123060	+	MPZL3	NA	inter	-0.0495	0.998
cg19069882	96	chr11:118122715:118123243	hypo	5.13e-12	0.0353	-0.18	-0.122	10	chr11	118123242	118123244	-	MPZL3	promoters	inter	-0.117	0.167
cg20175449	96	chr11:118122715:118123243	hypo	5.13e-12	0.0353	-0.18	-0.122	10	chr11	118123098	118123100	-	MPZL3	promoters,intronexonboundaries,exonintronboundaries	inter	-0.084	0.993
cg22376940	96	chr11:118122715:118123243	hypo	5.13e-12	0.0353	-0.18	-0.122	10	chr11	118123011	118123013	-	MPZL3	promoters,5UTRs,exons,firstexons,intronexonboundaries,exonintronboundaries	inter	-0.00577	0.994
cg23873021	96	chr11:118122715:118123243	hypo	5.13e-12	0.0353	-0.18	-0.122	10	chr11	118122800	118122802	+	MPZL3	NA	inter	-0.0229	0.717
cg27161463	96	chr11:118122715:118123243	hypo	5.13e-12	0.0353	-0.18	-0.122	10	chr11	118123073	118123075	+	MPZL3	NA	inter	-0.031	0.848
cg00461236	97	chr16:86703935:86704486	hyper	1.29e-07	0.0366	0.2	0.156	4	chr16	86704015	86704017	-	NA	intergenic	inter	-0.126	0.661
cg02657828	97	chr16:86703935:86704486	hyper	1.29e-07	0.0366	0.2	0.156	4	chr16	86703934	86703936	+	NA	intergenic	inter	-0.116	0.545
cg03084704	97	chr16:86703935:86704486	hyper	1.29e-07	0.0366	0.2	0.156	4	chr16	86704485	86704487	+	NA	intergenic	inter	-0.194	0.198
cg27391627	97	chr16:86703935:86704486	hyper	1.29e-07	0.0366	0.2	0.156	4	chr16	86704129	86704131	+	NA	intergenic	inter	-0.129	0.856
cg12073481	98	chr4:85593974:85594115	hypo	6.56e-05	0.037	-0.05	-0.0526	2	chr4	85593973	85593975	-	WDFY3	exons,intronexonboundaries,3UTRs	inter	0.0163	0.13
cg27474095	98	chr4:85593974:85594115	hypo	6.56e-05	0.037	-0.05	-0.0526	2	chr4	85594114	85594116	-	WDFY3	cds,exons,intronexonboundaries	inter	0.033	0.297
cg18801028	99	chr1:29645667:29646475	hypo	8.92e-06	0.0372	-0.1	-0.0966	2	chr1	29646474	29646476	-	PTPRU	NA	inter	0.0971	0.846
cg20981107	99	chr1:29645667:29646475	hypo	8.92e-06	0.0372	-0.1	-0.0966	2	chr1	29645666	29645668	+	PTPRU	1to5kb,introns	inter	0.127	0.617
cg01919652	100	chr6:150259601:150260358	hyper	4.49e-08	0.0376	0.23	0.111	5	chr6	150259929	150259931	+	NA	1to5kb	islands	-0.0634	0.931
cg01999539	100	chr6:150259601:150260358	hyper	4.49e-08	0.0376	0.23	0.111	5	chr6	150259859	150259861	-	NA	NA	islands	-0.138	0.918
cg03538169	100	chr6:150259601:150260358	hyper	4.49e-08	0.0376	0.23	0.111	5	chr6	150260155	150260157	+	NA	1to5kb	islands	-0.09	0.995
cg06471296	100	chr6:150259601:150260358	hyper	4.49e-08	0.0376	0.23	0.111	5	chr6	150259600	150259602	-	NA	NA	islands	-0.0945	0.959
cg17380160	100	chr6:150259601:150260358	hyper	4.49e-08	0.0376	0.23	0.111	5	chr6	150260357	150260359	+	NA	1to5kb	shores	-0.11	0.99
cg01238044	101	chr22:24384105:24384944	hyper	8e-14	0.0384	0.33	0.2	13	chr22	24384104	24384106	-	NA	introns,intronexonboundaries,exonintronboundaries	shores	-0.0806	0.402
cg01744396	101	chr22:24384105:24384944	hyper	8e-14	0.0384	0.33	0.2	13	chr22	24384244	24384246	-	NA	5UTRs,exons,firstexons,intronexonboundaries,exonintronboundaries	islands	-0.144	0.849
cg01957799	101	chr22:24384105:24384944	hyper	8e-14	0.0384	0.33	0.2	13	chr22	24384134	24384136	-	NA	cds,exons,firstexons,intronexonboundaries,exonintronboundaries	islands,shores	-0.142	0.0306
cg08219170	101	chr22:24384105:24384944	hyper	8e-14	0.0384	0.33	0.2	13	chr22	24384572	24384574	-	NA	promoters	shores	-0.185	0.511
cg10546252	101	chr22:24384105:24384944	hyper	8e-14	0.0384	0.33	0.2	13	chr22	24384293	24384295	+	NA	NA	islands	-0.0778	0.0518
cg11478607	101	chr22:24384105:24384944	hyper	8e-14	0.0384	0.33	0.2	13	chr22	24384399	24384401	+	NA	NA	islands	-0.249	0.000228
cg15254640	101	chr22:24384105:24384944	hyper	8e-14	0.0384	0.33	0.2	13	chr22	24384392	24384394	+	NA	NA	islands	-0.239	0.00724
cg16997375	101	chr22:24384105:24384944	hyper	8e-14	0.0384	0.33	0.2	13	chr22	24384943	24384945	-	NA	promoters	shores	-0.16	0.647
cg17005068	101	chr22:24384105:24384944	hyper	8e-14	0.0384	0.33	0.2	13	chr22	24384524	24384526	-	LIN54	promoters	shores	-0.0866	0.105
cg20064778	101	chr22:24384105:24384944	hyper	8e-14	0.0384	0.33	0.2	13	chr22	24384314	24384316	+	NA	NA	islands	-0.154	0.0179
cg24238852	101	chr22:24384105:24384944	hyper	8e-14	0.0384	0.33	0.2	13	chr22	24384339	24384341	-	NA	promoters,intronexonboundaries	islands	-0.246	0.0538
cg24330042	101	chr22:24384105:24384944	hyper	8e-14	0.0384	0.33	0.2	13	chr22	24384158	24384160	+	NA	NA	islands	-0.157	0.953
cg24336839	101	chr22:24384105:24384944	hyper	8e-14	0.0384	0.33	0.2	13	chr22	24384396	24384398	+	NA	NA	islands	-0.24	0.000219
cg17392201	102	chr19:54173727:54174606	hypo	5.71e-06	0.0388	-0.15	-0.138	3	chr19	54173934	54173936	-	MIR1323	NA	inter	0.21	0.848
cg20643675	102	chr19:54173727:54174606	hypo	5.71e-06	0.0388	-0.15	-0.138	3	chr19	54173726	54173728	-	MIR1323	NA	inter	0.197	0.74
cg24128045	102	chr19:54173727:54174606	hypo	5.71e-06	0.0388	-0.15	-0.138	3	chr19	54174605	54174607	+	MIR1323	promoters,1to5kb	inter	0.213	0.701
cg02850812	103	chr13:46961008:46961897	hyper	9.95e-13	0.0395	0.2	0.123	12	chr13	46961665	46961667	-	KIAA0226L	promoters,introns,intronexonboundaries,exonintronboundaries	islands	-0.188	0.992
cg03135713	103	chr13:46961008:46961897	hyper	9.95e-13	0.0395	0.2	0.123	12	chr13	46961896	46961898	+	KIAA0226L	NA	shores	-0.212	0.462
cg08378598	103	chr13:46961008:46961897	hyper	9.95e-13	0.0395	0.2	0.123	12	chr13	46961655	46961657	-	KIAA0226L	promoters,introns,intronexonboundaries,exonintronboundaries	islands	-0.209	0.966
cg08458252	103	chr13:46961008:46961897	hyper	9.95e-13	0.0395	0.2	0.123	12	chr13	46961870	46961872	-	KIAA0226L	promoters,5UTRs,exons,intronexonboundaries,exonintronboundaries	shores	-0.229	0.801
cg10101074	103	chr13:46961008:46961897	hyper	9.95e-13	0.0395	0.2	0.123	12	chr13	46961817	46961819	+	KIAA0226L	NA	shores	-0.184	0.807
cg11854491	103	chr13:46961008:46961897	hyper	9.95e-13	0.0395	0.2	0.123	12	chr13	46961114	46961116	-	KIAA0226L	introns,exonintronboundaries	islands	-0.167	0.768
cg13589330	103	chr13:46961008:46961897	hyper	9.95e-13	0.0395	0.2	0.123	12	chr13	46961668	46961670	-	KIAA0226L	promoters,introns,intronexonboundaries,exonintronboundaries	islands	-0.204	0.913
cg15161047	103	chr13:46961008:46961897	hyper	9.95e-13	0.0395	0.2	0.123	12	chr13	46961784	46961786	-	KIAA0226L	promoters,introns,intronexonboundaries,exonintronboundaries	shores	-0.16	0.841
cg15179955	103	chr13:46961008:46961897	hyper	9.95e-13	0.0395	0.2	0.123	12	chr13	46961660	46961662	-	KIAA0226L	promoters,introns,intronexonboundaries,exonintronboundaries	islands	-0.241	0.997
cg15728861	103	chr13:46961008:46961897	hyper	9.95e-13	0.0395	0.2	0.123	12	chr13	46961007	46961009	-	KIAA0226L	introns	islands	-0.154	0.875
cg20661893	103	chr13:46961008:46961897	hyper	9.95e-13	0.0395	0.2	0.123	12	chr13	46961812	46961814	+	KIAA0226L	NA	shores	-0.182	0.156
cg23833588	103	chr13:46961008:46961897	hyper	9.95e-13	0.0395	0.2	0.123	12	chr13	46961582	46961584	-	KIAA0226L	5UTRs,exons,firstexons,introns,intronexonboundaries	islands	-0.216	0.608
cg00786256	104	chr6:74018889:74020122	hyper	3.56e-13	0.0403	0.25	0.122	7	chr6	74018888	74018890	+	KHDC1	NA	shores	0.051	0.831
cg08289063	104	chr6:74018889:74020122	hyper	3.56e-13	0.0403	0.25	0.122	7	chr6	74019561	74019563	-	KHDC1	5UTRs,exons,firstexons,introns,intronexonboundaries	islands	-0.263	0.586
cg12281798	104	chr6:74018889:74020122	hyper	3.56e-13	0.0403	0.25	0.122	7	chr6	74019832	74019834	-	KHDC1	5UTRs,exons,firstexons,introns,intronexonboundaries,exonintronboundaries	islands	-0.188	0.976
cg12938565	104	chr6:74018889:74020122	hyper	3.56e-13	0.0403	0.25	0.122	7	chr6	74020017	74020019	-	KHDC1	promoters,introns,intronexonboundaries,exonintronboundaries	islands	-0.143	0.988
cg13272280	104	chr6:74018889:74020122	hyper	3.56e-13	0.0403	0.25	0.122	7	chr6	74019652	74019654	-	KHDC1	5UTRs,exons,firstexons,introns	islands	-0.119	0.992
cg16655805	104	chr6:74018889:74020122	hyper	3.56e-13	0.0403	0.25	0.122	7	chr6	74020121	74020123	-	KHDC1	promoters,intronexonboundaries,exonintronboundaries	shores	-0.274	0.992
cg19690766	104	chr6:74018889:74020122	hyper	3.56e-13	0.0403	0.25	0.122	7	chr6	74019629	74019631	+	KHDC1	NA	islands	-0.177	0.978
cg01250603	105	chr10:122708532:122709029	hypo	5.74e-11	0.0405	-0.16	-0.132	4	chr10	122709028	122709030	+	RP11-95I16.2	intergenic	shores	0.0599	0.927
cg05627029	105	chr10:122708532:122709029	hypo	5.74e-11	0.0405	-0.16	-0.132	4	chr10	122708531	122708533	+	RP11-95I16.2	intergenic	islands	0.0435	0.696
cg19111459	105	chr10:122708532:122709029	hypo	5.74e-11	0.0405	-0.16	-0.132	4	chr10	122708738	122708740	-	RP11-95I16.2	intergenic	islands	0.0465	0.992
cg26518861	105	chr10:122708532:122709029	hypo	5.74e-11	0.0405	-0.16	-0.132	4	chr10	122708897	122708899	-	RP11-95I16.2	intergenic	islands	0.0798	0.978
cg18077083	106	chr14:100812235:100812247	hypo	9.58e-05	0.0408	-0.12	-0.102	2	chr14	100812234	100812236	+	RP11-638I2.8;WARS	NA	inter	0.0248	0.996
cg24986058	106	chr14:100812235:100812247	hypo	9.58e-05	0.0408	-0.12	-0.102	2	chr14	100812246	100812248	+	RP11-638I2.8;WARS	NA	inter	0.0352	0.983
cg10323841	107	chr12:119474768:119474851	hypo	7.61e-05	0.0408	-0.12	-0.115	2	chr12	119474767	119474769	-	RP11-364C11.2;SRRM4	NA	inter	0.0736	0.756
cg27106959	107	chr12:119474768:119474851	hypo	7.61e-05	0.0408	-0.12	-0.115	2	chr12	119474850	119474852	-	RP11-364C11.2;SRRM4	NA	inter	0.0699	0.976
cg05469591	108	chr15:79579422:79580198	hyper	9.95e-05	0.0408	0.13	0.127	2	chr15	79580197	79580199	+	NA	introns	shelves	-0.0151	0.967
cg13859847	108	chr15:79579422:79580198	hyper	9.95e-05	0.0408	0.13	0.127	2	chr15	79579421	79579423	+	NA	introns	shelves	-0.0633	0.989
cg11750883	109	chr1:152486477:152487335	hyper	7.15e-08	0.0412	0.16	0.113	4	chr1	152486949	152486951	-	CRCT1;LCE3C	NA	shores	-0.0514	0.894
cg12588301	109	chr1:152486477:152487335	hyper	7.15e-08	0.0412	0.16	0.113	4	chr1	152487334	152487336	-	CRCT1;LCE3C	NA	shores	-0.0702	0.38
cg21823605	109	chr1:152486477:152487335	hyper	7.15e-08	0.0412	0.16	0.113	4	chr1	152486608	152486610	+	AL135842.1;CRCT1;LCE3C	promoters,1to5kb	shores	-0.102	0.449
cg22358102	109	chr1:152486477:152487335	hyper	7.15e-08	0.0412	0.16	0.113	4	chr1	152486476	152486478	+	AL135842.1;CRCT1;LCE3C	promoters,1to5kb	shores	-0.141	0.819
cg03806087	110	chr4:100212502:100212536	hyper	3.27e-08	0.0419	0.19	0.11	2	chr4	100212535	100212537	-	ADH1A;RP11-696N14.1	promoters	inter	-0.168	0.932
cg23949936	110	chr4:100212502:100212536	hyper	3.27e-08	0.0419	0.19	0.11	2	chr4	100212501	100212503	+	ADH1A;RP11-696N14.1	introns	inter	-0.0705	0.866
cg23302998	111	chr17:31888899:31889590	hypo	0.000255	0.042	-0.14	-0.125	2	chr17	31888898	31888900	-	ASIC2	introns	inter	0.0779	0.45
cg25204186	111	chr17:31888899:31889590	hypo	0.000255	0.042	-0.14	-0.125	2	chr17	31889589	31889591	-	ASIC2	introns	inter	0.0707	0.814
cg02545984	112	chr4:174537658:174539194	hyper	1.94e-05	0.0423	0.2	0.136	4	chr4	174537657	174537659	+	MORF4	intergenic	inter	-0.141	0.361
cg12279734	112	chr4:174537658:174539194	hyper	1.94e-05	0.0423	0.2	0.136	4	chr4	174538349	174538351	-	MORF4	intergenic	inter	-0.224	0.0699
cg15902089	112	chr4:174537658:174539194	hyper	1.94e-05	0.0423	0.2	0.136	4	chr4	174539193	174539195	+	MORF4	intergenic	inter	-0.0734	0.293
cg22461018	112	chr4:174537658:174539194	hyper	1.94e-05	0.0423	0.2	0.136	4	chr4	174538010	174538012	+	MORF4	intergenic	inter	-0.153	0.777
cg00591234	113	chr6:26043546:26046579	hyper	1.63e-14	0.0425	0.29	0.15	19	chr6	26046578	26046580	-	HIST1H2BB	1to5kb	shores	-0.0597	0.498
cg00779304	113	chr6:26043546:26046579	hyper	1.63e-14	0.0425	0.29	0.15	19	chr6	26044840	26044842	+	HIST1H2BB;HIST1H3C	promoters	shores	-0.212	0.994
cg02221866	113	chr6:26043546:26046579	hyper	1.63e-14	0.0425	0.29	0.15	19	chr6	26044337	26044339	+	HIST1H2BB;HIST1H3C;U91328.2	1to5kb	islands	-0.374	0.468
cg02677388	113	chr6:26043546:26046579	hyper	1.63e-14	0.0425	0.29	0.15	19	chr6	26045787	26045789	-	HIST1H2BB;HIST1H3C	1to5kb	islands	-0.187	0.965
cg04800585	113	chr6:26043546:26046579	hyper	1.63e-14	0.0425	0.29	0.15	19	chr6	26043545	26043547	+	HIST1H2BB;U91328.2	1to5kb	shores	-0.2	0.843
cg05646373	113	chr6:26043546:26046579	hyper	1.63e-14	0.0425	0.29	0.15	19	chr6	26044459	26044461	-	HIST1H2BB;HIST1H3C;U91328.2	promoters	islands	-0.374	0.72
cg07636178	113	chr6:26043546:26046579	hyper	1.63e-14	0.0425	0.29	0.15	19	chr6	26045533	26045535	+	HIST1H2BB;HIST1H3C	promoters	shores	-0.304	0.995
cg07701237	113	chr6:26043546:26046579	hyper	1.63e-14	0.0425	0.29	0.15	19	chr6	26044219	26044221	+	HIST1H2BB;HIST1H3C;U91328.2	1to5kb	islands	-0.419	0.488
cg10199913	113	chr6:26043546:26046579	hyper	1.63e-14	0.0425	0.29	0.15	19	chr6	26045986	26045988	-	HIST1H2BB;HIST1H3C	1to5kb	islands	-0.264	0.542
cg12588279	113	chr6:26043546:26046579	hyper	1.63e-14	0.0425	0.29	0.15	19	chr6	26043731	26043733	-	HIST1H2BB;U91328.2	cds,exons,firstexons,intronexonboundaries	shores	-0.235	0.916
cg15387132	113	chr6:26043546:26046579	hyper	1.63e-14	0.0425	0.29	0.15	19	chr6	26044203	26044205	+	HIST1H2BB;HIST1H3C;U91328.2	1to5kb	islands,shores	-0.387	0.99
cg17432453	113	chr6:26043546:26046579	hyper	1.63e-14	0.0425	0.29	0.15	19	chr6	26045531	26045533	+	HIST1H2BB;HIST1H3C	promoters	shores	-0.32	0.722
cg20545458	113	chr6:26043546:26046579	hyper	1.63e-14	0.0425	0.29	0.15	19	chr6	26046340	26046342	+	HIST1H2BB	NA	shores	-0.174	0.779
cg21250296	113	chr6:26043546:26046579	hyper	1.63e-14	0.0425	0.29	0.15	19	chr6	26044404	26044406	+	HIST1H2BB;HIST1H3C;U91328.2	1to5kb	islands	-0.289	0.98
cg22478210	113	chr6:26043546:26046579	hyper	1.63e-14	0.0425	0.29	0.15	19	chr6	26043989	26043991	+	HIST1H2BB;U91328.2	1to5kb	shores	-0.215	0.91
cg25438963	113	chr6:26043546:26046579	hyper	1.63e-14	0.0425	0.29	0.15	19	chr6	26045662	26045664	+	HIST1H2BB;HIST1H3C	cds,exons,firstexons	islands	-0.387	0.99
cg26028573	113	chr6:26043546:26046579	hyper	1.63e-14	0.0425	0.29	0.15	19	chr6	26043586	26043588	-	HIST1H2BB;U91328.2	cds,exons,firstexons	shores	-0.0952	0.958
cg26426142	113	chr6:26043546:26046579	hyper	1.63e-14	0.0425	0.29	0.15	19	chr6	26044273	26044275	-	HIST1H2BB;HIST1H3C;U91328.2	promoters	islands	-0.342	0.981
cg27635394	113	chr6:26043546:26046579	hyper	1.63e-14	0.0425	0.29	0.15	19	chr6	26043819	26043821	-	HIST1H2BB;U91328.2	cds,exons,firstexons,intronexonboundaries	shores	-0.355	0.991
cg02124724	114	chr21:46874243:46875433	hyper	1.08e-06	0.0428	0.15	0.109	6	chr21	46875141	46875143	-	COL18A1	NA	shores	-0.111	0.991
cg04617640	114	chr21:46874243:46875433	hyper	1.08e-06	0.0428	0.15	0.109	6	chr21	46874242	46874244	+	COL18A1	1to5kb,introns	shores	-0.154	0.418
cg07279557	114	chr21:46874243:46875433	hyper	1.08e-06	0.0428	0.15	0.109	6	chr21	46875416	46875418	-	COL18A1	NA	shores	-0.159	0.822
cg11029358	114	chr21:46874243:46875433	hyper	1.08e-06	0.0428	0.15	0.109	6	chr21	46875432	46875434	-	COL18A1	NA	shores	-0.153	0.892
cg14903689	114	chr21:46874243:46875433	hyper	1.08e-06	0.0428	0.15	0.109	6	chr21	46875217	46875219	+	COL18A1	promoters,introns	shores	-0.114	0.248
cg16121744	114	chr21:46874243:46875433	hyper	1.08e-06	0.0428	0.15	0.109	6	chr21	46875148	46875150	-	COL18A1	NA	shores	-0.0796	0.709
cg01840115	115	chr13:88788898:88788987	hypo	0.000107	0.0433	-0.14	-0.138	2	chr13	88788897	88788899	-	NA	intergenic	inter	0.0765	0.834
cg26611508	115	chr13:88788898:88788987	hypo	0.000107	0.0433	-0.14	-0.138	2	chr13	88788986	88788988	+	NA	intergenic	inter	0.0948	0.994
cg15972496	116	chr8:47130777:47130822	hypo	8.7e-05	0.0434	-0.1	-0.102	2	chr8	47130776	47130778	-	NA	intergenic	inter	0.0996	0.144
cg20264573	116	chr8:47130777:47130822	hypo	8.7e-05	0.0434	-0.1	-0.102	2	chr8	47130821	47130823	+	NA	intergenic	inter	0.103	0.42
cg06847146	117	chr7:21984339:21986672	hypo	4.08e-13	0.0438	-0.18	-0.0757	12	chr7	21985612	21985614	-	CDCA7L	promoters,intronexonboundaries	islands	-0.0244	0.758
cg11033271	117	chr7:21984339:21986672	hypo	4.08e-13	0.0438	-0.18	-0.0757	12	chr7	21984338	21984340	+	CDCA7L	NA	shores	-0.166	0.988
cg11112419	117	chr7:21984339:21986672	hypo	4.08e-13	0.0438	-0.18	-0.0757	12	chr7	21985627	21985629	-	CDCA7L	promoters,intronexonboundaries	islands	-0.0202	0.992
cg11987645	117	chr7:21984339:21986672	hypo	4.08e-13	0.0438	-0.18	-0.0757	12	chr7	21985934	21985936	+	CDCA7L	NA	shores	0.00721	0.885
cg13316191	117	chr7:21984339:21986672	hypo	4.08e-13	0.0438	-0.18	-0.0757	12	chr7	21985883	21985885	+	CDCA7L	NA	shores	0.00431	0.739
cg16430880	117	chr7:21984339:21986672	hypo	4.08e-13	0.0438	-0.18	-0.0757	12	chr7	21985707	21985709	-	CDCA7L	promoters,intronexonboundaries	islands	-0.00193	0.879
cg17829673	117	chr7:21984339:21986672	hypo	4.08e-13	0.0438	-0.18	-0.0757	12	chr7	21985365	21985367	+	CDCA7L	NA	islands	-0.0131	0.927
cg20259398	117	chr7:21984339:21986672	hypo	4.08e-13	0.0438	-0.18	-0.0757	12	chr7	21985276	21985278	-	CDCA7L	introns,exonintronboundaries	islands	-0.0158	0.92
cg20661176	117	chr7:21984339:21986672	hypo	4.08e-13	0.0438	-0.18	-0.0757	12	chr7	21985588	21985590	+	CDCA7L	NA	islands	-0.0143	0.991
cg20983531	117	chr7:21984339:21986672	hypo	4.08e-13	0.0438	-0.18	-0.0757	12	chr7	21986671	21986673	+	CDCA7L	NA	shores	-0.0654	0.793
cg22107210	117	chr7:21984339:21986672	hypo	4.08e-13	0.0438	-0.18	-0.0757	12	chr7	21985734	21985736	+	CDCA7L	NA	islands	-0.014	0.939
cg24491766	117	chr7:21984339:21986672	hypo	4.08e-13	0.0438	-0.18	-0.0757	12	chr7	21985705	21985707	+	CDCA7L	NA	islands	-0.0123	0.996
cg14494607	118	chr6:45905407:45906675	hyper	0.000166	0.0449	0.11	0.0868	4	chr6	45906674	45906676	+	CLIC5	NA	inter	-0.0482	0.961
cg17978764	118	chr6:45905407:45906675	hyper	0.000166	0.0449	0.11	0.0868	4	chr6	45905406	45905408	+	CLIC5	NA	inter	-0.0669	0.934
cg18554639	118	chr6:45905407:45906675	hyper	0.000166	0.0449	0.11	0.0868	4	chr6	45905523	45905525	+	CLIC5	NA	inter	-0.0655	0.662
cg26340376	118	chr6:45905407:45906675	hyper	0.000166	0.0449	0.11	0.0868	4	chr6	45906407	45906409	-	CLIC5	1to5kb,introns	inter	-0.0364	0.843
cg09708044	119	chr2:881987:882228	hypo	1.76e-05	0.046	-0.18	-0.116	3	chr2	882115	882117	+	NA	intergenic	inter	0.0678	0.98
cg12942932	119	chr2:881987:882228	hypo	1.76e-05	0.046	-0.18	-0.116	3	chr2	881986	881988	-	NA	intergenic	inter	0.132	0.863
cg13006655	119	chr2:881987:882228	hypo	1.76e-05	0.046	-0.18	-0.116	3	chr2	882227	882229	-	NA	intergenic	inter	0.0933	0.977
cg07634927	120	chr21:37802362:37802565	hypo	6.85e-05	0.0465	-0.14	-0.114	2	chr21	37802361	37802363	-	AP000695.6	intergenic	inter	0.00945	0.99
cg23322242	120	chr21:37802362:37802565	hypo	6.85e-05	0.0465	-0.14	-0.114	2	chr21	37802564	37802566	-	AP000695.6	intergenic	inter	-0.0124	0.918
cg02394955	121	chr10:47082604:47083632	hyper	1.15e-10	0.0467	0.22	0.133	10	chr10	47083425	47083427	+	NA	promoters,1to5kb	islands	-0.27	0.58
cg04127044	121	chr10:47082604:47083632	hyper	1.15e-10	0.0467	0.22	0.133	10	chr10	47083354	47083356	+	NA	promoters,1to5kb	islands	-0.162	0.866
cg06939941	121	chr10:47082604:47083632	hyper	1.15e-10	0.0467	0.22	0.133	10	chr10	47083631	47083633	-	NA	introns	islands	-0.115	0.597
cg11861387	121	chr10:47082604:47083632	hyper	1.15e-10	0.0467	0.22	0.133	10	chr10	47083391	47083393	+	NA	promoters,1to5kb	islands	-0.242	0.663
cg14087880	121	chr10:47082604:47083632	hyper	1.15e-10	0.0467	0.22	0.133	10	chr10	47083315	47083317	+	NA	promoters,1to5kb	shores	-0.17	0.332
cg16128766	121	chr10:47082604:47083632	hyper	1.15e-10	0.0467	0.22	0.133	10	chr10	47082603	47082605	-	NA	introns	shores	-0.0164	0.744
cg17771050	121	chr10:47082604:47083632	hyper	1.15e-10	0.0467	0.22	0.133	10	chr10	47083341	47083343	+	NA	promoters,1to5kb	islands,shores	-0.166	0.866
cg20491707	121	chr10:47082604:47083632	hyper	1.15e-10	0.0467	0.22	0.133	10	chr10	47083282	47083284	+	NA	promoters,1to5kb	shores	-0.129	0.686
cg25344503	121	chr10:47082604:47083632	hyper	1.15e-10	0.0467	0.22	0.133	10	chr10	47083397	47083399	+	NA	promoters,1to5kb	islands	-0.289	0.991
cg25761626	121	chr10:47082604:47083632	hyper	1.15e-10	0.0467	0.22	0.133	10	chr10	47083503	47083505	+	ANXA8L1;NPY4R	promoters,1to5kb	islands	-0.141	0.82
cg04843688	122	chr1:176811023:176811645	hyper	1.35e-05	0.047	0.19	0.148	3	chr1	176811022	176811024	+	PAPPA2	promoters,introns	inter	-0.103	0.0172
cg15991207	122	chr1:176811023:176811645	hyper	1.35e-05	0.047	0.19	0.148	3	chr1	176811644	176811646	-	PAPPA2	NA	inter	-0.16	0.157
cg26406924	122	chr1:176811023:176811645	hyper	1.35e-05	0.047	0.19	0.148	3	chr1	176811377	176811379	-	PAPPA2	NA	inter	-0.112	0.947
cg03326608	123	chr5:145316063:145316416	hyper	7.67e-09	0.0475	0.16	0.109	8	chr5	145316079	145316081	+	SH3RF2	promoters,1to5kb,exonintronboundaries	shores	-0.31	0.442
cg08017606	123	chr5:145316063:145316416	hyper	7.67e-09	0.0475	0.16	0.109	8	chr5	145316273	145316275	+	SH3RF2	1to5kb,introns,exonintronboundaries	islands	-0.253	0.98
cg09124703	123	chr5:145316063:145316416	hyper	7.67e-09	0.0475	0.16	0.109	8	chr5	145316062	145316064	+	SH3RF2	promoters,1to5kb,exonintronboundaries	shores	-0.232	0.834
cg11670060	123	chr5:145316063:145316416	hyper	7.67e-09	0.0475	0.16	0.109	8	chr5	145316415	145316417	-	SH3RF2	NA	shores	-0.252	0.993
cg11938014	123	chr5:145316063:145316416	hyper	7.67e-09	0.0475	0.16	0.109	8	chr5	145316209	145316211	-	SH3RF2	NA	islands	-0.286	0.853
cg16370645	123	chr5:145316063:145316416	hyper	7.67e-09	0.0475	0.16	0.109	8	chr5	145316352	145316354	-	SH3RF2	NA	islands	-0.233	0.97
cg23513690	123	chr5:145316063:145316416	hyper	7.67e-09	0.0475	0.16	0.109	8	chr5	145316100	145316102	-	SH3RF2	NA	shores	-0.133	1
cg26399778	123	chr5:145316063:145316416	hyper	7.67e-09	0.0475	0.16	0.109	8	chr5	145316211	145316213	-	SH3RF2	NA	islands	-0.341	0.935
cg06874891	124	chr10:112524504:112524550	hypo	8.61e-05	0.0496	-0.18	-0.159	2	chr10	112524549	112524551	-	RBM20	NA	inter	0.212	0.944
cg18594033	124	chr10:112524504:112524550	hypo	8.61e-05	0.0496	-0.18	-0.159	2	chr10	112524503	112524505	-	RBM20	NA	inter	0.246	0.973
cg21958394	125	chr2:145425403:145425418	hypo	0.00017	0.05	-0.06	-0.0486	2	chr2	145425417	145425419	-	TEX41	NA	inter	0.00526	0.783
cg24082384	125	chr2:145425403:145425418	hypo	0.00017	0.05	-0.06	-0.0486	2	chr2	145425402	145425404	-	TEX41	NA	inter	0.0182	0.53
cg02090654	126	chr7:126698156:126698829	hyper	1.14e-07	0.05	0.2	0.112	4	chr7	126698343	126698345	+	GRM8;MIR592	NA	inter	-0.249	0.993
cg14158769	126	chr7:126698156:126698829	hyper	1.14e-07	0.05	0.2	0.112	4	chr7	126698155	126698157	+	GRM8;MIR592	NA	inter	-0.074	0.806
cg15908975	126	chr7:126698156:126698829	hyper	1.14e-07	0.05	0.2	0.112	4	chr7	126698828	126698830	-	GRM8;MIR592	promoters,introns	inter	-0.21	0.984
cg17540499	126	chr7:126698156:126698829	hyper	1.14e-07	0.05	0.2	0.112	4	chr7	126698450	126698452	-	GRM8;MIR592	promoters,introns	inter	-0.0176	0.356
cg00031063	127	chr1:17303752:17304434	hypo	0.000142	0.0501	-0.08	-0.0664	2	chr1	17303751	17303753	+	MFAP2	NA	shelves	0.0282	0.622
cg01728712	127	chr1:17303752:17304434	hypo	0.000142	0.0501	-0.08	-0.0664	2	chr1	17304433	17304435	-	MFAP2;RP1-37C10.3	introns	shelves	0.0653	0.94
cg00461612	128	chr2:223156901:223160569	hypo	5.65e-07	0.0505	-0.28	-0.175	13	chr2	223158075	223158077	+	PAX3	1to5kb	shores	0.202	0.435
cg01879473	128	chr2:223156901:223160569	hypo	5.65e-07	0.0505	-0.28	-0.175	13	chr2	223160101	223160103	-	PAX3	introns,exonintronboundaries	islands	0.15	0.9
cg02120658	128	chr2:223156901:223160569	hypo	5.65e-07	0.0505	-0.28	-0.175	13	chr2	223160296	223160298	+	PAX3	1to5kb	islands	0.184	0.992
cg04407305	128	chr2:223156901:223160569	hypo	5.65e-07	0.0505	-0.28	-0.175	13	chr2	223157264	223157266	-	PAX3	introns	shores	0.171	0.524
cg09678971	128	chr2:223156901:223160569	hypo	5.65e-07	0.0505	-0.28	-0.175	13	chr2	223160485	223160487	-	PAX3	introns,intronexonboundaries	islands	0.178	0.974
cg10601940	128	chr2:223156901:223160569	hypo	5.65e-07	0.0505	-0.28	-0.175	13	chr2	223159304	223159306	+	PAX3	1to5kb	shores	0.157	0.947
cg11912765	128	chr2:223156901:223160569	hypo	5.65e-07	0.0505	-0.28	-0.175	13	chr2	223159837	223159839	+	PAX3	1to5kb	islands	0.168	0.99
cg13495369	128	chr2:223156901:223160569	hypo	5.65e-07	0.0505	-0.28	-0.175	13	chr2	223160568	223160570	-	PAX3	introns,intronexonboundaries	shores	0.129	0.991
cg16978914	128	chr2:223156901:223160569	hypo	5.65e-07	0.0505	-0.28	-0.175	13	chr2	223158407	223158409	+	PAX3	1to5kb	shores	0.18	0.995
cg18406033	128	chr2:223156901:223160569	hypo	5.65e-07	0.0505	-0.28	-0.175	13	chr2	223159868	223159870	+	PAX3	1to5kb	islands	0.252	0.801
cg19987665	128	chr2:223156901:223160569	hypo	5.65e-07	0.0505	-0.28	-0.175	13	chr2	223159249	223159251	-	PAX3	introns	shores	0.238	0.993
cg24621972	128	chr2:223156901:223160569	hypo	5.65e-07	0.0505	-0.28	-0.175	13	chr2	223160174	223160176	+	PAX3	1to5kb	islands	0.197	0.888
cg25809290	128	chr2:223156901:223160569	hypo	5.65e-07	0.0505	-0.28	-0.175	13	chr2	223156900	223156902	+	PAX3	NA	shores	0.158	0.688
cg00547103	129	chr4:159091837:159092553	hypo	7.66e-07	0.0509	-0.2	-0.135	4	chr4	159092088	159092090	-	FAM198B;RP11-597D13.9	cds,exons	inter	0.00623	0.698
cg02140579	129	chr4:159091837:159092553	hypo	7.66e-07	0.0509	-0.2	-0.135	4	chr4	159091836	159091838	-	FAM198B;RP11-597D13.9	cds,exons	inter	0.034	0.341
cg03304437	129	chr4:159091837:159092553	hypo	7.66e-07	0.0509	-0.2	-0.135	4	chr4	159092535	159092537	+	FAM198B;RP11-597D13.9	promoters,1to5kb,exons,firstexons,exonintronboundaries	inter	0.0608	0.052
cg24811290	129	chr4:159091837:159092553	hypo	7.66e-07	0.0509	-0.2	-0.135	4	chr4	159092552	159092554	-	FAM198B;RP11-597D13.9	5UTRs,exons,intronexonboundaries	inter	0.0364	0.124
cg01864361	130	chr19:54187209:54191610	hypo	6.47e-07	0.0521	-0.19	-0.103	11	chr19	54188646	54188648	+	MIR519C	1to5kb	inter	0.0749	0.672
cg03799024	130	chr19:54187209:54191610	hypo	6.47e-07	0.0521	-0.19	-0.103	11	chr19	54187208	54187210	+	MIR515-2	1to5kb	inter	0.125	0.559
cg06620200	130	chr19:54187209:54191610	hypo	6.47e-07	0.0521	-0.19	-0.103	11	chr19	54190234	54190236	-	MIR1283-1	NA	inter	0.217	0.958
cg07071144	130	chr19:54187209:54191610	hypo	6.47e-07	0.0521	-0.19	-0.103	11	chr19	54189750	54189752	-	MIR519C	NA	inter	0.134	0.991
cg09318158	130	chr19:54187209:54191610	hypo	6.47e-07	0.0521	-0.19	-0.103	11	chr19	54191609	54191611	-	MIR1283-1	NA	inter	0.0861	0.62
cg09796029	130	chr19:54187209:54191610	hypo	6.47e-07	0.0521	-0.19	-0.103	11	chr19	54189552	54189554	-	MIR519C	NA	inter	0.195	0.737
cg11835050	130	chr19:54187209:54191610	hypo	6.47e-07	0.0521	-0.19	-0.103	11	chr19	54188482	54188484	-	MIR519C	NA	inter	0.124	0.927
cg12247976	130	chr19:54187209:54191610	hypo	6.47e-07	0.0521	-0.19	-0.103	11	chr19	54188229	54188231	-	MIR515-2;MIR519C	NA	inter	0.121	0.732
cg17109533	130	chr19:54187209:54191610	hypo	6.47e-07	0.0521	-0.19	-0.103	11	chr19	54187319	54187321	-	MIR515-2	NA	inter	0.145	0.0879
cg23101686	130	chr19:54187209:54191610	hypo	6.47e-07	0.0521	-0.19	-0.103	11	chr19	54191151	54191153	-	MIR1283-1	NA	inter	0.121	0.437
cg27547695	130	chr19:54187209:54191610	hypo	6.47e-07	0.0521	-0.19	-0.103	11	chr19	54187354	54187356	-	MIR515-2	NA	inter	0.245	0.525
cg02968883	131	chr4:160277110:160277162	hypo	3.96e-06	0.0522	-0.06	-0.0292	3	chr4	160277141	160277143	-	RAPGEF2	NA	inter	0.0267	0.73
cg05924733	131	chr4:160277110:160277162	hypo	3.96e-06	0.0522	-0.06	-0.0292	3	chr4	160277161	160277163	-	RAPGEF2	NA	inter	0.0244	0.993
cg16055817	131	chr4:160277110:160277162	hypo	3.96e-06	0.0522	-0.06	-0.0292	3	chr4	160277109	160277111	+	RAPGEF2	cds,exons,intronexonboundaries,exonintronboundaries	inter	-0.00525	0.976
cg11837293	132	chr20:52356911:52357117	hypo	0.000128	0.0531	-0.23	-0.171	2	chr20	52356910	52356912	+	NA	intergenic	inter	0.0402	0.852
cg20178976	132	chr20:52356911:52357117	hypo	0.000128	0.0531	-0.23	-0.171	2	chr20	52357116	52357118	-	NA	intergenic	inter	0.0851	0.449
cg01239735	133	chr12:213776:215130	hypo	1.45e-10	0.0533	-0.31	-0.167	5	chr12	214223	214225	+	IQSEC3	introns	islands	0.249	0.688
cg05962028	133	chr12:213776:215130	hypo	1.45e-10	0.0533	-0.31	-0.167	5	chr12	213999	214001	-	IQSEC3	NA	islands	0.0305	0.904
cg11916478	133	chr12:213776:215130	hypo	1.45e-10	0.0533	-0.31	-0.167	5	chr12	213775	213777	+	IQSEC3	introns	islands	-0.0739	0.991
cg13682961	133	chr12:213776:215130	hypo	1.45e-10	0.0533	-0.31	-0.167	5	chr12	215129	215131	-	IQSEC3	NA	shores	-0.00676	0.882
cg19186614	133	chr12:213776:215130	hypo	1.45e-10	0.0533	-0.31	-0.167	5	chr12	214193	214195	+	IQSEC3	introns	islands	0.173	0.979
cg18107094	134	chr8:110020783:110020924	hyper	0.000184	0.0539	0.22	0.192	2	chr8	110020923	110020925	-	RP11-1084E5.1	intergenic	inter	-0.275	0.258
cg21603744	134	chr8:110020783:110020924	hyper	0.000184	0.0539	0.22	0.192	2	chr8	110020782	110020784	+	RP11-1084E5.1	intergenic	inter	-0.182	0.715
cg01921066	135	chr1:94511166:94511426	hypo	0.00023	0.0543	-0.21	-0.196	2	chr1	94511165	94511167	-	ABCA4	introns	inter	0.0342	0.988
cg12085314	135	chr1:94511166:94511426	hypo	0.00023	0.0543	-0.21	-0.196	2	chr1	94511425	94511427	+	ABCA4	NA	inter	-0.0147	0.981
cg01370437	136	chr7:158264663:158266198	hypo	1.45e-07	0.055	-0.1	-0.0727	10	chr7	158264690	158264692	-	PTPRN2	introns	inter	0.0658	0.882
cg05264279	136	chr7:158264663:158266198	hypo	1.45e-07	0.055	-0.1	-0.0727	10	chr7	158266135	158266137	-	PTPRN2	introns	inter	0.00726	0.992
cg08452870	136	chr7:158264663:158266198	hypo	1.45e-07	0.055	-0.1	-0.0727	10	chr7	158264934	158264936	+	PTPRN2	NA	inter	0.0656	0.718
cg13632655	136	chr7:158264663:158266198	hypo	1.45e-07	0.055	-0.1	-0.0727	10	chr7	158266096	158266098	+	PTPRN2	NA	inter	0.0147	0.571
cg14157417	136	chr7:158264663:158266198	hypo	1.45e-07	0.055	-0.1	-0.0727	10	chr7	158265484	158265486	+	PTPRN2	NA	inter	0.0655	0.678
cg14527439	136	chr7:158264663:158266198	hypo	1.45e-07	0.055	-0.1	-0.0727	10	chr7	158266197	158266199	+	PTPRN2	NA	inter	0.0258	0.743
cg22531685	136	chr7:158264663:158266198	hypo	1.45e-07	0.055	-0.1	-0.0727	10	chr7	158264662	158264664	+	PTPRN2	NA	inter	0.0771	0.993
cg24204878	136	chr7:158264663:158266198	hypo	1.45e-07	0.055	-0.1	-0.0727	10	chr7	158265560	158265562	+	PTPRN2	NA	inter	0.059	0.849
cg26389638	136	chr7:158264663:158266198	hypo	1.45e-07	0.055	-0.1	-0.0727	10	chr7	158264914	158264916	+	PTPRN2	NA	inter	0.0647	0.764
cg27004850	136	chr7:158264663:158266198	hypo	1.45e-07	0.055	-0.1	-0.0727	10	chr7	158264724	158264726	-	PTPRN2	introns	inter	0.0537	0.495
cg00219774	137	chr5:15927184:15928686	hyper	1.26e-06	0.0552	0.24	0.179	7	chr5	15927654	15927656	+	FBXL7	introns	shores	-0.0731	0.651
cg00664723	137	chr5:15927184:15928686	hyper	1.26e-06	0.0552	0.24	0.179	7	chr5	15927183	15927185	-	FBXL7	NA	shores	-0.125	0.974
cg07856071	137	chr5:15927184:15928686	hyper	1.26e-06	0.0552	0.24	0.179	7	chr5	15928113	15928115	-	FBXL7	NA	islands	-0.111	0.947
cg08792955	137	chr5:15927184:15928686	hyper	1.26e-06	0.0552	0.24	0.179	7	chr5	15928365	15928367	-	FBXL7	NA	islands	-0.141	0.993
cg11005831	137	chr5:15927184:15928686	hyper	1.26e-06	0.0552	0.24	0.179	7	chr5	15928440	15928442	-	FBXL7	NA	islands	-0.132	0.976
cg20328399	137	chr5:15927184:15928686	hyper	1.26e-06	0.0552	0.24	0.179	7	chr5	15928088	15928090	+	FBXL7	cds,exons,intronexonboundaries	islands,shores	-0.159	0.921
cg25936482	137	chr5:15927184:15928686	hyper	1.26e-06	0.0552	0.24	0.179	7	chr5	15928685	15928687	+	FBXL7	introns,exonintronboundaries	shores	-0.158	0.995
cg00359395	138	chr1:22228153:22228582	hyper	6.66e-05	0.0556	0.08	0.0693	2	chr1	22228152	22228154	-	HSPG2	introns	inter	-0.0476	0.931
cg24332002	138	chr1:22228153:22228582	hyper	6.66e-05	0.0556	0.08	0.0693	2	chr1	22228581	22228583	-	HSPG2	introns	inter	-0.0264	0.605
cg01704474	139	chr11:503807:504937	hyper	3.65e-08	0.0565	0.22	0.182	8	chr11	504917	504919	-	RNH1	1to5kb,5UTRs,exons,introns,intronexonboundaries,exonintronboundaries	shores	-0.159	0.534
cg14468692	139	chr11:503807:504937	hyper	3.65e-08	0.0565	0.22	0.182	8	chr11	504783	504785	-	RNH1	1to5kb,introns,exonintronboundaries	shores	-0.209	0.0441
cg15661311	139	chr11:503807:504937	hyper	3.65e-08	0.0565	0.22	0.182	8	chr11	504550	504552	-	RNH1	promoters,introns	islands	-0.183	0.552
cg18732172	139	chr11:503807:504937	hyper	3.65e-08	0.0565	0.22	0.182	8	chr11	504300	504302	-	RNH1	promoters,introns	islands	-0.2	0.783
cg19223782	139	chr11:503807:504937	hyper	3.65e-08	0.0565	0.22	0.182	8	chr11	503806	503808	+	RNH1	NA	shores	-0.0778	0.863
cg20813589	139	chr11:503807:504937	hyper	3.65e-08	0.0565	0.22	0.182	8	chr11	504929	504931	-	RNH1	1to5kb,5UTRs,exons,introns,intronexonboundaries,exonintronboundaries	shores	-0.168	0.909
cg23687466	139	chr11:503807:504937	hyper	3.65e-08	0.0565	0.22	0.182	8	chr11	504936	504938	+	RNH1	NA	shores	-0.147	0.851
cg23927970	139	chr11:503807:504937	hyper	3.65e-08	0.0565	0.22	0.182	8	chr11	504932	504934	+	RNH1	NA	shores	-0.15	0.978
cg00444898	140	chr3:169099429:169100731	hyper	4.22e-06	0.0565	0.19	0.126	3	chr3	169100000	169100002	-	MECOM	promoters,introns	inter	-0.168	0.0967
cg18053846	140	chr3:169099429:169100731	hyper	4.22e-06	0.0565	0.19	0.126	3	chr3	169100730	169100732	-	MECOM	1to5kb,introns	inter	-0.0782	0.725
cg25010400	140	chr3:169099429:169100731	hyper	4.22e-06	0.0565	0.19	0.126	3	chr3	169099428	169099430	-	MECOM	promoters,introns,intronexonboundaries	inter	-0.132	0.327
cg05088704	141	chr7:37923971:37924598	hyper	0.000176	0.0566	0.11	0.0954	2	chr7	37923970	37923972	-	EPDR1;NME8	NA	inter	-0.0504	0.77
cg27518977	141	chr7:37923971:37924598	hyper	0.000176	0.0566	0.11	0.0954	2	chr7	37924597	37924599	+	EPDR1;NME8	introns,intronexonboundaries	inter	-0.0658	0.97
cg02872491	142	chr7:31374862:31376488	hyper	1.17e-05	0.0568	0.18	0.127	6	chr7	31374861	31374863	-	NA	intergenic	shores	-0.168	0.71
cg10413352	142	chr7:31374862:31376488	hyper	1.17e-05	0.0568	0.18	0.127	6	chr7	31375319	31375321	-	NA	intergenic	shores	-0.176	0.773
cg11898009	142	chr7:31374862:31376488	hyper	1.17e-05	0.0568	0.18	0.127	6	chr7	31375860	31375862	+	NA	intergenic	islands	-0.166	0.97
cg19706515	142	chr7:31374862:31376488	hyper	1.17e-05	0.0568	0.18	0.127	6	chr7	31376487	31376489	-	NA	intergenic	islands	-0.263	0.759
cg24434350	142	chr7:31374862:31376488	hyper	1.17e-05	0.0568	0.18	0.127	6	chr7	31376254	31376256	+	NA	intergenic	islands	-0.142	0.808
cg26623444	142	chr7:31374862:31376488	hyper	1.17e-05	0.0568	0.18	0.127	6	chr7	31376091	31376093	+	NA	intergenic	islands	-0.161	0.937
cg00053927	143	chr13:113698408:113700027	hypo	2.96e-12	0.0577	-0.17	-0.0983	16	chr13	113699013	113699015	+	MCF2L	5UTRs,exons,firstexons,introns,exonintronboundaries	shelves	0.0518	0.847
cg00675891	143	chr13:113698408:113700027	hypo	2.96e-12	0.0577	-0.17	-0.0983	16	chr13	113698993	113698995	-	MCF2L	NA	shelves	0.0628	0.921
cg01675953	143	chr13:113698408:113700027	hypo	2.96e-12	0.0577	-0.17	-0.0983	16	chr13	113698930	113698932	-	MCF2L	NA	shelves	0.054	0.894
cg02347312	143	chr13:113698408:113700027	hypo	2.96e-12	0.0577	-0.17	-0.0983	16	chr13	113698605	113698607	-	MCF2L	NA	shelves	0.0708	0.972
cg02676602	143	chr13:113698408:113700027	hypo	2.96e-12	0.0577	-0.17	-0.0983	16	chr13	113698407	113698409	+	MCF2L	promoters,introns	shelves	0.0897	0.935
cg02810375	143	chr13:113698408:113700027	hypo	2.96e-12	0.0577	-0.17	-0.0983	16	chr13	113698415	113698417	+	MCF2L	promoters,introns	shelves	0.0564	0.85
cg06460888	143	chr13:113698408:113700027	hypo	2.96e-12	0.0577	-0.17	-0.0983	16	chr13	113699439	113699441	-	MCF2L	NA	shelves	0.0545	0.919
cg07443074	143	chr13:113698408:113700027	hypo	2.96e-12	0.0577	-0.17	-0.0983	16	chr13	113698945	113698947	-	MCF2L	NA	shelves	0.0617	0.923
cg10855276	143	chr13:113698408:113700027	hypo	2.96e-12	0.0577	-0.17	-0.0983	16	chr13	113698687	113698689	-	MCF2L	NA	shelves	0.0517	0.241
cg11521563	143	chr13:113698408:113700027	hypo	2.96e-12	0.0577	-0.17	-0.0983	16	chr13	113700026	113700028	+	MCF2L	introns	shores	0.0241	0.794
cg12314335	143	chr13:113698408:113700027	hypo	2.96e-12	0.0577	-0.17	-0.0983	16	chr13	113699015	113699017	-	MCF2L	NA	shelves	0.0451	0.695
cg14114282	143	chr13:113698408:113700027	hypo	2.96e-12	0.0577	-0.17	-0.0983	16	chr13	113698620	113698622	-	MCF2L	NA	shelves	0.0552	0.577
cg16264004	143	chr13:113698408:113700027	hypo	2.96e-12	0.0577	-0.17	-0.0983	16	chr13	113698430	113698432	-	MCF2L	NA	shelves	0.0455	0.124
cg17831440	143	chr13:113698408:113700027	hypo	2.96e-12	0.0577	-0.17	-0.0983	16	chr13	113699525	113699527	+	MCF2L	introns,intronexonboundaries,exonintronboundaries	shelves	0.031	0.0989
cg22495636	143	chr13:113698408:113700027	hypo	2.96e-12	0.0577	-0.17	-0.0983	16	chr13	113698950	113698952	-	MCF2L	NA	shelves	0.0696	0.913
cg25545323	143	chr13:113698408:113700027	hypo	2.96e-12	0.0577	-0.17	-0.0983	16	chr13	113699003	113699005	+	MCF2L	5UTRs,exons,firstexons,introns,exonintronboundaries	shelves	0.044	0.28
cg02161471	144	chr19:1856726:1857442	hyper	2.64e-06	0.0578	0.33	0.162	4	chr19	1857441	1857443	-	KLF16	introns	islands	-0.0321	0.951
cg04998634	144	chr19:1856726:1857442	hyper	2.64e-06	0.0578	0.33	0.162	4	chr19	1857003	1857005	+	KLF16	NA	islands	-0.232	0.897
cg05379634	144	chr19:1856726:1857442	hyper	2.64e-06	0.0578	0.33	0.162	4	chr19	1856725	1856727	+	KLF16	NA	islands,shores	-0.179	0.98
cg15045802	144	chr19:1856726:1857442	hyper	2.64e-06	0.0578	0.33	0.162	4	chr19	1857433	1857435	+	KLF16	NA	islands	-0.0934	0.97
cg01445395	145	chr7:71217124:71217765	hypo	1.87e-06	0.0582	-0.18	-0.117	5	chr7	71217277	71217279	+	NA	intergenic	inter	-0.0505	0.983
cg11310950	145	chr7:71217124:71217765	hypo	1.87e-06	0.0582	-0.18	-0.117	5	chr7	71217406	71217408	+	NA	intergenic	inter	-0.025	0.857
cg12004183	145	chr7:71217124:71217765	hypo	1.87e-06	0.0582	-0.18	-0.117	5	chr7	71217123	71217125	+	NA	intergenic	inter	-0.0521	0.996
cg18325439	145	chr7:71217124:71217765	hypo	1.87e-06	0.0582	-0.18	-0.117	5	chr7	71217319	71217321	-	NA	intergenic	inter	-0.0371	0.951
cg21209022	145	chr7:71217124:71217765	hypo	1.87e-06	0.0582	-0.18	-0.117	5	chr7	71217764	71217766	-	NA	intergenic	inter	0.0651	0.831
cg00687252	146	chr6:30709605:30713442	hyper	4.6e-81	0.0592	0.29	0.0871	80	chr6	30712059	30712061	-	IER3	1to5kb,introns,intronexonboundaries,exonintronboundaries	islands	-0.274	0.459
cg00788362	146	chr6:30709605:30713442	hyper	4.6e-81	0.0592	0.29	0.0871	80	chr6	30710463	30710465	-	FLOT1;XXbac-BPG252P9.10	promoters,intronexonboundaries,exonintronboundaries	islands	9.54e-05	0.926
cg00934883	146	chr6:30709605:30713442	hyper	4.6e-81	0.0592	0.29	0.0871	80	chr6	30711965	30711967	-	FLOT1;IER3	1to5kb,cds,exons,intronexonboundaries,exonintronboundaries	islands	-0.203	0.983
cg00985729	146	chr6:30709605:30713442	hyper	4.6e-81	0.0592	0.29	0.0871	80	chr6	30712558	30712560	-	IER3	promoters,1to5kb	shores	-0.163	0.867
cg01665212	146	chr6:30709605:30713442	hyper	4.6e-81	0.0592	0.29	0.0871	80	chr6	30712372	30712374	+	IER3	NA	islands	-0.0987	0.984
cg01745867	146	chr6:30709605:30713442	hyper	4.6e-81	0.0592	0.29	0.0871	80	chr6	30710815	30710817	+	FLOT1;XXbac-BPG252P9.10	NA	islands	-0.0119	0.951
cg02157827	146	chr6:30709605:30713442	hyper	4.6e-81	0.0592	0.29	0.0871	80	chr6	30711804	30711806	+	FLOT1;IER3	NA	islands	-0.0844	0.662
cg02915939	146	chr6:30709605:30713442	hyper	4.6e-81	0.0592	0.29	0.0871	80	chr6	30711021	30711023	+	FLOT1;IER3;XXbac-BPG252P9.10	NA	islands	-0.13	0.723
cg03124636	146	chr6:30709605:30713442	hyper	4.6e-81	0.0592	0.29	0.0871	80	chr6	30711425	30711427	+	FLOT1;IER3	NA	islands	-0.224	0.993
cg03151651	146	chr6:30709605:30713442	hyper	4.6e-81	0.0592	0.29	0.0871	80	chr6	30710446	30710448	-	FLOT1;XXbac-BPG252P9.10	5UTRs,exons,firstexons,intronexonboundaries,exonintronboundaries	islands	0.00102	0.902
cg03446526	146	chr6:30709605:30713442	hyper	4.6e-81	0.0592	0.29	0.0871	80	chr6	30710614	30710616	-	FLOT1;XXbac-BPG252P9.10	promoters,intronexonboundaries	islands	-0.00471	0.818
cg04012931	146	chr6:30709605:30713442	hyper	4.6e-81	0.0592	0.29	0.0871	80	chr6	30711163	30711165	-	FLOT1;IER3;XXbac-BPG252P9.10	promoters,exons,3UTRs	islands	-0.233	0.958
cg04775710	146	chr6:30709605:30713442	hyper	4.6e-81	0.0592	0.29	0.0871	80	chr6	30712021	30712023	-	IER3	1to5kb,introns,intronexonboundaries,exonintronboundaries	islands	-0.202	0.99
cg04956913	146	chr6:30709605:30713442	hyper	4.6e-81	0.0592	0.29	0.0871	80	chr6	30712435	30712437	-	IER3	promoters,1to5kb,intronexonboundaries	islands	-0.122	0.983
cg05050482	146	chr6:30709605:30713442	hyper	4.6e-81	0.0592	0.29	0.0871	80	chr6	30710481	30710483	-	FLOT1;XXbac-BPG252P9.10	promoters,intronexonboundaries,exonintronboundaries	islands	-3.35e-05	0.711
cg05673638	146	chr6:30709605:30713442	hyper	4.6e-81	0.0592	0.29	0.0871	80	chr6	30710383	30710385	-	FLOT1;XXbac-BPG252P9.10	5UTRs,exons,firstexons,intronexonboundaries,exonintronboundaries	islands	-0.00577	0.622
cg05902624	146	chr6:30709605:30713442	hyper	4.6e-81	0.0592	0.29	0.0871	80	chr6	30710948	30710950	-	FLOT1;XXbac-BPG252P9.10	promoters	islands	-0.047	0.994
cg05937873	146	chr6:30709605:30713442	hyper	4.6e-81	0.0592	0.29	0.0871	80	chr6	30710951	30710953	-	FLOT1;XXbac-BPG252P9.10	promoters	islands	-0.0731	0.988
cg06273041	146	chr6:30709605:30713442	hyper	4.6e-81	0.0592	0.29	0.0871	80	chr6	30710461	30710463	-	FLOT1;XXbac-BPG252P9.10	promoters,intronexonboundaries,exonintronboundaries	islands	0.000685	0.814
cg07858113	146	chr6:30709605:30713442	hyper	4.6e-81	0.0592	0.29	0.0871	80	chr6	30711560	30711562	-	FLOT1;IER3	1to5kb,exons,3UTRs	islands	-0.336	0.997
cg08384314	146	chr6:30709605:30713442	hyper	4.6e-81	0.0592	0.29	0.0871	80	chr6	30711679	30711681	+	FLOT1;IER3	NA	islands	-0.228	0.995
cg08457178	146	chr6:30709605:30713442	hyper	4.6e-81	0.0592	0.29	0.0871	80	chr6	30711635	30711637	+	FLOT1;IER3	NA	islands	-0.238	0.868
cg08687386	146	chr6:30709605:30713442	hyper	4.6e-81	0.0592	0.29	0.0871	80	chr6	30711205	30711207	+	FLOT1;IER3;XXbac-BPG252P9.10	NA	islands	-0.231	0.901
cg08794940	146	chr6:30709605:30713442	hyper	4.6e-81	0.0592	0.29	0.0871	80	chr6	30711072	30711074	-	FLOT1;IER3;XXbac-BPG252P9.10	promoters,exons,3UTRs	islands	-0.183	0.922
cg09016822	146	chr6:30709605:30713442	hyper	4.6e-81	0.0592	0.29	0.0871	80	chr6	30712395	30712397	+	IER3	NA	islands	-0.0746	0.768
cg09061824	146	chr6:30709605:30713442	hyper	4.6e-81	0.0592	0.29	0.0871	80	chr6	30710647	30710649	-	FLOT1;XXbac-BPG252P9.10	promoters,intronexonboundaries	islands	-0.000336	0.554
cg09127400	146	chr6:30709605:30713442	hyper	4.6e-81	0.0592	0.29	0.0871	80	chr6	30712330	30712332	-	IER3	promoters,1to5kb,intronexonboundaries	islands	-0.168	0.625
cg09131512	146	chr6:30709605:30713442	hyper	4.6e-81	0.0592	0.29	0.0871	80	chr6	30713441	30713443	-	IER3	1to5kb	shores	-0.0216	0.824
cg09235583	146	chr6:30709605:30713442	hyper	4.6e-81	0.0592	0.29	0.0871	80	chr6	30711140	30711142	-	FLOT1;IER3;XXbac-BPG252P9.10	promoters,exons,3UTRs	islands	-0.223	0.795
cg09284772	146	chr6:30709605:30713442	hyper	4.6e-81	0.0592	0.29	0.0871	80	chr6	30709923	30709925	-	FLOT1;XXbac-BPG252P9.10	cds,exons,introns,intronexonboundaries,exonintronboundaries	shores	0.0139	0.734
cg09990440	146	chr6:30709605:30713442	hyper	4.6e-81	0.0592	0.29	0.0871	80	chr6	30710454	30710456	-	FLOT1;XXbac-BPG252P9.10	promoters,intronexonboundaries,exonintronboundaries	islands	0.000123	0.945
cg10047572	146	chr6:30709605:30713442	hyper	4.6e-81	0.0592	0.29	0.0871	80	chr6	30711398	30711400	+	FLOT1;IER3	NA	islands	-0.225	0.974
cg10060574	146	chr6:30709605:30713442	hyper	4.6e-81	0.0592	0.29	0.0871	80	chr6	30712337	30712339	-	IER3	promoters,1to5kb,intronexonboundaries	islands	-0.108	0.992
cg10916998	146	chr6:30709605:30713442	hyper	4.6e-81	0.0592	0.29	0.0871	80	chr6	30711831	30711833	+	FLOT1;IER3	NA	islands	-0.16	0.732
cg10938374	146	chr6:30709605:30713442	hyper	4.6e-81	0.0592	0.29	0.0871	80	chr6	30712057	30712059	-	IER3	1to5kb,introns,intronexonboundaries,exonintronboundaries	islands	-0.263	0.331
cg11350053	146	chr6:30709605:30713442	hyper	4.6e-81	0.0592	0.29	0.0871	80	chr6	30711027	30711029	+	FLOT1;IER3;XXbac-BPG252P9.10	NA	islands	-0.0973	0.56
cg11969002	146	chr6:30709605:30713442	hyper	4.6e-81	0.0592	0.29	0.0871	80	chr6	30712281	30712283	+	IER3	NA	islands	-0.177	0.991
cg12023692	146	chr6:30709605:30713442	hyper	4.6e-81	0.0592	0.29	0.0871	80	chr6	30712918	30712920	+	IER3	NA	shores	-0.0886	0.828
cg12232308	146	chr6:30709605:30713442	hyper	4.6e-81	0.0592	0.29	0.0871	80	chr6	30711579	30711581	-	FLOT1;IER3	1to5kb,exons,3UTRs	islands	-0.304	0.985
cg12325285	146	chr6:30709605:30713442	hyper	4.6e-81	0.0592	0.29	0.0871	80	chr6	30712498	30712500	+	IER3	NA	shores	-0.0476	0.708
cg12478978	146	chr6:30709605:30713442	hyper	4.6e-81	0.0592	0.29	0.0871	80	chr6	30710765	30710767	-	FLOT1;XXbac-BPG252P9.10	promoters	islands	-0.0101	0.992
cg13137376	146	chr6:30709605:30713442	hyper	4.6e-81	0.0592	0.29	0.0871	80	chr6	30712220	30712222	+	IER3	NA	islands	-0.185	0.969
cg13337949	146	chr6:30709605:30713442	hyper	4.6e-81	0.0592	0.29	0.0871	80	chr6	30711585	30711587	-	FLOT1;IER3	1to5kb,exons,3UTRs	islands	-0.265	0.983
cg13391363	146	chr6:30709605:30713442	hyper	4.6e-81	0.0592	0.29	0.0871	80	chr6	30710681	30710683	-	FLOT1;XXbac-BPG252P9.10	promoters	islands	-0.000535	0.969
cg13630962	146	chr6:30709605:30713442	hyper	4.6e-81	0.0592	0.29	0.0871	80	chr6	30712679	30712681	+	IER3	NA	shores	-0.153	0.832
cg13804182	146	chr6:30709605:30713442	hyper	4.6e-81	0.0592	0.29	0.0871	80	chr6	30711795	30711797	+	FLOT1;IER3	NA	islands	-0.174	0.647
cg13885965	146	chr6:30709605:30713442	hyper	4.6e-81	0.0592	0.29	0.0871	80	chr6	30712408	30712410	+	IER3	NA	islands	-0.1	0.704
cg14433074	146	chr6:30709605:30713442	hyper	4.6e-81	0.0592	0.29	0.0871	80	chr6	30711089	30711091	-	FLOT1;IER3;XXbac-BPG252P9.10	promoters,exons,3UTRs	islands	-0.274	0.889
cg15549931	146	chr6:30709605:30713442	hyper	4.6e-81	0.0592	0.29	0.0871	80	chr6	30710787	30710789	-	FLOT1;XXbac-BPG252P9.10	promoters	islands	-0.00835	0.99
cg16331823	146	chr6:30709605:30713442	hyper	4.6e-81	0.0592	0.29	0.0871	80	chr6	30711834	30711836	+	FLOT1;IER3	NA	islands	-0.144	0.782
cg16493531	146	chr6:30709605:30713442	hyper	4.6e-81	0.0592	0.29	0.0871	80	chr6	30711801	30711803	+	FLOT1;IER3	NA	islands	-0.197	0.427
cg16717099	146	chr6:30709605:30713442	hyper	4.6e-81	0.0592	0.29	0.0871	80	chr6	30710900	30710902	+	FLOT1;XXbac-BPG252P9.10	NA	islands	-0.152	0.839
cg17067528	146	chr6:30709605:30713442	hyper	4.6e-81	0.0592	0.29	0.0871	80	chr6	30712516	30712518	+	IER3	NA	shores	-0.106	0.963
cg17266690	146	chr6:30709605:30713442	hyper	4.6e-81	0.0592	0.29	0.0871	80	chr6	30713243	30713245	-	IER3	promoters,1to5kb	shores	-0.0359	0.994
cg17389738	146	chr6:30709605:30713442	hyper	4.6e-81	0.0592	0.29	0.0871	80	chr6	30711641	30711643	+	FLOT1;IER3	NA	islands	-0.23	0.978
cg17840178	146	chr6:30709605:30713442	hyper	4.6e-81	0.0592	0.29	0.0871	80	chr6	30709802	30709804	+	FLOT1;XXbac-BPG252P9.10	NA	shores	-0.00457	0.952
cg18361467	146	chr6:30709605:30713442	hyper	4.6e-81	0.0592	0.29	0.0871	80	chr6	30713294	30713296	-	IER3	promoters,1to5kb	shores	-0.00275	0.993
cg18650716	146	chr6:30709605:30713442	hyper	4.6e-81	0.0592	0.29	0.0871	80	chr6	30711862	30711864	+	FLOT1;IER3	NA	islands	-0.0994	0.995
cg19033654	146	chr6:30709605:30713442	hyper	4.6e-81	0.0592	0.29	0.0871	80	chr6	30711137	30711139	-	FLOT1;IER3;XXbac-BPG252P9.10	promoters,exons,3UTRs	islands	-0.279	0.993
cg19984781	146	chr6:30709605:30713442	hyper	4.6e-81	0.0592	0.29	0.0871	80	chr6	30710897	30710899	+	FLOT1;XXbac-BPG252P9.10	NA	islands	-0.121	0.921
cg20178172	146	chr6:30709605:30713442	hyper	4.6e-81	0.0592	0.29	0.0871	80	chr6	30711654	30711656	+	FLOT1;IER3	NA	islands	-0.205	0.997
cg20284982	146	chr6:30709605:30713442	hyper	4.6e-81	0.0592	0.29	0.0871	80	chr6	30713245	30713247	-	IER3	promoters,1to5kb	shores	-0.0616	0.942
cg20643094	146	chr6:30709605:30713442	hyper	4.6e-81	0.0592	0.29	0.0871	80	chr6	30710199	30710201	-	FLOT1;XXbac-BPG252P9.10	introns,exonintronboundaries	shores	-0.00215	0.993
cg20650802	146	chr6:30709605:30713442	hyper	4.6e-81	0.0592	0.29	0.0871	80	chr6	30712306	30712308	+	IER3	NA	islands	-0.171	0.706
cg23338650	146	chr6:30709605:30713442	hyper	4.6e-81	0.0592	0.29	0.0871	80	chr6	30712302	30712304	+	IER3	NA	islands	-0.142	0.991
cg23343973	146	chr6:30709605:30713442	hyper	4.6e-81	0.0592	0.29	0.0871	80	chr6	30710763	30710765	-	FLOT1;XXbac-BPG252P9.10	promoters	islands	-0.00643	0.981
cg23756354	146	chr6:30709605:30713442	hyper	4.6e-81	0.0592	0.29	0.0871	80	chr6	30713096	30713098	+	IER3	NA	shores	-0.0213	0.989
cg23775991	146	chr6:30709605:30713442	hyper	4.6e-81	0.0592	0.29	0.0871	80	chr6	30709669	30709671	+	FLOT1;XXbac-BPG252P9.10	NA	shores	-0.00903	0.973
cg24000189	146	chr6:30709605:30713442	hyper	4.6e-81	0.0592	0.29	0.0871	80	chr6	30710424	30710426	-	FLOT1;XXbac-BPG252P9.10	5UTRs,exons,firstexons,intronexonboundaries,exonintronboundaries	islands	1.51e-05	0.802
cg24053148	146	chr6:30709605:30713442	hyper	4.6e-81	0.0592	0.29	0.0871	80	chr6	30713317	30713319	+	IER3	NA	shores	-0.0247	0.743
cg24363824	146	chr6:30709605:30713442	hyper	4.6e-81	0.0592	0.29	0.0871	80	chr6	30713025	30713027	-	IER3	promoters,1to5kb	shores	-0.0579	0.944
cg24578853	146	chr6:30709605:30713442	hyper	4.6e-81	0.0592	0.29	0.0871	80	chr6	30710754	30710756	+	FLOT1;XXbac-BPG252P9.10	NA	islands	-0.000533	0.856
cg25796098	146	chr6:30709605:30713442	hyper	4.6e-81	0.0592	0.29	0.0871	80	chr6	30710372	30710374	+	FLOT1;XXbac-BPG252P9.10	NA	islands	-0.00248	0.969
cg26376168	146	chr6:30709605:30713442	hyper	4.6e-81	0.0592	0.29	0.0871	80	chr6	30712438	30712440	-	IER3	promoters,1to5kb,intronexonboundaries	islands	-0.078	0.694
cg26432347	146	chr6:30709605:30713442	hyper	4.6e-81	0.0592	0.29	0.0871	80	chr6	30710635	30710637	-	FLOT1;XXbac-BPG252P9.10	promoters,intronexonboundaries	islands	0.000863	0.123
cg26755097	146	chr6:30709605:30713442	hyper	4.6e-81	0.0592	0.29	0.0871	80	chr6	30711843	30711845	+	FLOT1;IER3	NA	islands	-0.137	0.952
cg26910594	146	chr6:30709605:30713442	hyper	4.6e-81	0.0592	0.29	0.0871	80	chr6	30710686	30710688	-	FLOT1;XXbac-BPG252P9.10	promoters	islands	-0.00182	0.216
cg27303735	146	chr6:30709605:30713442	hyper	4.6e-81	0.0592	0.29	0.0871	80	chr6	30709604	30709606	-	FLOT1;XXbac-BPG252P9.10	cds,exons,intronexonboundaries,exonintronboundaries	shores	0.066	0.345
cg27449131	146	chr6:30709605:30713442	hyper	4.6e-81	0.0592	0.29	0.0871	80	chr6	30712026	30712028	-	IER3	1to5kb,introns,intronexonboundaries,exonintronboundaries	islands	-0.234	0.845
cg27545367	146	chr6:30709605:30713442	hyper	4.6e-81	0.0592	0.29	0.0871	80	chr6	30711643	30711645	+	FLOT1;IER3	NA	islands	-0.259	0.975
cg21695171	147	chr1:223307306:223308238	hyper	8.77e-05	0.0602	0.17	0.102	2	chr1	223307305	223307307	+	TLR5	NA	inter	-0.0263	0.845
cg23039250	147	chr1:223307306:223308238	hyper	8.77e-05	0.0602	0.17	0.102	2	chr1	223308237	223308239	+	TLR5	NA	inter	-0.215	0.379
cg01596901	148	chr11:131241286:131241788	hyper	1.46e-07	0.0602	0.14	0.105	3	chr11	131241285	131241287	-	NTM	NA	inter	-0.00621	0.991
cg15235707	148	chr11:131241286:131241788	hyper	1.46e-07	0.0602	0.14	0.105	3	chr11	131241787	131241789	+	NTM	introns	inter	-0.0957	0.432
cg23375384	148	chr11:131241286:131241788	hyper	1.46e-07	0.0602	0.14	0.105	3	chr11	131241595	131241597	+	NTM	introns	inter	-0.108	0.883
cg02284273	149	chr10:14051636:14052028	hypo	8.76e-08	0.0605	-0.13	-0.11	6	chr10	14051678	14051680	-	FRMD4A	1to5kb,introns	inter	0.000151	0.667
cg03179435	149	chr10:14051636:14052028	hypo	8.76e-08	0.0605	-0.13	-0.11	6	chr10	14051820	14051822	-	FRMD4A	1to5kb,introns	inter	0.00306	0.848
cg08734931	149	chr10:14051636:14052028	hypo	8.76e-08	0.0605	-0.13	-0.11	6	chr10	14051648	14051650	-	FRMD4A	1to5kb,introns	inter	0.0133	0.397
cg19998150	149	chr10:14051636:14052028	hypo	8.76e-08	0.0605	-0.13	-0.11	6	chr10	14051837	14051839	-	FRMD4A	1to5kb,introns	inter	0.019	0.992
cg21371809	149	chr10:14051636:14052028	hypo	8.76e-08	0.0605	-0.13	-0.11	6	chr10	14052027	14052029	-	FRMD4A	1to5kb,introns	inter	0.00467	0.935
cg26984593	149	chr10:14051636:14052028	hypo	8.76e-08	0.0605	-0.13	-0.11	6	chr10	14051635	14051637	-	FRMD4A	1to5kb,introns	inter	3.11e-05	0.628
cg04751811	150	chr2:71192044:71192445	hyper	6.81e-07	0.0608	0.27	0.208	4	chr2	71192444	71192446	-	AC007040.11;ATP6V1B1;RN7SL160P	NA	islands	-0.103	0.217
cg06288697	150	chr2:71192044:71192445	hyper	6.81e-07	0.0608	0.27	0.208	4	chr2	71192043	71192045	+	AC007040.11;ATP6V1B1;RN7SL160P	introns,intronexonboundaries,exonintronboundaries	shores	-0.0413	0.928
cg10598816	150	chr2:71192044:71192445	hyper	6.81e-07	0.0608	0.27	0.208	4	chr2	71192261	71192263	-	AC007040.11;ATP6V1B1;RN7SL160P	NA	islands	-0.106	0.738
cg22697962	150	chr2:71192044:71192445	hyper	6.81e-07	0.0608	0.27	0.208	4	chr2	71192117	71192119	-	AC007040.11;ATP6V1B1;RN7SL160P	NA	islands	-0.0855	0.439
cg03775437	151	chr7:709960:710833	hypo	1.08e-06	0.0618	-0.14	-0.102	5	chr7	709959	709961	-	PRKAR1B	introns	shores	0.15	0.992
cg04214629	151	chr7:709960:710833	hypo	1.08e-06	0.0618	-0.14	-0.102	5	chr7	710832	710834	-	PRKAR1B	introns	shores	0.13	0.998
cg14362192	151	chr7:709960:710833	hypo	1.08e-06	0.0618	-0.14	-0.102	5	chr7	710283	710285	-	PRKAR1B	introns	islands	0.147	0.926
cg18527197	151	chr7:709960:710833	hypo	1.08e-06	0.0618	-0.14	-0.102	5	chr7	710339	710341	-	PRKAR1B	introns	islands	0.176	0.996
cg21855059	151	chr7:709960:710833	hypo	1.08e-06	0.0618	-0.14	-0.102	5	chr7	710628	710630	-	PRKAR1B	introns	islands	0.0919	0.873
cg03605365	152	chr1:62207325:62208645	hyper	4.48e-14	0.0619	0.29	0.136	7	chr1	62207324	62207326	-	INADL	NA	shores	0.00765	0.564
cg04914562	152	chr1:62207325:62208645	hyper	4.48e-14	0.0619	0.29	0.136	7	chr1	62207458	62207460	-	INADL	NA	shores	-0.0552	0.973
cg08894594	152	chr1:62207325:62208645	hyper	4.48e-14	0.0619	0.29	0.136	7	chr1	62208630	62208632	-	INADL;RP11-430G17.3	NA	islands	-0.219	0.657
cg10139846	152	chr1:62207325:62208645	hyper	4.48e-14	0.0619	0.29	0.136	7	chr1	62207965	62207967	-	INADL;RP11-430G17.3	NA	islands	-0.157	0.964
cg10316635	152	chr1:62207325:62208645	hyper	4.48e-14	0.0619	0.29	0.136	7	chr1	62208644	62208646	+	INADL;RP11-430G17.3	introns	islands	-0.183	0.839
cg12128740	152	chr1:62207325:62208645	hyper	4.48e-14	0.0619	0.29	0.136	7	chr1	62207887	62207889	-	INADL;RP11-430G17.3	NA	islands	-0.128	0.972
cg13919148	152	chr1:62207325:62208645	hyper	4.48e-14	0.0619	0.29	0.136	7	chr1	62208187	62208189	-	INADL;RP11-430G17.3	NA	islands	-0.173	0.994
cg04713531	153	chr7:158196894:158197288	hypo	2.23e-05	0.0621	-0.1	-0.0897	2	chr7	158197287	158197289	-	PTPRN2	introns	shores	0.0653	0.444
cg17287605	153	chr7:158196894:158197288	hypo	2.23e-05	0.0621	-0.1	-0.0897	2	chr7	158196893	158196895	+	PTPRN2	NA	shores	0.0787	0.867
cg01840183	154	chr14:28732361:28733613	hyper	9.28e-05	0.0624	0.17	0.124	3	chr14	28733612	28733614	+	BNIP3P1	intergenic	inter	-0.0475	0.917
cg03496520	154	chr14:28732361:28733613	hyper	9.28e-05	0.0624	0.17	0.124	3	chr14	28732635	28732637	-	BNIP3P1	intergenic	inter	-0.0941	0.68
cg24082368	154	chr14:28732361:28733613	hyper	9.28e-05	0.0624	0.17	0.124	3	chr14	28732360	28732362	-	BNIP3P1	intergenic	inter	-0.152	0.00864
cg15523060	155	chr19:8952004:8952874	hypo	0.000174	0.0626	-0.09	-0.0803	3	chr19	8952028	8952030	-	MBD3L1	NA	inter	0.149	0.861
cg18885299	155	chr19:8952004:8952874	hypo	0.000174	0.0626	-0.09	-0.0803	3	chr19	8952873	8952875	+	MBD3L1	promoters	inter	0.0401	0.426
cg26308280	155	chr19:8952004:8952874	hypo	0.000174	0.0626	-0.09	-0.0803	3	chr19	8952003	8952005	-	MBD3L1	NA	inter	0.148	0.681
cg01289544	156	chr2:27887409:27887547	hyper	3e-05	0.0632	0.14	0.115	2	chr2	27887408	27887410	-	SLC4A1AP;SUPT7L	promoters	islands	-0.129	0.905
cg08239375	156	chr2:27887409:27887547	hyper	3e-05	0.0632	0.14	0.115	2	chr2	27887546	27887548	-	SLC4A1AP;SUPT7L	1to5kb	shores	-0.0613	0.923
cg03986665	157	chr1:2863098:2864015	hypo	3.22e-07	0.0632	-0.13	-0.0877	5	chr1	2864014	2864016	+	NA	intergenic	inter	-0.0021	0.727
cg06184325	157	chr1:2863098:2864015	hypo	3.22e-07	0.0632	-0.13	-0.0877	5	chr1	2863097	2863099	-	NA	intergenic	inter	0.0853	0.689
cg09135754	157	chr1:2863098:2864015	hypo	3.22e-07	0.0632	-0.13	-0.0877	5	chr1	2863145	2863147	-	NA	intergenic	inter	0.0777	0.211
cg24592500	157	chr1:2863098:2864015	hypo	3.22e-07	0.0632	-0.13	-0.0877	5	chr1	2863800	2863802	+	NA	intergenic	inter	0.0775	0.99
cg25137787	157	chr1:2863098:2864015	hypo	3.22e-07	0.0632	-0.13	-0.0877	5	chr1	2863814	2863816	+	NA	intergenic	inter	0.0776	0.415
cg06800962	158	chr3:149095283:149096029	hypo	1.11e-07	0.064	-0.17	-0.131	4	chr3	149096028	149096030	+	TM4SF1;TM4SF1-AS1	NA	inter	-0.0749	0.475
cg08124030	158	chr3:149095283:149096029	hypo	1.11e-07	0.064	-0.17	-0.131	4	chr3	149095282	149095284	-	TM4SF1;TM4SF1-AS1	1to5kb,cds,exons,firstexons,exonintronboundaries	inter	0.0196	0.976
cg16810293	158	chr3:149095283:149096029	hypo	1.11e-07	0.064	-0.17	-0.131	4	chr3	149095742	149095744	+	TM4SF1;TM4SF1-AS1	NA	inter	0.0114	0.85
cg23246821	158	chr3:149095283:149096029	hypo	1.11e-07	0.064	-0.17	-0.131	4	chr3	149095572	149095574	-	TM4SF1;TM4SF1-AS1	promoters,1to5kb,intronexonboundaries	inter	0.00394	0.994
cg00078299	159	chr8:124284176:124285055	hyper	4.54e-07	0.0642	0.15	0.105	5	chr8	124284378	124284380	+	ZHX1;ZHX1-C8orf76	NA	shores	-0.159	0.959
cg10451262	159	chr8:124284176:124285055	hyper	4.54e-07	0.0642	0.15	0.105	5	chr8	124284175	124284177	+	ZHX1;ZHX1-C8orf76	NA	shelves	-0.174	0.522
cg19721060	159	chr8:124284176:124285055	hyper	4.54e-07	0.0642	0.15	0.105	5	chr8	124284567	124284569	+	ZHX1;ZHX1-C8orf76	NA	shores	-0.0548	0.993
cg20987431	159	chr8:124284176:124285055	hyper	4.54e-07	0.0642	0.15	0.105	5	chr8	124284392	124284394	+	ZHX1;ZHX1-C8orf76	NA	shores	-0.13	0.991
cg23824183	159	chr8:124284176:124285055	hyper	4.54e-07	0.0642	0.15	0.105	5	chr8	124285054	124285056	+	ZHX1;ZHX1-C8orf76	NA	shores	-0.103	0.432
cg26119620	160	chr5:168726889:168727088	hyper	5.02e-05	0.0653	0.14	0.112	2	chr5	168727087	168727089	+	SLIT3	NA	shores	-0.101	0.532
cg26624398	160	chr5:168726889:168727088	hyper	5.02e-05	0.0653	0.14	0.112	2	chr5	168726888	168726890	-	SLIT3	introns	shores	-0.125	0.98
cg05611777	161	chr10:131334690:131334866	hypo	4.17e-05	0.0658	-0.17	-0.143	3	chr10	131334689	131334691	+	MGMT	introns,intronexonboundaries,exonintronboundaries	inter	0.192	0.972
cg09757049	161	chr10:131334690:131334866	hypo	4.17e-05	0.0658	-0.17	-0.143	3	chr10	131334865	131334867	+	MGMT	introns	inter	0.171	0.251
cg11302655	161	chr10:131334690:131334866	hypo	4.17e-05	0.0658	-0.17	-0.143	3	chr10	131334773	131334775	-	MGMT	NA	inter	0.139	0.979
cg03667405	162	chr6:170471161:170471697	hypo	3.19e-07	0.0669	-0.17	-0.132	5	chr6	170471681	170471683	-	NA	intergenic	shelves	0.106	0.961
cg09623085	162	chr6:170471161:170471697	hypo	3.19e-07	0.0669	-0.17	-0.132	5	chr6	170471363	170471365	-	NA	intergenic	shelves	0.129	0.992
cg09655272	162	chr6:170471161:170471697	hypo	3.19e-07	0.0669	-0.17	-0.132	5	chr6	170471235	170471237	-	NA	intergenic	shelves	0.157	0.474
cg12207585	162	chr6:170471161:170471697	hypo	3.19e-07	0.0669	-0.17	-0.132	5	chr6	170471696	170471698	-	NA	intergenic	shelves	0.0563	0.991
cg26292575	162	chr6:170471161:170471697	hypo	3.19e-07	0.0669	-0.17	-0.132	5	chr6	170471160	170471162	+	NA	intergenic	shelves	0.126	0.484
cg02347487	163	chr11:7059103:7059980	hyper	0.000614	0.067	0.15	0.145	2	chr11	7059102	7059104	-	NLRP14	NA	inter	-0.181	0.986
cg25203856	163	chr11:7059103:7059980	hyper	0.000614	0.067	0.15	0.145	2	chr11	7059979	7059981	-	NLRP14	NA	inter	-0.203	0.836
cg04230891	164	chr6:100581833:100582403	hyper	6.61e-05	0.0685	0.19	0.131	2	chr6	100582402	100582404	+	NA	intergenic	shores	-0.234	0.964
cg08881610	164	chr6:100581833:100582403	hyper	6.61e-05	0.0685	0.19	0.131	2	chr6	100581832	100581834	-	NA	intergenic	shelves	-0.0723	0.857
cg11304968	165	chr21:44016194:44016328	hyper	0.000468	0.0688	0.11	0.108	2	chr21	44016193	44016195	-	NA	intergenic	inter	-0.181	0.978
cg18403852	165	chr21:44016194:44016328	hyper	0.000468	0.0688	0.11	0.108	2	chr21	44016327	44016329	-	NA	intergenic	inter	-0.126	0.301
cg06468133	166	chr11:3243281:3244486	hypo	2.73e-07	0.0692	-0.18	-0.099	4	chr11	3244440	3244442	+	NA	exonintronboundaries	inter	0.0784	0.383
cg17957235	166	chr11:3243281:3244486	hypo	2.73e-07	0.0692	-0.18	-0.099	4	chr11	3243890	3243892	+	MRGPRG-AS1	exons,3UTRs	shelves	0.038	0.991
cg18169940	166	chr11:3243281:3244486	hypo	2.73e-07	0.0692	-0.18	-0.099	4	chr11	3243280	3243282	+	MRGPRG-AS1	cds,exons	shelves	0.0202	0.95
cg21516443	166	chr11:3243281:3244486	hypo	2.73e-07	0.0692	-0.18	-0.099	4	chr11	3244485	3244487	-	NA	1to5kb	inter	0.00744	0.902
cg12007683	167	chr19:20187307:20187745	hypo	3.51e-05	0.0698	-0.15	-0.122	3	chr19	20187744	20187746	-	ZNF90	NA	inter	0.0646	0.716
cg14766646	167	chr19:20187307:20187745	hypo	3.51e-05	0.0698	-0.15	-0.122	3	chr19	20187336	20187338	-	ZNF90	NA	inter	0.114	0.161
cg19505032	167	chr19:20187307:20187745	hypo	3.51e-05	0.0698	-0.15	-0.122	3	chr19	20187306	20187308	-	ZNF90	NA	inter	0.134	0.678
cg03542891	168	chr5:83017553:83018422	hyper	4.52e-10	0.0698	0.23	0.121	6	chr5	83018356	83018358	-	HAPLN1	1to5kb	islands	-0.278	0.431
cg08487215	168	chr5:83017553:83018422	hyper	4.52e-10	0.0698	0.23	0.121	6	chr5	83018421	83018423	+	HAPLN1	NA	shores	-0.195	0.841
cg10536076	168	chr5:83017553:83018422	hyper	4.52e-10	0.0698	0.23	0.121	6	chr5	83017920	83017922	+	HAPLN1	NA	islands	-0.347	0.95
cg15083037	168	chr5:83017553:83018422	hyper	4.52e-10	0.0698	0.23	0.121	6	chr5	83017643	83017645	-	HAPLN1	promoters	shores	-0.165	0.779
cg16102102	168	chr5:83017553:83018422	hyper	4.52e-10	0.0698	0.23	0.121	6	chr5	83017552	83017554	+	HAPLN1	NA	shores	-0.0583	0.964
cg24984653	168	chr5:83017553:83018422	hyper	4.52e-10	0.0698	0.23	0.121	6	chr5	83018279	83018281	+	HAPLN1	NA	islands	-0.279	0.891
cg13037201	169	chr14:89017615:89018372	hyper	2.82e-05	0.0701	0.17	0.131	4	chr14	89018371	89018373	+	PTPN21;RP11-507K2.3	NA	shores	-0.231	0.652
cg20265748	169	chr14:89017615:89018372	hyper	2.82e-05	0.0701	0.17	0.131	4	chr14	89017614	89017616	+	PTPN21;RP11-507K2.3	NA	shores	-0.199	0.655
cg23574802	169	chr14:89017615:89018372	hyper	2.82e-05	0.0701	0.17	0.131	4	chr14	89017725	89017727	-	PTPN21;RP11-507K2.3	promoters,5UTRs,exons,firstexons,introns,intronexonboundaries,exonintronboundaries	islands	-0.177	0.886
cg25074426	169	chr14:89017615:89018372	hyper	2.82e-05	0.0701	0.17	0.131	4	chr14	89017775	89017777	+	PTPN21;RP11-507K2.3	NA	islands	-0.159	0.897
cg01035689	170	chr10:118607718:118610187	hyper	1.59e-25	0.0702	0.27	0.102	14	chr10	118608697	118608699	+	ENO4;RP11-539I5.1	promoters	islands	-0.269	0.899
cg02909379	170	chr10:118607718:118610187	hyper	1.59e-25	0.0702	0.27	0.102	14	chr10	118609144	118609146	+	ENO4;RP11-539I5.1	cds,exons,firstexons,exonintronboundaries	islands	-0.204	0.839
cg03871675	170	chr10:118607718:118610187	hyper	1.59e-25	0.0702	0.27	0.102	14	chr10	118608840	118608842	-	ENO4;RP11-539I5.1	introns	islands	-0.154	0.958
cg05184372	170	chr10:118607718:118610187	hyper	1.59e-25	0.0702	0.27	0.102	14	chr10	118609756	118609758	+	ENO4;RP11-539I5.1	introns	shores	0.0137	0.981
cg05482603	170	chr10:118607718:118610187	hyper	1.59e-25	0.0702	0.27	0.102	14	chr10	118607717	118607719	+	ENO4;RP11-539I5.1	1to5kb	shores	0.0346	0.963
cg05837435	170	chr10:118607718:118610187	hyper	1.59e-25	0.0702	0.27	0.102	14	chr10	118609964	118609966	+	ENO4;RP11-539I5.1	introns	shores	0.00282	0.768
cg08561530	170	chr10:118607718:118610187	hyper	1.59e-25	0.0702	0.27	0.102	14	chr10	118610186	118610188	+	ENO4;RP11-539I5.1	introns	shores	0.0238	0.991
cg09763162	170	chr10:118607718:118610187	hyper	1.59e-25	0.0702	0.27	0.102	14	chr10	118608472	118608474	-	ENO4;RP11-539I5.1	introns	shores	-0.178	0.978
cg10338124	170	chr10:118607718:118610187	hyper	1.59e-25	0.0702	0.27	0.102	14	chr10	118609401	118609403	-	ENO4;RP11-539I5.1	introns,exonintronboundaries	shores	-0.172	0.834
cg10654496	170	chr10:118607718:118610187	hyper	1.59e-25	0.0702	0.27	0.102	14	chr10	118609260	118609262	+	ENO4;RP11-539I5.1	introns,exonintronboundaries	islands	-0.174	0.994
cg14376106	170	chr10:118607718:118610187	hyper	1.59e-25	0.0702	0.27	0.102	14	chr10	118609841	118609843	-	ENO4;RP11-539I5.1	promoters,intronexonboundaries	shores	-0.0595	0.975
cg15461105	170	chr10:118607718:118610187	hyper	1.59e-25	0.0702	0.27	0.102	14	chr10	118609166	118609168	+	ENO4;RP11-539I5.1	cds,exons,firstexons,exonintronboundaries	islands	-0.268	0.966
cg17677490	170	chr10:118607718:118610187	hyper	1.59e-25	0.0702	0.27	0.102	14	chr10	118608137	118608139	-	ENO4;RP11-539I5.1	introns	shores	-0.151	0.919
cg23191801	170	chr10:118607718:118610187	hyper	1.59e-25	0.0702	0.27	0.102	14	chr10	118609727	118609729	+	ENO4;RP11-539I5.1	introns	shores	-0.0607	0.932
cg18113107	171	chr1:226288408:226288430	hyper	0.000519	0.0712	0.2	0.197	2	chr1	226288407	226288409	+	NA	intergenic	inter	-0.198	0.991
cg21535106	171	chr1:226288408:226288430	hyper	0.000519	0.0712	0.2	0.197	2	chr1	226288429	226288431	-	NA	intergenic	inter	-0.228	0.398
cg02483449	172	chr1:84326185:84327426	hypo	5.58e-11	0.073	-0.15	-0.0808	12	chr1	84326855	84326857	-	RP11-475O6.1	promoters,introns,intronexonboundaries	shores	0.0536	0.794
cg02531516	172	chr1:84326185:84327426	hypo	5.58e-11	0.073	-0.15	-0.0808	12	chr1	84326623	84326625	+	RP11-475O6.1	NA	islands	0.0355	0.506
cg03681926	172	chr1:84326185:84327426	hypo	5.58e-11	0.073	-0.15	-0.0808	12	chr1	84326184	84326186	+	RP11-475O6.1	NA	shores	0.013	0.711
cg07807165	172	chr1:84326185:84327426	hypo	5.58e-11	0.073	-0.15	-0.0808	12	chr1	84326609	84326611	-	RP11-475O6.1	promoters,exons,firstexons,introns,intronexonboundaries,exonintronboundaries	islands	0.0465	0.816
cg07908237	172	chr1:84326185:84327426	hypo	5.58e-11	0.073	-0.15	-0.0808	12	chr1	84326225	84326227	-	RP11-475O6.1	exons,firstexons,introns,intronexonboundaries,exonintronboundaries	shores	0.0185	0.885
cg08882038	172	chr1:84326185:84327426	hypo	5.58e-11	0.073	-0.15	-0.0808	12	chr1	84326546	84326548	-	RP11-475O6.1	promoters,exons,firstexons,introns,intronexonboundaries,exonintronboundaries	islands	0.0233	0.981
cg14790630	172	chr1:84326185:84327426	hypo	5.58e-11	0.073	-0.15	-0.0808	12	chr1	84326461	84326463	-	RP11-475O6.1	promoters,introns,exonintronboundaries	islands	0.0235	0.803
cg18116902	172	chr1:84326185:84327426	hypo	5.58e-11	0.073	-0.15	-0.0808	12	chr1	84326665	84326667	+	RP11-475O6.1	NA	islands	0.0548	0.967
cg19161859	172	chr1:84326185:84327426	hypo	5.58e-11	0.073	-0.15	-0.0808	12	chr1	84327425	84327427	+	RP11-475O6.1	NA	shores	-0.0836	0.726
cg19602485	172	chr1:84326185:84327426	hypo	5.58e-11	0.073	-0.15	-0.0808	12	chr1	84327318	84327320	-	RP11-475O6.1	promoters,1to5kb,introns	shores	-0.119	0.554
cg24955204	172	chr1:84326185:84327426	hypo	5.58e-11	0.073	-0.15	-0.0808	12	chr1	84326766	84326768	-	RP11-475O6.1	promoters,introns,intronexonboundaries	islands	0.0274	0.261
cg26347197	172	chr1:84326185:84327426	hypo	5.58e-11	0.073	-0.15	-0.0808	12	chr1	84326668	84326670	+	RP11-475O6.1	NA	islands	0.0475	0.993
cg00597801	173	chr4:109092312:109093644	hypo	4.62e-09	0.075	-0.16	-0.133	11	chr4	109092917	109092919	-	LEF1-AS1	1to5kb	shores	-0.0533	0.741
cg03065467	173	chr4:109092312:109093644	hypo	4.62e-09	0.075	-0.16	-0.133	11	chr4	109093242	109093244	-	LEF1-AS1	1to5kb	islands	-0.0747	0.98
cg03149565	173	chr4:109092312:109093644	hypo	4.62e-09	0.075	-0.16	-0.133	11	chr4	109092768	109092770	+	LEF1-AS1	promoters,introns	islands	-0.0647	0.295
cg03719693	173	chr4:109092312:109093644	hypo	4.62e-09	0.075	-0.16	-0.133	11	chr4	109093429	109093431	-	LEF1-AS1	1to5kb	islands	-0.0694	0.795
cg03946923	173	chr4:109092312:109093644	hypo	4.62e-09	0.075	-0.16	-0.133	11	chr4	109093220	109093222	-	LEF1-AS1	1to5kb	islands	-0.114	0.921
cg06214925	173	chr4:109092312:109093644	hypo	4.62e-09	0.075	-0.16	-0.133	11	chr4	109092627	109092629	-	LEF1-AS1	1to5kb	islands	-0.0455	0.901
cg09859768	173	chr4:109092312:109093644	hypo	4.62e-09	0.075	-0.16	-0.133	11	chr4	109092311	109092313	-	LEF1-AS1	1to5kb	shores	-0.0743	0.447
cg12938003	173	chr4:109092312:109093644	hypo	4.62e-09	0.075	-0.16	-0.133	11	chr4	109092723	109092725	+	LEF1-AS1	promoters,introns	islands	-0.069	0.207
cg13775316	173	chr4:109092312:109093644	hypo	4.62e-09	0.075	-0.16	-0.133	11	chr4	109093217	109093219	-	LEF1-AS1	1to5kb	islands	-0.108	0.669
cg17604223	173	chr4:109092312:109093644	hypo	4.62e-09	0.075	-0.16	-0.133	11	chr4	109093157	109093159	-	LEF1-AS1	1to5kb	islands	-0.0732	0.618
cg21930074	173	chr4:109092312:109093644	hypo	4.62e-09	0.075	-0.16	-0.133	11	chr4	109093643	109093645	+	LEF1-AS1	exons,firstexons,introns	islands	-0.107	0.968
cg00579502	174	chr1:117035963:117036332	hypo	7.01e-06	0.0751	-0.19	-0.147	5	chr1	117035962	117035964	+	RP5-1086K13.1	intergenic	inter	0.0237	0.994
cg11395698	174	chr1:117035963:117036332	hypo	7.01e-06	0.0751	-0.19	-0.147	5	chr1	117036253	117036255	-	RP5-1086K13.1	intergenic	inter	0.00783	0.993
cg25279922	174	chr1:117035963:117036332	hypo	7.01e-06	0.0751	-0.19	-0.147	5	chr1	117036331	117036333	+	RP5-1086K13.1	intergenic	inter	0.00692	0.863
cg26218047	174	chr1:117035963:117036332	hypo	7.01e-06	0.0751	-0.19	-0.147	5	chr1	117035968	117035970	+	RP5-1086K13.1	intergenic	inter	0.00488	0.968
cg26614970	174	chr1:117035963:117036332	hypo	7.01e-06	0.0751	-0.19	-0.147	5	chr1	117036019	117036021	+	RP5-1086K13.1	intergenic	inter	0.0263	0.905
cg06173513	175	chr14:71953890:71954034	hypo	0.000172	0.0758	-0.09	-0.076	2	chr14	71954033	71954035	+	SIPA1L1	promoters,introns	inter	0.103	0.701
cg27053629	175	chr14:71953890:71954034	hypo	0.000172	0.0758	-0.09	-0.076	2	chr14	71953889	71953891	+	SIPA1L1	promoters,introns	inter	0.0922	0.986
cg02566775	176	chr6:144382594:144382964	hyper	3.18e-06	0.0758	0.15	0.096	2	chr6	144382963	144382965	+	PLAGL1	NA	shores	-0.0993	0.555
cg27016993	176	chr6:144382594:144382964	hyper	3.18e-06	0.0758	0.15	0.096	2	chr6	144382593	144382595	+	PLAGL1	NA	shelves	-0.142	0.917
cg00544674	177	chr11:39689583:39689828	hyper	0.000655	0.0758	0.08	0.0766	2	chr11	39689582	39689584	-	NA	intergenic	inter	-0.0586	0.854
cg03584506	177	chr11:39689583:39689828	hyper	0.000655	0.0758	0.08	0.0766	2	chr11	39689827	39689829	-	NA	intergenic	inter	-0.0518	0.905
cg04681472	178	chr5:149227220:149227361	hyper	0.000572	0.076	0.16	0.159	2	chr5	149227219	149227221	-	PPARGC1B	NA	inter	-0.0199	0.93
cg22442352	178	chr5:149227220:149227361	hyper	0.000572	0.076	0.16	0.159	2	chr5	149227360	149227362	+	PPARGC1B	exons,exonintronboundaries,3UTRs	inter	-0.0053	0.787
cg06043315	179	chr8:144639363:144640755	hyper	3.33e-16	0.076	0.16	0.0877	12	chr8	144640305	144640307	-	GSDMD	NA	shores	-0.0934	0.98
cg10675725	179	chr8:144639363:144640755	hyper	3.33e-16	0.076	0.16	0.0877	12	chr8	144640309	144640311	-	GSDMD	NA	shores	-0.0864	0.994
cg10810860	179	chr8:144639363:144640755	hyper	3.33e-16	0.076	0.16	0.0877	12	chr8	144639590	144639592	+	GSDMD	promoters,introns	shores	-0.00191	0.685
cg16563151	179	chr8:144639363:144640755	hyper	3.33e-16	0.076	0.16	0.0877	12	chr8	144640402	144640404	+	GSDMD	promoters,introns,intronexonboundaries	islands	-0.123	0.948
cg17812120	179	chr8:144639363:144640755	hyper	3.33e-16	0.076	0.16	0.0877	12	chr8	144639477	144639479	+	GSDMD	promoters,introns	shores	-0.000634	0.751
cg18145080	179	chr8:144639363:144640755	hyper	3.33e-16	0.076	0.16	0.0877	12	chr8	144640396	144640398	+	GSDMD	promoters,introns,intronexonboundaries	islands,shores	-0.126	0.857
cg20387272	179	chr8:144639363:144640755	hyper	3.33e-16	0.076	0.16	0.0877	12	chr8	144640400	144640402	+	GSDMD	promoters,introns,intronexonboundaries	islands	-0.112	0.833
cg22687097	179	chr8:144639363:144640755	hyper	3.33e-16	0.076	0.16	0.0877	12	chr8	144640555	144640557	+	GSDMD	cds,5UTRs,exons,firstexons,intronexonboundaries,exonintronboundaries	islands	-0.0924	0.731
cg22995724	179	chr8:144639363:144640755	hyper	3.33e-16	0.076	0.16	0.0877	12	chr8	144639362	144639364	+	GSDMD	promoters,1to5kb,introns	shores	0.0311	0.992
cg23101464	179	chr8:144639363:144640755	hyper	3.33e-16	0.076	0.16	0.0877	12	chr8	144640754	144640756	-	GSDMD	NA	islands	-0.115	0.937
cg25245261	179	chr8:144639363:144640755	hyper	3.33e-16	0.076	0.16	0.0877	12	chr8	144640506	144640508	-	GSDMD	NA	islands	-0.0964	0.683
cg26711732	179	chr8:144639363:144640755	hyper	3.33e-16	0.076	0.16	0.0877	12	chr8	144640377	144640379	+	GSDMD	promoters,introns,intronexonboundaries,exonintronboundaries	shores	-0.129	0.932
cg03076871	180	chr20:57226737:57227438	hyper	9.4e-06	0.0762	0.04	0.0408	2	chr20	57226736	57226738	+	STX16;STX16-NPEPL1	5UTRs,exons,firstexons,introns	shores	-0.00252	0.975
cg22488472	180	chr20:57226737:57227438	hyper	9.4e-06	0.0762	0.04	0.0408	2	chr20	57227437	57227439	-	STX16;STX16-NPEPL1	NA	shores	-0.00553	0.481
cg20477147	181	chr20:57265014:57265991	hyper	0.00303	0.0763	0.16	0.146	2	chr20	57265990	57265992	+	NPEPL1;STX16-NPEPL1	1to5kb,introns	shores	-0.239	0.952
cg21471546	181	chr20:57265014:57265991	hyper	0.00303	0.0763	0.16	0.146	2	chr20	57265013	57265015	-	NPEPL1;STX16-NPEPL1	NA	shelves	-0.0419	0.427
cg06376939	182	chr3:57327858:57327936	hypo	0.000604	0.0767	-0.08	-0.0656	2	chr3	57327935	57327937	-	ASB14;DNAH12	1to5kb,cds,exons,intronexonboundaries	inter	0.025	0.711
cg26076204	182	chr3:57327858:57327936	hypo	0.000604	0.0767	-0.08	-0.0656	2	chr3	57327857	57327859	-	ASB14;DNAH12	1to5kb,cds,exons,intronexonboundaries	inter	0.0888	0.992
cg02297063	183	chr19:1132256:1132966	hyper	1.02e-08	0.0774	0.27	0.187	10	chr19	1132388	1132390	-	SBNO2	promoters,introns,intronexonboundaries	inter	-0.41	0.292
cg02791973	183	chr19:1132256:1132966	hyper	1.02e-08	0.0774	0.27	0.187	10	chr19	1132255	1132257	-	SBNO2	5UTRs,exons,firstexons,introns,intronexonboundaries,exonintronboundaries	inter	-0.409	0.153
cg03178838	183	chr19:1132256:1132966	hyper	1.02e-08	0.0774	0.27	0.187	10	chr19	1132338	1132340	+	SBNO2	NA	inter	-0.344	0.386
cg06572563	183	chr19:1132256:1132966	hyper	1.02e-08	0.0774	0.27	0.187	10	chr19	1132965	1132967	+	SBNO2	NA	inter	-0.193	0.479
cg07737503	183	chr19:1132256:1132966	hyper	1.02e-08	0.0774	0.27	0.187	10	chr19	1132894	1132896	-	SBNO2	promoters,introns	inter	-0.193	0.382
cg09495643	183	chr19:1132256:1132966	hyper	1.02e-08	0.0774	0.27	0.187	10	chr19	1132312	1132314	-	SBNO2	promoters,introns,intronexonboundaries	inter	-0.298	0.991
cg12255995	183	chr19:1132256:1132966	hyper	1.02e-08	0.0774	0.27	0.187	10	chr19	1132536	1132538	+	SBNO2	NA	inter	-0.287	0.985
cg16238993	183	chr19:1132256:1132966	hyper	1.02e-08	0.0774	0.27	0.187	10	chr19	1132371	1132373	+	SBNO2	NA	inter	-0.354	0.0711
cg19864130	183	chr19:1132256:1132966	hyper	1.02e-08	0.0774	0.27	0.187	10	chr19	1132419	1132421	-	SBNO2	promoters,introns,intronexonboundaries	inter	-0.425	0.562
cg23885932	183	chr19:1132256:1132966	hyper	1.02e-08	0.0774	0.27	0.187	10	chr19	1132293	1132295	-	SBNO2	promoters,introns,intronexonboundaries	inter	-0.345	0.835
cg05102651	184	chr8:28351217:28352084	hyper	6.72e-07	0.078	0.14	0.0512	6	chr8	28351600	28351602	+	FZD3	promoters	islands	-0.0086	0.992
cg06931245	184	chr8:28351217:28352084	hyper	6.72e-07	0.078	0.14	0.0512	6	chr8	28351500	28351502	+	FZD3	promoters	islands	-0.0445	0.805
cg08943089	184	chr8:28351217:28352084	hyper	6.72e-07	0.078	0.14	0.0512	6	chr8	28351456	28351458	+	FZD3	promoters	islands,shores	-0.145	0.976
cg14934978	184	chr8:28351217:28352084	hyper	6.72e-07	0.078	0.14	0.0512	6	chr8	28352083	28352085	+	FZD3	introns	islands	-0.00457	0.998
cg16729690	184	chr8:28351217:28352084	hyper	6.72e-07	0.078	0.14	0.0512	6	chr8	28351216	28351218	-	FZD3	1to5kb	shores	-0.159	0.899
cg26762173	184	chr8:28351217:28352084	hyper	6.72e-07	0.078	0.14	0.0512	6	chr8	28351566	28351568	+	FZD3	promoters	islands	-0.00219	0.748
cg01140416	185	chr7:1293599:1294013	hyper	8.82e-06	0.0781	0.15	0.115	5	chr7	1293628	1293630	-	NA	intergenic	inter	-0.117	0.984
cg10155432	185	chr7:1293599:1294013	hyper	8.82e-06	0.0781	0.15	0.115	5	chr7	1293932	1293934	-	NA	intergenic	inter	-0.0673	0.981
cg12460870	185	chr7:1293599:1294013	hyper	8.82e-06	0.0781	0.15	0.115	5	chr7	1293668	1293670	-	NA	intergenic	inter	-0.0789	0.952
cg16414149	185	chr7:1293599:1294013	hyper	8.82e-06	0.0781	0.15	0.115	5	chr7	1294012	1294014	+	NA	intergenic	inter	-0.0398	0.991
cg16967003	185	chr7:1293599:1294013	hyper	8.82e-06	0.0781	0.15	0.115	5	chr7	1293598	1293600	-	NA	intergenic	inter	-0.146	0.925
cg01629240	186	chr17:46640774:46642104	hyper	4.78e-07	0.0797	0.18	0.119	6	chr17	46642010	46642012	+	HOXB-AS3;HOXB3	NA	islands	-0.186	0.923
cg03602288	186	chr17:46640774:46642104	hyper	4.78e-07	0.0797	0.18	0.119	6	chr17	46641862	46641864	-	HOXB-AS3;HOXB3	introns	islands	-0.132	0.869
cg05323879	186	chr17:46640774:46642104	hyper	4.78e-07	0.0797	0.18	0.119	6	chr17	46642103	46642105	+	HOXB-AS3;HOXB3	NA	islands	-0.193	0.195
cg09952002	186	chr17:46640774:46642104	hyper	4.78e-07	0.0797	0.18	0.119	6	chr17	46640773	46640775	-	HOXB-AS3;HOXB3	introns	shores	-0.0682	0.758
cg13479204	186	chr17:46640774:46642104	hyper	4.78e-07	0.0797	0.18	0.119	6	chr17	46641707	46641709	-	HOXB-AS3;HOXB3	introns	islands	-0.222	0.583
cg20152430	186	chr17:46640774:46642104	hyper	4.78e-07	0.0797	0.18	0.119	6	chr17	46641503	46641505	-	HOXB-AS3;HOXB3	introns	shores	-0.224	0.913
cg08278503	187	chr2:54517167:54517382	hypo	0.000143	0.0801	-0.05	-0.0383	3	chr2	54517166	54517168	+	ACYP2	introns	inter	0.00895	0.437
cg16408679	187	chr2:54517167:54517382	hypo	0.000143	0.0801	-0.05	-0.0383	3	chr2	54517381	54517383	-	ACYP2	NA	inter	0.0185	0.97
cg18959907	187	chr2:54517167:54517382	hypo	0.000143	0.0801	-0.05	-0.0383	3	chr2	54517308	54517310	+	ACYP2	introns	inter	0.026	0.68
cg03540589	188	chr3:39192215:39192364	hypo	5.58e-05	0.0808	-0.14	-0.102	2	chr3	39192363	39192365	+	CSRNP1	NA	shores	0.0448	0.974
cg24791666	188	chr3:39192215:39192364	hypo	5.58e-05	0.0808	-0.14	-0.102	2	chr3	39192214	39192216	-	CSRNP1	introns	shelves	0.0166	0.928
cg04398861	189	chr4:670347:671851	hyper	6.71e-07	0.0813	0.14	0.092	7	chr4	670693	670695	+	MYL5	1to5kb,introns	shores	-0.0234	0.918
cg09959931	189	chr4:670347:671851	hyper	6.71e-07	0.0813	0.14	0.092	7	chr4	671549	671551	+	MYL5	promoters,introns	shelves	-0.0911	0.831
cg17073306	189	chr4:670347:671851	hyper	6.71e-07	0.0813	0.14	0.092	7	chr4	671790	671792	+	MYL5	5UTRs,exons,firstexons,introns,exonintronboundaries	shelves	-0.0757	0.215
cg18176712	189	chr4:670347:671851	hyper	6.71e-07	0.0813	0.14	0.092	7	chr4	671488	671490	-	MYL5	1to5kb	shelves	-0.0528	0.614
cg21254883	189	chr4:670347:671851	hyper	6.71e-07	0.0813	0.14	0.092	7	chr4	671542	671544	+	MYL5	promoters,introns	shelves	-0.101	0.991
cg23595927	189	chr4:670347:671851	hyper	6.71e-07	0.0813	0.14	0.092	7	chr4	671850	671852	+	MYL5	introns,exonintronboundaries	shelves	-0.0765	0.655
cg25282072	189	chr4:670347:671851	hyper	6.71e-07	0.0813	0.14	0.092	7	chr4	670346	670348	-	MYL5	1to5kb	shores	-0.0485	0.801
cg14293323	190	chr11:353567:353919	hyper	0.000155	0.0814	0.16	0.127	3	chr11	353566	353568	-	NA	intergenic	shelves	-0.0233	0.23
cg17430228	190	chr11:353567:353919	hyper	0.000155	0.0814	0.16	0.127	3	chr11	353918	353920	-	NA	intergenic	shelves	-0.131	0.732
cg18813159	190	chr11:353567:353919	hyper	0.000155	0.0814	0.16	0.127	3	chr11	353761	353763	-	NA	intergenic	shelves	-0.118	0.483
cg03399754	191	chr1:2318621:2319796	hyper	5.98e-10	0.0818	0.26	0.156	7	chr1	2318794	2318796	+	MORN1	1to5kb	shelves	-0.0642	0.633
cg04292672	191	chr1:2318621:2319796	hyper	5.98e-10	0.0818	0.26	0.156	7	chr1	2319795	2319797	+	MORN1	1to5kb	shelves	-0.196	0.466
cg11676291	191	chr1:2318621:2319796	hyper	5.98e-10	0.0818	0.26	0.156	7	chr1	2319505	2319507	-	MORN1	introns,exonintronboundaries	shelves	-0.242	0.0394
cg16399855	191	chr1:2318621:2319796	hyper	5.98e-10	0.0818	0.26	0.156	7	chr1	2318620	2318622	+	MORN1	1to5kb	shores	-0.0761	0.997
cg20000946	191	chr1:2318621:2319796	hyper	5.98e-10	0.0818	0.26	0.156	7	chr1	2318648	2318650	+	MORN1	1to5kb	shores	-0.0448	0.931
cg20632871	191	chr1:2318621:2319796	hyper	5.98e-10	0.0818	0.26	0.156	7	chr1	2318917	2318919	-	MORN1	cds,exons,intronexonboundaries,exonintronboundaries	shelves	-0.0769	0.81
cg26542461	191	chr1:2318621:2319796	hyper	5.98e-10	0.0818	0.26	0.156	7	chr1	2319613	2319615	-	MORN1	introns,intronexonboundaries,exonintronboundaries	shelves	-0.247	0.0617
cg01053316	192	chr15:25319113:25322897	hypo	1.83e-06	0.082	-0.12	-0.0884	13	chr15	25321870	25321872	-	SNHG14;SNORD116-12	NA	inter	0.133	0.991
cg01620672	192	chr15:25319113:25322897	hypo	1.83e-06	0.082	-0.12	-0.0884	13	chr15	25322127	25322129	+	SNHG14;SNORD116-12	promoters,1to5kb,exons,intronexonboundaries,exonintronboundaries	inter	0.114	0.991
cg01699028	192	chr15:25319113:25322897	hypo	1.83e-06	0.082	-0.12	-0.0884	13	chr15	25322896	25322898	-	SNHG14;SNORD116-13	NA	inter	0.04	0.86
cg04524239	192	chr15:25319113:25322897	hypo	1.83e-06	0.082	-0.12	-0.0884	13	chr15	25320885	25320887	+	SNHG14;SNORD116-11;SNORD116-12	promoters,1to5kb,exons,intronexonboundaries,exonintronboundaries	inter	0.0628	0.987
cg06861988	192	chr15:25319113:25322897	hypo	1.83e-06	0.082	-0.12	-0.0884	13	chr15	25319512	25319514	-	SNHG14	NA	inter	0.118	0.928
cg08661338	192	chr15:25319113:25322897	hypo	1.83e-06	0.082	-0.12	-0.0884	13	chr15	25321220	25321222	+	SNHG14;SNORD116-12	promoters,1to5kb,introns,exonintronboundaries	inter	0.0807	0.824
cg14172427	192	chr15:25319113:25322897	hypo	1.83e-06	0.082	-0.12	-0.0884	13	chr15	25319112	25319114	-	SNHG14;SNORD116-10	NA	inter	0.0627	0.992
cg14182820	192	chr15:25319113:25322897	hypo	1.83e-06	0.082	-0.12	-0.0884	13	chr15	25319650	25319652	+	SNHG14;SNORD116-11	1to5kb,introns	inter	0.107	0.961
cg14552404	192	chr15:25319113:25322897	hypo	1.83e-06	0.082	-0.12	-0.0884	13	chr15	25321096	25321098	-	SNHG14;SNORD116-11;SNORD116-12	NA	inter	0.0305	0.967
cg14798020	192	chr15:25319113:25322897	hypo	1.83e-06	0.082	-0.12	-0.0884	13	chr15	25320166	25320168	+	SNHG14;SNORD116-11	promoters,1to5kb,introns	inter	0.141	0.502
cg17742273	192	chr15:25319113:25322897	hypo	1.83e-06	0.082	-0.12	-0.0884	13	chr15	25322007	25322009	+	SNHG14;SNORD116-12	promoters,1to5kb,exons,intronexonboundaries,exonintronboundaries	inter	0.0517	0.985
cg19708133	192	chr15:25319113:25322897	hypo	1.83e-06	0.082	-0.12	-0.0884	13	chr15	25321715	25321717	+	SNHG14;SNORD116-12	promoters,1to5kb,introns	inter	0.0954	0.44
cg22132343	192	chr15:25319113:25322897	hypo	1.83e-06	0.082	-0.12	-0.0884	13	chr15	25320194	25320196	+	SNHG14;SNORD116-11	promoters,1to5kb,introns	inter	0.121	0.915
cg00911123	193	chr14:29225754:29226478	hyper	2.09e-06	0.0822	0.23	0.144	5	chr14	29226325	29226327	-	FOXG1-AS1	intergenic	inter	-0.166	0.988
cg04301754	193	chr14:29225754:29226478	hyper	2.09e-06	0.0822	0.23	0.144	5	chr14	29225848	29225850	-	FOXG1-AS1	intergenic	inter	-0.24	0.995
cg06642965	193	chr14:29225754:29226478	hyper	2.09e-06	0.0822	0.23	0.144	5	chr14	29226477	29226479	+	FOXG1-AS1	intergenic	inter	-0.0653	0.916
cg18486902	193	chr14:29225754:29226478	hyper	2.09e-06	0.0822	0.23	0.144	5	chr14	29225891	29225893	+	FOXG1-AS1	intergenic	inter	-0.211	0.991
cg20563468	193	chr14:29225754:29226478	hyper	2.09e-06	0.0822	0.23	0.144	5	chr14	29225753	29225755	-	FOXG1-AS1	intergenic	inter	-0.233	0.908
cg23564309	194	chr21:45582448:45582497	hypo	0.000272	0.0823	-0.13	-0.107	2	chr21	45582447	45582449	-	NA	intergenic	shores	0.0609	0.962
cg25115941	194	chr21:45582448:45582497	hypo	0.000272	0.0823	-0.13	-0.107	2	chr21	45582496	45582498	+	NA	intergenic	shores	0.13	0.856
cg20242778	195	chr1:220983660:220983793	hypo	0.00081	0.0828	-0.24	-0.186	2	chr1	220983659	220983661	+	2001-03-01	introns	inter	0.0543	0.978
cg26018382	195	chr1:220983660:220983793	hypo	0.00081	0.0828	-0.24	-0.186	2	chr1	220983792	220983794	+	2001-03-01	introns	inter	0.141	0.971
cg04331561	196	chr4:167021679:167022415	hyper	3.95e-07	0.0832	0.15	0.0979	2	chr4	167021678	167021680	+	TLL1	introns	inter	-0.0757	0.0471
cg20743881	196	chr4:167021679:167022415	hyper	3.95e-07	0.0832	0.15	0.0979	2	chr4	167022414	167022416	-	TLL1	NA	inter	-0.13	0.733
cg13134763	197	chr2:983306:983636	hypo	1.77e-05	0.0835	-0.16	-0.118	4	chr2	983305	983307	-	SNTG2	NA	inter	0.134	0.986
cg18330370	197	chr2:983306:983636	hypo	1.77e-05	0.0835	-0.16	-0.118	4	chr2	983635	983637	-	SNTG2	NA	inter	0.104	0.847
cg24270083	197	chr2:983306:983636	hypo	1.77e-05	0.0835	-0.16	-0.118	4	chr2	983570	983572	-	SNTG2	NA	inter	0.0937	0.952
cg25481636	197	chr2:983306:983636	hypo	1.77e-05	0.0835	-0.16	-0.118	4	chr2	983325	983327	-	SNTG2	NA	inter	0.105	0.743
cg00304520	198	chr1:161582290:161582651	hyper	3.5e-05	0.0839	0.18	0.145	4	chr1	161582580	161582582	+	FCGR2B	exonintronboundaries	shores	0.000342	0.992
cg06960562	198	chr1:161582290:161582651	hyper	3.5e-05	0.0839	0.18	0.145	4	chr1	161582600	161582602	-	FCGR2B	promoters	shores	-0.00966	0.998
cg22396792	198	chr1:161582290:161582651	hyper	3.5e-05	0.0839	0.18	0.145	4	chr1	161582289	161582291	-	FCGR2B	promoters	islands	0.0117	0.31
cg26156167	198	chr1:161582290:161582651	hyper	3.5e-05	0.0839	0.18	0.145	4	chr1	161582650	161582652	+	FCGR2B	exonintronboundaries	shores	-0.00733	0.965
cg04233770	199	chr5:137474700:137475532	hyper	6.6e-10	0.084	0.2	0.14	9	chr5	137475001	137475003	-	NME5	introns,intronexonboundaries,exonintronboundaries	inter	-0.207	0.992
cg09047573	199	chr5:137474700:137475532	hyper	6.6e-10	0.084	0.2	0.14	9	chr5	137474904	137474906	+	NME5	NA	inter	-0.207	0.41
cg13707560	199	chr5:137474700:137475532	hyper	6.6e-10	0.084	0.2	0.14	9	chr5	137474699	137474701	-	NME5	introns	inter	-0.167	0.354
cg16354091	199	chr5:137474700:137475532	hyper	6.6e-10	0.084	0.2	0.14	9	chr5	137474829	137474831	+	NME5	NA	inter	-0.235	0.961
cg17954695	199	chr5:137474700:137475532	hyper	6.6e-10	0.084	0.2	0.14	9	chr5	137475531	137475533	-	BRD8;NME5	promoters,exons,3UTRs	inter	-0.13	0.418
cg20452230	199	chr5:137474700:137475532	hyper	6.6e-10	0.084	0.2	0.14	9	chr5	137475378	137475380	-	NME5	promoters	inter	-0.0791	0.656
cg22656956	199	chr5:137474700:137475532	hyper	6.6e-10	0.084	0.2	0.14	9	chr5	137475176	137475178	+	NME5	NA	inter	-0.155	0.993
cg25507001	199	chr5:137474700:137475532	hyper	6.6e-10	0.084	0.2	0.14	9	chr5	137475287	137475289	+	NME5	NA	inter	-0.216	0.92
cg25582283	199	chr5:137474700:137475532	hyper	6.6e-10	0.084	0.2	0.14	9	chr5	137475114	137475116	+	NME5	NA	inter	-0.222	0.958
cg02064237	200	chr5:178322737:178323492	hyper	1.91e-07	0.0842	0.23	0.117	7	chr5	178323491	178323493	+	ZFP2	introns	islands	-0.13	0.973
cg06599677	200	chr5:178322737:178323492	hyper	1.91e-07	0.0842	0.23	0.117	7	chr5	178322855	178322857	-	ZFP2	NA	islands	-0.231	0.472
cg07021532	200	chr5:178322737:178323492	hyper	1.91e-07	0.0842	0.23	0.117	7	chr5	178322736	178322738	+	ZFP2	promoters	islands	0.0102	0.884
cg08270223	200	chr5:178322737:178323492	hyper	1.91e-07	0.0842	0.23	0.117	7	chr5	178322769	178322771	-	ZFP2	NA	islands	-0.108	0.99
cg09339527	200	chr5:178322737:178323492	hyper	1.91e-07	0.0842	0.23	0.117	7	chr5	178322751	178322753	-	ZFP2	NA	islands	-0.14	0.929
cg12353428	200	chr5:178322737:178323492	hyper	1.91e-07	0.0842	0.23	0.117	7	chr5	178322791	178322793	-	ZFP2	NA	islands	-0.106	0.466
cg27654142	200	chr5:178322737:178323492	hyper	1.91e-07	0.0842	0.23	0.117	7	chr5	178322923	178322925	+	ZFP2	5UTRs,exons,firstexons,exonintronboundaries	islands	-0.197	0.985
cg08141495	201	chr18:31739202:31740096	hyper	2.18e-06	0.0842	0.25	0.16	5	chr18	31739520	31739522	-	NOL4	introns	islands	-0.244	0.993
cg13611347	201	chr18:31739202:31740096	hyper	2.18e-06	0.0842	0.25	0.16	5	chr18	31739206	31739208	-	NOL4	introns	islands	-0.165	0.965
cg13721404	201	chr18:31739202:31740096	hyper	2.18e-06	0.0842	0.25	0.16	5	chr18	31739201	31739203	-	NOL4	introns	islands	-0.216	0.995
cg14002960	201	chr18:31739202:31740096	hyper	2.18e-06	0.0842	0.25	0.16	5	chr18	31739422	31739424	+	NOL4	NA	islands	-0.151	0.487
cg14401309	201	chr18:31739202:31740096	hyper	2.18e-06	0.0842	0.25	0.16	5	chr18	31740095	31740097	+	NOL4	NA	shores	-0.156	0.887
cg00842076	202	chr14:89881817:89881835	hyper	0.000356	0.0843	0.11	0.104	2	chr14	89881834	89881836	+	FOXN3;RP11-33N16.3	1to5kb	shores	-0.0265	0.901
cg10117831	202	chr14:89881817:89881835	hyper	0.000356	0.0843	0.11	0.104	2	chr14	89881816	89881818	-	FOXN3;RP11-33N16.3	introns	shores	-0.045	0.862
cg01113092	203	chr2:206750458:206750583	hypo	0.00012	0.0843	-0.11	-0.0904	3	chr2	206750532	206750534	-	NA	intergenic	inter	-0.00116	0.989
cg10986849	203	chr2:206750458:206750583	hypo	0.00012	0.0843	-0.11	-0.0904	3	chr2	206750582	206750584	+	NA	intergenic	inter	-0.0113	0.475
cg27254871	203	chr2:206750458:206750583	hypo	0.00012	0.0843	-0.11	-0.0904	3	chr2	206750457	206750459	-	NA	intergenic	inter	0.0182	0.959
cg04545556	204	chr7:98255916:98256076	hyper	5.77e-05	0.0847	0.1	0.0896	3	chr7	98256075	98256077	-	NPTX2	NA	inter	0.00503	0.991
cg17278447	204	chr7:98255916:98256076	hyper	5.77e-05	0.0847	0.1	0.0896	3	chr7	98255969	98255971	+	NPTX2	introns	inter	-0.0334	0.613
cg20304727	204	chr7:98255916:98256076	hyper	5.77e-05	0.0847	0.1	0.0896	3	chr7	98255915	98255917	-	NPTX2	NA	inter	-0.0266	0.98
cg00284780	205	chr6:125683740:125684960	hyper	4.17e-09	0.0848	0.21	0.13	9	chr6	125683739	125683741	-	NA	intergenic	shores	-0.0256	0.912
cg04116545	205	chr6:125683740:125684960	hyper	4.17e-09	0.0848	0.21	0.13	9	chr6	125684678	125684680	+	NA	intergenic	islands	-0.146	0.822
cg04585694	205	chr6:125683740:125684960	hyper	4.17e-09	0.0848	0.21	0.13	9	chr6	125684859	125684861	+	NA	intergenic	islands	-0.137	0.991
cg04989440	205	chr6:125683740:125684960	hyper	4.17e-09	0.0848	0.21	0.13	9	chr6	125684579	125684581	-	NA	intergenic	islands	-0.199	0.975
cg07991229	205	chr6:125683740:125684960	hyper	4.17e-09	0.0848	0.21	0.13	9	chr6	125684959	125684961	+	NA	intergenic	shores	-0.103	0.681
cg08573679	205	chr6:125683740:125684960	hyper	4.17e-09	0.0848	0.21	0.13	9	chr6	125684509	125684511	+	NA	intergenic	shores	-0.166	0.91
cg13429144	205	chr6:125683740:125684960	hyper	4.17e-09	0.0848	0.21	0.13	9	chr6	125684557	125684559	-	NA	intergenic	islands	-0.186	0.983
cg18357048	205	chr6:125683740:125684960	hyper	4.17e-09	0.0848	0.21	0.13	9	chr6	125684779	125684781	-	NA	intergenic	islands	-0.183	0.557
cg25343990	205	chr6:125683740:125684960	hyper	4.17e-09	0.0848	0.21	0.13	9	chr6	125684544	125684546	-	NA	intergenic	islands,shores	-0.194	0.882
cg06775523	206	chr1:3514921:3515194	hypo	7.55e-05	0.0849	-0.15	-0.127	3	chr1	3514920	3514922	-	MEGF6	introns	shelves	0.0254	0.944
cg09187007	206	chr1:3514921:3515194	hypo	7.55e-05	0.0849	-0.15	-0.127	3	chr1	3514989	3514991	-	MEGF6	introns	shelves	0.0203	0.95
cg24953596	206	chr1:3514921:3515194	hypo	7.55e-05	0.0849	-0.15	-0.127	3	chr1	3515193	3515195	-	MEGF6	introns	shelves	0.0289	0.993
cg09210514	207	chr11:10323902:10324739	hyper	5.51e-11	0.0859	0.4	0.225	5	chr11	10324588	10324590	+	RP11-351I24.1	1to5kb	islands	-0.32	0.992
cg14750263	207	chr11:10323902:10324739	hyper	5.51e-11	0.0859	0.4	0.225	5	chr11	10324368	10324370	-	RP11-351I24.1	NA	islands	-0.253	0.988
cg23744638	207	chr11:10323902:10324739	hyper	5.51e-11	0.0859	0.4	0.225	5	chr11	10323901	10323903	+	NA	1to5kb	shores	-0.0313	0.614
cg25308427	207	chr11:10323902:10324739	hyper	5.51e-11	0.0859	0.4	0.225	5	chr11	10324738	10324740	+	ADM;RP11-351I24.1	1to5kb	islands	-0.355	0.931
cg26135397	207	chr11:10323902:10324739	hyper	5.51e-11	0.0859	0.4	0.225	5	chr11	10324125	10324127	+	NA	1to5kb	shores	-0.187	0.532
cg00660105	208	chr4:82135607:82136940	hyper	9.52e-09	0.0864	0.24	0.13	8	chr4	82135783	82135785	-	PRKG2	introns	shores	-0.184	0.99
cg01508023	208	chr4:82135607:82136940	hyper	9.52e-09	0.0864	0.24	0.13	8	chr4	82136115	82136117	-	PRKG2	5UTRs,exons,firstexons,intronexonboundaries,exonintronboundaries	islands	-0.178	0.95
cg08111167	208	chr4:82135607:82136940	hyper	9.52e-09	0.0864	0.24	0.13	8	chr4	82135986	82135988	+	PRKG2	NA	islands	-0.135	0.991
cg13798300	208	chr4:82135607:82136940	hyper	9.52e-09	0.0864	0.24	0.13	8	chr4	82136838	82136840	-	PRKG2	promoters	shores	-0.268	0.994
cg15972560	208	chr4:82135607:82136940	hyper	9.52e-09	0.0864	0.24	0.13	8	chr4	82136939	82136941	-	PRKG2	promoters	shores	-0.261	0.819
cg16173191	208	chr4:82135607:82136940	hyper	9.52e-09	0.0864	0.24	0.13	8	chr4	82135606	82135608	-	PRKG2	introns	shores	-0.184	0.997
cg21426239	208	chr4:82135607:82136940	hyper	9.52e-09	0.0864	0.24	0.13	8	chr4	82136488	82136490	+	PRKG2	NA	islands	-0.191	0.993
cg22546686	208	chr4:82135607:82136940	hyper	9.52e-09	0.0864	0.24	0.13	8	chr4	82136822	82136824	-	PRKG2	promoters	shores	-0.213	0.992
cg13878456	209	chr17:38020344:38020667	hyper	1.9e-05	0.0864	0.26	0.19	4	chr17	38020343	38020345	+	IKZF3	1to5kb	shores	-0.285	0.996
cg15637191	209	chr17:38020344:38020667	hyper	1.9e-05	0.0864	0.26	0.19	4	chr17	38020666	38020668	-	IKZF3	promoters	shores	-0.346	0.804
cg16293631	209	chr17:38020344:38020667	hyper	1.9e-05	0.0864	0.26	0.19	4	chr17	38020605	38020607	+	IKZF3	1to5kb	islands	-0.222	0.724
cg27613455	209	chr17:38020344:38020667	hyper	1.9e-05	0.0864	0.26	0.19	4	chr17	38020643	38020645	-	IKZF3	promoters	islands	-0.315	0.977
cg07263632	210	chr6:50674399:50675674	hyper	1.34e-08	0.0867	0.23	0.123	6	chr6	50675673	50675675	-	NA	intergenic	inter	-0.0242	0.76
cg09876519	210	chr6:50674399:50675674	hyper	1.34e-08	0.0867	0.23	0.123	6	chr6	50675609	50675611	-	NA	intergenic	inter	-0.151	0.656
cg13279673	210	chr6:50674399:50675674	hyper	1.34e-08	0.0867	0.23	0.123	6	chr6	50674521	50674523	-	NA	intergenic	inter	-0.163	0.991
cg16291880	210	chr6:50674399:50675674	hyper	1.34e-08	0.0867	0.23	0.123	6	chr6	50674398	50674400	-	NA	intergenic	inter	-0.155	0.247
cg23913421	210	chr6:50674399:50675674	hyper	1.34e-08	0.0867	0.23	0.123	6	chr6	50674662	50674664	+	NA	intergenic	inter	-0.223	0.701
cg27167224	210	chr6:50674399:50675674	hyper	1.34e-08	0.0867	0.23	0.123	6	chr6	50675474	50675476	-	NA	intergenic	inter	-0.0919	0.99
cg03470088	211	chr1:24513473:24514557	hyper	4.48e-14	0.0871	0.21	0.131	13	chr1	24513938	24513940	-	IFNLR1	promoters,intronexonboundaries	islands	-0.0786	0.914
cg06886736	211	chr1:24513473:24514557	hyper	4.48e-14	0.0871	0.21	0.131	13	chr1	24513671	24513673	-	IFNLR1	introns,intronexonboundaries,exonintronboundaries	islands	-0.0737	0.825
cg07509155	211	chr1:24513473:24514557	hyper	4.48e-14	0.0871	0.21	0.131	13	chr1	24514411	24514413	+	IFNLR1	NA	islands	-0.0746	0.832
cg08700651	211	chr1:24513473:24514557	hyper	4.48e-14	0.0871	0.21	0.131	13	chr1	24513481	24513483	-	IFNLR1	introns,exonintronboundaries	shores	-0.147	0.983
cg08757148	211	chr1:24513473:24514557	hyper	4.48e-14	0.0871	0.21	0.131	13	chr1	24513721	24513723	+	IFNLR1	NA	islands	-0.117	0.992
cg10146267	211	chr1:24513473:24514557	hyper	4.48e-14	0.0871	0.21	0.131	13	chr1	24513864	24513866	-	IFNLR1	promoters,intronexonboundaries,exonintronboundaries	islands	-0.132	0.971
cg11337018	211	chr1:24513473:24514557	hyper	4.48e-14	0.0871	0.21	0.131	13	chr1	24513943	24513945	-	IFNLR1	promoters,intronexonboundaries	islands	-0.122	0.927
cg11402503	211	chr1:24513473:24514557	hyper	4.48e-14	0.0871	0.21	0.131	13	chr1	24514012	24514014	+	IFNLR1	NA	islands	-0.0835	0.991
cg12394377	211	chr1:24513473:24514557	hyper	4.48e-14	0.0871	0.21	0.131	13	chr1	24514217	24514219	+	IFNLR1	NA	islands	-0.11	0.992
cg13847963	211	chr1:24513473:24514557	hyper	4.48e-14	0.0871	0.21	0.131	13	chr1	24514219	24514221	-	IFNLR1	promoters	islands	-0.133	0.637
cg24435747	211	chr1:24513473:24514557	hyper	4.48e-14	0.0871	0.21	0.131	13	chr1	24514556	24514558	+	IFNLR1	NA	shores	-0.0629	0.981
cg26024880	211	chr1:24513473:24514557	hyper	4.48e-14	0.0871	0.21	0.131	13	chr1	24514416	24514418	+	IFNLR1	NA	islands	-0.0741	0.313
cg26835312	211	chr1:24513473:24514557	hyper	4.48e-14	0.0871	0.21	0.131	13	chr1	24513472	24513474	+	IFNLR1	NA	shores	-0.155	0.99
cg01071314	212	chr1:3276786:3277623	hyper	7.58e-13	0.0871	0.25	0.122	5	chr1	3277622	3277624	+	PRDM16	introns	shelves	-0.0238	0.906
cg01602345	212	chr1:3276786:3277623	hyper	7.58e-13	0.0871	0.25	0.122	5	chr1	3277524	3277526	-	PRDM16	NA	shelves	-0.0595	0.868
cg13087441	212	chr1:3276786:3277623	hyper	7.58e-13	0.0871	0.25	0.122	5	chr1	3276999	3277001	-	PRDM16	NA	shores	0.0264	0.795
cg21167817	212	chr1:3276786:3277623	hyper	7.58e-13	0.0871	0.25	0.122	5	chr1	3277556	3277558	+	PRDM16	introns	shelves	-0.0497	0.962
cg25849029	212	chr1:3276786:3277623	hyper	7.58e-13	0.0871	0.25	0.122	5	chr1	3276785	3276787	+	PRDM16	introns	shores	0.0413	0.627
cg07821737	213	chr19:56249291:56250127	hypo	7.49e-06	0.0873	-0.11	-0.0765	4	chr19	56249742	56249744	-	NLRP9	5UTRs,exons,firstexons,intronexonboundaries	inter	0.074	0.962
cg08475088	213	chr19:56249291:56250127	hypo	7.49e-06	0.0873	-0.11	-0.0765	4	chr19	56249290	56249292	+	NLRP9	NA	inter	0.137	0.843
cg12280113	213	chr19:56249291:56250127	hypo	7.49e-06	0.0873	-0.11	-0.0765	4	chr19	56250126	56250128	+	NLRP9	NA	inter	0.0751	0.512
cg12766231	213	chr19:56249291:56250127	hypo	7.49e-06	0.0873	-0.11	-0.0765	4	chr19	56249890	56249892	+	NLRP9	NA	inter	0.0717	0.502
cg03158780	214	chr3:577629:577964	hypo	0.00098	0.0875	-0.24	-0.176	2	chr3	577963	577965	-	LINC01266	NA	inter	0.0571	0.711
cg23733502	214	chr3:577629:577964	hypo	0.00098	0.0875	-0.24	-0.176	2	chr3	577628	577630	-	LINC01266	NA	inter	0.144	0.368
cg05606331	215	chr19:38343327:38344455	hypo	0.00083	0.0876	-0.18	-0.144	3	chr19	38344057	38344059	+	AC016582.2	NA	shores	0.104	0.278
cg18225914	215	chr19:38343327:38344455	hypo	0.00083	0.0876	-0.18	-0.144	3	chr19	38343326	38343328	-	AC016582.2	introns	shelves	0.116	0.309
cg20624953	215	chr19:38343327:38344455	hypo	0.00083	0.0876	-0.18	-0.144	3	chr19	38344454	38344456	+	AC016582.2	NA	shores	0.102	0.273
cg02343235	216	chr7:155896389:155897808	hypo	2e-05	0.0887	-0.13	-0.0977	6	chr7	155896952	155896954	+	NA	intergenic	shores	0.147	0.971
cg03495625	216	chr7:155896389:155897808	hypo	2e-05	0.0887	-0.13	-0.0977	6	chr7	155896388	155896390	-	NA	intergenic	shores	0.0814	0.62
cg03573168	216	chr7:155896389:155897808	hypo	2e-05	0.0887	-0.13	-0.0977	6	chr7	155897807	155897809	+	NA	intergenic	shores	0.0274	0.993
cg12340343	216	chr7:155896389:155897808	hypo	2e-05	0.0887	-0.13	-0.0977	6	chr7	155897382	155897384	+	NA	intergenic	shores	0.102	0.477
cg20963550	216	chr7:155896389:155897808	hypo	2e-05	0.0887	-0.13	-0.0977	6	chr7	155897301	155897303	+	NA	intergenic	shores	0.053	0.758
cg24838949	216	chr7:155896389:155897808	hypo	2e-05	0.0887	-0.13	-0.0977	6	chr7	155897435	155897437	-	NA	intergenic	shores	0.1	0.586
cg13945631	217	chr12:34551489:34552411	hypo	0.000194	0.0891	-0.1	-0.0793	3	chr12	34551488	34551490	+	NA	intergenic	inter	0.125	0.318
cg21451653	217	chr12:34551489:34552411	hypo	0.000194	0.0891	-0.1	-0.0793	3	chr12	34551993	34551995	-	NA	intergenic	inter	0.133	0.596
cg26024424	217	chr12:34551489:34552411	hypo	0.000194	0.0891	-0.1	-0.0793	3	chr12	34552410	34552412	-	NA	intergenic	inter	0.0853	0.702
cg04450599	218	chr4:74277723:74277799	hyper	0.000854	0.0892	0.16	0.15	2	chr4	74277722	74277724	-	ALB	NA	inter	-0.142	0.555
cg19003412	218	chr4:74277723:74277799	hyper	0.000854	0.0892	0.16	0.15	2	chr4	74277798	74277800	-	ALB	NA	inter	-0.127	0.528
cg06776703	219	chr19:4328745:4329581	hypo	9.07e-07	0.0894	-0.32	-0.219	4	chr19	4328758	4328760	-	STAP2	cds,exons,intronexonboundaries,exonintronboundaries	islands	0.0746	0.936
cg14263858	219	chr19:4328745:4329581	hypo	9.07e-07	0.0894	-0.32	-0.219	4	chr19	4328744	4328746	-	STAP2	cds,exons,intronexonboundaries,exonintronboundaries	islands	0.0732	0.942
cg24294041	219	chr19:4328745:4329581	hypo	9.07e-07	0.0894	-0.32	-0.219	4	chr19	4329580	4329582	-	STAP2	introns	shores	-0.0263	0.992
cg25528916	219	chr19:4328745:4329581	hypo	9.07e-07	0.0894	-0.32	-0.219	4	chr19	4328817	4328819	-	STAP2	introns,intronexonboundaries,exonintronboundaries	islands	0.106	0.985
cg00165862	220	chr1:204182957:204183655	hypo	3.27e-10	0.0895	-0.18	-0.111	11	chr1	204183059	204183061	+	GOLT1A	NA	inter	0.0548	0.887
cg02858402	220	chr1:204182957:204183655	hypo	3.27e-10	0.0895	-0.18	-0.111	11	chr1	204183518	204183520	+	GOLT1A	NA	inter	0.0304	0.263
cg05807885	220	chr1:204182957:204183655	hypo	3.27e-10	0.0895	-0.18	-0.111	11	chr1	204183354	204183356	-	GOLT1A	promoters,intronexonboundaries	inter	0.0311	0.786
cg07011373	220	chr1:204182957:204183655	hypo	3.27e-10	0.0895	-0.18	-0.111	11	chr1	204183096	204183098	-	GOLT1A	5UTRs,exons,firstexons,intronexonboundaries,exonintronboundaries	inter	0.0288	0.438
cg12210036	220	chr1:204182957:204183655	hypo	3.27e-10	0.0895	-0.18	-0.111	11	chr1	204183580	204183582	+	GOLT1A	NA	inter	0.0498	0.773
cg15962547	220	chr1:204182957:204183655	hypo	3.27e-10	0.0895	-0.18	-0.111	11	chr1	204183336	204183338	-	GOLT1A	promoters,intronexonboundaries	inter	0.0428	0.6
cg17906339	220	chr1:204182957:204183655	hypo	3.27e-10	0.0895	-0.18	-0.111	11	chr1	204183528	204183530	-	GOLT1A	promoters	inter	0.0478	0.764
cg20510272	220	chr1:204182957:204183655	hypo	3.27e-10	0.0895	-0.18	-0.111	11	chr1	204183602	204183604	+	GOLT1A	NA	inter	0.0222	0.787
cg20867633	220	chr1:204182957:204183655	hypo	3.27e-10	0.0895	-0.18	-0.111	11	chr1	204183115	204183117	-	GOLT1A	5UTRs,exons,firstexons,intronexonboundaries,exonintronboundaries	inter	0.0317	0.96
cg24798047	220	chr1:204182957:204183655	hypo	3.27e-10	0.0895	-0.18	-0.111	11	chr1	204183654	204183656	-	GOLT1A	promoters	inter	0.00646	0.214
cg26825650	220	chr1:204182957:204183655	hypo	3.27e-10	0.0895	-0.18	-0.111	11	chr1	204182956	204182958	-	GOLT1A	introns,exonintronboundaries	inter	0.0461	0.814
cg00166915	221	chr14:101360687:101361359	hypo	4.38e-05	0.0897	-0.12	-0.0996	3	chr14	101361358	101361360	+	MEG8	1to5kb,exons,firstexons,exonintronboundaries	inter	0.0667	0.26
cg01034631	221	chr14:101360687:101361359	hypo	4.38e-05	0.0897	-0.12	-0.0996	3	chr14	101361003	101361005	+	MEG8;MEG8_1	promoters,1to5kb	inter	0.0421	0.99
cg26325174	221	chr14:101360687:101361359	hypo	4.38e-05	0.0897	-0.12	-0.0996	3	chr14	101360686	101360688	-	MEG8;MEG8_1	NA	inter	0.0586	0.992
cg00530448	222	chr11:20691823:20692867	hyper	8.75e-06	0.0898	0.16	0.135	6	chr11	20691822	20691824	-	NELL1	NA	islands	-0.171	0.313
cg01461552	222	chr11:20691823:20692867	hyper	8.75e-06	0.0898	0.16	0.135	6	chr11	20692866	20692868	+	NELL1;RP11-701I24.3	introns	shores	-0.224	0.992
cg12014547	222	chr11:20691823:20692867	hyper	8.75e-06	0.0898	0.16	0.135	6	chr11	20692091	20692093	+	NELL1;RP11-701I24.3	introns	shores	-0.211	0.706
cg20764116	222	chr11:20691823:20692867	hyper	8.75e-06	0.0898	0.16	0.135	6	chr11	20692708	20692710	-	NELL1;RP11-701I24.3	NA	shores	-0.194	0.962
cg23549358	222	chr11:20691823:20692867	hyper	8.75e-06	0.0898	0.16	0.135	6	chr11	20692790	20692792	+	NELL1;RP11-701I24.3	introns	shores	-0.162	0.992
cg27603915	222	chr11:20691823:20692867	hyper	8.75e-06	0.0898	0.16	0.135	6	chr11	20692112	20692114	+	NELL1;RP11-701I24.3	introns	shores	-0.192	0.994
cg07160748	223	chr11:924500:924646	hyper	9.69e-05	0.0898	0.16	0.112	3	chr11	924526	924528	-	AP2A2	NA	shores	-0.0578	0.422
cg10589281	223	chr11:924500:924646	hyper	9.69e-05	0.0898	0.16	0.112	3	chr11	924499	924501	-	AP2A2	NA	shores	-0.0775	0.776
cg21798544	223	chr11:924500:924646	hyper	9.69e-05	0.0898	0.16	0.112	3	chr11	924645	924647	+	AP2A2	1to5kb	shores	-0.072	0.963
cg07347645	224	chr20:58507171:58507232	hypo	4.57e-05	0.0914	-0.06	-0.052	3	chr20	58507170	58507172	-	SYCP2	5UTRs,exons,firstexons,intronexonboundaries,exonintronboundaries	shores	0.00914	0.929
cg22214414	224	chr20:58507171:58507232	hypo	4.57e-05	0.0914	-0.06	-0.052	3	chr20	58507231	58507233	-	SYCP2	promoters,intronexonboundaries,exonintronboundaries	shores	0.0273	0.849
cg23241473	224	chr20:58507171:58507232	hypo	4.57e-05	0.0914	-0.06	-0.052	3	chr20	58507226	58507228	-	SYCP2	promoters,intronexonboundaries,exonintronboundaries	shores	0.0252	0.426
cg02837999	225	chr1:169337860:169338281	hyper	3.23e-07	0.0914	0.19	0.0998	2	chr1	169338280	169338282	-	BLZF1;NME7	1to5kb	inter	-0.0296	0.886
cg27530620	225	chr1:169337860:169338281	hyper	3.23e-07	0.0914	0.19	0.0998	2	chr1	169337859	169337861	-	BLZF1;NME7	promoters	inter	-0.00306	0.655
cg04106201	226	chr7:39332739:39332884	hyper	7.59e-05	0.0916	0.17	0.141	3	chr7	39332738	39332740	+	POU6F2	introns	inter	-0.119	0.807
cg22460204	226	chr7:39332739:39332884	hyper	7.59e-05	0.0916	0.17	0.141	3	chr7	39332835	39332837	-	POU6F2	NA	inter	-0.166	0.178
cg23892439	226	chr7:39332739:39332884	hyper	7.59e-05	0.0916	0.17	0.141	3	chr7	39332883	39332885	+	POU6F2	introns	inter	-0.121	0.0174
cg06237608	227	chr15:93443580:93443708	hyper	0.000822	0.0918	0.15	0.143	2	chr15	93443579	93443581	-	CHD2;RP11-437B10.1	NA	shelves	-0.0521	0.937
cg19781109	227	chr15:93443580:93443708	hyper	0.000822	0.0918	0.15	0.143	2	chr15	93443707	93443709	-	CHD2;RP11-437B10.1	NA	shelves	-0.0651	0.981
cg03746136	228	chr2:78182187:78182350	hypo	8.89e-05	0.0925	-0.09	-0.0758	3	chr2	78182186	78182188	+	NA	NA	inter	0.0506	0.92
cg15982535	228	chr2:78182187:78182350	hypo	8.89e-05	0.0925	-0.09	-0.0758	3	chr2	78182349	78182351	+	NA	NA	inter	0.0276	0.822
cg19309481	228	chr2:78182187:78182350	hypo	8.89e-05	0.0925	-0.09	-0.0758	3	chr2	78182196	78182198	+	NA	NA	inter	0.0372	0.96
cg04426977	229	chr10:14575319:14575436	hypo	0.000169	0.0926	-0.23	-0.16	3	chr10	14575364	14575366	-	FAM107B	introns	inter	0.119	0.97
cg06218787	229	chr10:14575319:14575436	hypo	0.000169	0.0926	-0.23	-0.16	3	chr10	14575318	14575320	-	FAM107B	introns	inter	0.138	0.854
cg08206657	229	chr10:14575319:14575436	hypo	0.000169	0.0926	-0.23	-0.16	3	chr10	14575435	14575437	-	FAM107B	introns	inter	0.166	0.963
cg04666465	230	chr16:23520563:23521224	hyper	9.21e-05	0.0928	0.14	0.0806	3	chr16	23520562	23520564	+	GGA2	NA	shores	-0.017	0.925
cg07150862	230	chr16:23520563:23521224	hyper	9.21e-05	0.0928	0.14	0.0806	3	chr16	23520704	23520706	+	GGA2	NA	shores	-0.0686	0.988
cg09060849	230	chr16:23520563:23521224	hyper	9.21e-05	0.0928	0.14	0.0806	3	chr16	23521223	23521225	+	GGA2	NA	shores	-0.00596	0.995
cg03647239	231	chr10:116582297:116582469	hypo	0.000118	0.0929	-0.06	-0.0446	2	chr10	116582468	116582470	-	FAM160B1	NA	shores	-0.0344	0.944
cg04364540	231	chr10:116582297:116582469	hypo	0.000118	0.0929	-0.06	-0.0446	2	chr10	116582296	116582298	-	FAM160B1	NA	islands	-0.0327	0.954
cg11811341	232	chr15:25360436:25360934	hypo	0.000244	0.093	-0.1	-0.0983	2	chr15	25360933	25360935	+	SNHG14	promoters,1to5kb,introns,exonintronboundaries	inter	0.12	0.492
cg16217553	232	chr15:25360436:25360934	hypo	0.000244	0.093	-0.1	-0.0983	2	chr15	25360435	25360437	+	SNHG14	1to5kb,introns,intronexonboundaries	inter	0.0851	0.911
cg02480522	233	chr4:140586396:140587536	hyper	2.55e-08	0.0931	0.19	0.147	9	chr4	140587535	140587537	+	MGST2	introns	inter	-0.174	0.924
cg03327307	233	chr4:140586396:140587536	hyper	2.55e-08	0.0931	0.19	0.147	9	chr4	140586880	140586882	-	MGST2	NA	inter	-0.121	0.924
cg03421014	233	chr4:140586396:140587536	hyper	2.55e-08	0.0931	0.19	0.147	9	chr4	140586395	140586397	-	MGST2	NA	inter	0.0188	0.626
cg07705964	233	chr4:140586396:140587536	hyper	2.55e-08	0.0931	0.19	0.147	9	chr4	140586987	140586989	+	MGST2	5UTRs,exons,firstexons	inter	-0.19	0.99
cg10724791	233	chr4:140586396:140587536	hyper	2.55e-08	0.0931	0.19	0.147	9	chr4	140586920	140586922	+	MGST2	promoters,5UTRs,exons,firstexons	inter	-0.19	0.755
cg11748071	233	chr4:140586396:140587536	hyper	2.55e-08	0.0931	0.19	0.147	9	chr4	140587073	140587075	-	MGST2	NA	inter	-0.14	0.982
cg12229172	233	chr4:140586396:140587536	hyper	2.55e-08	0.0931	0.19	0.147	9	chr4	140587146	140587148	-	MGST2	NA	inter	-0.17	0.975
cg21604320	233	chr4:140586396:140587536	hyper	2.55e-08	0.0931	0.19	0.147	9	chr4	140587178	140587180	+	MGST2	cds,5UTRs,exons,firstexons,exonintronboundaries	inter	-0.21	0.949
cg25613641	233	chr4:140586396:140587536	hyper	2.55e-08	0.0931	0.19	0.147	9	chr4	140587142	140587144	+	MGST2	5UTRs,exons,firstexons,exonintronboundaries	inter	-0.189	0.992
cg03196364	234	chr12:70082885:70083213	hypo	1.97e-06	0.0941	-0.19	-0.117	6	chr12	70083212	70083214	+	BEST3	NA	inter	-0.102	0.78
cg05493841	234	chr12:70082885:70083213	hypo	1.97e-06	0.0941	-0.19	-0.117	6	chr12	70083095	70083097	+	BEST3	NA	inter	0.00449	0.992
cg07911961	234	chr12:70082885:70083213	hypo	1.97e-06	0.0941	-0.19	-0.117	6	chr12	70083192	70083194	+	BEST3	NA	inter	-0.0614	0.492
cg12596182	234	chr12:70082885:70083213	hypo	1.97e-06	0.0941	-0.19	-0.117	6	chr12	70082884	70082886	+	BEST3	NA	inter	0.0305	0.885
cg14834675	234	chr12:70082885:70083213	hypo	1.97e-06	0.0941	-0.19	-0.117	6	chr12	70083104	70083106	+	BEST3	NA	inter	0.00689	0.987
cg22610980	234	chr12:70082885:70083213	hypo	1.97e-06	0.0941	-0.19	-0.117	6	chr12	70083089	70083091	+	BEST3	NA	inter	-0.0274	0.991
cg03370704	235	chr5:148785250:148785408	hyper	0.000706	0.0947	0.1	0.0884	2	chr5	148785407	148785409	+	MIR143HG	1to5kb	inter	0.0401	0.995
cg04707715	235	chr5:148785250:148785408	hyper	0.000706	0.0947	0.1	0.0884	2	chr5	148785249	148785251	-	IL17B;MIR143HG	NA	inter	0.0359	0.964
cg02038273	236	chr10:133793442:133794593	hyper	1.74e-10	0.0949	0.2	0.066	8	chr10	133794592	133794594	+	BNIP3;RP11-45A17.4	NA	islands	0.052	0.916
cg12751948	236	chr10:133793442:133794593	hyper	1.74e-10	0.0949	0.2	0.066	8	chr10	133794453	133794455	+	BNIP3;RP11-45A17.4	NA	islands	0.132	0.594
cg15390444	236	chr10:133793442:133794593	hyper	1.74e-10	0.0949	0.2	0.066	8	chr10	133793441	133793443	+	BNIP3;RP11-45A17.4	NA	islands	-0.113	0.977
cg16592121	236	chr10:133793442:133794593	hyper	1.74e-10	0.0949	0.2	0.066	8	chr10	133794557	133794559	-	BNIP3;RP11-45A17.4	introns	islands	0.143	0.959
cg18477674	236	chr10:133793442:133794593	hyper	1.74e-10	0.0949	0.2	0.066	8	chr10	133793526	133793528	-	BNIP3;RP11-45A17.4	introns	islands	-0.186	0.481
cg23471067	236	chr10:133793442:133794593	hyper	1.74e-10	0.0949	0.2	0.066	8	chr10	133793476	133793478	-	BNIP3;RP11-45A17.4	introns	islands	-0.185	0.762
cg25123362	236	chr10:133793442:133794593	hyper	1.74e-10	0.0949	0.2	0.066	8	chr10	133793733	133793735	-	BNIP3;RP11-45A17.4	introns	shores	-0.0498	0.987
cg25233900	236	chr10:133793442:133794593	hyper	1.74e-10	0.0949	0.2	0.066	8	chr10	133793645	133793647	-	BNIP3;RP11-45A17.4	introns	islands	-0.0804	0.424
cg00919591	237	chr22:23523942:23524136	hypo	0.000653	0.0953	-0.09	-0.08	2	chr22	23524135	23524137	-	BCR	NA	islands	0.0638	0.186
cg06737981	237	chr22:23523942:23524136	hypo	0.000653	0.0953	-0.09	-0.08	2	chr22	23523941	23523943	-	BCR	NA	islands	0.05	0.198
cg20691727	238	chr11:57981245:57981267	hyper	0.00103	0.0956	0.12	0.122	2	chr11	57981266	57981268	+	OR1S1	promoters	inter	-0.128	0.837
cg24832908	238	chr11:57981245:57981267	hyper	0.00103	0.0956	0.12	0.122	2	chr11	57981244	57981246	-	OR1S1	NA	inter	-0.0595	0.292
cg00472710	239	chr3:151178727:151178904	hyper	9.41e-05	0.096	0.13	0.108	3	chr3	151178726	151178728	-	NA	1to5kb	islands	-0.176	0.948
cg16780454	239	chr3:151178727:151178904	hyper	9.41e-05	0.096	0.13	0.108	3	chr3	151178759	151178761	+	NA	NA	islands	-0.225	0.992
cg21766308	239	chr3:151178727:151178904	hyper	9.41e-05	0.096	0.13	0.108	3	chr3	151178903	151178905	-	NA	1to5kb	islands	-0.204	0.934
cg12194701	240	chr8:99952591:99953022	hyper	0.000153	0.0964	0.14	0.12	3	chr8	99952748	99952750	+	STK3	1to5kb	islands	-0.132	0.92
cg14637002	240	chr8:99952591:99953022	hyper	0.000153	0.0964	0.14	0.12	3	chr8	99953021	99953023	+	STK3	1to5kb	islands	-0.0972	0.768
cg15830431	240	chr8:99952591:99953022	hyper	0.000153	0.0964	0.14	0.12	3	chr8	99952590	99952592	-	STK3	introns	islands	-0.103	0.668
cg00407901	241	chr20:7917212:7917317	hyper	0.000644	0.0968	0.07	0.0553	2	chr20	7917211	7917213	-	HAO1	introns	inter	-0.037	0.972
cg05831784	241	chr20:7917212:7917317	hyper	0.000644	0.0968	0.07	0.0553	2	chr20	7917316	7917318	+	HAO1	NA	inter	-0.0341	0.895
cg11895835	242	chr5:111077837:111078579	hyper	0.000139	0.0969	0.19	0.134	3	chr5	111078475	111078477	+	NREP	NA	inter	-0.149	0.89
cg23256675	242	chr5:111077837:111078579	hyper	0.000139	0.0969	0.19	0.134	3	chr5	111078578	111078580	-	NREP	introns	inter	-0.0958	0.359
cg26837896	242	chr5:111077837:111078579	hyper	0.000139	0.0969	0.19	0.134	3	chr5	111077836	111077838	-	NREP	introns	inter	-0.0619	0.596
cg09828226	243	chr1:1499694:1500093	hyper	0.000725	0.098	0.11	0.0877	2	chr1	1500092	1500094	-	SSU72	cds,exons,introns,exonintronboundaries	shelves	0.049	0.699
cg17968925	243	chr1:1499694:1500093	hyper	0.000725	0.098	0.11	0.0877	2	chr1	1499693	1499695	+	SSU72	NA	shelves	0.0517	0.985
cg04621866	244	chr8:144567473:144567481	hyper	0.000455	0.0982	0.08	0.0744	2	chr8	144567480	144567482	-	ZC3H3	introns	shores	-0.0481	0.774
cg11497758	244	chr8:144567473:144567481	hyper	0.000455	0.0982	0.08	0.0744	2	chr8	144567472	144567474	-	ZC3H3	introns	shores	-0.0263	0.651
cg04864586	245	chr4:99852317:99853099	hypo	0.000787	0.0986	-0.07	-0.0581	3	chr4	99853098	99853100	+	EIF4E;RP11-571L19.7	NA	shelves	0.0476	0.632
cg20478468	245	chr4:99852317:99853099	hypo	0.000787	0.0986	-0.07	-0.0581	3	chr4	99852316	99852318	-	AC019131.1;EIF4E;RP11-571L19.7	promoters,1to5kb	shores	0.0289	0.375
cg25974308	245	chr4:99852317:99853099	hypo	0.000787	0.0986	-0.07	-0.0581	3	chr4	99852386	99852388	+	AC019131.1;EIF4E;RP11-571L19.7	NA	shores	0.0592	0.52
cg08072356	246	chr14:20611696:20612220	hyper	2.34e-05	0.0987	0.19	0.121	3	chr14	20611778	20611780	-	OR4N5	NA	inter	-0.0917	0.712
cg14262740	246	chr14:20611696:20612220	hyper	2.34e-05	0.0987	0.19	0.121	3	chr14	20612219	20612221	+	OR4N5	cds,exons,firstexons	inter	-0.214	0.949
cg23234847	246	chr14:20611696:20612220	hyper	2.34e-05	0.0987	0.19	0.121	3	chr14	20611695	20611697	-	OR4N5	NA	inter	-0.121	0.273
cg10902909	247	chr12:124371660:124371801	hyper	5.06e-06	0.0994	0.13	0.0647	3	chr12	124371800	124371802	-	DNAH10	NA	inter	-0.0307	0.757
cg22457172	247	chr12:124371660:124371801	hyper	5.06e-06	0.0994	0.13	0.0647	3	chr12	124371709	124371711	+	DNAH10	cds,exons,intronexonboundaries,exonintronboundaries	inter	-0.0268	0.869
cg26639596	247	chr12:124371660:124371801	hyper	5.06e-06	0.0994	0.13	0.0647	3	chr12	124371659	124371661	-	DNAH10	NA	inter	-0.114	0.649
cg03130910	248	chr1:234908226:234908514	hypo	0.000118	0.0994	-0.11	-0.111	3	chr1	234908225	234908227	-	NA	intergenic	inter	-0.0104	0.765
cg04786142	248	chr1:234908226:234908514	hypo	0.000118	0.0994	-0.11	-0.111	3	chr1	234908380	234908382	-	NA	intergenic	inter	-0.0873	0.963
cg23811057	248	chr1:234908226:234908514	hypo	0.000118	0.0994	-0.11	-0.111	3	chr1	234908513	234908515	+	NA	intergenic	inter	-0.0176	0.218
cg01699740	249	chr11:123396039:123396593	hyper	2.94e-07	0.0997	0.16	0.115	8	chr11	123396485	123396487	-	GRAMD1B	NA	inter	0.000775	0.296
cg03627771	249	chr11:123396039:123396593	hyper	2.94e-07	0.0997	0.16	0.115	8	chr11	123396038	123396040	-	GRAMD1B	NA	inter	-0.0832	0.815
cg04800788	249	chr11:123396039:123396593	hyper	2.94e-07	0.0997	0.16	0.115	8	chr11	123396570	123396572	-	GRAMD1B	NA	inter	0.000246	0.943
cg06174296	249	chr11:123396039:123396593	hyper	2.94e-07	0.0997	0.16	0.115	8	chr11	123396592	123396594	-	GRAMD1B	NA	inter	-0.00814	0.804
cg13647528	249	chr11:123396039:123396593	hyper	2.94e-07	0.0997	0.16	0.115	8	chr11	123396504	123396506	-	GRAMD1B	NA	inter	-0.0129	0.476
cg14374432	249	chr11:123396039:123396593	hyper	2.94e-07	0.0997	0.16	0.115	8	chr11	123396369	123396371	+	GRAMD1B	promoters	inter	0.0107	0.55
cg26393964	249	chr11:123396039:123396593	hyper	2.94e-07	0.0997	0.16	0.115	8	chr11	123396298	123396300	+	GRAMD1B	promoters	inter	-0.00521	0.468
cg26617787	249	chr11:123396039:123396593	hyper	2.94e-07	0.0997	0.16	0.115	8	chr11	123396132	123396134	+	GRAMD1B	promoters	inter	-0.033	0.984
cg02328713	250	chr1:2704354:2705124	hypo	0.000114	0.0998	-0.12	-0.0937	2	chr1	2704353	2704355	+	TTC34	NA	shores	0.111	0.434
cg15080866	250	chr1:2704354:2705124	hypo	0.000114	0.0998	-0.12	-0.0937	2	chr1	2705123	2705125	-	TTC34	introns	shores	0.0322	0.821
cg11781718	251	chr6:26204333:26204463	hyper	0.0179	0.0999	0.11	0.0897	2	chr6	26204332	26204334	+	HIST1H4E	promoters	shores	-0.0789	0.593
cg23066982	251	chr6:26204333:26204463	hyper	0.0179	0.0999	0.11	0.0897	2	chr6	26204462	26204464	-	HIST1H4E	1to5kb	shores	-0.0217	0.953
cg13220569	252	chr12:5154819:5155343	hyper	3.37e-05	0.1	0.14	0.0915	2	chr12	5155342	5155344	-	KCNA5	NA	shores	-0.0979	0.843
cg16399511	252	chr12:5154819:5155343	hyper	3.37e-05	0.1	0.14	0.0915	2	chr12	5154818	5154820	+	KCNA5	cds,exons,firstexons	shores	-0.0806	0.784
cg02148654	253	chr7:157295766:157296159	hypo	0.00127	0.101	-0.15	-0.131	2	chr7	157296158	157296160	-	AC006372.5	intergenic	shores	0.0575	0.786
cg14511375	253	chr7:157295766:157296159	hypo	0.00127	0.101	-0.15	-0.131	2	chr7	157295765	157295767	-	AC006372.5	intergenic	shores	0.0373	0.991
cg01566260	254	chr1:32179862:32181323	hypo	1.72e-06	0.101	-0.12	-0.0867	5	chr1	32180355	32180357	-	NA	intergenic	islands	-0.0281	0.871
cg04577212	254	chr1:32179862:32181323	hypo	1.72e-06	0.101	-0.12	-0.0867	5	chr1	32179861	32179863	+	NA	intergenic	shores	-0.0251	0.717
cg06835744	254	chr1:32179862:32181323	hypo	1.72e-06	0.101	-0.12	-0.0867	5	chr1	32180665	32180667	-	NA	intergenic	shores	-0.0138	0.589
cg07288476	254	chr1:32179862:32181323	hypo	1.72e-06	0.101	-0.12	-0.0867	5	chr1	32180485	32180487	-	NA	intergenic	islands	-0.013	0.982
cg11968071	254	chr1:32179862:32181323	hypo	1.72e-06	0.101	-0.12	-0.0867	5	chr1	32181322	32181324	+	NA	intergenic	shores	-0.0137	0.997
cg00498211	255	chr2:65217211:65217623	hyper	5.05e-05	0.101	0.25	0.2	4	chr2	65217567	65217569	+	SLC1A4	introns	shores	-0.229	0.158
cg19220282	255	chr2:65217211:65217623	hyper	5.05e-05	0.101	0.25	0.2	4	chr2	65217527	65217529	-	SLC1A4	NA	shores	-0.193	0.485
cg20698421	255	chr2:65217211:65217623	hyper	5.05e-05	0.101	0.25	0.2	4	chr2	65217622	65217624	-	SLC1A4	NA	shores	-0.167	0.357
cg26748578	255	chr2:65217211:65217623	hyper	5.05e-05	0.101	0.25	0.2	4	chr2	65217210	65217212	-	SLC1A4	NA	islands	-0.22	0.905
cg09110922	256	chr20:19866743:19867145	hyper	2.05e-09	0.101	0.23	0.125	8	chr20	19866745	19866747	-	RIN2	NA	inter	-0.141	0.906
cg09219364	256	chr20:19866743:19867145	hyper	2.05e-09	0.101	0.23	0.125	8	chr20	19866742	19866744	-	RIN2	NA	inter	-0.0652	0.809
cg11267810	256	chr20:19866743:19867145	hyper	2.05e-09	0.101	0.23	0.125	8	chr20	19867025	19867027	+	RIN2	promoters,1to5kb	inter	-0.0968	0.689
cg13396318	256	chr20:19866743:19867145	hyper	2.05e-09	0.101	0.23	0.125	8	chr20	19866973	19866975	+	RIN2	promoters,1to5kb	inter	-0.13	0.591
cg20918393	256	chr20:19866743:19867145	hyper	2.05e-09	0.101	0.23	0.125	8	chr20	19867135	19867137	-	RIN2	NA	inter	-0.195	0.982
cg23501964	256	chr20:19866743:19867145	hyper	2.05e-09	0.101	0.23	0.125	8	chr20	19866809	19866811	-	RIN2	NA	inter	-0.0569	0.749
cg24737324	256	chr20:19866743:19867145	hyper	2.05e-09	0.101	0.23	0.125	8	chr20	19867142	19867144	-	RIN2	NA	inter	-0.0657	0.383
cg25291653	256	chr20:19866743:19867145	hyper	2.05e-09	0.101	0.23	0.125	8	chr20	19867144	19867146	-	RIN2	NA	inter	-0.187	0.612
cg08945711	257	chr15:77852711:77852897	hypo	0.00153	0.102	-0.12	-0.0983	2	chr15	77852710	77852712	-	NA	intergenic	inter	0.0676	0.807
cg17728600	257	chr15:77852711:77852897	hypo	0.00153	0.102	-0.12	-0.0983	2	chr15	77852896	77852898	+	NA	intergenic	inter	0.0467	0.923
cg10798059	258	chr8:24815840:24816607	hyper	1.82e-05	0.102	0.17	0.13	2	chr8	24816606	24816608	-	NA	1to5kb	shelves	-0.17	0.814
cg15416643	258	chr8:24815840:24816607	hyper	1.82e-05	0.102	0.17	0.13	2	chr8	24815839	24815841	+	NEFL	NA	shores	-0.195	0.99
cg13933122	259	chr6:170485731:170485891	hypo	0.000693	0.102	-0.1	-0.0892	2	chr6	170485730	170485732	+	NA	intergenic	shelves	0.143	0.497
cg26946803	259	chr6:170485731:170485891	hypo	0.000693	0.102	-0.1	-0.0892	2	chr6	170485890	170485892	+	NA	intergenic	shelves	0.0927	0.992
cg05534676	260	chr7:31377934:31378807	hyper	2.98e-09	0.103	0.19	0.106	2	chr7	31378806	31378808	+	NEUROD6	NA	shelves	-0.0665	0.72
cg23016257	260	chr7:31377934:31378807	hyper	2.98e-09	0.103	0.19	0.106	2	chr7	31377933	31377935	-	NEUROD6	cds,exons,firstexons	shores	-0.204	0.908
cg00841408	261	chr3:9811407:9811990	hyper	3.16e-08	0.103	0.16	0.0911	9	chr3	9811939	9811941	+	CAMK1;OGG1	NA	shores	-0.125	0.926
cg01396022	261	chr3:9811407:9811990	hyper	3.16e-08	0.103	0.16	0.0911	9	chr3	9811989	9811991	+	CAMK1;OGG1	NA	shores	-0.0576	0.97
cg06730340	261	chr3:9811407:9811990	hyper	3.16e-08	0.103	0.16	0.0911	9	chr3	9811713	9811715	+	CAMK1;OGG1	NA	islands	-0.0275	0.972
cg09511906	261	chr3:9811407:9811990	hyper	3.16e-08	0.103	0.16	0.0911	9	chr3	9811466	9811468	+	CAMK1;OGG1	NA	islands,shores	-0.0652	0.331
cg13896608	261	chr3:9811407:9811990	hyper	3.16e-08	0.103	0.16	0.0911	9	chr3	9811406	9811408	-	CAMK1;OGG1	introns,exonintronboundaries	shores	-0.0504	0.979
cg14558573	261	chr3:9811407:9811990	hyper	3.16e-08	0.103	0.16	0.0911	9	chr3	9811812	9811814	-	CAMK1;OGG1	promoters,intronexonboundaries	shores	-0.118	0.99
cg23243617	261	chr3:9811407:9811990	hyper	3.16e-08	0.103	0.16	0.0911	9	chr3	9811805	9811807	+	CAMK1;OGG1	NA	shores	-0.0867	0.633
cg23451076	261	chr3:9811407:9811990	hyper	3.16e-08	0.103	0.16	0.0911	9	chr3	9811862	9811864	+	CAMK1;OGG1	NA	shores	-0.0796	0.839
cg25949513	261	chr3:9811407:9811990	hyper	3.16e-08	0.103	0.16	0.0911	9	chr3	9811734	9811736	+	CAMK1;OGG1	NA	islands	-0.0705	0.867
cg00772000	262	chr6:18122474:18123232	hypo	1.29e-11	0.103	-0.22	-0.156	13	chr6	18123048	18123050	-	NHLRC1	promoters,intronexonboundaries	shores	-0.0397	0.998
cg05849324	262	chr6:18122474:18123232	hypo	1.29e-11	0.103	-0.22	-0.156	13	chr6	18122473	18122475	+	NHLRC1	NA	islands	-0.119	0.959
cg06497198	262	chr6:18122474:18123232	hypo	1.29e-11	0.103	-0.22	-0.156	13	chr6	18122964	18122966	-	NHLRC1	promoters,intronexonboundaries	islands	-0.0589	0.544
cg06570931	262	chr6:18122474:18123232	hypo	1.29e-11	0.103	-0.22	-0.156	13	chr6	18122944	18122946	+	NHLRC1	NA	islands	-0.043	0.165
cg06646708	262	chr6:18122474:18123232	hypo	1.29e-11	0.103	-0.22	-0.156	13	chr6	18123223	18123225	+	NHLRC1	NA	shores	0.0196	0.578
cg10291141	262	chr6:18122474:18123232	hypo	1.29e-11	0.103	-0.22	-0.156	13	chr6	18123023	18123025	-	NHLRC1	promoters,intronexonboundaries	shores	-0.0834	0.975
cg12119111	262	chr6:18122474:18123232	hypo	1.29e-11	0.103	-0.22	-0.156	13	chr6	18122937	18122939	+	NHLRC1	NA	islands	-0.038	0.201
cg16879574	262	chr6:18122474:18123232	hypo	1.29e-11	0.103	-0.22	-0.156	13	chr6	18123046	18123048	-	NHLRC1	promoters,intronexonboundaries	shores	-0.058	0.982
cg18068140	262	chr6:18122474:18123232	hypo	1.29e-11	0.103	-0.22	-0.156	13	chr6	18123163	18123165	-	NHLRC1	promoters	shores	0.00847	0.0265
cg18232313	262	chr6:18122474:18123232	hypo	1.29e-11	0.103	-0.22	-0.156	13	chr6	18123231	18123233	-	NHLRC1	promoters	shores	0.0371	0.422
cg20697984	262	chr6:18122474:18123232	hypo	1.29e-11	0.103	-0.22	-0.156	13	chr6	18122992	18122994	-	NHLRC1	promoters,intronexonboundaries	islands	-0.0708	0.97
cg22736354	262	chr6:18122474:18123232	hypo	1.29e-11	0.103	-0.22	-0.156	13	chr6	18122718	18122720	-	NHLRC1	cds,exons,firstexons,intronexonboundaries	islands	-0.0482	0.926
cg22959611	262	chr6:18122474:18123232	hypo	1.29e-11	0.103	-0.22	-0.156	13	chr6	18122990	18122992	-	NHLRC1	promoters,intronexonboundaries	islands	-0.0589	0.958
cg04432594	263	chr16:34407715:34408014	hypo	9.65e-06	0.104	-0.21	-0.161	5	chr16	34408013	34408015	+	SLC25A1P4	NA	shores	0.144	0.0713
cg05284751	263	chr16:34407715:34408014	hypo	9.65e-06	0.104	-0.21	-0.161	5	chr16	34407759	34407761	+	SLC25A1P4	NA	islands	0.102	0.037
cg09185826	263	chr16:34407715:34408014	hypo	9.65e-06	0.104	-0.21	-0.161	5	chr16	34407714	34407716	-	SLC25A1P4	1to5kb	islands	0.144	0.989
cg14125292	263	chr16:34407715:34408014	hypo	9.65e-06	0.104	-0.21	-0.161	5	chr16	34407917	34407919	-	SLC25A1P4	1to5kb	islands	0.111	0.383
cg26546664	263	chr16:34407715:34408014	hypo	9.65e-06	0.104	-0.21	-0.161	5	chr16	34407867	34407869	-	SLC25A1P4	1to5kb	islands	0.18	0.835
cg02294302	264	chr1:47905067:47906276	hyper	1.14e-05	0.104	0.1	0.0756	4	chr1	47906275	47906277	-	FOXD2	NA	shores	-0.0568	0.641
cg14513071	264	chr1:47905067:47906276	hyper	1.14e-05	0.104	0.1	0.0756	4	chr1	47905516	47905518	-	FOXD2	NA	islands	-0.0257	0.78
cg15691862	264	chr1:47905067:47906276	hyper	1.14e-05	0.104	0.1	0.0756	4	chr1	47905437	47905439	-	FOXD2	NA	islands	-0.0462	0.968
cg16076997	264	chr1:47905067:47906276	hyper	1.14e-05	0.104	0.1	0.0756	4	chr1	47905066	47905068	+	FOXD2	cds,exons,firstexons	islands	-0.041	0.238
cg06655414	265	chr19:17942025:17942411	hypo	1.35e-05	0.104	-0.18	-0.136	5	chr19	17942271	17942273	+	JAK3	NA	islands	-0.0408	0.259
cg11085762	265	chr19:17942025:17942411	hypo	1.35e-05	0.104	-0.18	-0.136	5	chr19	17942316	17942318	-	JAK3	introns,intronexonboundaries,exonintronboundaries	islands	0.0464	0.993
cg11624708	265	chr19:17942025:17942411	hypo	1.35e-05	0.104	-0.18	-0.136	5	chr19	17942410	17942412	-	JAK3	introns,intronexonboundaries,exonintronboundaries	islands	-0.0534	0.277
cg19622422	265	chr19:17942025:17942411	hypo	1.35e-05	0.104	-0.18	-0.136	5	chr19	17942024	17942026	-	JAK3	introns,intronexonboundaries,exonintronboundaries	shores	-0.0626	0.365
cg27309110	265	chr19:17942025:17942411	hypo	1.35e-05	0.104	-0.18	-0.136	5	chr19	17942220	17942222	-	JAK3	introns,intronexonboundaries,exonintronboundaries	islands	-0.0287	0.0159
cg05870586	266	chr2:240196078:240197131	hypo	3.4e-10	0.104	-0.16	-0.0963	7	chr2	240196768	240196770	+	HDAC4	NA	islands,shores	0.00196	0.985
cg05903736	266	chr2:240196078:240197131	hypo	3.4e-10	0.104	-0.16	-0.0963	7	chr2	240197130	240197132	+	HDAC4	NA	shores	-0.0104	0.428
cg08565197	266	chr2:240196078:240197131	hypo	3.4e-10	0.104	-0.16	-0.0963	7	chr2	240196283	240196285	+	HDAC4	NA	shores	0.0394	0.937
cg08629043	266	chr2:240196078:240197131	hypo	3.4e-10	0.104	-0.16	-0.0963	7	chr2	240196077	240196079	+	HDAC4	NA	shores	0.036	0.663
cg15058210	266	chr2:240196078:240197131	hypo	3.4e-10	0.104	-0.16	-0.0963	7	chr2	240196876	240196878	-	HDAC4	introns	islands	0.00594	0.892
cg15978561	266	chr2:240196078:240197131	hypo	3.4e-10	0.104	-0.16	-0.0963	7	chr2	240196995	240196997	-	HDAC4	introns	islands	-0.0321	0.985
cg16348668	266	chr2:240196078:240197131	hypo	3.4e-10	0.104	-0.16	-0.0963	7	chr2	240196170	240196172	-	HDAC4	introns	shores	0.0575	0.86
cg01734112	267	chr2:26624228:26625326	hyper	5.75e-12	0.104	0.21	0.119	13	chr2	26624759	26624761	-	DRC1	NA	islands	-0.252	0.576
cg02583525	267	chr2:26624228:26625326	hyper	5.75e-12	0.104	0.21	0.119	13	chr2	26624611	26624613	+	DRC1	promoters	islands	-0.238	0.965
cg04726446	267	chr2:26624228:26625326	hyper	5.75e-12	0.104	0.21	0.119	13	chr2	26624864	26624866	+	DRC1	cds,exons,firstexons,exonintronboundaries	islands	-0.249	0.871
cg06492283	267	chr2:26624228:26625326	hyper	5.75e-12	0.104	0.21	0.119	13	chr2	26625325	26625327	-	DRC1	NA	shores	-0.143	0.277
cg10883621	267	chr2:26624228:26625326	hyper	5.75e-12	0.104	0.21	0.119	13	chr2	26624603	26624605	+	DRC1	promoters	islands,shores	-0.213	0.907
cg11525280	267	chr2:26624228:26625326	hyper	5.75e-12	0.104	0.21	0.119	13	chr2	26624666	26624668	+	DRC1	promoters	islands	-0.287	0.782
cg12476443	267	chr2:26624228:26625326	hyper	5.75e-12	0.104	0.21	0.119	13	chr2	26624227	26624229	-	DRC1	NA	shores	-0.00829	0.85
cg13255216	267	chr2:26624228:26625326	hyper	5.75e-12	0.104	0.21	0.119	13	chr2	26625046	26625048	-	DRC1	NA	islands	-0.211	0.981
cg13414212	267	chr2:26624228:26625326	hyper	5.75e-12	0.104	0.21	0.119	13	chr2	26624822	26624824	+	DRC1	5UTRs,exons,firstexons,exonintronboundaries	islands	-0.273	0.367
cg14013195	267	chr2:26624228:26625326	hyper	5.75e-12	0.104	0.21	0.119	13	chr2	26624766	26624768	-	DRC1	NA	islands	-0.263	0.744
cg14273450	267	chr2:26624228:26625326	hyper	5.75e-12	0.104	0.21	0.119	13	chr2	26624933	26624935	-	DRC1	NA	islands	-0.298	0.786
cg15138396	267	chr2:26624228:26625326	hyper	5.75e-12	0.104	0.21	0.119	13	chr2	26624449	26624451	+	DRC1	promoters	shores	-0.134	0.432
cg20140363	267	chr2:26624228:26625326	hyper	5.75e-12	0.104	0.21	0.119	13	chr2	26624457	26624459	-	DRC1	NA	shores	-0.143	0.836
cg02197228	268	chr2:220402771:220402858	hyper	0.000786	0.105	0.07	0.0666	2	chr2	220402770	220402772	-	ASIC4	NA	shores	-0.0322	0.536
cg26142972	268	chr2:220402771:220402858	hyper	0.000786	0.105	0.07	0.0666	2	chr2	220402857	220402859	+	ASIC4	exons,3UTRs	shores	0.00724	0.762
cg11142437	269	chr10:1247469:1247653	hypo	0.000203	0.106	-0.09	-0.0838	3	chr10	1247468	1247470	+	ADARB2	NA	inter	0.0532	0.951
cg25054841	269	chr10:1247469:1247653	hypo	0.000203	0.106	-0.09	-0.0838	3	chr10	1247652	1247654	+	ADARB2	NA	inter	0.0619	0.557
cg26383468	269	chr10:1247469:1247653	hypo	0.000203	0.106	-0.09	-0.0838	3	chr10	1247559	1247561	+	ADARB2	NA	inter	0.0293	0.48
cg13493250	270	chr1:152747472:152747562	hyper	2.04e-05	0.106	0.15	0.0917	3	chr1	152747561	152747563	+	LCE1B;LCE1F	1to5kb	inter	-0.0624	0.498
cg23413307	270	chr1:152747472:152747562	hyper	2.04e-05	0.106	0.15	0.0917	3	chr1	152747471	152747473	-	LCE1B;LCE1F	NA	inter	-0.0712	0.285
cg26302157	270	chr1:152747472:152747562	hyper	2.04e-05	0.106	0.15	0.0917	3	chr1	152747500	152747502	+	LCE1B;LCE1F	1to5kb	inter	-0.151	0.822
cg02443072	271	chr17:37183206:37183683	hyper	1.39e-05	0.106	0.23	0.129	4	chr17	37183682	37183684	+	CTD-2206N4.2;LRRC37A11P	1to5kb	inter	-0.301	0.723
cg04484234	271	chr17:37183206:37183683	hyper	1.39e-05	0.106	0.23	0.129	4	chr17	37183451	37183453	+	CTD-2206N4.2;LRRC37A11P	1to5kb	inter	-0.239	0.969
cg05364411	271	chr17:37183206:37183683	hyper	1.39e-05	0.106	0.23	0.129	4	chr17	37183205	37183207	-	CTD-2206N4.2;LRRC37A11P	NA	inter	-0.138	0.955
cg16864825	271	chr17:37183206:37183683	hyper	1.39e-05	0.106	0.23	0.129	4	chr17	37183551	37183553	-	CTD-2206N4.2;LRRC37A11P	NA	inter	-0.161	0.902
cg12207953	272	chr6:170454611:170454773	hypo	0.000363	0.107	-0.2	-0.142	2	chr6	170454610	170454612	-	NA	intergenic	islands	0.103	0.515
cg15323121	272	chr6:170454611:170454773	hypo	0.000363	0.107	-0.2	-0.142	2	chr6	170454772	170454774	+	NA	intergenic	islands	0.232	0.629
cg04351402	273	chr9:95709582:95710046	hyper	0.00122	0.108	0.12	0.107	2	chr9	95710045	95710047	-	FGD3	NA	inter	-0.199	0.982
cg09225658	273	chr9:95709582:95710046	hyper	0.00122	0.108	0.12	0.107	2	chr9	95709581	95709583	+	FGD3	promoters	inter	-0.248	0.661
cg00794813	274	chr1:115828679:115829893	hyper	1e-08	0.108	0.17	0.109	10	chr1	115829168	115829170	+	NGF;RP4-663N10.1	NA	inter	-0.0634	0.747
cg00967809	274	chr1:115828679:115829893	hyper	1e-08	0.108	0.17	0.109	10	chr1	115829418	115829420	-	NGF;RP4-663N10.1	promoters,5UTRs,exons,intronexonboundaries	inter	-0.061	0.319
cg02626991	274	chr1:115828679:115829893	hyper	1e-08	0.108	0.17	0.109	10	chr1	115829054	115829056	-	NGF;RP4-663N10.1	cds,exons,firstexons	inter	-0.00791	0.812
cg04208291	274	chr1:115828679:115829893	hyper	1e-08	0.108	0.17	0.109	10	chr1	115829892	115829894	-	NGF;RP4-663N10.1	promoters,introns	inter	-0.0356	0.891
cg04237618	274	chr1:115828679:115829893	hyper	1e-08	0.108	0.17	0.109	10	chr1	115829609	115829611	-	NGF;RP4-663N10.1	promoters,introns,intronexonboundaries	inter	-0.0312	0.935
cg12643226	274	chr1:115828679:115829893	hyper	1e-08	0.108	0.17	0.109	10	chr1	115829261	115829263	-	NGF;RP4-663N10.1	cds,exons,firstexons,intronexonboundaries	inter	0.0008	0.14
cg12647496	274	chr1:115828679:115829893	hyper	1e-08	0.108	0.17	0.109	10	chr1	115829855	115829857	+	NGF;RP4-663N10.1	NA	inter	-0.0467	0.0252
cg13845149	274	chr1:115828679:115829893	hyper	1e-08	0.108	0.17	0.109	10	chr1	115829545	115829547	+	NGF;RP4-663N10.1	NA	inter	-0.0158	0.108
cg21264443	274	chr1:115828679:115829893	hyper	1e-08	0.108	0.17	0.109	10	chr1	115828877	115828879	-	NGF;RP4-663N10.1	cds,exons,firstexons	inter	-0.0492	0.668
cg26678187	274	chr1:115828679:115829893	hyper	1e-08	0.108	0.17	0.109	10	chr1	115828678	115828680	-	NGF;RP4-663N10.1	exons,3UTRs	inter	-0.055	0.375
cg03542721	275	chr8:22925391:22926253	hyper	2.53e-06	0.108	0.16	0.113	4	chr8	22926252	22926254	-	RP11-875O11.2;TNFRSF10B	introns,exonintronboundaries	islands	-0.105	0.994
cg05934196	275	chr8:22925391:22926253	hyper	2.53e-06	0.108	0.16	0.113	4	chr8	22925765	22925767	-	RP11-875O11.2;TNFRSF10B	introns	islands	-0.136	0.963
cg08954353	275	chr8:22925391:22926253	hyper	2.53e-06	0.108	0.16	0.113	4	chr8	22925655	22925657	+	RP11-875O11.2;TNFRSF10B	promoters	islands,shores	-0.247	0.973
cg13580286	275	chr8:22925391:22926253	hyper	2.53e-06	0.108	0.16	0.113	4	chr8	22925390	22925392	+	RP11-875O11.2;TNFRSF10B	promoters	shores	-0.193	0.918
cg03129884	276	chr2:95690821:95693023	hyper	3.75e-11	0.109	0.19	0.114	13	chr2	95692726	95692728	-	AC103563.8;MAL	NA	shores	-0.186	0.828
cg04804539	276	chr2:95690821:95693023	hyper	3.75e-11	0.109	0.19	0.114	13	chr2	95691254	95691256	+	AC103563.8;MAL	promoters	islands	-0.161	0.964
cg05142617	276	chr2:95690821:95693023	hyper	3.75e-11	0.109	0.19	0.114	13	chr2	95690820	95690822	-	MAL	NA	shores	-0.125	0.149
cg06668300	276	chr2:95690821:95693023	hyper	3.75e-11	0.109	0.19	0.114	13	chr2	95691754	95691756	+	AC103563.8;MAL	introns,exonintronboundaries	islands	-0.124	0.922
cg07224914	276	chr2:95690821:95693023	hyper	3.75e-11	0.109	0.19	0.114	13	chr2	95691646	95691648	+	AC103563.8;MAL	introns,exonintronboundaries	islands	-0.12	0.982
cg09712683	276	chr2:95690821:95693023	hyper	3.75e-11	0.109	0.19	0.114	13	chr2	95692351	95692353	-	AC103563.8;MAL	NA	islands	-0.0832	0.907
cg09983051	276	chr2:95690821:95693023	hyper	3.75e-11	0.109	0.19	0.114	13	chr2	95691227	95691229	+	AC103563.8;MAL	promoters	islands	-0.166	0.812
cg14410476	276	chr2:95690821:95693023	hyper	3.75e-11	0.109	0.19	0.114	13	chr2	95693022	95693024	-	AC103563.8;MAL	NA	shores	-0.236	0.739
cg17626405	276	chr2:95690821:95693023	hyper	3.75e-11	0.109	0.19	0.114	13	chr2	95692009	95692011	-	AC103563.8;MAL	NA	islands	-0.0903	0.992
cg19762657	276	chr2:95690821:95693023	hyper	3.75e-11	0.109	0.19	0.114	13	chr2	95692523	95692525	+	AC103563.8;MAL	introns	shores	-0.173	0.545
cg21245652	276	chr2:95690821:95693023	hyper	3.75e-11	0.109	0.19	0.114	13	chr2	95691050	95691052	-	AC103563.8;MAL	NA	islands	-0.117	0.809
cg22403344	276	chr2:95690821:95693023	hyper	3.75e-11	0.109	0.19	0.114	13	chr2	95691499	95691501	-	AC103563.8;MAL	NA	islands	-0.145	0.908
cg22762844	276	chr2:95690821:95693023	hyper	3.75e-11	0.109	0.19	0.114	13	chr2	95692423	95692425	+	AC103563.8;MAL	introns	islands	-0.0628	0.99
cg01397057	277	chr5:130344094:130344188	hyper	0.000733	0.109	0.2	0.139	2	chr5	130344093	130344095	+	RP11-114H7.3	intergenic	inter	-0.0674	0.906
cg12939425	277	chr5:130344094:130344188	hyper	0.000733	0.109	0.2	0.139	2	chr5	130344187	130344189	+	RP11-114H7.3	intergenic	inter	-0.18	0.461
cg09220440	278	chr7:158267256:158267589	hypo	2.91e-05	0.109	-0.1	-0.0846	3	chr7	158267588	158267590	+	PTPRN2	NA	inter	0.0772	0.743
cg17646855	278	chr7:158267256:158267589	hypo	2.91e-05	0.109	-0.1	-0.0846	3	chr7	158267255	158267257	+	PTPRN2	NA	inter	0.114	0.638
cg23808337	278	chr7:158267256:158267589	hypo	2.91e-05	0.109	-0.1	-0.0846	3	chr7	158267401	158267403	+	PTPRN2	NA	inter	0.0601	0.659
cg07389205	279	chr17:1227609:1227932	hyper	0.00115	0.111	0.11	0.0962	2	chr17	1227608	1227610	-	NA	intergenic	islands	-0.0522	0.991
cg20710603	279	chr17:1227609:1227932	hyper	0.00115	0.111	0.11	0.0962	2	chr17	1227931	1227933	+	NA	intergenic	shores	-0.0717	0.985
cg11667061	280	chr14:101908561:101909681	hypo	4.37e-08	0.111	-0.14	-0.102	7	chr14	101909020	101909022	-	RP11-168L7.3	intergenic	islands	-0.000414	0.974
cg11874976	280	chr14:101908561:101909681	hypo	4.37e-08	0.111	-0.14	-0.102	7	chr14	101908829	101908831	+	RP11-168L7.3	intergenic	islands	0.0721	0.929
cg13257690	280	chr14:101908561:101909681	hypo	4.37e-08	0.111	-0.14	-0.102	7	chr14	101908751	101908753	-	RP11-168L7.3	intergenic	shores	0.0806	0.489
cg14250737	280	chr14:101908561:101909681	hypo	4.37e-08	0.111	-0.14	-0.102	7	chr14	101909680	101909682	-	RP11-168L7.3	intergenic	shores	0.125	0.877
cg16290006	280	chr14:101908561:101909681	hypo	4.37e-08	0.111	-0.14	-0.102	7	chr14	101908560	101908562	+	RP11-168L7.3	intergenic	shores	0.0706	0.444
cg19009471	280	chr14:101908561:101909681	hypo	4.37e-08	0.111	-0.14	-0.102	7	chr14	101908997	101908999	-	RP11-168L7.3	intergenic	islands	0.0492	0.985
cg24755459	280	chr14:101908561:101909681	hypo	4.37e-08	0.111	-0.14	-0.102	7	chr14	101908864	101908866	+	RP11-168L7.3	intergenic	islands	0.0356	0.989
cg02405813	281	chr6:83071433:83072522	hyper	0.000348	0.112	0.17	0.102	3	chr6	83072521	83072523	-	TPBG	NA	shores	-0.153	0.75
cg14192087	281	chr6:83071433:83072522	hyper	0.000348	0.112	0.17	0.102	3	chr6	83072399	83072401	+	TPBG	promoters,1to5kb	shores	-0.134	0.9
cg27097923	281	chr6:83071433:83072522	hyper	0.000348	0.112	0.17	0.102	3	chr6	83071432	83071434	-	TPBG	NA	shores	-0.243	0.148
cg01361068	282	chr15:100889683:100890243	hypo	5.46e-06	0.114	-0.13	-0.0804	5	chr15	100889682	100889684	-	SPATA41	exons,firstexons,introns,intronexonboundaries,exonintronboundaries	shores	0.111	0.908
cg01803541	282	chr15:100889683:100890243	hypo	5.46e-06	0.114	-0.13	-0.0804	5	chr15	100890242	100890244	+	SPATA41	NA	islands,shores	0.00267	0.829
cg03479535	282	chr15:100889683:100890243	hypo	5.46e-06	0.114	-0.13	-0.0804	5	chr15	100889700	100889702	-	SPATA41	exons,firstexons,introns,intronexonboundaries,exonintronboundaries	shores	0.0916	0.673
cg12240002	282	chr15:100889683:100890243	hypo	5.46e-06	0.114	-0.13	-0.0804	5	chr15	100890167	100890169	+	SPATA41	NA	shores	-0.00428	0.952
cg12728784	282	chr15:100889683:100890243	hypo	5.46e-06	0.114	-0.13	-0.0804	5	chr15	100889718	100889720	-	SPATA41	exons,firstexons,introns,intronexonboundaries	shores	0.0667	0.686
cg17451688	283	chr1:234293071:234293143	hyper	0.000593	0.114	0.12	0.117	3	chr1	234293070	234293072	-	SLC35F3	NA	inter	-0.00205	0.044
cg20267718	283	chr1:234293071:234293143	hyper	0.000593	0.114	0.12	0.117	3	chr1	234293142	234293144	-	SLC35F3	NA	inter	-0.0286	0.682
cg23603573	283	chr1:234293071:234293143	hyper	0.000593	0.114	0.12	0.117	3	chr1	234293102	234293104	+	SLC35F3	introns	inter	-0.0533	0.65
cg13662569	284	chr4:186577902:186578455	hyper	7.97e-05	0.115	0.21	0.117	3	chr4	186577901	186577903	-	SORBS2	5UTRs,exons,firstexons,introns,exonintronboundaries	inter	-0.0166	0.953
cg17466131	284	chr4:186577902:186578455	hyper	7.97e-05	0.115	0.21	0.117	3	chr4	186578189	186578191	+	SORBS2	NA	inter	-0.111	0.816
cg22328746	284	chr4:186577902:186578455	hyper	7.97e-05	0.115	0.21	0.117	3	chr4	186578454	186578456	+	SORBS2	NA	inter	-0.0231	0.695
cg03125531	285	chr8:1906312:1906498	hyper	0.000112	0.116	0.13	0.0961	4	chr8	1906417	1906419	+	ARHGEF10	exons,3UTRs	inter	0.00111	0.674
cg13056369	285	chr8:1906312:1906498	hyper	0.000112	0.116	0.13	0.0961	4	chr8	1906311	1906313	+	ARHGEF10	exons,3UTRs	inter	-0.0463	0.5
cg13522891	285	chr8:1906312:1906498	hyper	0.000112	0.116	0.13	0.0961	4	chr8	1906497	1906499	-	ARHGEF10	NA	inter	-0.0445	0.949
cg26195495	285	chr8:1906312:1906498	hyper	0.000112	0.116	0.13	0.0961	4	chr8	1906337	1906339	+	ARHGEF10	exons,3UTRs	inter	-0.0299	0.842
cg11583041	286	chr6:169740686:169740781	hypo	0.00105	0.116	-0.14	-0.121	2	chr6	169740780	169740782	+	NA	intergenic	inter	0.171	0.99
cg16755251	286	chr6:169740686:169740781	hypo	0.00105	0.116	-0.14	-0.121	2	chr6	169740685	169740687	-	NA	intergenic	inter	0.128	0.924
cg02626873	287	chr20:1246100:1247526	hyper	7.02e-09	0.117	0.18	0.098	11	chr20	1247525	1247527	+	RAD21L1;SNPH	introns,exonintronboundaries	shores	-0.0642	0.958
cg04053242	287	chr20:1246100:1247526	hyper	7.02e-09	0.117	0.18	0.098	11	chr20	1246771	1246773	-	RAD21L1;SNPH	NA	islands	-0.138	0.698
cg05020775	287	chr20:1246100:1247526	hyper	7.02e-09	0.117	0.18	0.098	11	chr20	1246933	1246935	-	RAD21L1;SNPH	NA	islands	-0.115	0.991
cg06479032	287	chr20:1246100:1247526	hyper	7.02e-09	0.117	0.18	0.098	11	chr20	1246768	1246770	-	RAD21L1;SNPH	NA	islands	-0.0907	0.994
cg07704144	287	chr20:1246100:1247526	hyper	7.02e-09	0.117	0.18	0.098	11	chr20	1247414	1247416	+	RAD21L1;SNPH	introns,intronexonboundaries,exonintronboundaries	islands	-0.0653	0.943
cg12767834	287	chr20:1246100:1247526	hyper	7.02e-09	0.117	0.18	0.098	11	chr20	1247057	1247059	+	RAD21L1;SNPH	introns,exonintronboundaries	islands	-0.0396	0.995
cg13556663	287	chr20:1246100:1247526	hyper	7.02e-09	0.117	0.18	0.098	11	chr20	1246778	1246780	-	RAD21L1;SNPH	NA	islands	-0.126	0.78
cg20074395	287	chr20:1246100:1247526	hyper	7.02e-09	0.117	0.18	0.098	11	chr20	1246714	1246716	-	RAD21L1;SNPH	NA	islands	-0.124	0.993
cg20210637	287	chr20:1246100:1247526	hyper	7.02e-09	0.117	0.18	0.098	11	chr20	1246099	1246101	-	RAD21L1;SNPH	NA	shores	0.00223	0.962
cg25509338	287	chr20:1246100:1247526	hyper	7.02e-09	0.117	0.18	0.098	11	chr20	1246702	1246704	-	RAD21L1;SNPH	NA	islands	-0.0786	0.983
cg26286956	287	chr20:1246100:1247526	hyper	7.02e-09	0.117	0.18	0.098	11	chr20	1247036	1247038	+	RAD21L1;SNPH	5UTRs,exons,firstexons,exonintronboundaries	islands	-0.0897	0.996
cg01077278	288	chr5:138629568:138629571	hyper	0.0323	0.117	0.06	0.0493	2	chr5	138629567	138629569	+	MATR3;SIL1	5UTRs,exons,firstexons,introns,exonintronboundaries	islands	-0.0102	0.713
cg01213128	288	chr5:138629568:138629571	hyper	0.0323	0.117	0.06	0.0493	2	chr5	138629570	138629572	+	MATR3;SIL1	5UTRs,exons,firstexons,introns,exonintronboundaries	islands	-0.0201	0.983
cg00994693	289	chr8:61193066:61193876	hypo	1.2e-09	0.117	-0.12	-0.0494	4	chr8	61193714	61193716	+	CA8	NA	islands	-0.0346	0.991
cg15711016	289	chr8:61193066:61193876	hypo	1.2e-09	0.117	-0.12	-0.0494	4	chr8	61193065	61193067	+	CA8	NA	shores	0.0535	0.494
cg23750142	289	chr8:61193066:61193876	hypo	1.2e-09	0.117	-0.12	-0.0494	4	chr8	61193875	61193877	+	CA8	NA	islands	-0.0377	0.85
cg24545461	289	chr8:61193066:61193876	hypo	1.2e-09	0.117	-0.12	-0.0494	4	chr8	61193312	61193314	+	CA8	NA	islands,shores	-0.0614	0.904
cg01413790	290	chr19:35329641:35330243	hypo	4.59e-05	0.118	-0.14	-0.107	5	chr19	35330179	35330181	-	CTC-523E23.5	NA	islands	0.0556	0.868
cg11701869	290	chr19:35329641:35330243	hypo	4.59e-05	0.118	-0.14	-0.107	5	chr19	35330242	35330244	-	CTC-523E23.5	NA	shores	0.132	0.956
cg15695738	290	chr19:35329641:35330243	hypo	4.59e-05	0.118	-0.14	-0.107	5	chr19	35329859	35329861	+	CTC-523E23.5	promoters	islands	0.043	0.914
cg22351833	290	chr19:35329641:35330243	hypo	4.59e-05	0.118	-0.14	-0.107	5	chr19	35330006	35330008	-	CTC-523E23.5	NA	islands	0.0894	0.714
cg26346108	290	chr19:35329641:35330243	hypo	4.59e-05	0.118	-0.14	-0.107	5	chr19	35329640	35329642	+	CTC-523E23.5	promoters	shores	0.0233	0.952
cg06327965	291	chr19:44302666:44303058	hyper	2.32e-05	0.118	0.25	0.163	4	chr19	44302665	44302667	+	LYPD5	NA	islands,shores	-0.113	0.534
cg09253581	291	chr19:44302666:44303058	hyper	2.32e-05	0.118	0.25	0.163	4	chr19	44302821	44302823	+	LYPD5	NA	islands	-0.159	0.0358
cg16900980	291	chr19:44302666:44303058	hyper	2.32e-05	0.118	0.25	0.163	4	chr19	44303057	44303059	+	LYPD5	NA	islands	-0.173	0.0421
cg20110633	291	chr19:44302666:44303058	hyper	2.32e-05	0.118	0.25	0.163	4	chr19	44302905	44302907	-	LYPD5	introns,intronexonboundaries,exonintronboundaries	islands	-0.232	0.91
cg04430529	292	chr10:1383257:1384058	hypo	7.88e-12	0.118	-0.16	-0.0647	4	chr10	1383592	1383594	-	ADARB2	introns	shores	0.0561	0.917
cg05230927	292	chr10:1383257:1384058	hypo	7.88e-12	0.118	-0.16	-0.0647	4	chr10	1384057	1384059	-	ADARB2	introns	shores	0.126	0.7
cg10435021	292	chr10:1383257:1384058	hypo	7.88e-12	0.118	-0.16	-0.0647	4	chr10	1383844	1383846	-	ADARB2	introns	shores	0.0604	0.963
cg17439770	292	chr10:1383257:1384058	hypo	7.88e-12	0.118	-0.16	-0.0647	4	chr10	1383256	1383258	-	ADARB2	introns	shores	0.0322	0.815
cg20553524	293	chr8:17399899:17399996	hypo	0.000631	0.119	-0.12	-0.086	2	chr8	17399995	17399997	-	SLC7A2	NA	inter	0.0886	0.704
cg25667409	293	chr8:17399899:17399996	hypo	0.000631	0.119	-0.12	-0.086	2	chr8	17399898	17399900	+	SLC7A2	introns	inter	0.0696	0.99
cg07045221	294	chr1:3519046:3519642	hypo	0.000826	0.119	-0.14	-0.104	2	chr1	3519045	3519047	-	MEGF6	cds,exons,intronexonboundaries,exonintronboundaries	inter	0.105	0.972
cg15895398	294	chr1:3519046:3519642	hypo	0.000826	0.119	-0.14	-0.104	2	chr1	3519641	3519643	-	MEGF6	introns	inter	0.104	0.96
cg13521941	295	chr9:140330621:140330627	hypo	0.00166	0.119	-0.11	-0.0974	2	chr9	140330626	140330628	+	ENTPD8	NA	islands	0.0583	0.613
cg23606421	295	chr9:140330621:140330627	hypo	0.00166	0.119	-0.11	-0.0974	2	chr9	140330620	140330622	+	ENTPD8	NA	islands,shores	0.0575	0.276
cg00007032	296	chr13:30002334:30002931	hyper	2.2e-07	0.12	0.13	0.0994	8	chr13	30002628	30002630	-	MTUS2	NA	inter	-0.117	0.987
cg03989020	296	chr13:30002334:30002931	hyper	2.2e-07	0.12	0.13	0.0994	8	chr13	30002333	30002335	-	MTUS2	NA	inter	-0.195	0.983
cg06472554	296	chr13:30002334:30002931	hyper	2.2e-07	0.12	0.13	0.0994	8	chr13	30002474	30002476	-	MTUS2	NA	inter	-0.138	0.959
cg13437361	296	chr13:30002334:30002931	hyper	2.2e-07	0.12	0.13	0.0994	8	chr13	30002656	30002658	-	MTUS2	NA	inter	-0.116	0.856
cg16315060	296	chr13:30002334:30002931	hyper	2.2e-07	0.12	0.13	0.0994	8	chr13	30002470	30002472	-	MTUS2	NA	inter	-0.148	0.948
cg21297704	296	chr13:30002334:30002931	hyper	2.2e-07	0.12	0.13	0.0994	8	chr13	30002591	30002593	-	MTUS2	NA	inter	-0.147	0.961
cg21780859	296	chr13:30002334:30002931	hyper	2.2e-07	0.12	0.13	0.0994	8	chr13	30002906	30002908	-	MTUS2	NA	inter	-0.225	0.946
cg25157524	296	chr13:30002334:30002931	hyper	2.2e-07	0.12	0.13	0.0994	8	chr13	30002930	30002932	-	MTUS2	NA	inter	-0.221	0.883
cg01660716	297	chr14:105667315:105667508	hypo	0.00237	0.12	-0.1	-0.0891	2	chr14	105667314	105667316	-	NA	intergenic	shelves	0.119	0.984
cg27033655	297	chr14:105667315:105667508	hypo	0.00237	0.12	-0.1	-0.0891	2	chr14	105667507	105667509	+	NA	intergenic	inter	0.0694	0.994
cg03166265	298	chr4:7512016:7512498	hypo	1.58e-05	0.12	-0.16	-0.105	5	chr4	7512277	7512279	+	SORCS2	introns	islands	0.0982	0.937
cg08554860	298	chr4:7512016:7512498	hypo	1.58e-05	0.12	-0.16	-0.105	5	chr4	7512176	7512178	-	SORCS2	NA	islands	0.0883	0.917
cg10703338	298	chr4:7512016:7512498	hypo	1.58e-05	0.12	-0.16	-0.105	5	chr4	7512497	7512499	-	SORCS2	NA	shores	0.133	0.0641
cg14414501	298	chr4:7512016:7512498	hypo	1.58e-05	0.12	-0.16	-0.105	5	chr4	7512015	7512017	+	SORCS2	introns	islands	0.0597	0.782
cg21013745	298	chr4:7512016:7512498	hypo	1.58e-05	0.12	-0.16	-0.105	5	chr4	7512424	7512426	+	SORCS2	introns	islands	0.105	0.69
cg04888085	299	chr15:39871808:39872919	hyper	7.36e-18	0.12	0.2	0.106	15	chr15	39872771	39872773	-	THBS1	NA	islands	-0.0908	0.993
cg08293324	299	chr15:39871808:39872919	hyper	7.36e-18	0.12	0.2	0.106	15	chr15	39872036	39872038	+	THBS1	1to5kb	shores	-0.213	0.729
cg08433504	299	chr15:39871808:39872919	hyper	7.36e-18	0.12	0.2	0.106	15	chr15	39872070	39872072	-	THBS1	NA	shores	-0.13	0.449
cg10078511	299	chr15:39871808:39872919	hyper	7.36e-18	0.12	0.2	0.106	15	chr15	39872031	39872033	+	THBS1	1to5kb	shores	-0.163	0.799
cg10548034	299	chr15:39871808:39872919	hyper	7.36e-18	0.12	0.2	0.106	15	chr15	39872388	39872390	+	THBS1	promoters	shores	-0.113	0.853
cg12484072	299	chr15:39871808:39872919	hyper	7.36e-18	0.12	0.2	0.106	15	chr15	39872462	39872464	-	THBS1	NA	shores	-0.0809	0.988
cg13360562	299	chr15:39871808:39872919	hyper	7.36e-18	0.12	0.2	0.106	15	chr15	39872882	39872884	+	THBS1	promoters	islands	-0.115	0.993
cg13463208	299	chr15:39871808:39872919	hyper	7.36e-18	0.12	0.2	0.106	15	chr15	39872400	39872402	+	THBS1	promoters	shores	-0.0909	0.82
cg14182667	299	chr15:39871808:39872919	hyper	7.36e-18	0.12	0.2	0.106	15	chr15	39872828	39872830	+	THBS1	promoters	islands	-0.144	0.993
cg19570574	299	chr15:39871808:39872919	hyper	7.36e-18	0.12	0.2	0.106	15	chr15	39872823	39872825	+	THBS1	promoters	islands	-0.14	0.71
cg20043291	299	chr15:39871808:39872919	hyper	7.36e-18	0.12	0.2	0.106	15	chr15	39872918	39872920	-	THBS1	NA	islands	-0.121	0.784
cg23116540	299	chr15:39871808:39872919	hyper	7.36e-18	0.12	0.2	0.106	15	chr15	39871807	39871809	+	THBS1	1to5kb	shores	-0.13	0.873
cg23849826	299	chr15:39871808:39872919	hyper	7.36e-18	0.12	0.2	0.106	15	chr15	39872185	39872187	-	THBS1	NA	shores	-0.165	0.49
cg25499543	299	chr15:39871808:39872919	hyper	7.36e-18	0.12	0.2	0.106	15	chr15	39871875	39871877	-	THBS1	NA	shores	-0.172	0.461
cg25503381	299	chr15:39871808:39872919	hyper	7.36e-18	0.12	0.2	0.106	15	chr15	39871922	39871924	+	THBS1	1to5kb	shores	-0.184	0.988
cg05362424	300	chr13:71498322:71498639	hyper	0.000128	0.121	0.19	0.134	4	chr13	71498638	71498640	+	NA	intergenic	inter	-0.208	0.394
cg14008143	300	chr13:71498322:71498639	hyper	0.000128	0.121	0.19	0.134	4	chr13	71498400	71498402	-	MTCL1P1	intergenic	inter	-0.239	0.68
cg17308852	300	chr13:71498322:71498639	hyper	0.000128	0.121	0.19	0.134	4	chr13	71498531	71498533	-	MTCL1P1	intergenic	inter	-0.286	0.139
cg25112414	300	chr13:71498322:71498639	hyper	0.000128	0.121	0.19	0.134	4	chr13	71498321	71498323	+	MTCL1P1	intergenic	inter	-0.0796	0.99
cg01707656	301	chr12:12502846:12503544	hyper	8.44e-09	0.121	0.14	0.0592	10	chr12	12503029	12503031	+	MANSC1	NA	islands	-0.0862	0.86
cg08016016	301	chr12:12502846:12503544	hyper	8.44e-09	0.121	0.14	0.0592	10	chr12	12503193	12503195	+	MANSC1	NA	islands	-0.0893	0.976
cg08122190	301	chr12:12502846:12503544	hyper	8.44e-09	0.121	0.14	0.0592	10	chr12	12503223	12503225	-	MANSC1	promoters,intronexonboundaries	islands	-0.0583	0.845
cg08160641	301	chr12:12502846:12503544	hyper	8.44e-09	0.121	0.14	0.0592	10	chr12	12503454	12503456	-	MANSC1	promoters	islands	-0.138	0.934
cg08615371	301	chr12:12502846:12503544	hyper	8.44e-09	0.121	0.14	0.0592	10	chr12	12503543	12503545	+	MANSC1	NA	shores	-0.0211	0.842
cg11037166	301	chr12:12502846:12503544	hyper	8.44e-09	0.121	0.14	0.0592	10	chr12	12503188	12503190	+	MANSC1	NA	islands	-0.0783	0.766
cg11362538	301	chr12:12502846:12503544	hyper	8.44e-09	0.121	0.14	0.0592	10	chr12	12503306	12503308	-	MANSC1	promoters,intronexonboundaries	islands	-0.167	0.71
cg13080465	301	chr12:12502846:12503544	hyper	8.44e-09	0.121	0.14	0.0592	10	chr12	12503456	12503458	-	MANSC1	promoters	islands	-0.131	0.822
cg13911693	301	chr12:12502846:12503544	hyper	8.44e-09	0.121	0.14	0.0592	10	chr12	12503185	12503187	+	MANSC1	NA	islands	-0.0815	0.99
cg19491035	301	chr12:12502846:12503544	hyper	8.44e-09	0.121	0.14	0.0592	10	chr12	12502845	12502847	-	MANSC1	introns,exonintronboundaries	shores	0.0622	0.369
cg02100011	302	chr22:38635620:38635773	hyper	0.00256	0.121	0.11	0.111	2	chr22	38635772	38635774	-	TMEM184B	introns	inter	-0.0928	0.738
cg09984479	302	chr22:38635620:38635773	hyper	0.00256	0.121	0.11	0.111	2	chr22	38635619	38635621	-	TMEM184B	introns	inter	-0.0497	0.555
cg01803258	303	chr1:159160407:159161344	hyper	0.011	0.121	0.11	0.103	2	chr1	159160406	159160408	+	CADM3	introns	shores	-0.145	0.987
cg16109680	303	chr1:159160407:159161344	hyper	0.011	0.121	0.11	0.103	2	chr1	159161343	159161345	-	CADM3	NA	shelves	-0.165	0.992
cg01316792	304	chr5:500202:500565	hypo	3.09e-06	0.122	-0.1	-0.0659	5	chr5	500201	500203	+	SLC9A3	NA	shores	0.0492	0.886
cg16535035	304	chr5:500202:500565	hypo	3.09e-06	0.122	-0.1	-0.0659	5	chr5	500317	500319	-	SLC9A3	introns	shores	0.0457	0.184
cg17836790	304	chr5:500202:500565	hypo	3.09e-06	0.122	-0.1	-0.0659	5	chr5	500564	500566	+	SLC9A3	NA	islands	0.0493	0.957
cg18096398	304	chr5:500202:500565	hypo	3.09e-06	0.122	-0.1	-0.0659	5	chr5	500404	500406	-	SLC9A3	introns	islands	0.034	0.652
cg21620524	304	chr5:500202:500565	hypo	3.09e-06	0.122	-0.1	-0.0659	5	chr5	500520	500522	-	SLC9A3	introns	islands	0.0337	0.609
cg02009648	305	chr6:44090748:44090983	hyper	0.00275	0.123	0.16	0.135	2	chr6	44090982	44090984	-	MRPL14	introns	shelves	-0.135	0.538
cg26371345	305	chr6:44090748:44090983	hyper	0.00275	0.123	0.16	0.135	2	chr6	44090747	44090749	+	MRPL14	1to5kb	shelves	-0.251	0.791
cg04922029	306	chr1:159173216:159175295	hyper	1.1e-06	0.124	0.12	0.07	10	chr1	159174727	159174729	-	ACKR1;CADM3-AS1	1to5kb	inter	-0.165	0.894
cg07202479	306	chr1:159173216:159175295	hyper	1.1e-06	0.124	0.12	0.07	10	chr1	159174161	159174163	+	ACKR1;CADM3-AS1	promoters,5UTRs,exons,firstexons	inter	-0.0865	0.718
cg10808936	306	chr1:159173216:159175295	hyper	1.1e-06	0.124	0.12	0.07	10	chr1	159173215	159173217	-	ACKR1;CADM3-AS1	1to5kb	inter	-0.117	0.929
cg11950577	306	chr1:159173216:159175295	hyper	1.1e-06	0.124	0.12	0.07	10	chr1	159175210	159175212	-	ACKR1;CADM3-AS1	1to5kb	inter	-0.0721	0.513
cg18552413	306	chr1:159173216:159175295	hyper	1.1e-06	0.124	0.12	0.07	10	chr1	159174609	159174611	+	ACKR1;CADM3-AS1	promoters,5UTRs,exons,firstexons,exonintronboundaries	inter	-0.134	0.817
cg19260329	306	chr1:159173216:159175295	hyper	1.1e-06	0.124	0.12	0.07	10	chr1	159174075	159174077	+	ACKR1;CADM3-AS1	promoters,5UTRs,exons,firstexons	inter	-0.0904	0.882
cg20003179	306	chr1:159173216:159175295	hyper	1.1e-06	0.124	0.12	0.07	10	chr1	159175294	159175296	-	ACKR1;CADM3-AS1	1to5kb	inter	-0.122	0.817
cg23018689	306	chr1:159173216:159175295	hyper	1.1e-06	0.124	0.12	0.07	10	chr1	159173539	159173541	+	ACKR1;CADM3-AS1	promoters,1to5kb	inter	-0.0978	0.72
cg23507131	306	chr1:159173216:159175295	hyper	1.1e-06	0.124	0.12	0.07	10	chr1	159174155	159174157	+	ACKR1;CADM3-AS1	promoters,5UTRs,exons,firstexons	inter	-0.0924	0.316
cg27232482	306	chr1:159173216:159175295	hyper	1.1e-06	0.124	0.12	0.07	10	chr1	159174000	159174002	+	ACKR1;CADM3-AS1	1to5kb,5UTRs,exons,firstexons	inter	-0.0627	0.937
cg18581950	307	chr2:219124263:219124271	hyper	0.00144	0.124	0.13	0.112	2	chr2	219124270	219124272	-	GPBAR1	NA	inter	-0.0489	0.9
cg20655350	307	chr2:219124263:219124271	hyper	0.00144	0.124	0.13	0.112	2	chr2	219124262	219124264	-	GPBAR1	NA	inter	-0.0671	0.88
cg05087722	308	chr2:241404981:241405196	hypo	0.000469	0.125	-0.14	-0.11	3	chr2	241404980	241404982	-	GPC1	NA	shores	0.0245	0.769
cg17676994	308	chr2:241404981:241405196	hypo	0.000469	0.125	-0.14	-0.11	3	chr2	241405195	241405197	-	GPC1	NA	shores	0.0907	0.982
cg20094506	308	chr2:241404981:241405196	hypo	0.000469	0.125	-0.14	-0.11	3	chr2	241405083	241405085	+	GPC1	introns,intronexonboundaries,exonintronboundaries	shores	0.0685	0.758
cg00071658	309	chr13:72408747:72408750	hyper	0.00281	0.125	0.16	0.125	2	chr13	72408746	72408748	+	DACH1	NA	inter	-0.207	0.349
cg09096054	309	chr13:72408747:72408750	hyper	0.00281	0.125	0.16	0.125	2	chr13	72408749	72408751	+	DACH1	NA	inter	-0.31	0.0938
cg12879038	310	chr17:80062106:80062373	hyper	0.00151	0.125	0.09	0.0713	2	chr17	80062372	80062374	+	CCDC57	NA	shelves	0.0247	0.926
cg20780302	310	chr17:80062106:80062373	hyper	0.00151	0.125	0.09	0.0713	2	chr17	80062105	80062107	+	CCDC57	NA	shelves	0.0413	0.95
cg16903510	311	chr19:49314192:49314475	hyper	0.000598	0.125	0.1	0.0751	3	chr19	49314474	49314476	+	BCAT2	NA	shores	-0.0443	0.868
cg22820935	311	chr19:49314192:49314475	hyper	0.000598	0.125	0.1	0.0751	3	chr19	49314460	49314462	+	BCAT2	NA	shores	-0.0497	0.99
cg23441208	311	chr19:49314192:49314475	hyper	0.000598	0.125	0.1	0.0751	3	chr19	49314191	49314193	-	BCAT2	promoters,1to5kb,introns,intronexonboundaries,exonintronboundaries	islands	-0.101	0.995
cg11073381	312	chr17:54304933:54305680	hyper	0.000272	0.126	0.14	0.108	3	chr17	54305204	54305206	+	ANKFN1	promoters,introns,intronexonboundaries,exonintronboundaries	inter	-0.0743	0.588
cg17516660	312	chr17:54304933:54305680	hyper	0.000272	0.126	0.14	0.108	3	chr17	54304932	54304934	-	ANKFN1	NA	inter	-0.132	0.946
cg20047349	312	chr17:54304933:54305680	hyper	0.000272	0.126	0.14	0.108	3	chr17	54305679	54305681	+	ANKFN1	promoters,introns	inter	-0.0401	0.238
cg14470448	313	chr9:132099124:132099291	hyper	0.00142	0.126	0.2	0.186	2	chr9	132099290	132099292	+	LINC01503	exons,firstexons	islands	-0.0713	0.991
cg27017668	313	chr9:132099124:132099291	hyper	0.00142	0.126	0.2	0.186	2	chr9	132099123	132099125	+	LINC01503	exons,firstexons	islands,shores	-0.14	0.786
cg03543954	314	chr16:85116332:85116513	hypo	0.000138	0.127	-0.11	-0.071	4	chr16	85116334	85116336	+	KIAA0513	introns,intronexonboundaries,exonintronboundaries	inter	0.00171	0.471
cg06759971	314	chr16:85116332:85116513	hypo	0.000138	0.127	-0.11	-0.071	4	chr16	85116423	85116425	-	KIAA0513	NA	inter	-0.0121	0.627
cg10211873	314	chr16:85116332:85116513	hypo	0.000138	0.127	-0.11	-0.071	4	chr16	85116512	85116514	-	KIAA0513	NA	inter	0.014	0.655
cg10328171	314	chr16:85116332:85116513	hypo	0.000138	0.127	-0.11	-0.071	4	chr16	85116331	85116333	+	KIAA0513	introns,intronexonboundaries,exonintronboundaries	inter	0.03	0.762
cg14274542	315	chr9:137693053:137693277	hypo	0.000211	0.127	-0.08	-0.0697	2	chr9	137693052	137693054	+	COL5A1	introns	islands	0.105	0.585
cg14356362	315	chr9:137693053:137693277	hypo	0.000211	0.127	-0.08	-0.0697	2	chr9	137693276	137693278	-	COL5A1	NA	islands	0.106	0.991
cg04941721	316	chr4:75230391:75231177	hyper	2.18e-08	0.127	0.2	0.116	7	chr4	75230900	75230902	+	EREG	5UTRs,exons,firstexons,exonintronboundaries	inter	-0.151	0.988
cg05868023	316	chr4:75230391:75231177	hyper	2.18e-08	0.127	0.2	0.116	7	chr4	75230802	75230804	-	EREG	NA	inter	-0.124	0.604
cg11646192	316	chr4:75230391:75231177	hyper	2.18e-08	0.127	0.2	0.116	7	chr4	75230614	75230616	+	EREG	promoters	inter	-0.226	0.991
cg15198000	316	chr4:75230391:75231177	hyper	2.18e-08	0.127	0.2	0.116	7	chr4	75230838	75230840	-	EREG	NA	inter	-0.281	0.844
cg18021716	316	chr4:75230391:75231177	hyper	2.18e-08	0.127	0.2	0.116	7	chr4	75230943	75230945	-	EREG	NA	inter	-0.169	0.47
cg19308222	316	chr4:75230391:75231177	hyper	2.18e-08	0.127	0.2	0.116	7	chr4	75230390	75230392	-	EREG	NA	inter	-0.207	0.327
cg23585979	316	chr4:75230391:75231177	hyper	2.18e-08	0.127	0.2	0.116	7	chr4	75231176	75231178	-	EREG	NA	inter	-0.275	0.974
cg00732878	317	chr2:2653590:2655051	hypo	0.00288	0.128	-0.13	-0.0877	3	chr2	2654356	2654358	-	AC018685.1	intergenic	islands	0.0586	0.642
cg13547518	317	chr2:2653590:2655051	hypo	0.00288	0.128	-0.13	-0.0877	3	chr2	2653589	2653591	-	AC018685.1	intergenic	shores	0.155	0.715
cg14667853	317	chr2:2653590:2655051	hypo	0.00288	0.128	-0.13	-0.0877	3	chr2	2655050	2655052	-	AC018685.1	intergenic	shores	0.0823	0.763
cg02794184	318	chr16:79346526:79346615	hyper	5.54e-05	0.129	0.16	0.0662	2	chr16	79346525	79346527	-	NA	intergenic	inter	0.0257	0.761
cg03025641	318	chr16:79346526:79346615	hyper	5.54e-05	0.129	0.16	0.0662	2	chr16	79346614	79346616	+	NA	intergenic	inter	-0.103	0.941
cg09029902	319	chr20:52199520:52199778	hypo	4.19e-05	0.129	-0.15	-0.117	5	chr20	52199593	52199595	+	ZNF217	NA	shores	-0.0541	0.734
cg09228833	319	chr20:52199520:52199778	hypo	4.19e-05	0.129	-0.15	-0.117	5	chr20	52199777	52199779	-	ZNF217	promoters,introns,intronexonboundaries	shores	-0.0257	0.991
cg17098965	319	chr20:52199520:52199778	hypo	4.19e-05	0.129	-0.15	-0.117	5	chr20	52199519	52199521	-	ZNF217	5UTRs,exons,firstexons,intronexonboundaries	shores	-0.0591	0.181
cg20979153	319	chr20:52199520:52199778	hypo	4.19e-05	0.129	-0.15	-0.117	5	chr20	52199747	52199749	-	ZNF217	promoters,introns,intronexonboundaries	shores	-0.0616	0.934
cg22164891	319	chr20:52199520:52199778	hypo	4.19e-05	0.129	-0.15	-0.117	5	chr20	52199728	52199730	-	ZNF217	promoters,introns,intronexonboundaries	shores	-0.0821	0.975
cg00883837	320	chr1:248551173:248551409	hypo	0.0025	0.129	-0.15	-0.137	2	chr1	248551172	248551174	+	OR2T6	cds,exons,firstexons	inter	0.173	0.945
cg20465661	320	chr1:248551173:248551409	hypo	0.0025	0.129	-0.15	-0.137	2	chr1	248551408	248551410	+	OR2T6	cds,exons,firstexons	inter	0.238	0.761
cg09905199	321	chr1:159158444:159158497	hyper	0.00246	0.129	0.16	0.144	2	chr1	159158496	159158498	-	CADM3	NA	islands	-0.157	0.994
cg13899017	321	chr1:159158444:159158497	hyper	0.00246	0.129	0.16	0.144	2	chr1	159158443	159158445	+	CADM3	introns	islands	-0.178	0.714
cg01639723	322	chr17:79026049:79027207	hyper	1.21e-06	0.129	0.18	0.0981	8	chr17	79026353	79026355	-	BAIAP2	NA	islands	-0.0291	0.317
cg02839029	322	chr17:79026049:79027207	hyper	1.21e-06	0.129	0.18	0.0981	8	chr17	79026205	79026207	-	BAIAP2	NA	islands	-0.0168	0.607
cg08155116	322	chr17:79026049:79027207	hyper	1.21e-06	0.129	0.18	0.0981	8	chr17	79027206	79027208	+	BAIAP2	introns	shores	-0.0663	0.991
cg13621701	322	chr17:79026049:79027207	hyper	1.21e-06	0.129	0.18	0.0981	8	chr17	79026929	79026931	-	BAIAP2	NA	shores	-0.0694	0.994
cg17228232	322	chr17:79026049:79027207	hyper	1.21e-06	0.129	0.18	0.0981	8	chr17	79026048	79026050	-	BAIAP2	NA	islands	-0.0187	0.624
cg20317521	322	chr17:79026049:79027207	hyper	1.21e-06	0.129	0.18	0.0981	8	chr17	79026311	79026313	+	BAIAP2	introns	islands	-0.0508	0.184
cg22300320	322	chr17:79026049:79027207	hyper	1.21e-06	0.129	0.18	0.0981	8	chr17	79027116	79027118	+	BAIAP2	introns	shores	-0.0548	0.209
cg26475541	322	chr17:79026049:79027207	hyper	1.21e-06	0.129	0.18	0.0981	8	chr17	79026151	79026153	+	BAIAP2	introns	islands	-0.014	0.687
cg01201802	323	chr10:30348942:30349405	hyper	0.00126	0.13	0.09	0.0773	2	chr10	30349404	30349406	-	KIAA1462	promoters,introns	shores	-0.0603	0.991
cg17355153	323	chr10:30348942:30349405	hyper	0.00126	0.13	0.09	0.0773	2	chr10	30348941	30348943	+	KIAA1462	NA	shores	-0.0483	0.386
cg01021184	324	chr17:43098904:43099567	hyper	2.2e-05	0.13	0.12	0.0925	5	chr17	43099566	43099568	-	NA	intergenic	islands	-0.0395	0.986
cg07822074	324	chr17:43098904:43099567	hyper	2.2e-05	0.13	0.12	0.0925	5	chr17	43098903	43098905	-	NA	intergenic	shores	0.0209	0.607
cg08643692	324	chr17:43098904:43099567	hyper	2.2e-05	0.13	0.12	0.0925	5	chr17	43099349	43099351	+	NA	intergenic	islands	-0.0587	0.99
cg19407385	324	chr17:43098904:43099567	hyper	2.2e-05	0.13	0.12	0.0925	5	chr17	43099143	43099145	-	NA	intergenic	islands	0.0134	0.128
cg19457506	324	chr17:43098904:43099567	hyper	2.2e-05	0.13	0.12	0.0925	5	chr17	43099558	43099560	-	NA	intergenic	islands	-0.0446	0.612
cg03411765	325	chr8:143484400:143485435	hyper	0.000286	0.131	0.07	0.0476	4	chr8	143484815	143484817	+	RP13-467H17.1;TSNARE1	NA	islands	-0.00498	0.668
cg11798891	325	chr8:143484400:143485435	hyper	0.000286	0.131	0.07	0.0476	4	chr8	143485434	143485436	-	RP13-467H17.1;TSNARE1	promoters	islands	-0.0778	0.715
cg15939347	325	chr8:143484400:143485435	hyper	0.000286	0.131	0.07	0.0476	4	chr8	143484399	143484401	-	RP13-467H17.1;TSNARE1	introns,intronexonboundaries,exonintronboundaries	islands	-0.0351	0.946
cg26597982	325	chr8:143484400:143485435	hyper	0.000286	0.131	0.07	0.0476	4	chr8	143484413	143484415	-	RP13-467H17.1;TSNARE1	introns,intronexonboundaries,exonintronboundaries	islands	-0.057	0.967
cg04227007	326	chr19:37760583:37760594	hypo	0.00164	0.131	-0.19	-0.168	2	chr19	37760582	37760584	+	CTD-3220F14.1	NA	shores	0.071	0.261
cg04381873	326	chr19:37760583:37760594	hypo	0.00164	0.131	-0.19	-0.168	2	chr19	37760593	37760595	+	CTD-3220F14.1	NA	shores	0.0855	0.226
cg01970040	327	chr17:27396961:27397066	hyper	0.000834	0.132	0.21	0.184	3	chr17	27396960	27396962	+	NA	intergenic	inter	-0.193	0.485
cg11114275	327	chr17:27396961:27397066	hyper	0.000834	0.132	0.21	0.184	3	chr17	27397065	27397067	-	NA	intergenic	inter	-0.182	0.908
cg19131647	327	chr17:27396961:27397066	hyper	0.000834	0.132	0.21	0.184	3	chr17	27397004	27397006	-	NA	intergenic	inter	-0.149	0.76
cg06259996	328	chr5:92921023:92921509	hypo	6.12e-05	0.132	-0.22	-0.128	3	chr5	92921022	92921024	-	NR2F1;NR2F1-AS1	1to5kb	islands	0.0201	0.954
cg11451367	328	chr5:92921023:92921509	hypo	6.12e-05	0.132	-0.22	-0.128	3	chr5	92921131	92921133	-	NR2F1;NR2F1-AS1	1to5kb	islands	0.0326	0.191
cg26001207	328	chr5:92921023:92921509	hypo	6.12e-05	0.132	-0.22	-0.128	3	chr5	92921508	92921510	+	NR2F1;NR2F1-AS1	introns	shores	0.0656	0.991
cg04093349	329	chr15:66998926:67000045	hyper	2.49e-08	0.132	0.15	0.0866	6	chr15	66998946	66998948	+	SMAD6	1to5kb,introns	shelves	0.00374	0.549
cg06103624	329	chr15:66998926:67000045	hyper	2.49e-08	0.132	0.15	0.0866	6	chr15	66998925	66998927	+	SMAD6	1to5kb,introns	shelves	0.00414	0.959
cg10402698	329	chr15:66998926:67000045	hyper	2.49e-08	0.132	0.15	0.0866	6	chr15	67000044	67000046	+	SMAD6	promoters,introns	shelves	-0.0426	0.773
cg12216518	329	chr15:66998926:67000045	hyper	2.49e-08	0.132	0.15	0.0866	6	chr15	66999708	66999710	-	SMAD6	NA	shelves	-0.04	0.262
cg12476188	329	chr15:66998926:67000045	hyper	2.49e-08	0.132	0.15	0.0866	6	chr15	66999483	66999485	-	SMAD6	NA	shelves	0.00275	0.927
cg23172828	329	chr15:66998926:67000045	hyper	2.49e-08	0.132	0.15	0.0866	6	chr15	66998997	66998999	-	SMAD6	NA	shelves	0.0124	0.571
cg01693598	330	chr1:47998637:47999856	hyper	6.36e-06	0.132	0.2	0.113	7	chr1	47998636	47998638	+	NA	intergenic	shores	-0.17	0.942
cg02486904	330	chr1:47998637:47999856	hyper	6.36e-06	0.132	0.2	0.113	7	chr1	47999050	47999052	-	NA	intergenic	islands	-0.123	0.794
cg10622911	330	chr1:47998637:47999856	hyper	6.36e-06	0.132	0.2	0.113	7	chr1	47998775	47998777	+	NA	intergenic	shores	-0.108	0.8
cg11856897	330	chr1:47998637:47999856	hyper	6.36e-06	0.132	0.2	0.113	7	chr1	47998998	47999000	+	NA	intergenic	islands	-0.118	0.934
cg14911856	330	chr1:47998637:47999856	hyper	6.36e-06	0.132	0.2	0.113	7	chr1	47999855	47999857	-	NA	intergenic	shores	-0.0889	0.104
cg20907051	330	chr1:47998637:47999856	hyper	6.36e-06	0.132	0.2	0.113	7	chr1	47999515	47999517	-	NA	intergenic	islands	-0.111	0.991
cg22524657	330	chr1:47998637:47999856	hyper	6.36e-06	0.132	0.2	0.113	7	chr1	47999162	47999164	+	NA	intergenic	islands	-0.193	0.916
cg11804335	331	chr1:209759145:209759344	hyper	0.000324	0.132	0.2	0.146	3	chr1	209759343	209759345	-	CAMK1G	NA	inter	-0.0953	0.983
cg14034757	331	chr1:209759145:209759344	hyper	0.000324	0.132	0.2	0.146	3	chr1	209759144	209759146	+	CAMK1G	introns	inter	-0.152	0.989
cg24310038	331	chr1:209759145:209759344	hyper	0.000324	0.132	0.2	0.146	3	chr1	209759254	209759256	+	CAMK1G	introns	inter	-0.0894	0.993
cg00998782	332	chr1:152813850:152816168	hyper	5.23e-05	0.132	0.17	0.121	8	chr1	152815458	152815460	+	LCE6A	promoters,5UTRs,exons,firstexons,exonintronboundaries	inter	-0.156	0.754
cg08101739	332	chr1:152813850:152816168	hyper	5.23e-05	0.132	0.17	0.121	8	chr1	152815157	152815159	-	LCE6A	NA	inter	-0.173	0.191
cg09417355	332	chr1:152813850:152816168	hyper	5.23e-05	0.132	0.17	0.121	8	chr1	152814272	152814274	+	LCE6A	1to5kb	inter	-0.175	0.0331
cg13366738	332	chr1:152813850:152816168	hyper	5.23e-05	0.132	0.17	0.121	8	chr1	152815842	152815844	+	LCE6A	promoters,introns,intronexonboundaries	inter	-0.0962	0.363
cg16265542	332	chr1:152813850:152816168	hyper	5.23e-05	0.132	0.17	0.121	8	chr1	152814830	152814832	-	LCE6A	NA	inter	-0.0511	0.603
cg22124859	332	chr1:152813850:152816168	hyper	5.23e-05	0.132	0.17	0.121	8	chr1	152813849	152813851	+	LCE6A	1to5kb	inter	-0.199	0.808
cg23624133	332	chr1:152813850:152816168	hyper	5.23e-05	0.132	0.17	0.121	8	chr1	152816167	152816169	-	LCE6A	NA	inter	-0.0103	0.991
cg26531371	332	chr1:152813850:152816168	hyper	5.23e-05	0.132	0.17	0.121	8	chr1	152815067	152815069	+	LCE6A	promoters	inter	-0.0728	0.691
cg09785512	333	chr17:21934776:21935133	hypo	0.00018	0.133	-0.18	-0.146	4	chr17	21934839	21934841	-	RP11-744K17.2;RP11-744K17.7;RP11-744K17.8	intergenic	islands	0.0469	0.856
cg13145670	333	chr17:21934776:21935133	hypo	0.00018	0.133	-0.18	-0.146	4	chr17	21934775	21934777	-	RP11-744K17.2;RP11-744K17.7;RP11-744K17.8	intergenic	islands	0.122	0.22
cg15742840	333	chr17:21934776:21935133	hypo	0.00018	0.133	-0.18	-0.146	4	chr17	21935132	21935134	+	RP11-744K17.2;RP11-744K17.7;RP11-744K17.8	intergenic	shores	0.0633	0.815
cg18648632	333	chr17:21934776:21935133	hypo	0.00018	0.133	-0.18	-0.146	4	chr17	21934908	21934910	-	RP11-744K17.2;RP11-744K17.7;RP11-744K17.8	intergenic	islands	0.054	0.928
cg09427741	334	chr8:1509810:1510409	hypo	6.21e-10	0.133	-0.16	-0.0848	3	chr8	1509850	1509852	+	DLGAP2	introns	islands,shores	0.0454	0.869
cg22787604	334	chr8:1509810:1510409	hypo	6.21e-10	0.133	-0.16	-0.0848	3	chr8	1509809	1509811	+	DLGAP2	introns	shores	0.023	0.602
cg27581191	334	chr8:1509810:1510409	hypo	6.21e-10	0.133	-0.16	-0.0848	3	chr8	1510408	1510410	+	DLGAP2	introns	islands	0.217	0.983
cg02523270	335	chr3:193987426:193987757	hyper	0.000156	0.133	0.17	0.14	4	chr3	193987650	193987652	-	NA	intergenic	islands	-0.104	0.191
cg07065220	335	chr3:193987426:193987757	hyper	0.000156	0.133	0.17	0.14	4	chr3	193987539	193987541	+	NA	intergenic	islands	-0.0976	0.121
cg11134430	335	chr3:193987426:193987757	hyper	0.000156	0.133	0.17	0.14	4	chr3	193987425	193987427	+	NA	intergenic	islands,shores	-0.0948	0.166
cg16282892	335	chr3:193987426:193987757	hyper	0.000156	0.133	0.17	0.14	4	chr3	193987756	193987758	-	NA	intergenic	islands	-0.0982	0.0354
cg06961233	336	chr22:18531028:18531591	hyper	6.51e-08	0.133	0.27	0.124	6	chr22	18531384	18531386	+	NA	intergenic	islands	-0.214	0.864
cg08819022	336	chr22:18531028:18531591	hyper	6.51e-08	0.133	0.27	0.124	6	chr22	18531446	18531448	-	NA	intergenic	islands	-0.332	0.754
cg12775223	336	chr22:18531028:18531591	hyper	6.51e-08	0.133	0.27	0.124	6	chr22	18531076	18531078	-	NA	intergenic	shores	-0.116	0.99
cg16074271	336	chr22:18531028:18531591	hyper	6.51e-08	0.133	0.27	0.124	6	chr22	18531027	18531029	-	NA	intergenic	shores	-0.105	0.767
cg25163076	336	chr22:18531028:18531591	hyper	6.51e-08	0.133	0.27	0.124	6	chr22	18531590	18531592	+	NA	intergenic	shores	-0.279	0.17
cg25257671	336	chr22:18531028:18531591	hyper	6.51e-08	0.133	0.27	0.124	6	chr22	18531242	18531244	+	NA	intergenic	islands	-0.233	0.754
cg00116234	337	chr9:18473902:18474243	hyper	0.00285	0.134	0.18	0.157	2	chr9	18474242	18474244	+	ADAMTSL1	cds,exons,firstexons,exonintronboundaries	inter	-0.374	0.808
cg16714091	337	chr9:18473902:18474243	hyper	0.00285	0.134	0.18	0.157	2	chr9	18473901	18473903	+	ADAMTSL1	promoters	inter	-0.312	0.421
cg03681383	338	chr12:25801455:25801621	hyper	0.000195	0.134	0.16	0.13	4	chr12	25801521	25801523	+	LMNTD1	NA	inter	-0.0224	0.682
cg13211181	338	chr12:25801455:25801621	hyper	0.000195	0.134	0.16	0.13	4	chr12	25801454	25801456	+	LMNTD1	NA	inter	-0.0619	0.652
cg16133681	338	chr12:25801455:25801621	hyper	0.000195	0.134	0.16	0.13	4	chr12	25801620	25801622	+	LMNTD1	NA	inter	-0.0787	0.821
cg23979954	338	chr12:25801455:25801621	hyper	0.000195	0.134	0.16	0.13	4	chr12	25801600	25801602	+	LMNTD1	NA	inter	-0.0724	0.442
cg01582616	339	chr7:157593094:157595428	hypo	6.77e-07	0.135	-0.13	-0.0982	9	chr7	157595152	157595154	+	PTPRN2	NA	shores	0.0922	0.759
cg02699090	339	chr7:157593094:157595428	hypo	6.77e-07	0.135	-0.13	-0.0982	9	chr7	157593863	157593865	+	PTPRN2	NA	shores	0.0592	0.115
cg03014997	339	chr7:157593094:157595428	hypo	6.77e-07	0.135	-0.13	-0.0982	9	chr7	157593093	157593095	-	PTPRN2	introns	shores	0.0686	0.525
cg11593799	339	chr7:157593094:157595428	hypo	6.77e-07	0.135	-0.13	-0.0982	9	chr7	157593887	157593889	+	PTPRN2	NA	islands,shores	0.106	0.976
cg12885678	339	chr7:157593094:157595428	hypo	6.77e-07	0.135	-0.13	-0.0982	9	chr7	157593980	157593982	+	PTPRN2	NA	islands	0.079	0.553
cg15453443	339	chr7:157593094:157595428	hypo	6.77e-07	0.135	-0.13	-0.0982	9	chr7	157594101	157594103	+	PTPRN2	NA	islands	0.137	0.49
cg20194947	339	chr7:157593094:157595428	hypo	6.77e-07	0.135	-0.13	-0.0982	9	chr7	157594889	157594891	-	PTPRN2	introns	shores	0.0093	0.00991
cg22004830	339	chr7:157593094:157595428	hypo	6.77e-07	0.135	-0.13	-0.0982	9	chr7	157595427	157595429	-	PTPRN2	introns	shores	0.106	0.162
cg22331825	339	chr7:157593094:157595428	hypo	6.77e-07	0.135	-0.13	-0.0982	9	chr7	157594642	157594644	+	PTPRN2	NA	shores	0.074	0.966
cg11251200	340	chr7:158210489:158211035	hypo	0.00361	0.135	-0.06	-0.0457	2	chr7	158211034	158211036	+	PTPRN2	NA	inter	0.0639	0.318
cg14689490	340	chr7:158210489:158211035	hypo	0.00361	0.135	-0.06	-0.0457	2	chr7	158210488	158210490	+	PTPRN2	NA	inter	0.0482	0.992
cg00587301	341	chr6:156717406:156718546	hyper	6.04e-06	0.136	0.18	0.115	6	chr6	156717405	156717407	+	NA	intergenic	shores	-0.219	0.633
cg05225634	341	chr6:156717406:156718546	hyper	6.04e-06	0.136	0.18	0.115	6	chr6	156718287	156718289	+	NA	intergenic	islands	-0.0848	0.73
cg07292773	341	chr6:156717406:156718546	hyper	6.04e-06	0.136	0.18	0.115	6	chr6	156718176	156718178	-	NA	intergenic	islands	-0.0837	0.651
cg09056876	341	chr6:156717406:156718546	hyper	6.04e-06	0.136	0.18	0.115	6	chr6	156718397	156718399	-	NA	intergenic	islands	-0.0724	0.97
cg20021506	341	chr6:156717406:156718546	hyper	6.04e-06	0.136	0.18	0.115	6	chr6	156718545	156718547	-	NA	intergenic	islands	-0.064	0.894
cg21795221	341	chr6:156717406:156718546	hyper	6.04e-06	0.136	0.18	0.115	6	chr6	156718261	156718263	-	NA	intergenic	islands	-0.0937	0.875
cg07428782	342	chr17:31860758:31861540	hypo	8.28e-05	0.136	-0.15	-0.0786	3	chr17	31861539	31861541	+	AA06;ASIC2;RP11-31I22.4	NA	inter	0.116	0.962
cg12651953	342	chr17:31860758:31861540	hypo	8.28e-05	0.136	-0.15	-0.0786	3	chr17	31861186	31861188	+	AA06;ASIC2;RP11-31I22.4	NA	inter	0.0447	0.432
cg24769205	342	chr17:31860758:31861540	hypo	8.28e-05	0.136	-0.15	-0.0786	3	chr17	31860757	31860759	-	AA06;ASIC2;RP11-31I22.4	exons,firstexons,introns,intronexonboundaries,exonintronboundaries	inter	-0.0784	0.687
cg00381697	343	chr19:47742558:47742961	hyper	0.000229	0.136	0.22	0.148	4	chr19	47742960	47742962	-	NA	intergenic	islands	-0.182	0.505
cg12098872	343	chr19:47742558:47742961	hyper	0.000229	0.136	0.22	0.148	4	chr19	47742725	47742727	+	NA	intergenic	islands,shores	-0.223	0.638
cg15498274	343	chr19:47742558:47742961	hyper	0.000229	0.136	0.22	0.148	4	chr19	47742557	47742559	-	NA	intergenic	shores	-0.0821	0.856
cg17384056	343	chr19:47742558:47742961	hyper	0.000229	0.136	0.22	0.148	4	chr19	47742828	47742830	+	NA	intergenic	islands	-0.197	0.991
cg07551230	344	chr17:17253104:17253796	hyper	0.000406	0.136	0.13	0.0966	2	chr17	17253795	17253797	-	NA	intergenic	inter	-0.0445	0.853
cg14667799	344	chr17:17253104:17253796	hyper	0.000406	0.136	0.13	0.0966	2	chr17	17253103	17253105	+	NA	intergenic	inter	-0.0501	0.279
cg14528310	345	chr1:152757464:152758755	hyper	0.000836	0.136	0.15	0.111	4	chr1	152757463	152757465	+	LCE1B;LCE1E	1to5kb	inter	-0.0894	0.924
cg14792160	345	chr1:152757464:152758755	hyper	0.000836	0.136	0.15	0.111	4	chr1	152758631	152758633	-	LCE1B;LCE1E	NA	inter	-0.0778	0.684
cg21065959	345	chr1:152757464:152758755	hyper	0.000836	0.136	0.15	0.111	4	chr1	152758754	152758756	-	LCE1B;LCE1E	NA	inter	-0.128	0.352
cg25610428	345	chr1:152757464:152758755	hyper	0.000836	0.136	0.15	0.111	4	chr1	152758452	152758454	-	LCE1B;LCE1E	NA	inter	-0.134	0.991
cg07510711	346	chr14:88728867:88729873	hyper	0.00563	0.137	0.21	0.152	3	chr14	88729872	88729874	+	KCNK10	NA	inter	-0.0267	0.317
cg08167560	346	chr14:88728867:88729873	hyper	0.00563	0.137	0.21	0.152	3	chr14	88728866	88728868	-	KCNK10	introns	inter	-0.0174	0.522
cg11884385	346	chr14:88728867:88729873	hyper	0.00563	0.137	0.21	0.152	3	chr14	88729844	88729846	+	KCNK10	NA	inter	-0.022	0.107
cg02370953	347	chr16:16184240:16184299	hypo	0.0032	0.137	-0.1	-0.0949	2	chr16	16184298	16184300	+	ABCC1	cds,exons,intronexonboundaries,exonintronboundaries	inter	0.0213	0.834
cg26491624	347	chr16:16184240:16184299	hypo	0.0032	0.137	-0.1	-0.0949	2	chr16	16184239	16184241	+	ABCC1	introns,intronexonboundaries	inter	0.0872	0.844
cg05220751	348	chr4:186545240:186545838	hyper	5.72e-06	0.138	0.1	0.0133	3	chr4	186545239	186545241	-	SORBS2	cds,exons,introns	islands	-0.0153	0.988
cg16503006	348	chr4:186545240:186545838	hyper	5.72e-06	0.138	0.1	0.0133	3	chr4	186545307	186545309	-	SORBS2	cds,exons,introns	islands	-0.0643	0.669
cg18012114	348	chr4:186545240:186545838	hyper	5.72e-06	0.138	0.1	0.0133	3	chr4	186545837	186545839	-	SORBS2	introns,intronexonboundaries	shores	0.0641	0.523
cg12513616	349	chr5:177370977:177371597	hyper	0.00358	0.138	0.16	0.119	2	chr5	177370976	177370978	-	RP11-1252I4.2;RP11-423H2.1	NA	islands	-0.121	0.975
cg23199815	349	chr5:177370977:177371597	hyper	0.00358	0.138	0.16	0.119	2	chr5	177371596	177371598	+	RP11-1252I4.2;RP11-423H2.1	introns	islands	-0.212	0.926
cg00806319	350	chr9:96068666:96069905	hypo	0.000142	0.139	-0.08	-0.0769	4	chr9	96068665	96068667	-	WNK2	NA	shores	0.0769	0.126
cg14505733	350	chr9:96068666:96069905	hypo	0.000142	0.139	-0.08	-0.0769	4	chr9	96069194	96069196	-	WNK2	NA	islands	0.0666	0.655
cg19989242	350	chr9:96068666:96069905	hypo	0.000142	0.139	-0.08	-0.0769	4	chr9	96069141	96069143	+	WNK2	introns,intronexonboundaries,exonintronboundaries	islands,shores	0.066	0.99
cg21238833	350	chr9:96068666:96069905	hypo	0.000142	0.139	-0.08	-0.0769	4	chr9	96069904	96069906	+	WNK2	introns	shores	0.112	0.995
cg05869732	351	chr7:158319029:158319204	hypo	3.63e-05	0.139	-0.09	-0.0769	4	chr7	158319147	158319149	+	PTPRN2	NA	islands	0.0582	0.929
cg12967902	351	chr7:158319029:158319204	hypo	3.63e-05	0.139	-0.09	-0.0769	4	chr7	158319203	158319205	+	PTPRN2	NA	shores	0.0576	0.813
cg14554371	351	chr7:158319029:158319204	hypo	3.63e-05	0.139	-0.09	-0.0769	4	chr7	158319028	158319030	-	PTPRN2	introns	islands	0.11	0.945
cg22337920	351	chr7:158319029:158319204	hypo	3.63e-05	0.139	-0.09	-0.0769	4	chr7	158319097	158319099	-	PTPRN2	introns	islands	0.0804	0.858
cg00098182	352	chr15:22993172:22993609	hyper	0.00358	0.139	0.08	0.0601	2	chr15	22993171	22993173	+	CYFIP1	introns,intronexonboundaries,exonintronboundaries	inter	-0.041	0.914
cg21226024	352	chr15:22993172:22993609	hyper	0.00358	0.139	0.08	0.0601	2	chr15	22993608	22993610	+	CYFIP1	introns	inter	-0.0188	0.955
cg10299448	353	chr17:10018532:10018631	hypo	0.0023	0.139	-0.1	-0.0826	2	chr17	10018531	10018533	-	GAS7	promoters,introns	inter	-0.035	0.901
cg15661389	353	chr17:10018532:10018631	hypo	0.0023	0.139	-0.1	-0.0826	2	chr17	10018630	10018632	-	GAS7	promoters,introns	inter	-0.0685	0.986
cg16271823	354	chr1:3833051:3833092	hyper	0.00219	0.139	0.15	0.106	2	chr1	3833091	3833093	+	LINC01134	exons,intronexonboundaries	inter	0.0397	0.863
cg24640609	354	chr1:3833051:3833092	hyper	0.00219	0.139	0.15	0.106	2	chr1	3833050	3833052	-	LINC01134	NA	inter	-0.0616	0.872
cg04007350	355	chr7:158263204:158263277	hypo	0.000301	0.14	-0.14	-0.124	3	chr7	158263220	158263222	+	PTPRN2	NA	inter	0.0536	0.71
cg17291423	355	chr7:158263204:158263277	hypo	0.000301	0.14	-0.14	-0.124	3	chr7	158263203	158263205	+	PTPRN2	NA	inter	0.0921	0.991
cg26208815	355	chr7:158263204:158263277	hypo	0.000301	0.14	-0.14	-0.124	3	chr7	158263276	158263278	-	PTPRN2	introns	inter	0.0937	0.852
cg02810692	356	chr3:54961956:54963186	hypo	3.58e-05	0.14	-0.13	-0.0941	6	chr3	54962953	54962955	+	CACNA2D3;LRTM1	introns	inter	0.0373	0.693
cg04211790	356	chr3:54961956:54963186	hypo	3.58e-05	0.14	-0.13	-0.0941	6	chr3	54962249	54962251	-	CACNA2D3;LRTM1	promoters,intronexonboundaries	inter	-0.0142	0.946
cg11383981	356	chr3:54961956:54963186	hypo	3.58e-05	0.14	-0.13	-0.0941	6	chr3	54962379	54962381	+	CACNA2D3;LRTM1	introns	inter	0.0388	0.545
cg11532513	356	chr3:54961956:54963186	hypo	3.58e-05	0.14	-0.13	-0.0941	6	chr3	54962241	54962243	-	CACNA2D3;LRTM1	promoters,intronexonboundaries	inter	0.0235	0.667
cg16418228	356	chr3:54961956:54963186	hypo	3.58e-05	0.14	-0.13	-0.0941	6	chr3	54963185	54963187	+	CACNA2D3;LRTM1	introns	inter	0.061	0.802
cg18348830	356	chr3:54961956:54963186	hypo	3.58e-05	0.14	-0.13	-0.0941	6	chr3	54961955	54961957	+	CACNA2D3;LRTM1	introns	inter	0.0842	0.943
cg09569097	357	chr7:129419030:129419139	hypo	0.00225	0.141	-0.17	-0.143	2	chr7	129419029	129419031	+	NA	NA	islands	-0.0256	0.902
cg18235026	357	chr7:129419030:129419139	hypo	0.00225	0.141	-0.17	-0.143	2	chr7	129419138	129419140	+	NA	NA	islands	-0.0415	0.943
cg03824617	358	chr6:146919633:146920295	hyper	6.68e-09	0.141	0.19	0.118	11	chr6	146920112	146920114	-	ADGB;RP11-715G15.1	NA	islands	-0.081	0.993
cg05597001	358	chr6:146919633:146920295	hyper	6.68e-09	0.141	0.19	0.118	11	chr6	146920013	146920015	+	ADGB;RP11-715G15.1	promoters	shores	-0.158	0.985
cg07253321	358	chr6:146919633:146920295	hyper	6.68e-09	0.141	0.19	0.118	11	chr6	146919853	146919855	-	ADGB;RP11-715G15.1	NA	shores	0.0332	0.756
cg10197432	358	chr6:146919633:146920295	hyper	6.68e-09	0.141	0.19	0.118	11	chr6	146920118	146920120	-	ADGB;RP11-715G15.1	NA	islands	-0.173	0.968
cg14994513	358	chr6:146919633:146920295	hyper	6.68e-09	0.141	0.19	0.118	11	chr6	146919931	146919933	+	ADGB;RP11-715G15.1	promoters	shores	-0.141	0.794
cg15618428	358	chr6:146919633:146920295	hyper	6.68e-09	0.141	0.19	0.118	11	chr6	146919982	146919984	-	ADGB;RP11-715G15.1	NA	shores	-0.0989	0.53
cg16331679	358	chr6:146919633:146920295	hyper	6.68e-09	0.141	0.19	0.118	11	chr6	146920165	146920167	-	ADGB;RP11-715G15.1	NA	islands	-0.166	0.953
cg17535702	358	chr6:146919633:146920295	hyper	6.68e-09	0.141	0.19	0.118	11	chr6	146919632	146919634	+	ADGB;RP11-715G15.1	promoters	shores	0.0128	0.682
cg24631877	358	chr6:146919633:146920295	hyper	6.68e-09	0.141	0.19	0.118	11	chr6	146920294	146920296	-	ADGB;RP11-715G15.1	NA	shores	-0.117	0.991
cg25770340	358	chr6:146919633:146920295	hyper	6.68e-09	0.141	0.19	0.118	11	chr6	146920128	146920130	-	ADGB;RP11-715G15.1	NA	islands	-0.177	0.837
cg27641136	358	chr6:146919633:146920295	hyper	6.68e-09	0.141	0.19	0.118	11	chr6	146920034	146920036	+	ADGB;RP11-715G15.1	promoters	islands,shores	-0.13	0.987
cg03651478	359	chr1:159893182:159894061	hypo	0.000173	0.141	-0.15	-0.126	4	chr1	159893670	159893672	+	TAGLN2	NA	shores	0.0293	0.913
cg13892570	359	chr1:159893182:159894061	hypo	0.000173	0.141	-0.15	-0.126	4	chr1	159893181	159893183	-	TAGLN2	introns,exonintronboundaries	shores	0.117	0.549
cg16107628	359	chr1:159893182:159894061	hypo	0.000173	0.141	-0.15	-0.126	4	chr1	159894060	159894062	+	TAGLN2	NA	shores	0.127	0.904
cg22698489	359	chr1:159893182:159894061	hypo	0.000173	0.141	-0.15	-0.126	4	chr1	159893695	159893697	+	TAGLN2	NA	shores	0.0612	0.985
cg06892898	360	chr7:37024552:37024713	hyper	0.00209	0.141	0.13	0.127	2	chr7	37024712	37024714	+	ELMO1	NA	inter	-0.164	0.325
cg08044454	360	chr7:37024552:37024713	hyper	0.00209	0.141	0.13	0.127	2	chr7	37024551	37024553	+	ELMO1	NA	inter	-0.205	0.991
cg02766770	361	chr2:30372525:30373187	hyper	0.00126	0.141	0.16	0.115	3	chr2	30372794	30372796	-	YPEL5	NA	shores	-0.0516	0.852
cg19360009	361	chr2:30372525:30373187	hyper	0.00126	0.141	0.16	0.115	3	chr2	30372524	30372526	-	YPEL5	NA	shores	-0.155	0.808
cg26855302	361	chr2:30372525:30373187	hyper	0.00126	0.141	0.16	0.115	3	chr2	30373186	30373188	+	YPEL5	introns	shelves	-0.0425	0.88
cg04787317	362	chr3:38009911:38010391	hyper	0.000376	0.142	0.08	0.0639	3	chr3	38009933	38009935	+	CTDSPL;MIR26A1	promoters,introns	inter	-0.023	0.868
cg08171483	362	chr3:38009911:38010391	hyper	0.000376	0.142	0.08	0.0639	3	chr3	38010390	38010392	+	CTDSPL;MIR26A1	promoters,introns	inter	-0.0164	0.985
cg26160492	362	chr3:38009911:38010391	hyper	0.000376	0.142	0.08	0.0639	3	chr3	38009910	38009912	+	CTDSPL;MIR26A1	promoters,introns	inter	-0.00995	0.76
cg02808773	363	chr2:928673:928958	hypo	1.36e-07	0.142	-0.16	-0.0861	5	chr2	928957	928959	-	NA	intergenic	inter	0.0301	0.711
cg07776049	363	chr2:928673:928958	hypo	1.36e-07	0.142	-0.16	-0.0861	5	chr2	928869	928871	+	NA	intergenic	inter	0.0847	0.957
cg09581060	363	chr2:928673:928958	hypo	1.36e-07	0.142	-0.16	-0.0861	5	chr2	928672	928674	+	NA	intergenic	inter	-0.0133	0.429
cg14323539	363	chr2:928673:928958	hypo	1.36e-07	0.142	-0.16	-0.0861	5	chr2	928749	928751	+	NA	intergenic	inter	0.039	0.942
cg22745354	363	chr2:928673:928958	hypo	1.36e-07	0.142	-0.16	-0.0861	5	chr2	928719	928721	+	NA	intergenic	inter	-0.0667	0.465
cg05895091	364	chr11:57412323:57412660	hyper	9.96e-05	0.142	0.16	0.0676	2	chr11	57412322	57412324	+	AP000662.4	introns	shelves	-0.00692	0.992
cg14734340	364	chr11:57412323:57412660	hyper	9.96e-05	0.142	0.16	0.0676	2	chr11	57412659	57412661	+	AP000662.4;YPEL4	introns	shores	-0.0522	0.808
cg03190938	365	chr2:218621258:218621580	hypo	1.29e-06	0.144	-0.19	-0.0808	7	chr2	218621579	218621581	+	DIRC3	NA	shores	-0.0016	0.923
cg12309703	365	chr2:218621258:218621580	hypo	1.29e-06	0.144	-0.19	-0.0808	7	chr2	218621257	218621259	+	DIRC3	NA	shores	0.0104	0.609
cg12967093	365	chr2:218621258:218621580	hypo	1.29e-06	0.144	-0.19	-0.0808	7	chr2	218621492	218621494	-	DIRC3	promoters,intronexonboundaries	islands	0.0263	0.175
cg16518266	365	chr2:218621258:218621580	hypo	1.29e-06	0.144	-0.19	-0.0808	7	chr2	218621551	218621553	+	DIRC3	NA	shores	-0.000552	0.95
cg22277636	365	chr2:218621258:218621580	hypo	1.29e-06	0.144	-0.19	-0.0808	7	chr2	218621319	218621321	-	DIRC3	promoters,intronexonboundaries,exonintronboundaries	islands	-0.00235	0.839
cg25523704	365	chr2:218621258:218621580	hypo	1.29e-06	0.144	-0.19	-0.0808	7	chr2	218621485	218621487	-	DIRC3	promoters,intronexonboundaries	islands	0.0183	0.281
cg26967619	365	chr2:218621258:218621580	hypo	1.29e-06	0.144	-0.19	-0.0808	7	chr2	218621496	218621498	-	DIRC3	promoters,intronexonboundaries	islands	0.0265	0.0552
cg01554060	366	chr5:114937535:114938459	hyper	1.1e-13	0.144	0.35	0.173	11	chr5	114938001	114938003	-	AC010226.4;TICAM2;TMED7-TICAM2	5UTRs,exons,firstexons,introns,intronexonboundaries	islands	-0.319	0.321
cg08675743	366	chr5:114937535:114938459	hyper	1.1e-13	0.144	0.35	0.173	11	chr5	114938438	114938440	+	AC010226.4;TICAM2;TMED7-TICAM2	NA	shores	-0.114	0.955
cg08870042	366	chr5:114937535:114938459	hyper	1.1e-13	0.144	0.35	0.173	11	chr5	114938147	114938149	-	AC010226.4;TICAM2;TMED7-TICAM2	5UTRs,exons,firstexons,introns,intronexonboundaries	islands	-0.277	0.357
cg15395441	366	chr5:114937535:114938459	hyper	1.1e-13	0.144	0.35	0.173	11	chr5	114938458	114938460	-	AC010226.4;TICAM2;TMED7-TICAM2	promoters,introns	shores	-0.0435	0.991
cg16464045	366	chr5:114937535:114938459	hyper	1.1e-13	0.144	0.35	0.173	11	chr5	114937534	114937536	-	AC010226.4;TICAM2;TMED7-TICAM2	introns	shores	-0.147	0.99
cg18098750	366	chr5:114937535:114938459	hyper	1.1e-13	0.144	0.35	0.173	11	chr5	114937647	114937649	+	AC010226.4;TICAM2;TMED7-TICAM2	NA	islands	-0.209	0.987
cg19007249	366	chr5:114937535:114938459	hyper	1.1e-13	0.144	0.35	0.173	11	chr5	114938235	114938237	-	AC010226.4;TICAM2;TMED7-TICAM2	promoters,introns,intronexonboundaries	shores	-0.235	0.233
cg20733436	366	chr5:114937535:114938459	hyper	1.1e-13	0.144	0.35	0.173	11	chr5	114937783	114937785	-	AC010226.4;TICAM2;TMED7-TICAM2	introns,exonintronboundaries	islands	-0.25	0.596
cg21611170	366	chr5:114937535:114938459	hyper	1.1e-13	0.144	0.35	0.173	11	chr5	114938388	114938390	+	AC010226.4;TICAM2;TMED7-TICAM2	NA	shores	-0.106	0.76
[truncated: 29,168 more rows]
