# Supplementary material for: Cutaneous and acral melanoma cross-OMICs reveals prognostic cancer drivers associated with pathobiology and ultraviolet exposure
Source: Nat Commun. 2022 Jul 15;13:4115. doi: 10.1038/s41467-022-31488-w (PMC9287446; doi:10.1038/s41467-022-31488-w)
Supplement: Supplementary file 10 — Supplementary Data 6 [file 41467_2022_31488_MOESM10_ESM.xlsx]

## Sheet: Codebook
Supplementary Data 6: Differentially methylated regions (DMRs) comparing non UV-mutant versus UV-mutant in TCGA-cutaneous crude model.
CpGprobe_Id	CpGs probe ID from Illumina 450K assay
DMR_ID	Number of the DMR
DMRs	Hg19 genomic coordinates of the DMRs
DMR_Status	Methylation status of the DMR
Min_FDR	Minimum adjusted p-value from the CpGs constituting the signifcant region
Stouffer	Stouffer summary transform of the individual CpG FDRs
Max_Beta_FC	Maximal beta fold change
Mean_Beta_FC	Mean beta fold change for the region
No_probes	Number of constituent CpG sites in differentially methylated region
Probe_chrm	Chromosomal location of DMR
Probe_beg	Initial genomic location of CpG
Probe_end	Final genomic location of CpG
Probe_strand	Strand location of CpG
Gene	Gene name
Genomic_location	Hg19 genomic location of the DMR
Annotation_relation_to_island	The location of the CpG relative to the CpG island
Delta_Betas	Average beta value of one group minus the average beta value of the other group
Dip_Test	Test of unimodality of methylation level of CpGs

## Sheet: TCGA_Cutaneous_crude_model
CpGprobe_ID	DMR_ID	DMRs	DMR_Status	Min_FDR	Stouffer	Max_Beta_FC	Mean_Beta_FC	No_probes	Probe_chrm	Probe_beg	Probe_end	Probe_strand	Gene	Genomic_location	Annotation_relation_to_island	Delta_Betas	Dip_Test
cg09432758	1	chr19:1648682:1649123	hypo	0.000307	0.997	-0.07	-0.0465	2	chr19	1649122	1649124	+	TCF3	NA	shelves	0.0222	0.96
cg24940706	1	chr19:1648682:1649123	hypo	0.000307	0.997	-0.07	-0.0465	2	chr19	1648681	1648683	-	TCF3	introns	shores	-0.0122	0.285
cg05750081	2	chr19:16222926:16223151	hyper	0.000902	0.999	0.11	0.0619	2	chr19	16222925	16222927	+	RAB8A	introns,exonintronboundaries	islands	-0.00326	0.228
cg12945693	2	chr19:16222926:16223151	hyper	0.000902	0.999	0.11	0.0619	2	chr19	16223150	16223152	-	RAB8A	NA	islands	-0.029	0.874
cg05358175	3	chr5:156693574:156693748	hyper	0.00733	0.999	0.08	0.0606	2	chr5	156693747	156693749	-	CTC-248O19.1;CYFIP2	NA	islands	-0.0732	0.858
cg20473895	3	chr5:156693574:156693748	hyper	0.00733	0.999	0.08	0.0606	2	chr5	156693573	156693575	-	CTC-248O19.1;CYFIP2	NA	islands	0.00211	0.193
cg09055978	4	chr12:51633848:51634059	hyper	0.00743	0.999	0.12	0.0735	2	chr12	51634058	51634060	-	DAZAP2	NA	shores	-0.107	0.809
cg11367973	4	chr12:51633848:51634059	hyper	0.00743	0.999	0.12	0.0735	2	chr12	51633847	51633849	-	DAZAP2	NA	shores	-0.0734	0.561
cg05434287	5	chr7:2030229:2030301	hyper	0.00277	1	0.14	0.0921	2	chr7	2030228	2030230	-	MAD1L1	introns	shores	-0.0483	0.659
cg21782813	5	chr7:2030229:2030301	hyper	0.00277	1	0.14	0.0921	2	chr7	2030300	2030302	+	MAD1L1	NA	shores	-0.0297	0.989
cg06144718	6	chr10:133048362:133048930	hyper	1.18e-05	1	0.18	0.149	3	chr10	133048391	133048393	-	TCERG1L	introns	inter	-0.191	0.983
cg23573567	6	chr10:133048362:133048930	hyper	1.18e-05	1	0.18	0.149	3	chr10	133048929	133048931	+	TCERG1L	NA	inter	-0.14	0.367
cg24343823	6	chr10:133048362:133048930	hyper	1.18e-05	1	0.18	0.149	3	chr10	133048361	133048363	+	TCERG1L	NA	inter	-0.116	0.467
cg03146412	7	chr12:132658927:132659395	hyper	0.00416	1	0.11	0.104	2	chr12	132658926	132658928	-	NA	intergenic	inter	-0.0703	0.848
cg04795387	7	chr12:132658927:132659395	hyper	0.00416	1	0.11	0.104	2	chr12	132659394	132659396	-	NA	intergenic	shelves	-0.11	0.483
cg16506185	8	chr14:94463488:94463829	hypo	0.0113	1	-0.08	-0.0657	2	chr14	94463487	94463489	+	LINC00521	promoters,exonintronboundaries	inter	-0.0117	0.989
cg19512848	8	chr14:94463488:94463829	hypo	0.0113	1	-0.08	-0.0657	2	chr14	94463828	94463830	+	LINC00521	5UTRs,exons,firstexons,introns,exonintronboundaries	inter	0.024	0.991
cg02616906	9	chr16:71265770:71265941	hyper	0.00801	1	0.13	0.0929	2	chr16	71265769	71265771	+	HYDIN	NA	shores	-0.0234	0.926
cg07950469	9	chr16:71265770:71265941	hyper	0.00801	1	0.13	0.0929	2	chr16	71265940	71265942	-	HYDIN	1to5kb	shores	-0.0734	0.882
cg08055330	10	chr9:139704146:139704416	hypo	0.00316	1	-0.09	-0.0936	2	chr9	139704415	139704417	-	CCDC183-AS1;RABL6;RP11-216L13.18;RP11-216L13.19	1to5kb	shores	0.155	0.77
cg13728106	10	chr9:139704146:139704416	hypo	0.00316	1	-0.09	-0.0936	2	chr9	139704145	139704147	-	CCDC183-AS1;RABL6;RP11-216L13.18;RP11-216L13.19	promoters	shores	0.184	0.354
cg14058291	11	chr10:1393145:1393168	hyper	0.0222	1	0.13	0.0991	2	chr10	1393144	1393146	-	ADARB2	introns	inter	-0.0769	0.951
cg16253451	11	chr10:1393145:1393168	hyper	0.0222	1	0.13	0.0991	2	chr10	1393167	1393169	-	ADARB2	introns	inter	-0.105	0.97
cg02809611	12	chr16:3253043:3253368	hyper	0.00859	1	0.13	0.0912	2	chr16	3253367	3253369	+	AJ003147.9;OR1F1	promoters	inter	-0.0331	0.412
cg26892635	12	chr16:3253043:3253368	hyper	0.00859	1	0.13	0.0912	2	chr16	3253042	3253044	-	AJ003147.9;OR1F1	NA	inter	-0.0441	0.975
cg07832738	13	chr17:11142733:11142923	hypo	0.0343	1	-0.19	-0.129	2	chr17	11142922	11142924	-	NA	NA	shores	0.0262	0.647
cg23474049	13	chr17:11142733:11142923	hypo	0.0343	1	-0.19	-0.129	2	chr17	11142732	11142734	+	NA	1to5kb	shores	0.0311	0.754
cg07486732	14	chr2:237150303:237150793	hyper	0.00261	1	0.16	0.148	2	chr2	237150792	237150794	-	AC079135.1;ASB18	promoters,introns	inter	-0.245	0.455
cg08097446	14	chr2:237150303:237150793	hyper	0.00261	1	0.16	0.148	2	chr2	237150302	237150304	+	AC079135.1;ASB18	NA	shelves	-0.169	0.743
cg13276570	15	chr5:10567643:10567905	hypo	0.0139	1	-0.2	-0.114	2	chr5	10567642	10567644	+	ANKRD33B	introns	shores	0.0412	0.982
cg17320136	15	chr5:10567643:10567905	hypo	0.0139	1	-0.2	-0.114	2	chr5	10567904	10567906	-	ANKRD33B	NA	shelves	-0.0228	0.982
cg09900527	16	chr5:179859344:179859512	hypo	0.0095	1	-0.09	-0.0799	2	chr5	179859511	179859513	-	NA	intergenic	inter	0.0317	0.985
cg23001413	16	chr5:179859344:179859512	hypo	0.0095	1	-0.09	-0.0799	2	chr5	179859343	179859345	-	NA	intergenic	inter	0.0281	0.992
cg20604645	17	chr11:131996:132411	hypo	0.00221	1	-0.19	-0.149	2	chr11	131995	131997	-	NA	promoters,introns,intronexonboundaries	inter	0.166	0.689
cg22001279	17	chr11:131996:132411	hypo	0.00221	1	-0.19	-0.149	2	chr11	132410	132412	+	LINC01001;RP11-304M2.3	NA	inter	0.0528	0.991
cg01387073	18	chr2:237245421:237245446	hyper	0.00509	1	0.22	0.192	2	chr2	237245420	237245422	-	IQCA1	introns	inter	-0.205	0.99
cg13814593	18	chr2:237245421:237245446	hyper	0.00509	1	0.22	0.192	2	chr2	237245445	237245447	-	IQCA1	introns	inter	-0.293	0.118
cg09646578	19	chr8:5019242:5019363	hypo	0.0401	1	-0.1	-0.0679	2	chr8	5019362	5019364	-	NA	intergenic	inter	0.0882	0.768
cg11958666	19	chr8:5019242:5019363	hypo	0.0401	1	-0.1	-0.0679	2	chr8	5019241	5019243	-	NA	intergenic	inter	0.0978	0.901
cg14765933	20	chr5:1414806:1414924	hypo	0.0349	1	-0.09	-0.0549	2	chr5	1414923	1414925	-	SLC6A3	cds,exons,intronexonboundaries,exonintronboundaries	shores	0.0643	0.829
cg16614020	20	chr5:1414806:1414924	hypo	0.0349	1	-0.09	-0.0549	2	chr5	1414805	1414807	-	SLC6A3	cds,exons,introns,intronexonboundaries,exonintronboundaries	shores	0.0871	0.312
cg04131010	21	chr7:2287330:2287495	hyper	0.00277	1	0.09	0.0876	2	chr7	2287329	2287331	+	NUDT1	introns	inter	-0.0399	0.191
cg10974601	21	chr7:2287330:2287495	hyper	0.00277	1	0.09	0.0876	2	chr7	2287494	2287496	+	NUDT1	introns	inter	-0.0454	0.71
cg00443788	22	chr10:1071573:1072690	hypo	4.58e-08	1	-0.1	-0.0803	3	chr10	1072689	1072691	-	IDI2;IDI2-AS1	promoters	inter	0.0753	0.985
cg11406340	22	chr10:1071573:1072690	hypo	4.58e-08	1	-0.1	-0.0803	3	chr10	1071572	1071574	+	IDI2;IDI2-AS1	introns	inter	0.024	0.966
cg15011837	22	chr10:1071573:1072690	hypo	4.58e-08	1	-0.1	-0.0803	3	chr10	1071901	1071903	+	IDI2;IDI2-AS1	introns	inter	0.0659	0.952
cg10102762	23	chr8:57025662:57025881	hyper	0.00862	1	0.23	0.144	2	chr8	57025880	57025882	+	MOS	NA	islands	-0.0878	0.366
cg15836635	23	chr8:57025662:57025881	hyper	0.00862	1	0.23	0.144	2	chr8	57025661	57025663	-	MOS	cds,exons,firstexons	islands	-0.248	0.932
cg05950755	24	chr19:17951967:17952486	hyper	6.5e-06	1	0.23	0.133	3	chr19	17952485	17952487	+	JAK3	NA	islands	-0.11	0.87
cg22949562	24	chr19:17951967:17952486	hyper	6.5e-06	1	0.23	0.133	3	chr19	17951966	17951968	-	JAK3	introns	shores	-0.0484	0.886
cg25566507	24	chr19:17951967:17952486	hyper	6.5e-06	1	0.23	0.133	3	chr19	17952398	17952400	+	JAK3	NA	islands	-0.0441	0.842
cg16005271	25	chr10:102321736:102322128	hyper	0.00211	1	0.21	0.165	2	chr10	102321735	102321737	+	NA	intergenic	shores	-0.132	0.702
cg25427880	25	chr10:102321736:102322128	hyper	0.00211	1	0.21	0.165	2	chr10	102322127	102322129	+	NA	intergenic	islands	-0.0928	0.94
cg08327277	26	chr6:32796056:32796216	hypo	0.0155	1	-0.19	-0.0971	2	chr6	32796215	32796217	-	TAP2;XXbac-BPG246D15.9	exons,introns,3UTRs	inter	-0.0349	0.645
cg19455396	26	chr6:32796056:32796216	hypo	0.0155	1	-0.19	-0.0971	2	chr6	32796055	32796057	+	TAP2;XXbac-BPG246D15.9	NA	inter	0.162	0.992
cg01065977	27	chr19:18549689:18550061	hypo	6.23e-05	1	-0.14	-0.0708	3	chr19	18549688	18549690	-	ISYNA1	promoters,1to5kb	shores	0.12	0.991
cg06953865	27	chr19:18549689:18550061	hypo	6.23e-05	1	-0.14	-0.0708	3	chr19	18549722	18549724	-	ISYNA1	promoters,1to5kb	shores	0.118	0.834
cg23468959	27	chr19:18549689:18550061	hypo	6.23e-05	1	-0.14	-0.0708	3	chr19	18550060	18550062	+	ISYNA1	NA	shores	0.213	0.544
cg05167561	28	chr7:644219:644417	hypo	0.000949	1	-0.23	-0.145	3	chr7	644301	644303	+	AC147651.4;PRKAR1B	NA	islands	0.1	0.599
cg18014246	28	chr7:644219:644417	hypo	0.000949	1	-0.23	-0.145	3	chr7	644416	644418	+	AC147651.4;PRKAR1B	NA	islands	0.0861	0.17
cg19877741	28	chr7:644219:644417	hypo	0.000949	1	-0.23	-0.145	3	chr7	644218	644220	-	AC147651.4;PRKAR1B	1to5kb,introns	islands	0.0961	0.0876
cg06282556	29	chr6:136681884:136682138	hypo	2.34e-05	1	-0.13	-0.117	3	chr6	136681883	136681885	+	MAP7	NA	islands	0.0659	0.507
cg12905371	29	chr6:136681884:136682138	hypo	2.34e-05	1	-0.13	-0.117	3	chr6	136682137	136682139	+	MAP7	NA	islands	0.0588	0.584
cg13638737	29	chr6:136681884:136682138	hypo	2.34e-05	1	-0.13	-0.117	3	chr6	136681975	136681977	+	MAP7	NA	islands	0.111	0.994
cg05910867	30	chr19:2755363:2755547	hypo	0.0201	1	-0.06	-0.0275	3	chr19	2755362	2755364	-	SGTA	exons,3UTRs	islands	0.0368	0.997
cg08540096	30	chr19:2755363:2755547	hypo	0.0201	1	-0.06	-0.0275	3	chr19	2755546	2755548	+	SGTA	NA	islands	0.00337	0.78
cg09779924	30	chr19:2755363:2755547	hypo	0.0201	1	-0.06	-0.0275	3	chr19	2755475	2755477	+	SGTA	NA	islands	-0.000524	0.345
cg00029353	31	chr12:52241041:52241471	hyper	0.000519	1	0.1	0.0664	3	chr12	52241040	52241042	+	RP11-923I11.5	intergenic	islands	0.0388	0.991
cg05612279	31	chr12:52241041:52241471	hyper	0.000519	1	0.1	0.0664	3	chr12	52241470	52241472	-	RP11-923I11.5	intergenic	islands	0.0265	0.988
cg26859365	31	chr12:52241041:52241471	hyper	0.000519	1	0.1	0.0664	3	chr12	52241185	52241187	-	RP11-923I11.5	intergenic	islands	0.0294	0.958
cg09407232	32	chr4:298681:299051	hyper	0.00111	1	0.13	0.124	3	chr4	298680	298682	-	ZNF732	introns	shores	-0.0349	0.97
cg13208922	32	chr4:298681:299051	hyper	0.00111	1	0.13	0.124	3	chr4	299021	299023	+	ZNF732	NA	islands	-0.137	0.981
cg14626309	32	chr4:298681:299051	hyper	0.00111	1	0.13	0.124	3	chr4	299050	299052	-	ZNF732	introns,intronexonboundaries,exonintronboundaries	islands	-0.135	0.995
cg04873963	33	chr16:2517622:2518322	hyper	0.000274	1	0.1	0.0633	3	chr16	2518321	2518323	+	RP11-715J22.2	1to5kb	islands	0.035	0.91
cg05624300	33	chr16:2517622:2518322	hyper	0.000274	1	0.1	0.0633	3	chr16	2517621	2517623	+	RP11-715J22.2	1to5kb	islands	-0.0138	0.866
cg27534281	33	chr16:2517622:2518322	hyper	0.000274	1	0.1	0.0633	3	chr16	2517767	2517769	+	RP11-715J22.2	1to5kb	islands	0.0511	0.91
cg03847932	34	chr3:73045440:73045686	hypo	0.00698	1	-0.23	-0.124	3	chr3	73045555	73045557	-	GXYLT2;PPP4R2	NA	shores	0.207	0.123
cg06051312	34	chr3:73045440:73045686	hypo	0.00698	1	-0.23	-0.124	3	chr3	73045439	73045441	-	GXYLT2;PPP4R2	NA	shores	0.204	0.0359
cg20540428	34	chr3:73045440:73045686	hypo	0.00698	1	-0.23	-0.124	3	chr3	73045685	73045687	-	GXYLT2;PPP4R2	NA	shores	0.132	0.388
cg06908136	35	chr19:2478866:2479184	hyper	0.000429	1	0.1	0.0866	3	chr19	2478865	2478867	+	NA	intergenic	islands,shores	0.0258	0.893
cg12120729	35	chr19:2478866:2479184	hyper	0.000429	1	0.1	0.0866	3	chr19	2479001	2479003	-	NA	intergenic	islands	0.031	0.99
cg21725976	35	chr19:2478866:2479184	hyper	0.000429	1	0.1	0.0866	3	chr19	2479183	2479185	-	NA	intergenic	islands	0.0187	0.941
cg03567148	36	chr19:59092612:59093449	hypo	1.08e-09	1	-0.24	-0.101	5	chr19	59093024	59093026	-	CENPBD1P1;MGC2752	NA	islands	0.0516	0.943
cg05617300	36	chr19:59092612:59093449	hypo	1.08e-09	1	-0.24	-0.101	5	chr19	59093448	59093450	+	CENPBD1P1;MGC2752	cds,exons,introns	shores	0.0013	0.985
cg13678479	36	chr19:59092612:59093449	hypo	1.08e-09	1	-0.24	-0.101	5	chr19	59093271	59093273	-	CENPBD1P1;MGC2752	NA	islands	0.00506	0.612
cg21042248	36	chr19:59092612:59093449	hypo	1.08e-09	1	-0.24	-0.101	5	chr19	59092611	59092613	+	CENPBD1P1;MGC2752	5UTRs,exons,introns,intronexonboundaries	shores	0.127	0.378
cg23652859	36	chr19:59092612:59093449	hypo	1.08e-09	1	-0.24	-0.101	5	chr19	59092691	59092693	+	CENPBD1P1;MGC2752	5UTRs,exons,introns,intronexonboundaries	islands,shores	0.156	0.781
cg01297349	37	chr12:2048973:2049079	hyper	0.0242	1	0.13	0.0791	3	chr12	2049038	2049040	-	NA	1to5kb	inter	-0.0856	0.362
cg19244722	37	chr12:2048973:2049079	hyper	0.0242	1	0.13	0.0791	3	chr12	2048972	2048974	-	NA	1to5kb	inter	-0.0737	0.306
cg22486621	37	chr12:2048973:2049079	hyper	0.0242	1	0.13	0.0791	3	chr12	2049078	2049080	+	NA	NA	inter	0.00624	0.603
cg00466500	38	chr20:44829602:44829821	hypo	0.0024	1	-0.13	-0.0817	3	chr20	44829820	44829822	-	CDH22	introns	islands	0.0721	0.815
cg02661079	38	chr20:44829602:44829821	hypo	0.0024	1	-0.13	-0.0817	3	chr20	44829721	44829723	+	CDH22	NA	islands	0.0545	0.0488
cg14191654	38	chr20:44829602:44829821	hypo	0.0024	1	-0.13	-0.0817	3	chr20	44829601	44829603	-	CDH22	introns	islands	0.083	0.281
cg06995003	39	chr7:107483786:107483851	hypo	0.000409	1	-0.24	-0.188	3	chr7	107483850	107483852	+	NA	intergenic	inter	0.116	0.996
cg07536914	39	chr7:107483786:107483851	hypo	0.000409	1	-0.24	-0.188	3	chr7	107483800	107483802	+	NA	intergenic	inter	0.147	0.991
cg18771538	39	chr7:107483786:107483851	hypo	0.000409	1	-0.24	-0.188	3	chr7	107483785	107483787	+	NA	intergenic	inter	0.134	0.866
cg05513157	40	chr2:80101315:80101401	hypo	0.0112	1	-0.08	-0.0683	3	chr2	80101371	80101373	-	CTNNA2	NA	inter	-0.00464	0.569
cg10576499	40	chr2:80101315:80101401	hypo	0.0112	1	-0.08	-0.0683	3	chr2	80101314	80101316	-	CTNNA2	NA	inter	-0.0117	0.991
cg16576213	40	chr2:80101315:80101401	hypo	0.0112	1	-0.08	-0.0683	3	chr2	80101400	80101402	+	CTNNA2	cds,exons,intronexonboundaries,exonintronboundaries	inter	-0.0133	0.982
cg04048740	41	chr2:236442817:236442999	hypo	0.0436	1	-0.07	-0.0325	3	chr2	236442998	236443000	-	AGAP1	NA	shores	0.00718	0.849
cg15365028	41	chr2:236442817:236442999	hypo	0.0436	1	-0.07	-0.0325	3	chr2	236442816	236442818	+	AGAP1	introns	shores	0.000328	0.993
cg23551605	41	chr2:236442817:236442999	hypo	0.0436	1	-0.07	-0.0325	3	chr2	236442941	236442943	-	AGAP1	NA	shores	-0.00753	0.878
cg11932564	42	chr22:42322146:42322739	hyper	0.00265	1	0.08	0.0706	3	chr22	42322145	42322147	-	TNFRSF13C	cds,exons,intronexonboundaries,exonintronboundaries	islands	0.0504	0.981
cg18617393	42	chr22:42322146:42322739	hyper	0.00265	1	0.08	0.0706	3	chr22	42322501	42322503	-	TNFRSF13C	introns,intronexonboundaries,exonintronboundaries	islands	0.0288	0.972
cg19737037	42	chr22:42322146:42322739	hyper	0.00265	1	0.08	0.0706	3	chr22	42322738	42322740	+	TNFRSF13C	introns	islands	0.061	0.992
cg03526459	43	chr1:146549909:146550074	hypo	0.0239	1	-0.19	-0.104	3	chr1	146549939	146549941	+	NBPF13P;RNVU1-8	promoters	islands	-0.0282	0.991
cg16814483	43	chr1:146549909:146550074	hypo	0.0239	1	-0.19	-0.104	3	chr1	146550073	146550075	-	NBPF13P;RNVU1-8	NA	islands	0.0933	0.582
cg21263664	43	chr1:146549909:146550074	hypo	0.0239	1	-0.19	-0.104	3	chr1	146549908	146549910	-	NBPF13P;RNVU1-8	NA	islands	-0.0136	0.47
cg03056811	44	chr1:160639759:160639913	hypo	0.0104	1	-0.1	-0.0672	3	chr1	160639912	160639914	-	RP11-404F10.2;SETP9	intergenic	inter	-0.00242	0.95
cg04143011	44	chr1:160639759:160639913	hypo	0.0104	1	-0.1	-0.0672	3	chr1	160639835	160639837	+	RP11-404F10.2;SETP9	intergenic	inter	-0.0382	0.93
cg04508371	44	chr1:160639759:160639913	hypo	0.0104	1	-0.1	-0.0672	3	chr1	160639758	160639760	+	RP11-404F10.2;SETP9	intergenic	inter	-0.00326	0.99
cg07990749	45	chr10:47008185:47008316	hypo	0.0013	1	-0.25	-0.208	3	chr10	47008315	47008317	-	NA	intergenic	islands	0.0646	0.999
cg12043818	45	chr10:47008185:47008316	hypo	0.0013	1	-0.25	-0.208	3	chr10	47008201	47008203	-	NA	intergenic	islands	0.198	0.267
cg14673387	45	chr10:47008185:47008316	hypo	0.0013	1	-0.25	-0.208	3	chr10	47008184	47008186	+	NA	intergenic	islands	0.149	0.00175
cg02575691	46	chr10:133038915:133039348	hyper	0.0292	1	0.16	0.0949	3	chr10	133039347	133039349	-	TCERG1L	introns	inter	-0.0377	0.828
cg23523359	46	chr10:133038915:133039348	hyper	0.0292	1	0.16	0.0949	3	chr10	133038914	133038916	-	TCERG1L	introns	inter	-0.0818	0.781
cg26256560	46	chr10:133038915:133039348	hyper	0.0292	1	0.16	0.0949	3	chr10	133039158	133039160	-	TCERG1L	introns	inter	-0.161	0.379
cg05909343	47	chr10:133051487:133051839	hyper	0.00042	1	0.21	0.172	3	chr10	133051486	133051488	+	TCERG1L	NA	inter	-0.177	0.275
cg18360873	47	chr10:133051487:133051839	hyper	0.00042	1	0.21	0.172	3	chr10	133051668	133051670	-	TCERG1L	introns	inter	-0.131	0.978
cg23574519	47	chr10:133051487:133051839	hyper	0.00042	1	0.21	0.172	3	chr10	133051838	133051840	-	TCERG1L	introns	inter	-0.131	0.93
cg02182803	48	chr16:29823454:29823868	hyper	0.0165	1	0.07	0.0399	3	chr16	29823684	29823686	+	AC009133.12;PAGR1;PRRT2	promoters,1to5kb,introns,exonintronboundaries	islands	0.036	0.836
cg03357791	48	chr16:29823454:29823868	hyper	0.0165	1	0.07	0.0399	3	chr16	29823453	29823455	+	AC009133.12;AC009133.24;PAGR1;PRRT2	promoters,1to5kb,5UTRs,exons,firstexons,exonintronboundaries	islands	0.0197	0.994
cg19769182	48	chr16:29823454:29823868	hyper	0.0165	1	0.07	0.0399	3	chr16	29823867	29823869	-	AC009133.12;PAGR1;PRRT2	promoters,introns	islands	0.0197	0.978
cg07293520	49	chr7:24796981:24797192	hyper	0.0221	1	0.06	0.0513	3	chr7	24797191	24797193	-	DFNA5	promoters,introns,intronexonboundaries,exonintronboundaries	islands	0.0145	0.992
cg07320646	49	chr7:24796981:24797192	hyper	0.0221	1	0.06	0.0513	3	chr7	24796980	24796982	+	DFNA5	NA	islands	0.0155	0.961
cg08443814	49	chr7:24796981:24797192	hyper	0.0221	1	0.06	0.0513	3	chr7	24797101	24797103	+	DFNA5	NA	islands	0.00995	0.731
cg09973371	50	chr7:155920156:155920455	hyper	0.00328	1	0.18	0.137	3	chr7	155920155	155920157	+	NA	intergenic	inter	-0.153	0.862
cg20552263	50	chr7:155920156:155920455	hyper	0.00328	1	0.18	0.137	3	chr7	155920454	155920456	+	NA	intergenic	inter	-0.0965	0.952
cg22755679	50	chr7:155920156:155920455	hyper	0.00328	1	0.18	0.137	3	chr7	155920286	155920288	-	NA	intergenic	inter	-0.119	0.42
cg06443175	51	chr17:48207508:48207662	hyper	0.0457	1	0.08	0.0481	3	chr17	48207518	48207520	+	SAMD14	NA	islands	0.0423	0.995
cg20199629	51	chr17:48207508:48207662	hyper	0.0457	1	0.08	0.0481	3	chr17	48207507	48207509	+	SAMD14	NA	islands	0.0264	0.988
cg26787435	51	chr17:48207508:48207662	hyper	0.0457	1	0.08	0.0481	3	chr17	48207661	48207663	-	SAMD14	promoters	shores	0.0455	0.966
cg00067518	52	chr1:7763225:7763567	hyper	0.00701	1	0.11	0.0969	2	chr1	7763224	7763226	+	CAMTA1	introns	shores	-0.00928	0.882
cg04914013	52	chr1:7763225:7763567	hyper	0.00701	1	0.11	0.0969	2	chr1	7763566	7763568	-	CAMTA1	NA	shores	-0.0261	0.459
cg08794135	53	chr1:21616984:21617100	hyper	0.046	1	0.06	0.037	2	chr1	21617099	21617101	-	ECE1	promoters,introns,intronexonboundaries	islands	0.0277	0.819
cg23029526	53	chr1:21616984:21617100	hyper	0.046	1	0.06	0.037	2	chr1	21616983	21616985	+	ECE1	1to5kb	islands	0.0428	0.897
cg02851558	54	chr1:38260410:38260988	hyper	0.0466	1	0.07	0.053	2	chr1	38260987	38260989	-	MANEAL	NA	shores	-0.0763	0.929
cg12900583	54	chr1:38260410:38260988	hyper	0.0466	1	0.07	0.053	2	chr1	38260409	38260411	+	MANEAL	promoters,introns,exonintronboundaries	islands	-0.104	0.973
cg16926920	55	chr1:39174395:39174410	hypo	0.049	1	-0.16	-0.121	2	chr1	39174394	39174396	+	RP11-334L9.1	intergenic	islands	0.106	0.961
cg18560442	55	chr1:39174395:39174410	hypo	0.049	1	-0.16	-0.121	2	chr1	39174409	39174411	+	RP11-334L9.1	intergenic	islands	0.0499	0.95
cg10243676	56	chr1:40024971:40025232	hyper	0.0445	1	0.14	0.137	2	chr1	40024970	40024972	-	PPIEL	introns	inter	-0.111	0.931
cg11704876	56	chr1:40024971:40025232	hyper	0.0445	1	0.14	0.137	2	chr1	40025231	40025233	-	PPIEL	introns,intronexonboundaries,exonintronboundaries	inter	-0.114	0.742
cg02069772	57	chr1:154929317:154929455	hyper	0.0167	1	0.14	0.116	2	chr1	154929316	154929318	-	PBXIP1	promoters,1to5kb	inter	-0.0598	0.619
cg24676384	57	chr1:154929317:154929455	hyper	0.0167	1	0.14	0.116	2	chr1	154929454	154929456	-	PBXIP1	promoters,1to5kb	inter	-0.0976	0.932
cg02241986	58	chr10:5566260:5566543	hyper	0.04	1	0.11	0.0921	2	chr10	5566542	5566544	+	CALML3;CALML3-AS1	promoters	shores	-0.138	0.744
cg22883332	58	chr10:5566260:5566543	hyper	0.04	1	0.11	0.0921	2	chr10	5566259	5566261	+	CALML3;CALML3-AS1	promoters	shores	-0.128	0.937
cg02858159	59	chr10:7202900:7203064	hypo	0.00463	1	-0.2	-0.168	2	chr10	7202899	7202901	+	SFMBT2	NA	inter	0.0705	0.859
cg12032663	59	chr10:7202900:7203064	hypo	0.00463	1	-0.2	-0.168	2	chr10	7203063	7203065	-	SFMBT2	exons,3UTRs	inter	0.111	0.991
cg23881119	60	chr10:24496763:24496943	hyper	0.0383	1	0.12	0.114	2	chr10	24496762	24496764	+	KIAA1217	promoters,introns	inter	-0.0569	0.995
cg26572392	60	chr10:24496763:24496943	hyper	0.0383	1	0.12	0.114	2	chr10	24496942	24496944	+	KIAA1217	promoters,introns	inter	-0.0749	0.166
cg02803914	61	chr10:26727925:26728036	hyper	0.0189	1	0.13	0.12	2	chr10	26727924	26727926	-	APBB1IP	NA	islands	-0.102	0.92
cg25501099	61	chr10:26727925:26728036	hyper	0.0189	1	0.13	0.12	2	chr10	26728035	26728037	-	APBB1IP	NA	shores	-0.131	0.99
cg09192377	62	chr10:94834201:94834219	hypo	0.0479	1	-0.16	-0.147	2	chr10	94834218	94834220	-	CYP26A1	NA	islands	-0.0268	0.347
cg22536554	62	chr10:94834201:94834219	hypo	0.0479	1	-0.16	-0.147	2	chr10	94834200	94834202	-	CYP26A1	NA	islands	-0.02	0.0911
cg01312265	63	chr10:132930452:132930485	hyper	0.758	1	0.13	0.0877	2	chr10	132930451	132930453	-	TCERG1L	introns	inter	-0.186	0.505
cg11903920	63	chr10:132930452:132930485	hyper	0.758	1	0.13	0.0877	2	chr10	132930484	132930486	+	TCERG1L	NA	inter	-0.106	0.945
cg17862113	64	chr11:17743282:17743610	hypo	0.0372	1	-0.12	-0.113	2	chr11	17743281	17743283	-	MYOD1	NA	islands	0.0881	0.928
cg22344611	64	chr11:17743282:17743610	hypo	0.0372	1	-0.12	-0.113	2	chr11	17743609	17743611	+	MYOD1	exons,exonintronboundaries,3UTRs	islands	0.0997	0.883
cg09696301	65	chr11:20619598:20619733	hyper	0.0374	1	0.07	0.061	2	chr11	20619597	20619599	+	SLC6A5	1to5kb	islands	0.00795	0.997
cg11288764	65	chr11:20619598:20619733	hyper	0.0374	1	0.07	0.061	2	chr11	20619732	20619734	+	SLC6A5	1to5kb	islands	-0.0288	0.942
cg00414384	66	chr11:68517804:68518048	hyper	0.0111	1	0.1	0.0916	2	chr11	68518047	68518049	-	MTL5	cds,exons,firstexons,intronexonboundaries	islands	-0.066	0.925
cg08257257	66	chr11:68517804:68518048	hyper	0.0111	1	0.1	0.0916	2	chr11	68517803	68517805	+	MTL5	NA	islands	-0.0729	0.135
cg11465372	67	chr12:53171017:53171191	hyper	0.0289	1	0.12	0.108	2	chr12	53171190	53171192	-	KRT76	promoters,intronexonboundaries	inter	-0.129	0.837
cg20862119	67	chr12:53171017:53171191	hyper	0.0289	1	0.12	0.108	2	chr12	53171016	53171018	-	KRT76	cds,exons,firstexons,intronexonboundaries	inter	-0.0722	0.0895
cg07668671	68	chr12:113305756:113305783	hyper	0.0134	1	0.14	0.125	2	chr12	113305755	113305757	-	RPH3A	NA	inter	-0.0552	0.958
cg21449397	68	chr12:113305756:113305783	hyper	0.0134	1	0.14	0.125	2	chr12	113305782	113305784	-	RPH3A	NA	inter	-0.0473	0.915
cg04741728	69	chr12:133003907:133003928	hyper	0.0251	1	0.14	0.125	2	chr12	133003906	133003908	+	NA	intergenic	shelves	-0.0612	0.445
cg26524067	69	chr12:133003907:133003928	hyper	0.0251	1	0.14	0.125	2	chr12	133003927	133003929	+	NA	intergenic	shelves	-0.0746	0.635
cg08962087	70	chr13:29107120:29107295	hypo	0.0391	1	-0.12	-0.114	2	chr13	29107119	29107121	+	NA	intergenic	islands	0.0513	0.0361
cg14909464	70	chr13:29107120:29107295	hypo	0.0391	1	-0.12	-0.114	2	chr13	29107294	29107296	+	NA	intergenic	shores	0.0417	0.301
cg17300047	71	chr13:49108131:49108353	hypo	0.00141	1	-0.14	-0.131	2	chr13	49108352	49108354	-	RCBTB2	1to5kb,introns	shores	0.162	0.603
cg18731055	71	chr13:49108131:49108353	hypo	0.00141	1	-0.14	-0.131	2	chr13	49108130	49108132	+	RCBTB2;RP11-165D7.5	NA	shores	0.176	0.498
cg10632429	72	chr13:51484248:51484590	hyper	0.0255	1	0.06	0.0556	2	chr13	51484247	51484249	+	RNASEH2B;RNASEH2B-AS1	cds,exons,firstexons,exonintronboundaries	islands	0.0293	0.583
cg22221131	72	chr13:51484248:51484590	hyper	0.0255	1	0.06	0.0556	2	chr13	51484589	51484591	-	RNASEH2B;RNASEH2B-AS1	introns,exonintronboundaries	islands	0.0222	0.897
cg11481687	73	chr14:105499706:105499998	hypo	0.0288	1	-0.3	-0.209	2	chr14	105499997	105499999	-	NA	intergenic	islands	0.158	0.000896
cg14270590	73	chr14:105499706:105499998	hypo	0.0288	1	-0.3	-0.209	2	chr14	105499705	105499707	-	NA	intergenic	shores	0.0346	0.852
cg01339008	74	chr15:25325092:25325293	hypo	0.0297	1	-0.1	-0.101	2	chr15	25325292	25325294	+	SNHG14;SNORD116-14;SNORD116-15	promoters,1to5kb,exons,firstexons,introns,exonintronboundaries	inter	0.165	0.918
cg22429418	74	chr15:25325092:25325293	hypo	0.0297	1	-0.1	-0.101	2	chr15	25325091	25325093	-	SNHG14;SNORD116-14;SNORD116-15	NA	inter	0.0756	0.703
cg08036502	75	chr15:74420307:74420511	hyper	0.0352	1	0.07	0.0425	2	chr15	74420510	74420512	-	ISLR2;RP11-247C2.2	exons,3UTRs	islands	0.00927	0.993
cg11977693	75	chr15:74420307:74420511	hyper	0.0352	1	0.07	0.0425	2	chr15	74420306	74420308	+	ISLR2;RP11-247C2.2	1to5kb	islands	0.0104	0.885
cg00623015	76	chr16:89177266:89177293	hypo	0.033	1	-0.07	-0.0611	2	chr16	89177292	89177294	+	ACSF3	introns	shelves	0.000384	0.888
cg26548542	76	chr16:89177266:89177293	hypo	0.033	1	-0.07	-0.0611	2	chr16	89177265	89177267	-	ACSF3	NA	shelves	0.0167	0.687
cg03437273	77	chr17:39324367:39324427	hyper	0.0309	1	0.12	0.109	2	chr17	39324366	39324368	-	KRTAP4-3	cds,exons,firstexons,intronexonboundaries	inter	-0.0419	0.19
cg15458892	77	chr17:39324367:39324427	hyper	0.0309	1	0.12	0.109	2	chr17	39324426	39324428	+	KRTAP4-3	NA	inter	0.0151	0.541
cg04099180	78	chr17:46662371:46662651	hyper	0.026	1	0.1	0.0881	2	chr17	46662650	46662652	+	HOXB-AS3;HOXB3	NA	shelves	0.0131	0.944
cg22266211	78	chr17:46662371:46662651	hyper	0.026	1	0.1	0.0881	2	chr17	46662370	46662372	-	HOXB-AS3;HOXB3	1to5kb,introns	shelves	-0.00684	0.981
cg20191066	79	chr17:56413890:56413977	hypo	0.0449	1	-0.09	-0.0786	2	chr17	56413976	56413978	+	BZRAP1-AS1;MIR4736	promoters,introns	inter	0.0472	0.846
cg25537245	79	chr17:56413890:56413977	hypo	0.0449	1	-0.09	-0.0786	2	chr17	56413889	56413891	+	BZRAP1-AS1;MIR4736	promoters,introns	inter	0.0417	0.832
cg09639622	80	chr17:66195202:66195307	hyper	0.0482	1	0.13	0.111	2	chr17	66195306	66195308	-	LOC440461	NA	islands	-0.0977	0.972
cg24147392	80	chr17:66195202:66195307	hyper	0.0482	1	0.13	0.111	2	chr17	66195201	66195203	+	LOC440461	cds,exons,firstexons	islands	-0.102	0.867
cg09185884	81	chr17:73056145:73056187	hypo	0.0473	1	-0.2	-0.185	2	chr17	73056144	73056146	+	KCTD2	introns	inter	0.235	0.611
cg26475911	81	chr17:73056145:73056187	hypo	0.0473	1	-0.2	-0.185	2	chr17	73056186	73056188	-	KCTD2	NA	inter	0.252	0.286
cg12026563	82	chr19:18415804:18416001	hyper	0.0412	1	0.11	0.0865	2	chr19	18415803	18415805	-	NA	intergenic	inter	-0.0288	0.959
cg26624026	82	chr19:18415804:18416001	hyper	0.0412	1	0.11	0.0865	2	chr19	18416000	18416002	-	NA	intergenic	inter	0.000717	0.864
cg19538733	83	chr19:34396910:34397439	hypo	0.0179	1	-0.15	-0.0719	2	chr19	34396909	34396911	-	CTC-526N19.1	intergenic	islands	0.00945	0.966
cg23325673	83	chr19:34396910:34397439	hypo	0.0179	1	-0.15	-0.0719	2	chr19	34397438	34397440	-	CTC-526N19.1	intergenic	islands	0.0785	0.888
cg02402423	84	chr19:41255304:41255444	hypo	0.039	1	-0.1	-0.0799	2	chr19	41255443	41255445	+	C19orf54;SNRPA	1to5kb	shores	0.108	0.903
cg08367223	84	chr19:41255304:41255444	hypo	0.039	1	-0.1	-0.0799	2	chr19	41255303	41255305	+	C19orf54;SNRPA	1to5kb	shores	0.0856	0.633
cg05344295	85	chr19:54411208:54411509	hyper	0.0383	1	0.11	0.107	2	chr19	54411508	54411510	+	CACNG7	1to5kb	islands	-0.0643	0.648
cg16708451	85	chr19:54411208:54411509	hyper	0.0383	1	0.11	0.107	2	chr19	54411207	54411209	-	CACNG7	NA	shores	-0.0436	0.982
cg21862353	86	chr2:1801628:1802045	hypo	0.0352	1	-0.11	-0.106	2	chr2	1801627	1801629	+	MYT1L	NA	islands	-0.0155	0.781
cg26094651	86	chr2:1801628:1802045	hypo	0.0352	1	-0.11	-0.106	2	chr2	1802044	1802046	-	MYT1L	introns	islands	-0.00458	0.587
cg04175739	87	chr2:47748042:47748407	hyper	0.0196	1	0.17	0.139	2	chr2	47748041	47748043	-	KCNK12;MSH2	exons,3UTRs	islands	-0.115	0.939
cg14556391	87	chr2:47748042:47748407	hyper	0.0196	1	0.17	0.139	2	chr2	47748406	47748408	-	KCNK12;MSH2	cds,exons	islands	-0.092	0.995
cg15344028	88	chr2:204801508:204801510	hypo	0.0218	1	-0.2	-0.177	2	chr2	204801509	204801511	-	ICOS	NA	inter	0.235	0.843
cg18561976	88	chr2:204801508:204801510	hypo	0.0218	1	-0.2	-0.177	2	chr2	204801507	204801509	-	ICOS	NA	inter	0.207	0.938
cg01372071	89	chr2:214149425:214149735	hyper	0.00765	1	0.17	0.152	2	chr2	214149424	214149426	-	AC079610.2;SPAG16	promoters	islands	-0.15	0.969
cg07965640	89	chr2:214149425:214149735	hyper	0.00765	1	0.17	0.152	2	chr2	214149734	214149736	-	AC079610.2;SPAG16	promoters	shores	-0.227	0.83
cg10976861	90	chr2:239149859:239149937	hyper	0.0327	1	0.16	0.119	2	chr2	239149936	239149938	-	AC096574.4;HES6	1to5kb	shores	-0.00682	0.917
cg24127874	90	chr2:239149859:239149937	hyper	0.0327	1	0.16	0.119	2	chr2	239149858	239149860	-	AC096574.4;HES6	1to5kb	islands	-0.0151	0.817
cg06577241	91	chr20:37354117:37354254	hyper	0.0269	1	0.15	0.127	2	chr20	37354116	37354118	-	SLC32A1	NA	islands	-0.0844	0.955
cg16782807	91	chr20:37354117:37354254	hyper	0.0269	1	0.15	0.127	2	chr20	37354253	37354255	-	SLC32A1	NA	islands	-0.104	0.631
cg02477126	92	chr22:24988729:24988758	hyper	0.0438	1	0.07	0.0528	2	chr22	24988728	24988730	-	GGT1;LRRC75B;SNRPD3	1to5kb,introns,exonintronboundaries	islands	0.0246	0.991
cg17442752	92	chr22:24988729:24988758	hyper	0.0438	1	0.07	0.0528	2	chr22	24988757	24988759	-	GGT1;LRRC75B;SNRPD3	1to5kb,introns,exonintronboundaries	islands	0.0281	0.865
cg25493589	93	chr3:42307193:42307519	hypo	0.032	1	-0.16	-0.107	2	chr3	42307192	42307194	-	CCK;RP11-333B11.1	promoters,1to5kb,5UTRs,exons,firstexons,exonintronboundaries	islands	0.104	0.76
cg25516803	93	chr3:42307193:42307519	hypo	0.032	1	-0.16	-0.107	2	chr3	42307518	42307520	-	CCK;RP11-333B11.1	1to5kb,5UTRs,exons,firstexons,intronexonboundaries	islands	0.0698	0.724
cg05369142	94	chr3:46734995:46735009	hyper	0.0361	1	0.05	0.0486	2	chr3	46735008	46735010	+	ALS2CL	NA	islands	0.0196	0.75
cg11816841	94	chr3:46734995:46735009	hyper	0.0361	1	0.05	0.0486	2	chr3	46734994	46734996	+	ALS2CL	NA	islands	0.0299	0.863
cg00856997	95	chr4:2366103:2366485	hypo	0.0197	1	-0.12	-0.103	2	chr4	2366102	2366104	+	ZFYVE28	NA	shores	0.0716	0.685
cg02937671	95	chr4:2366103:2366485	hypo	0.0197	1	-0.12	-0.103	2	chr4	2366484	2366486	+	ZFYVE28	NA	islands	0.225	0.842
cg01340163	96	chr4:55990582:55990944	hypo	0.0334	1	-0.15	-0.133	2	chr4	55990581	55990583	-	KDR	introns	shores	0.167	0.759
cg25444386	96	chr4:55990582:55990944	hypo	0.0334	1	-0.15	-0.133	2	chr4	55990943	55990945	+	KDR	NA	shores	0.205	0.509
cg06736554	97	chr4:89378224:89378292	hypo	0.0455	1	-0.06	-0.0506	2	chr4	89378223	89378225	+	HERC5	promoters	islands,shores	-0.000661	0.992
cg15471079	97	chr4:89378224:89378292	hypo	0.0455	1	-0.06	-0.0506	2	chr4	89378291	89378293	+	HERC5	5UTRs,exons,firstexons	islands	-0.00676	0.988
cg04718185	98	chr5:1206645:1207046	hyper	0.0109	1	0.14	0.0762	2	chr5	1207045	1207047	+	SLC6A19	introns	islands,shores	0.0337	0.995
cg20706711	98	chr5:1206645:1207046	hyper	0.0109	1	0.14	0.0762	2	chr5	1206644	1206646	+	SLC6A19	introns	shores	-0.0355	0.0452
cg14629055	99	chr5:10562978:10563092	hypo	0.0299	1	-0.07	-0.0716	2	chr5	10562977	10562979	+	ANKRD33B	1to5kb	islands	0.0258	0.725
cg24718827	99	chr5:10562978:10563092	hypo	0.0299	1	-0.07	-0.0716	2	chr5	10563091	10563093	-	ANKRD33B	NA	islands	-0.0102	0.608
cg04092800	100	chr5:40681137:40681444	hypo	0.0145	1	-0.1	-0.0929	2	chr5	40681443	40681445	-	PTGER4	NA	islands	0.0188	0.967
cg05971966	100	chr5:40681137:40681444	hypo	0.0145	1	-0.1	-0.0929	2	chr5	40681136	40681138	-	PTGER4	NA	islands	0.00445	0.828
cg01819137	101	chr5:145719938:145720024	hyper	0.0118	1	0.32	0.2	2	chr5	145719937	145719939	-	CTC-359M8.1;POU4F3	NA	islands	-0.0116	0.935
cg20755170	101	chr5:145719938:145720024	hyper	0.0118	1	0.32	0.2	2	chr5	145720023	145720025	+	CTC-359M8.1;POU4F3	exons,exonintronboundaries,3UTRs	islands	-0.324	0.97
cg01753263	102	chr5:171879957:171880461	hypo	0.0193	1	-0.13	-0.103	2	chr5	171879956	171879958	+	SH3PXD2B	NA	shores	0.0882	0.315
cg05168015	102	chr5:171879957:171880461	hypo	0.0193	1	-0.13	-0.103	2	chr5	171880460	171880462	-	SH3PXD2B	introns	shores	0.157	0.972
cg15296538	103	chr5:178203432:178203469	hyper	0.0389	1	0.14	0.125	2	chr5	178203468	178203470	-	AACSP1	promoters,introns,intronexonboundaries	inter	-0.179	0.981
cg21473545	103	chr5:178203432:178203469	hyper	0.0389	1	0.14	0.125	2	chr5	178203431	178203433	+	AACSP1	NA	inter	-0.163	0.951
cg06651605	104	chr5:178209199:178209759	hyper	0.00808	1	0.23	0.158	2	chr5	178209758	178209760	+	AACSP1	NA	inter	-0.201	0.167
cg22765718	104	chr5:178209199:178209759	hyper	0.00808	1	0.23	0.158	2	chr5	178209198	178209200	+	AACSP1	NA	inter	-0.0846	0.787
cg06213964	105	chr6:21665800:21665905	hypo	0.0135	1	-0.13	-0.119	2	chr6	21665904	21665906	+	CASC15	promoters,1to5kb,introns	islands	-0.0572	0.993
cg07553475	105	chr6:21665800:21665905	hypo	0.0135	1	-0.13	-0.119	2	chr6	21665799	21665801	+	CASC15	promoters,1to5kb,introns	islands	-0.0207	0.909
cg03192536	106	chr6:27280603:27280722	hyper	0.0321	1	0.15	0.107	2	chr6	27280721	27280723	-	POM121L2	promoters	shores	-0.06	0.976
cg16927253	106	chr6:27280603:27280722	hyper	0.0321	1	0.15	0.107	2	chr6	27280602	27280604	+	POM121L2	NA	islands	-0.0755	0.993
cg05986052	107	chr7:6212481:6212576	hyper	0.0462	1	0.06	0.0492	2	chr7	6212575	6212577	+	CYTH3	NA	shores	-0.0603	0.951
cg14845272	107	chr7:6212481:6212576	hyper	0.0462	1	0.06	0.0492	2	chr7	6212480	6212482	+	CYTH3	NA	shores	-0.0264	0.992
cg03116258	108	chr7:27135147:27135214	hypo	0.0259	1	-0.19	-0.155	2	chr7	27135213	27135215	-	HOTAIRM1;HOTAIRM1_1;HOXA1	cds,exons,firstexons,exonintronboundaries	shores	0.0748	0.724
cg07450037	108	chr7:27135147:27135214	hypo	0.0259	1	-0.19	-0.155	2	chr7	27135146	27135148	-	HOTAIRM1;HOTAIRM1_1;HOXA1	cds,exons,firstexons,introns,intronexonboundaries,exonintronboundaries	shores	0.162	0.346
cg00431187	109	chr7:27161624:27161749	hypo	0.0103	1	-0.14	-0.141	2	chr7	27161748	27161750	+	HOXA-AS2;HOXA3	exons,introns,exonintronboundaries	shores	0.2	0.307
cg09798023	109	chr7:27161624:27161749	hypo	0.0103	1	-0.14	-0.141	2	chr7	27161623	27161625	-	HOXA-AS2;HOXA3	1to5kb,introns	shores	0.191	0.797
cg04284140	110	chr7:44163941:44163975	hypo	0.0227	1	-0.15	-0.142	2	chr7	44163974	44163976	-	POLD2	promoters	shores	0.157	0.612
cg19084479	110	chr7:44163941:44163975	hypo	0.0227	1	-0.15	-0.142	2	chr7	44163940	44163942	-	POLD2	promoters	shores	0.14	0.934
cg09901100	111	chr7:134866975:134867116	hypo	0.0429	1	-0.1	-0.0654	2	chr7	134867115	134867117	-	NA	intergenic	inter	0.0136	0.967
cg26548077	111	chr7:134866975:134867116	hypo	0.0429	1	-0.1	-0.0654	2	chr7	134866974	134866976	-	NA	intergenic	inter	-0.0199	0.992
cg06331595	112	chr7:141211627:141211956	hyper	0.0309	1	0.2	0.192	2	chr7	141211955	141211957	-	NA	intergenic	inter	-0.0867	0.969
cg16107322	112	chr7:141211627:141211956	hyper	0.0309	1	0.2	0.192	2	chr7	141211626	141211628	+	NA	intergenic	inter	-0.0982	0.991
cg23465685	113	chr7:155617333:155617398	hyper	0.0367	1	0.13	0.0977	2	chr7	155617332	155617334	-	NA	intergenic	inter	-0.0809	0.553
cg23726802	113	chr7:155617333:155617398	hyper	0.0367	1	0.13	0.0977	2	chr7	155617397	155617399	-	NA	intergenic	inter	0.0152	0.988
cg01998058	114	chr8:112482677:112482695	hypo	0.0209	1	-0.17	-0.156	2	chr8	112482694	112482696	+	RP11-1101K5.1	intergenic	inter	0.153	0.931
cg20362689	114	chr8:112482677:112482695	hypo	0.0209	1	-0.17	-0.156	2	chr8	112482676	112482678	+	RP11-1101K5.1	intergenic	inter	0.164	0.839
cg13495235	115	chr9:34379714:34379890	hyper	0.0256	1	0.22	0.19	2	chr9	34379713	34379715	+	C9orf24	NA	islands	-0.0765	0.994
cg13912930	115	chr9:34379714:34379890	hyper	0.0256	1	0.22	0.19	2	chr9	34379889	34379891	-	C9orf24	1to5kb,exons,introns,intronexonboundaries,3UTRs	islands	-0.189	0.919
cg01029347	116	chr14:77605789:77606594	hyper	0.00121	1	0.22	0.0588	4	chr14	77606334	77606336	+	RP11-463C8.4;RP11-463C8.7;TMEM63C;ZDHHC22	NA	islands	-0.0497	0.956
cg01494702	116	chr14:77605789:77606594	hyper	0.00121	1	0.22	0.0588	4	chr14	77606593	77606595	-	RP11-463C8.4;RP11-463C8.7;TMEM63C;ZDHHC22	introns	islands	-0.00236	0.979
cg09263164	116	chr14:77605789:77606594	hyper	0.00121	1	0.22	0.0588	4	chr14	77605788	77605790	+	RP11-463C8.4;RP11-463C8.7;TMEM63C;ZDHHC22	NA	shores	0.121	0.0568
cg18616862	116	chr14:77605789:77606594	hyper	0.00121	1	0.22	0.0588	4	chr14	77606067	77606069	+	RP11-463C8.4;RP11-463C8.7;TMEM63C;ZDHHC22	NA	islands	0.0269	0.847
cg00488829	117	chr19:41531634:41531976	hypo	1.86e-05	1	-0.21	-0.145	4	chr19	41531915	41531917	-	CYP2A7P1	exons,introns,intronexonboundaries,exonintronboundaries	islands	0.083	0.038
cg20630647	117	chr19:41531634:41531976	hypo	1.86e-05	1	-0.21	-0.145	4	chr19	41531804	41531806	+	CYP2A7P1	NA	islands,shores	0.188	0.915
cg24867122	117	chr19:41531634:41531976	hypo	1.86e-05	1	-0.21	-0.145	4	chr19	41531633	41531635	+	CYP2A7P1	NA	shores	0.093	0.858
cg27089200	117	chr19:41531634:41531976	hypo	1.86e-05	1	-0.21	-0.145	4	chr19	41531975	41531977	+	CYP2A7P1	NA	islands	0.126	0.548
cg05945661	118	chr5:77146796:77147651	hyper	7.06e-05	1	0.11	0.0736	4	chr5	77147650	77147652	+	TBCA	intergenic	islands	0.11	0.923
cg11012412	118	chr5:77146796:77147651	hyper	7.06e-05	1	0.11	0.0736	4	chr5	77147140	77147142	+	TBCA	intergenic	islands	-0.111	0.65
cg14167415	118	chr5:77146796:77147651	hyper	7.06e-05	1	0.11	0.0736	4	chr5	77146998	77147000	+	TBCA	intergenic	islands,shores	-0.0725	0.87
cg25438517	118	chr5:77146796:77147651	hyper	7.06e-05	1	0.11	0.0736	4	chr5	77146795	77146797	-	TBCA	intergenic	shores	-0.0358	0.811
cg09563851	119	chr17:38939673:38940132	hyper	0.00116	1	0.17	0.0967	4	chr17	38939795	38939797	+	KRT27	NA	shelves	-0.0469	0.749
cg10173723	119	chr17:38939673:38940132	hyper	0.00116	1	0.17	0.0967	4	chr17	38940117	38940119	+	KRT27	NA	inter	0.0176	0.859
cg14504826	119	chr17:38939673:38940132	hyper	0.00116	1	0.17	0.0967	4	chr17	38939672	38939674	+	KRT27	NA	shelves	-0.102	0.965
cg16488522	119	chr17:38939673:38940132	hyper	0.00116	1	0.17	0.0967	4	chr17	38940131	38940133	+	KRT27	NA	inter	0.0131	0.957
cg06967014	120	chr20:2384240:2384464	hypo	0.0113	1	-0.14	-0.0453	4	chr20	2384239	2384241	-	TGM6	NA	islands	-0.0127	0.992
cg09028935	120	chr20:2384240:2384464	hypo	0.0113	1	-0.14	-0.0453	4	chr20	2384463	2384465	+	TGM6	cds,exons,exonintronboundaries	shores	0.0405	0.991
cg13341864	120	chr20:2384240:2384464	hypo	0.0113	1	-0.14	-0.0453	4	chr20	2384434	2384436	-	TGM6	NA	islands	0.111	0.924
cg18396459	120	chr20:2384240:2384464	hypo	0.0113	1	-0.14	-0.0453	4	chr20	2384366	2384368	-	TGM6	NA	islands	-0.0635	0.993
cg08764758	121	chr17:33700180:33700295	hyper	0.00216	1	0.26	0.134	4	chr17	33700229	33700231	-	SLFN11	introns	shores	-0.108	0.997
cg12581244	121	chr17:33700180:33700295	hyper	0.00216	1	0.26	0.134	4	chr17	33700294	33700296	-	SLFN11	introns,exonintronboundaries	shores	-0.101	0.893
cg18411103	121	chr17:33700180:33700295	hyper	0.00216	1	0.26	0.134	4	chr17	33700254	33700256	+	SLFN11	NA	shores	-0.145	0.811
cg25054416	121	chr17:33700180:33700295	hyper	0.00216	1	0.26	0.134	4	chr17	33700179	33700181	+	SLFN11	NA	shores	-0.145	0.972
cg05852760	122	chr7:23507657:23508548	hypo	7.91e-05	1	-0.22	-0.167	4	chr7	23508223	23508225	-	IGF2BP3	introns,intronexonboundaries,exonintronboundaries	islands	0.18	0.00138
cg12935170	122	chr7:23507657:23508548	hypo	7.91e-05	1	-0.22	-0.167	4	chr7	23508188	23508190	+	IGF2BP3	NA	islands	0.221	0.0313
cg23991636	122	chr7:23507657:23508548	hypo	7.91e-05	1	-0.22	-0.167	4	chr7	23507656	23507658	-	IGF2BP3	introns	shores	0.19	0.414
cg25282783	122	chr7:23507657:23508548	hypo	7.91e-05	1	-0.22	-0.167	4	chr7	23508547	23508549	+	IGF2BP3	NA	islands	0.0868	0.889
cg10210369	123	chr15:90197924:90198526	hyper	0.00362	1	0.07	0.0509	4	chr15	90197923	90197925	-	KIF7	introns	shores	-0.0125	0.736
cg15939899	123	chr15:90197924:90198526	hyper	0.00362	1	0.07	0.0509	4	chr15	90198502	90198504	-	KIF7	introns,intronexonboundaries,exonintronboundaries	islands	0.0478	0.87
cg22690294	123	chr15:90197924:90198526	hyper	0.00362	1	0.07	0.0509	4	chr15	90198225	90198227	-	KIF7	introns	islands	0.0327	0.842
cg25047469	123	chr15:90197924:90198526	hyper	0.00362	1	0.07	0.0509	4	chr15	90198525	90198527	+	KIF7	NA	islands	0.0113	0.752
cg08577607	124	chr7:16625816:16626530	hypo	0.000429	1	-0.27	-0.133	4	chr7	16626529	16626531	-	AC005014.5	intergenic	islands	0.0421	0.596
cg15619673	124	chr7:16625816:16626530	hypo	0.000429	1	-0.27	-0.133	4	chr7	16625815	16625817	+	AC005014.5	intergenic	shores	0.00185	0.791
cg22526939	124	chr7:16625816:16626530	hypo	0.000429	1	-0.27	-0.133	4	chr7	16626223	16626225	+	AC005014.5	intergenic	islands	0.132	0.991
cg24231558	124	chr7:16625816:16626530	hypo	0.000429	1	-0.27	-0.133	4	chr7	16626325	16626327	+	AC005014.5	intergenic	islands	0.222	0.898
cg01089579	125	chr7:155914047:155914909	hyper	0.0005	1	0.11	0.0862	4	chr7	155914370	155914372	+	NA	intergenic	shores	-0.0795	0.117
cg01548142	125	chr7:155914047:155914909	hyper	0.0005	1	0.11	0.0862	4	chr7	155914872	155914874	+	NA	intergenic	shores	0.0202	0.104
cg01958372	125	chr7:155914047:155914909	hyper	0.0005	1	0.11	0.0862	4	chr7	155914908	155914910	-	NA	intergenic	shores	-0.0548	0.728
cg14186245	125	chr7:155914047:155914909	hyper	0.0005	1	0.11	0.0862	4	chr7	155914046	155914048	-	NA	intergenic	shores	-0.00388	0.754
cg00783553	126	chr1:7023495:7023864	hyper	0.000266	1	0.19	0.114	4	chr1	7023494	7023496	-	CAMTA1	NA	shores	0.00443	0.463
cg05966431	126	chr1:7023495:7023864	hyper	0.000266	1	0.19	0.114	4	chr1	7023863	7023865	-	CAMTA1	NA	shores	-0.0649	0.812
cg10557683	126	chr1:7023495:7023864	hyper	0.000266	1	0.19	0.114	4	chr1	7023624	7023626	+	CAMTA1	introns	shores	-0.0892	0.984
cg11517468	126	chr1:7023495:7023864	hyper	0.000266	1	0.19	0.114	4	chr1	7023783	7023785	+	CAMTA1	introns	shores	-0.0567	0.989
cg02072538	127	chr10:103326216:103326711	hyper	0.0021	1	0.18	0.11	4	chr10	103326309	103326311	-	NA	NA	islands	-0.0838	0.156
cg10081626	127	chr10:103326216:103326711	hyper	0.0021	1	0.18	0.11	4	chr10	103326215	103326217	-	NA	NA	shores	-0.121	0.346
cg11321030	127	chr10:103326216:103326711	hyper	0.0021	1	0.18	0.11	4	chr10	103326710	103326712	-	NA	NA	islands	0.0763	0.867
cg13984808	127	chr10:103326216:103326711	hyper	0.0021	1	0.18	0.11	4	chr10	103326372	103326374	-	NA	NA	islands	0.0144	0.905
cg00888801	128	chr5:140805681:140806126	hypo	0.00536	1	-0.17	-0.106	4	chr5	140806125	140806127	-	PCDHGA1;PCDHGA10;PCDHGA11;PCDHGA2;PCDHGA3;PCDHGA4;PCDHGA5;PCDHGA6;PCDHGA7;PCDHGA8;PCDHGA9;PCDHGB1;PCDHGB2;PCDHGB3;PCDHGB4;PCDHGB5;PCDHGB6;PCDHGB7;PCDHGB8P	NA	shores	0.105	0.395
cg05670472	128	chr5:140805681:140806126	hypo	0.00536	1	-0.17	-0.106	4	chr5	140805731	140805733	+	PCDHGA1;PCDHGA10;PCDHGA11;PCDHGA2;PCDHGA3;PCDHGA4;PCDHGA5;PCDHGA6;PCDHGA7;PCDHGA8;PCDHGA9;PCDHGB1;PCDHGB2;PCDHGB3;PCDHGB4;PCDHGB5;PCDHGB6;PCDHGB7;PCDHGB8P	promoters,1to5kb,introns	shores	-0.0367	0.99
cg14681511	128	chr5:140805681:140806126	hypo	0.00536	1	-0.17	-0.106	4	chr5	140805680	140805682	+	PCDHGA1;PCDHGA10;PCDHGA11;PCDHGA2;PCDHGA3;PCDHGA4;PCDHGA5;PCDHGA6;PCDHGA7;PCDHGA8;PCDHGA9;PCDHGB1;PCDHGB2;PCDHGB3;PCDHGB4;PCDHGB5;PCDHGB6;PCDHGB7;PCDHGB8P	promoters,1to5kb,introns	shores	-0.0493	0.875
cg16316394	128	chr5:140805681:140806126	hypo	0.00536	1	-0.17	-0.106	4	chr5	140805840	140805842	+	PCDHGA1;PCDHGA10;PCDHGA11;PCDHGA2;PCDHGA3;PCDHGA4;PCDHGA5;PCDHGA6;PCDHGA7;PCDHGA8;PCDHGA9;PCDHGB1;PCDHGB2;PCDHGB3;PCDHGB4;PCDHGB5;PCDHGB6;PCDHGB7;PCDHGB8P	promoters,1to5kb,introns	shores	0.042	0.863
cg07313064	129	chr7:55072042:55072617	hypo	0.00694	1	-0.13	-0.0893	4	chr7	55072616	55072618	-	NA	intergenic	islands	0.0271	0.675
cg12343106	129	chr7:55072042:55072617	hypo	0.00694	1	-0.13	-0.0893	4	chr7	55072406	55072408	-	NA	intergenic	islands	0.105	0.44
cg13490352	129	chr7:55072042:55072617	hypo	0.00694	1	-0.13	-0.0893	4	chr7	55072041	55072043	+	NA	intergenic	shores	0.0311	0.728
cg25866552	129	chr7:55072042:55072617	hypo	0.00694	1	-0.13	-0.0893	4	chr7	55072297	55072299	+	NA	intergenic	islands	0.056	0.703
cg03207574	130	chr10:25241260:25242031	hypo	9.03e-08	1	-0.24	-0.0272	6	chr10	25241259	25241261	+	PRTFDC1;RP11-165A20.3	NA	islands	-0.102	0.253
cg04180868	130	chr10:25241260:25242031	hypo	9.03e-08	1	-0.24	-0.0272	6	chr10	25241461	25241463	-	PRTFDC1;RP11-165A20.3	cds,exons,firstexons,intronexonboundaries,exonintronboundaries	islands	-0.0876	0.0046
cg04957198	130	chr10:25241260:25242031	hypo	9.03e-08	1	-0.24	-0.0272	6	chr10	25241882	25241884	-	PRTFDC1;RP11-165A20.3	promoters	islands	0.246	0.000891
cg05219131	130	chr10:25241260:25242031	hypo	9.03e-08	1	-0.24	-0.0272	6	chr10	25241884	25241886	-	PRTFDC1;RP11-165A20.3	promoters	islands	0.279	0.000178
cg09072120	130	chr10:25241260:25242031	hypo	9.03e-08	1	-0.24	-0.0272	6	chr10	25242030	25242032	+	PRTFDC1;RP11-165A20.3	NA	shores	0.193	0.00872
cg24676609	130	chr10:25241260:25242031	hypo	9.03e-08	1	-0.24	-0.0272	6	chr10	25241426	25241428	-	PRTFDC1;RP11-165A20.3	introns,intronexonboundaries,exonintronboundaries	islands	-0.132	0.00124
cg13133148	131	chr15:66789796:66790095	hyper	0.000431	1	0.16	0.0331	5	chr15	66790043	66790045	-	MIR4512;SNAPC5	cds,exons,firstexons,intronexonboundaries,exonintronboundaries	islands	0.00103	0.385
cg16787252	131	chr15:66789796:66790095	hyper	0.000431	1	0.16	0.0331	5	chr15	66789854	66789856	+	MIR4512;SNAPC5	NA	shores	-0.00624	0.85
cg17725477	131	chr15:66789796:66790095	hyper	0.000431	1	0.16	0.0331	5	chr15	66789795	66789797	+	MIR4512;SNAPC5	NA	shores	-0.0674	0.948
cg21931676	131	chr15:66789796:66790095	hyper	0.000431	1	0.16	0.0331	5	chr15	66790027	66790029	+	MIR4512;SNAPC5	NA	islands	-0.00107	0.977
cg21957546	131	chr15:66789796:66790095	hyper	0.000431	1	0.16	0.0331	5	chr15	66790094	66790096	+	MIR4512;SNAPC5	NA	islands	0.00373	0.635
cg02999224	132	chr14:23284518:23285365	hypo	1.9e-05	1	-0.11	-0.0866	4	chr14	23284558	23284560	+	SLC7A7	NA	inter	0.139	0.808
cg15070897	132	chr14:23284518:23285365	hypo	1.9e-05	1	-0.11	-0.0866	4	chr14	23284967	23284969	+	SLC7A7	NA	inter	0.12	0.708
cg18960218	132	chr14:23284518:23285365	hypo	1.9e-05	1	-0.11	-0.0866	4	chr14	23285364	23285366	+	SLC7A7	NA	inter	0.041	0.922
cg19872681	132	chr14:23284518:23285365	hypo	1.9e-05	1	-0.11	-0.0866	4	chr14	23284517	23284519	-	SLC7A7	introns,intronexonboundaries,exonintronboundaries	inter	0.0887	0.98
cg02394247	133	chr1:2836564:2836643	hypo	0.03	1	-0.09	-0.082	3	chr1	2836642	2836644	-	NA	intergenic	inter	0.142	0.326
cg04979216	133	chr1:2836564:2836643	hypo	0.03	1	-0.09	-0.082	3	chr1	2836590	2836592	-	NA	intergenic	inter	0.114	0.821
cg14836978	133	chr1:2836564:2836643	hypo	0.03	1	-0.09	-0.082	3	chr1	2836563	2836565	+	NA	intergenic	inter	0.124	0.919
cg03426423	134	chr1:4079006:4079286	hyper	0.00783	1	0.13	0.088	3	chr1	4079194	4079196	+	NA	intergenic	inter	-0.00298	0.765
cg08847614	134	chr1:4079006:4079286	hyper	0.00783	1	0.13	0.088	3	chr1	4079005	4079007	+	NA	intergenic	inter	-0.0998	0.579
cg18288558	134	chr1:4079006:4079286	hyper	0.00783	1	0.13	0.088	3	chr1	4079285	4079287	+	NA	intergenic	inter	-0.0509	0.956
cg11848563	135	chr1:63788424:63788557	hyper	0.035	1	0.04	0.0376	3	chr1	63788556	63788558	-	FOXD3;FOXD3-AS1	NA	islands	0.0346	0.994
cg12690148	135	chr1:63788424:63788557	hyper	0.035	1	0.04	0.0376	3	chr1	63788428	63788430	+	FOXD3;FOXD3-AS1	promoters	islands	0.0295	0.937
cg23620340	135	chr1:63788424:63788557	hyper	0.035	1	0.04	0.0376	3	chr1	63788423	63788425	+	FOXD3;FOXD3-AS1	promoters	islands	0.0219	0.846
cg10690677	136	chr1:87019145:87019355	hypo	0.0148	1	-0.1	-0.0684	3	chr1	87019174	87019176	-	CDCA4P2;CLCA4	NA	islands	0.033	0.913
cg25272394	136	chr1:87019145:87019355	hypo	0.0148	1	-0.1	-0.0684	3	chr1	87019354	87019356	+	CDCA4P2;CLCA4	introns	shores	0.0232	0.987
cg26310643	136	chr1:87019145:87019355	hypo	0.0148	1	-0.1	-0.0684	3	chr1	87019144	87019146	+	CDCA4P2;CLCA4	introns	islands	0.0437	0.991
cg11685510	137	chr1:113286397:113286757	hypo	0.00391	1	-0.16	-0.142	3	chr1	113286396	113286398	+	NA	intergenic	islands	0.0325	0.801
cg13060157	137	chr1:113286397:113286757	hypo	0.00391	1	-0.16	-0.142	3	chr1	113286609	113286611	+	NA	intergenic	islands	0.0379	0.003
cg22865470	137	chr1:113286397:113286757	hypo	0.00391	1	-0.16	-0.142	3	chr1	113286756	113286758	-	NA	intergenic	islands	0.0473	0.00222
cg11961255	138	chr1:155830264:155830477	hypo	0.0405	1	-0.17	-0.166	3	chr1	155830476	155830478	-	GON4L;SYT11	1to5kb	islands	0.129	0.66
cg16585911	138	chr1:155830264:155830477	hypo	0.0405	1	-0.17	-0.166	3	chr1	155830263	155830265	+	GON4L;SYT11	introns	islands	0.101	0.752
cg24712249	138	chr1:155830264:155830477	hypo	0.0405	1	-0.17	-0.166	3	chr1	155830293	155830295	+	GON4L;SYT11	introns	islands	0.125	0.477
cg01071265	139	chr1:160952126:160952703	hypo	0.0249	1	-0.12	-0.0634	3	chr1	160952650	160952652	-	NA	intergenic	inter	0.00505	0.982
cg02769145	139	chr1:160952126:160952703	hypo	0.0249	1	-0.12	-0.0634	3	chr1	160952125	160952127	-	NA	intergenic	inter	-0.0252	0.622
cg24645681	139	chr1:160952126:160952703	hypo	0.0249	1	-0.12	-0.0634	3	chr1	160952702	160952704	+	NA	intergenic	inter	-0.00353	0.956
cg00173141	140	chr1:210466024:210466211	hypo	0.0358	1	-0.17	-0.158	3	chr1	210466171	210466173	+	NA	intergenic	islands	0.0961	0.547
cg12030860	140	chr1:210466024:210466211	hypo	0.0358	1	-0.17	-0.158	3	chr1	210466023	210466025	+	NA	intergenic	islands	0.123	0.936
cg27185504	140	chr1:210466024:210466211	hypo	0.0358	1	-0.17	-0.158	3	chr1	210466210	210466212	-	NA	intergenic	islands	0.0701	0.0745
cg07240877	141	chr1:238648845:238649445	hypo	0.00982	1	-0.15	-0.14	3	chr1	238649444	238649446	+	LINC01139;RP11-177F15.1	NA	inter	0.189	0.927
cg16662846	141	chr1:238648845:238649445	hypo	0.00982	1	-0.15	-0.14	3	chr1	238648844	238648846	-	LINC01139;RP11-177F15.1	introns	inter	0.188	0.496
cg23570874	141	chr1:238648845:238649445	hypo	0.00982	1	-0.15	-0.14	3	chr1	238649425	238649427	+	LINC01139;RP11-177F15.1	NA	inter	0.151	0.993
cg05441518	142	chr10:1739346:1739665	hyper	0.00194	1	0.16	0.12	3	chr10	1739452	1739454	-	ADARB2	introns	shores	-0.106	0.507
cg11485894	142	chr10:1739346:1739665	hyper	0.00194	1	0.16	0.12	3	chr10	1739345	1739347	-	ADARB2	introns	shelves	-0.0965	0.848
cg13786326	142	chr10:1739346:1739665	hyper	0.00194	1	0.16	0.12	3	chr10	1739664	1739666	-	ADARB2	introns	shores	-0.0513	0.721
cg18731546	143	chr10:3023677:3023801	hyper	0.00351	1	0.2	0.155	3	chr10	3023725	3023727	+	NA	intergenic	inter	-0.129	0.764
cg22876659	143	chr10:3023677:3023801	hyper	0.00351	1	0.2	0.155	3	chr10	3023676	3023678	+	NA	intergenic	inter	-0.138	0.563
cg26869412	143	chr10:3023677:3023801	hyper	0.00351	1	0.2	0.155	3	chr10	3023800	3023802	+	NA	intergenic	inter	-0.152	0.00307
cg08234418	144	chr10:7376656:7376726	hypo	0.0424	1	-0.15	-0.12	3	chr10	7376725	7376727	-	SFMBT2	introns	inter	0.129	0.932
cg15129097	144	chr10:7376656:7376726	hypo	0.0424	1	-0.15	-0.12	3	chr10	7376698	7376700	-	SFMBT2	introns	inter	0.123	0.995
cg19343449	144	chr10:7376656:7376726	hypo	0.0424	1	-0.15	-0.12	3	chr10	7376655	7376657	+	SFMBT2	NA	inter	0.0795	0.504
cg04395798	145	chr10:42971251:42971732	hyper	0.000251	1	0.13	0.0822	3	chr10	42971731	42971733	+	CCNYL2;LINC00839	introns	islands	-0.00599	0.991
cg16633951	145	chr10:42971251:42971732	hyper	0.000251	1	0.13	0.0822	3	chr10	42971574	42971576	+	CCNYL2;LINC00839	introns,exonintronboundaries	islands	-0.0148	0.954
cg24399337	145	chr10:42971251:42971732	hyper	0.000251	1	0.13	0.0822	3	chr10	42971250	42971252	-	CCNYL2;LINC00839	1to5kb	islands	0.0118	0.679
cg07210187	146	chr10:78943401:78943634	hyper	0.0239	1	0.1	0.084	3	chr10	78943404	78943406	+	KCNMA1	NA	inter	-0.028	0.569
cg07464125	146	chr10:78943401:78943634	hyper	0.0239	1	0.1	0.084	3	chr10	78943633	78943635	+	KCNMA1	NA	inter	-0.0744	0.767
cg19027255	146	chr10:78943401:78943634	hyper	0.0239	1	0.1	0.084	3	chr10	78943400	78943402	+	KCNMA1	NA	inter	-0.0396	0.704
cg08763309	147	chr10:132959070:132959127	hyper	0.0168	1	0.13	0.12	3	chr10	132959101	132959103	+	TCERG1L	NA	inter	-0.133	0.458
cg25718735	147	chr10:132959070:132959127	hyper	0.0168	1	0.13	0.12	3	chr10	132959069	132959071	-	TCERG1L	exons,introns,exonintronboundaries	inter	-0.106	0.997
cg26202872	147	chr10:132959070:132959127	hyper	0.0168	1	0.13	0.12	3	chr10	132959126	132959128	-	TCERG1L	exons,introns,exonintronboundaries	inter	-0.14	0.697
cg14645017	148	chr10:132977221:132977408	hyper	0.00688	1	0.17	0.129	3	chr10	132977407	132977409	-	TCERG1L	introns	inter	-0.111	0.993
cg17911420	148	chr10:132977221:132977408	hyper	0.00688	1	0.17	0.129	3	chr10	132977264	132977266	-	TCERG1L	introns	inter	-0.168	0.939
cg23308184	148	chr10:132977221:132977408	hyper	0.00688	1	0.17	0.129	3	chr10	132977220	132977222	-	TCERG1L	introns	inter	-0.0947	0.842
cg12455797	149	chr10:133087013:133087135	hyper	0.00135	1	0.17	0.16	3	chr10	133087012	133087014	-	TCERG1L	introns	inter	-0.137	0.643
cg18327147	149	chr10:133087013:133087135	hyper	0.00135	1	0.17	0.16	3	chr10	133087110	133087112	-	TCERG1L	introns	inter	-0.14	0.955
cg26470482	149	chr10:133087013:133087135	hyper	0.00135	1	0.17	0.16	3	chr10	133087134	133087136	-	TCERG1L	introns	inter	-0.147	0.451
cg17657557	150	chr10:134978874:134979303	hyper	0.00874	1	0.14	0.0988	3	chr10	134979302	134979304	-	KNDC1	NA	shores	-0.058	0.868
cg24275437	150	chr10:134978874:134979303	hyper	0.00874	1	0.14	0.0988	3	chr10	134978873	134978875	+	KNDC1	1to5kb,introns	shores	-0.129	0.00942
cg24436466	150	chr10:134978874:134979303	hyper	0.00874	1	0.14	0.0988	3	chr10	134978996	134978998	+	KNDC1	1to5kb,introns	shores	-0.108	0.581
cg15904130	151	chr11:2922051:2922068	hypo	0.0281	1	-0.12	-0.0758	3	chr11	2922062	2922064	-	SLC22A18;SLC22A18AS	introns	shores	0.0244	0.876
cg22680591	151	chr11:2922051:2922068	hypo	0.0281	1	-0.12	-0.0758	3	chr11	2922050	2922052	+	SLC22A18;SLC22A18AS	1to5kb,introns	shores	0.0516	0.936
cg25073813	151	chr11:2922051:2922068	hypo	0.0281	1	-0.12	-0.0758	3	chr11	2922067	2922069	-	SLC22A18;SLC22A18AS	introns	shores	0.0723	0.692
cg10589249	152	chr11:64059453:64059594	hyper	0.0231	1	0.07	0.0625	3	chr11	64059478	64059480	+	KCNK4;RP11-783K16.10	promoters,introns,exonintronboundaries	islands	0.057	0.992
cg12929567	152	chr11:64059453:64059594	hyper	0.0231	1	0.07	0.0625	3	chr11	64059593	64059595	+	KCNK4;RP11-783K16.10	promoters,introns,exonintronboundaries	islands	0.044	0.822
cg14576565	152	chr11:64059453:64059594	hyper	0.0231	1	0.07	0.0625	3	chr11	64059452	64059454	+	KCNK4;RP11-783K16.10	promoters,introns,exonintronboundaries	islands	0.0374	0.843
cg02647408	153	chr11:88241594:88241946	hyper	0.00852	1	0.11	0.0957	3	chr11	88241593	88241595	-	GRM5;GRM5-AS1	exons,3UTRs	shores	-0.0869	0.677
cg02928699	153	chr11:88241594:88241946	hyper	0.00852	1	0.11	0.0957	3	chr11	88241945	88241947	+	GRM5;GRM5-AS1	exons,firstexons,exonintronboundaries	islands	-0.117	0.544
cg26801014	153	chr11:88241594:88241946	hyper	0.00852	1	0.11	0.0957	3	chr11	88241768	88241770	-	GRM5;GRM5-AS1	cds,exons	islands	-0.105	0.97
cg04085822	154	chr16:2521473:2521840	hyper	0.00892	1	0.09	0.0747	3	chr16	2521839	2521841	+	NTN3	1to5kb,cds,exons,firstexons	islands	0.054	0.992
cg12258919	154	chr16:2521473:2521840	hyper	0.00892	1	0.09	0.0747	3	chr16	2521472	2521474	-	NTN3	NA	islands	0.0455	0.974
cg22536398	154	chr16:2521473:2521840	hyper	0.00892	1	0.09	0.0747	3	chr16	2521658	2521660	+	NTN3	1to5kb,5UTRs,exons,firstexons	islands	0.0486	0.576
cg00499781	155	chr16:7568053:7568364	hypo	0.00991	1	-0.18	-0.146	3	chr16	7568363	7568365	-	RBFOX1	NA	islands	0.0916	0.631
cg06844984	155	chr16:7568053:7568364	hypo	0.00991	1	-0.18	-0.146	3	chr16	7568052	7568054	+	RBFOX1	introns,intronexonboundaries	shores	0.138	0.197
cg26488009	155	chr16:7568053:7568364	hypo	0.00991	1	-0.18	-0.146	3	chr16	7568266	7568268	-	RBFOX1	NA	islands	0.213	0.243
cg00403955	156	chr16:11680241:11680400	hypo	0.0339	1	-0.07	-0.0272	3	chr16	11680240	11680242	-	LITAF	promoters,introns,intronexonboundaries	islands	0.0192	0.964
cg07439791	156	chr16:11680241:11680400	hypo	0.0339	1	-0.07	-0.0272	3	chr16	11680399	11680401	+	LITAF	NA	islands	0.00464	0.821
cg08268266	156	chr16:11680241:11680400	hypo	0.0339	1	-0.07	-0.0272	3	chr16	11680283	11680285	+	LITAF	NA	islands	-0.0235	0.88
cg02288819	157	chr16:54542167:54542303	hypo	0.0404	1	-0.1	-0.0618	3	chr16	54542293	54542295	-	NA	intergenic	inter	-0.00832	0.783
cg04773333	157	chr16:54542167:54542303	hypo	0.0404	1	-0.1	-0.0618	3	chr16	54542166	54542168	-	NA	intergenic	inter	0.058	0.981
cg09894631	157	chr16:54542167:54542303	hypo	0.0404	1	-0.1	-0.0618	3	chr16	54542302	54542304	-	NA	intergenic	inter	0.00848	0.959
cg04682862	158	chr16:66304367:66304585	hyper	0.0258	1	0.07	0.0568	3	chr16	66304366	66304368	+	NA	intergenic	islands	0.00104	0.888
cg07984256	158	chr16:66304367:66304585	hyper	0.0258	1	0.07	0.0568	3	chr16	66304437	66304439	+	NA	intergenic	islands	0.00531	0.774
cg08859513	158	chr16:66304367:66304585	hyper	0.0258	1	0.07	0.0568	3	chr16	66304584	66304586	-	NA	intergenic	islands	-0.00242	0.955
cg03024660	159	chr16:84650202:84650415	hypo	0.0107	1	-0.12	-0.0982	3	chr16	84650414	84650416	+	COTL1	NA	shores	0.0316	0.858
cg03892543	159	chr16:84650202:84650415	hypo	0.0107	1	-0.12	-0.0982	3	chr16	84650329	84650331	+	COTL1	NA	shores	0.0334	0.995
cg07964754	159	chr16:84650202:84650415	hypo	0.0107	1	-0.12	-0.0982	3	chr16	84650201	84650203	-	COTL1	introns	shores	0.0988	0.707
cg01229452	160	chr17:7350001:7350282	hyper	0.0476	1	0.07	0.0564	3	chr17	7350281	7350283	+	CHRNB1	introns,intronexonboundaries,exonintronboundaries	shores	-0.00154	0.361
cg17107156	160	chr17:7350001:7350282	hyper	0.0476	1	0.07	0.0564	3	chr17	7350243	7350245	-	CHRNB1	NA	shores	-0.0458	0.782
cg21132352	160	chr17:7350001:7350282	hyper	0.0476	1	0.07	0.0564	3	chr17	7350000	7350002	-	CHRNB1	NA	shores	-0.0723	0.89
cg06759255	161	chr17:7758854:7759140	hyper	0.0365	1	0.22	0.127	3	chr17	7759059	7759061	+	TMEM88	1to5kb,exons,3UTRs	shores	-0.0495	0.964
cg17977470	161	chr17:7758854:7759140	hyper	0.0365	1	0.22	0.127	3	chr17	7758853	7758855	-	TMEM88	NA	islands	-0.246	0.212
cg21969795	161	chr17:7758854:7759140	hyper	0.0365	1	0.22	0.127	3	chr17	7759139	7759141	-	TMEM88	NA	shores	-0.132	0.436
cg05032848	162	chr17:33390736:33390854	hypo	0.0261	1	-0.1	-0.0929	3	chr17	33390853	33390855	-	RAD51L3-RFFL;RFFL	promoters,introns,intronexonboundaries	inter	0.016	0.976
cg18710162	162	chr17:33390736:33390854	hypo	0.0261	1	-0.1	-0.0929	3	chr17	33390807	33390809	+	RAD51L3-RFFL;RFFL	NA	inter	0.023	0.778
cg21870038	162	chr17:33390736:33390854	hypo	0.0261	1	-0.1	-0.0929	3	chr17	33390735	33390737	+	RAD51L3-RFFL;RFFL	NA	inter	0.0229	0.652
cg11645674	163	chr17:56401623:56401800	hyper	0.0428	1	0.13	0.112	3	chr17	56401799	56401801	+	BZRAP1;BZRAP1-AS1	1to5kb	islands	0.0389	0.333
cg16723994	163	chr17:56401623:56401800	hyper	0.0428	1	0.13	0.112	3	chr17	56401622	56401624	-	BZRAP1;BZRAP1-AS1	introns	shores	-0.0202	0.661
cg17525495	163	chr17:56401623:56401800	hyper	0.0428	1	0.13	0.112	3	chr17	56401733	56401735	+	BZRAP1;BZRAP1-AS1	1to5kb	islands	0.072	0.526
cg09682649	164	chr17:76851838:76851962	hyper	0.0166	1	0.12	0.0955	3	chr17	76851837	76851839	-	RP11-323N12.5;TIMP2	cds,exons,intronexonboundaries	islands	-0.0681	0.594
cg13530679	164	chr17:76851838:76851962	hyper	0.0166	1	0.12	0.0955	3	chr17	76851961	76851963	+	TIMP2	NA	islands	-0.106	0.992
cg26017754	164	chr17:76851838:76851962	hyper	0.0166	1	0.12	0.0955	3	chr17	76851858	76851860	+	RP11-323N12.5;TIMP2	NA	islands	-0.102	0.983
cg03705926	165	chr19:6740812:6740952	hyper	0.0305	1	0.09	0.0872	3	chr19	6740951	6740953	+	TRIP10	introns,intronexonboundaries,exonintronboundaries	islands	0.0438	0.971
cg13341720	165	chr19:6740812:6740952	hyper	0.0305	1	0.09	0.0872	3	chr19	6740887	6740889	-	TRIP10	1to5kb	islands	0.035	0.98
cg22076972	165	chr19:6740812:6740952	hyper	0.0305	1	0.09	0.0872	3	chr19	6740811	6740813	+	TRIP10	introns	islands	0.0381	0.0434
cg21305471	166	chr19:58239135:58239424	hyper	0.0183	1	0.14	0.0871	3	chr19	58239221	58239223	+	AC003006.7;ZNF671	introns	shores	0.0146	0.937
cg22001557	166	chr19:58239135:58239424	hyper	0.0183	1	0.14	0.0871	3	chr19	58239423	58239425	+	AC003006.7;ZNF671	introns	shores	0.00412	0.825
cg24016939	166	chr19:58239135:58239424	hyper	0.0183	1	0.14	0.0871	3	chr19	58239134	58239136	+	AC003006.7;ZNF671	introns	shores	0.0101	0.84
cg15128312	167	chr19:58627492:58627987	hypo	0.0291	1	-0.14	-0.106	3	chr19	58627858	58627860	-	ZSCAN18	introns	shores	0.1	0.486
cg25972591	167	chr19:58627492:58627987	hypo	0.0291	1	-0.14	-0.106	3	chr19	58627986	58627988	-	ZSCAN18	introns	shores	0.0884	0.542
cg26368011	167	chr19:58627492:58627987	hypo	0.0291	1	-0.14	-0.106	3	chr19	58627491	58627493	+	ZSCAN18	NA	shores	0.0909	0.686
cg19480775	168	chr2:4600947:4601053	hypo	0.0415	1	-0.14	-0.108	3	chr2	4600972	4600974	+	NA	intergenic	inter	0.0979	0.648
cg22013195	168	chr2:4600947:4601053	hypo	0.0415	1	-0.14	-0.108	3	chr2	4601052	4601054	-	NA	intergenic	inter	0.0849	0.96
cg26851570	168	chr2:4600947:4601053	hypo	0.0415	1	-0.14	-0.108	3	chr2	4600946	4600948	+	NA	intergenic	inter	0.0632	0.477
cg08165221	169	chr2:5833017:5833195	hyper	0.037	1	0.13	0.117	3	chr2	5833016	5833018	-	LINC01248;SOX11	NA	islands	-0.0642	0.893
cg18863333	169	chr2:5833017:5833195	hyper	0.037	1	0.13	0.117	3	chr2	5833194	5833196	-	SOX11	NA	islands	-0.0418	0.997
cg20008332	169	chr2:5833017:5833195	hyper	0.037	1	0.13	0.117	3	chr2	5833168	5833170	-	SOX11	NA	islands	-0.0588	0.995
cg05604112	170	chr2:38893161:38893251	hyper	0.0481	1	0.15	0.123	3	chr2	38893236	38893238	+	GALM	5UTRs,exons,firstexons	inter	-0.0623	0.537
cg08308459	170	chr2:38893161:38893251	hyper	0.0481	1	0.15	0.123	3	chr2	38893160	38893162	-	GALM	NA	inter	-0.0241	0.778
cg23643435	170	chr2:38893161:38893251	hyper	0.0481	1	0.15	0.123	3	chr2	38893250	38893252	-	GALM	NA	inter	-0.0549	0.383
cg00445126	171	chr2:63275868:63276010	hyper	0.0226	1	0.07	0.0548	3	chr2	63276009	63276011	-	AC009501.4;OTX1	promoters,1to5kb	islands	-0.0986	0.672
cg13433250	171	chr2:63275868:63276010	hyper	0.0226	1	0.07	0.0548	3	chr2	63275953	63275955	+	AC009501.4;OTX1	1to5kb	islands	-0.0787	0.167
cg18126442	171	chr2:63275868:63276010	hyper	0.0226	1	0.07	0.0548	3	chr2	63275867	63275869	-	AC009501.4;OTX1	promoters,1to5kb	islands	-0.0861	0.526
cg01381109	172	chr2:96054917:96055142	hyper	0.0436	1	0.13	0.0733	3	chr2	96054916	96054918	-	NA	intergenic	islands	-0.0414	0.95
cg06179606	172	chr2:96054917:96055142	hyper	0.0436	1	0.13	0.0733	3	chr2	96055141	96055143	-	NA	intergenic	islands	-0.00319	0.735
cg13400203	172	chr2:96054917:96055142	hyper	0.0436	1	0.13	0.0733	3	chr2	96055059	96055061	+	NA	intergenic	islands	-0.0113	0.773
cg03020006	173	chr2:202483704:202483868	hypo	0.0342	1	-0.14	-0.119	3	chr2	202483739	202483741	+	ALS2CR11	NA	islands	0.18	0.82
cg04411541	173	chr2:202483704:202483868	hypo	0.0342	1	-0.14	-0.119	3	chr2	202483867	202483869	+	ALS2CR11	NA	islands	0.127	0.0494
cg04983151	173	chr2:202483704:202483868	hypo	0.0342	1	-0.14	-0.119	3	chr2	202483703	202483705	+	ALS2CR11	NA	islands	0.175	0.444
cg13519373	174	chr2:219030752:219030898	hyper	0.0129	1	0.13	0.114	3	chr2	219030897	219030899	+	CXCR1	NA	inter	-0.0821	0.775
cg15768138	174	chr2:219030752:219030898	hyper	0.0129	1	0.13	0.114	3	chr2	219030751	219030753	-	CXCR1	promoters,introns	inter	-0.0856	0.474
cg15908708	174	chr2:219030752:219030898	hyper	0.0129	1	0.13	0.114	3	chr2	219030829	219030831	+	CXCR1	NA	inter	-0.119	0.839
cg06033738	175	chr20:20350367:20350813	hyper	0.0321	1	0.11	0.0983	3	chr20	20350366	20350368	-	INSM1	NA	islands	-0.0572	0.906
cg07047570	175	chr20:20350367:20350813	hyper	0.0321	1	0.11	0.0983	3	chr20	20350812	20350814	-	INSM1	NA	shores	-0.11	0.987
cg09062550	175	chr20:20350367:20350813	hyper	0.0321	1	0.11	0.0983	3	chr20	20350480	20350482	-	INSM1	NA	islands	-0.0808	0.893
cg02497758	176	chr20:39317034:39317482	hyper	0.0131	1	0.15	0.1	3	chr20	39317193	39317195	-	MAFB	cds,exons,firstexons	islands	-0.0997	0.959
cg16844989	176	chr20:39317034:39317482	hyper	0.0131	1	0.15	0.1	3	chr20	39317481	39317483	+	MAFB	NA	islands	0.0045	0.905
cg24033330	176	chr20:39317034:39317482	hyper	0.0131	1	0.15	0.1	3	chr20	39317033	39317035	+	MAFB	NA	islands	-0.146	0.832
cg01880463	177	chr20:45179345:45179413	hypo	0.0499	1	-0.07	-0.0634	3	chr20	45179412	45179414	+	OCSTAMP	NA	inter	0.0583	0.216
cg17775490	177	chr20:45179345:45179413	hypo	0.0499	1	-0.07	-0.0634	3	chr20	45179353	45179355	-	OCSTAMP	promoters,intronexonboundaries,exonintronboundaries	inter	0.0343	0.825
cg17801864	177	chr20:45179345:45179413	hypo	0.0499	1	-0.07	-0.0634	3	chr20	45179344	45179346	+	OCSTAMP	NA	inter	0.0326	0.991
cg04660147	178	chr20:62716332:62716485	hyper	0.0417	1	0.09	0.0598	3	chr20	62716442	62716444	+	LKAAEAR1;OPRL1	5UTRs,exons,firstexons,introns,exonintronboundaries	islands	0.0173	0.853
cg13277040	178	chr20:62716332:62716485	hyper	0.0417	1	0.09	0.0598	3	chr20	62716331	62716333	+	LKAAEAR1;OPRL1	promoters,introns,exonintronboundaries	islands	-0.0592	0.319
cg17454746	178	chr20:62716332:62716485	hyper	0.0417	1	0.09	0.0598	3	chr20	62716484	62716486	+	LKAAEAR1;OPRL1	5UTRs,exons,firstexons,introns,exonintronboundaries	islands	0.0163	0.825
cg06515159	179	chr21:34400659:34401201	hypo	0.0031	1	-0.24	-0.216	3	chr21	34400658	34400660	-	AP000282.2;OLIG2	NA	shores	0.173	0.234
cg10364942	179	chr21:34400659:34401201	hypo	0.0031	1	-0.24	-0.216	3	chr21	34401200	34401202	+	AP000282.2;OLIG2	exons,3UTRs	shores	0.176	0.4
cg25661973	179	chr21:34400659:34401201	hypo	0.0031	1	-0.24	-0.216	3	chr21	34400732	34400734	+	AP000282.2;OLIG2	exons,3UTRs	shores	0.17	0.0464
cg00115040	180	chr22:22011917:22012035	hyper	0.0454	1	0.12	0.0765	3	chr22	22011916	22011918	+	PPIL2	intergenic	islands	0.0319	0.362
cg22539985	180	chr22:22011917:22012035	hyper	0.0454	1	0.12	0.0765	3	chr22	22011942	22011944	-	PPIL2	intergenic	islands	0.0219	0.672
cg27510503	180	chr22:22011917:22012035	hyper	0.0454	1	0.12	0.0765	3	chr22	22012034	22012036	-	PPIL2	intergenic	islands	-0.00113	0.996
cg01791232	181	chr22:29469461:29469719	hyper	0.00587	1	0.16	0.0932	3	chr22	29469489	29469491	-	KREMEN1;chr22-38_28785274-29006793.1	NA	islands	-0.0419	0.186
cg08048137	181	chr22:29469461:29469719	hyper	0.00587	1	0.16	0.0932	3	chr22	29469718	29469720	-	KREMEN1;chr22-38_28785274-29006793.1	NA	islands	-0.081	0.735
cg09905475	181	chr22:29469461:29469719	hyper	0.00587	1	0.16	0.0932	3	chr22	29469460	29469462	-	KREMEN1;chr22-38_28785274-29006793.1	NA	islands	-0.00531	0.992
cg05471523	182	chr3:43935671:43936093	hypo	0.00338	1	-0.24	-0.235	3	chr3	43936092	43936094	-	NA	intergenic	inter	0.239	0.000785
cg18784420	182	chr3:43935671:43936093	hypo	0.00338	1	-0.24	-0.235	3	chr3	43936031	43936033	-	NA	intergenic	inter	0.202	0.385
cg25939181	182	chr3:43935671:43936093	hypo	0.00338	1	-0.24	-0.235	3	chr3	43935670	43935672	-	NA	intergenic	inter	0.193	0.564
cg06792262	183	chr3:44622596:44622865	hypo	0.0265	1	-0.12	-0.102	3	chr3	44622595	44622597	-	MPRIPP1;RP11-944L7.4;RP11-944L7.5;ZKSCAN7;ZNF660	NA	islands	0.131	0.58
cg10265740	183	chr3:44622596:44622865	hypo	0.0265	1	-0.12	-0.102	3	chr3	44622864	44622866	-	MPRIPP1;RP11-944L7.4;RP11-944L7.5;ZKSCAN7;ZNF660	NA	islands	0.0733	0.572
cg22502448	183	chr3:44622596:44622865	hypo	0.0265	1	-0.12	-0.102	3	chr3	44622830	44622832	-	MPRIPP1;RP11-944L7.4;RP11-944L7.5;ZKSCAN7;ZNF660	NA	islands	0.159	0.62
cg00191178	184	chr3:74662850:74663024	hyper	0.0161	1	0.18	0.149	3	chr3	74663023	74663025	-	NA	intergenic	shores	-0.136	0.888
cg11361636	184	chr3:74662850:74663024	hyper	0.0161	1	0.18	0.149	3	chr3	74662849	74662851	+	NA	intergenic	shores	-0.116	0.133
cg23170439	184	chr3:74662850:74663024	hyper	0.0161	1	0.18	0.149	3	chr3	74662981	74662983	+	NA	intergenic	shores	-0.108	0.732
cg08991643	185	chr3:194014745:194015171	hypo	0.0165	1	-0.16	-0.133	3	chr3	194014927	194014929	-	LINC00887	intergenic	islands	0.163	0.886
cg11324650	185	chr3:194014745:194015171	hypo	0.0165	1	-0.16	-0.133	3	chr3	194014744	194014746	-	LINC00887	intergenic	islands	0.214	0.183
cg12155036	185	chr3:194014745:194015171	hypo	0.0165	1	-0.16	-0.133	3	chr3	194015170	194015172	-	LINC00887	intergenic	shores	0.148	0.502
cg03966785	186	chr4:55097420:55097576	hypo	0.0287	1	-0.21	-0.147	3	chr4	55097475	55097477	+	FIP1L1;PDGFRA	introns	islands	0.159	4.25e-05
cg10492953	186	chr4:55097420:55097576	hypo	0.0287	1	-0.21	-0.147	3	chr4	55097419	55097421	+	FIP1L1;PDGFRA	introns	islands	0.119	0.000837
cg23209990	186	chr4:55097420:55097576	hypo	0.0287	1	-0.21	-0.147	3	chr4	55097575	55097577	-	FIP1L1;PDGFRA	NA	islands	0.0859	0
cg05068452	187	chr4:115520616:115521241	hypo	0.0018	1	-0.24	-0.14	3	chr4	115521240	115521242	-	UGT8	NA	shores	-0.0378	0.968
cg15061981	187	chr4:115520616:115521241	hypo	0.0018	1	-0.24	-0.14	3	chr4	115520615	115520617	+	UGT8	introns	islands	0.0845	0.516
cg17125267	187	chr4:115520616:115521241	hypo	0.0018	1	-0.24	-0.14	3	chr4	115520930	115520932	-	UGT8	NA	islands	0.0301	0.856
cg20232746	188	chr4:174440471:174440681	hypo	0.00476	1	-0.13	-0.121	3	chr4	174440597	174440599	+	NA	intergenic	shores	0.115	0.901
cg23291886	188	chr4:174440471:174440681	hypo	0.00476	1	-0.13	-0.121	3	chr4	174440680	174440682	-	NA	intergenic	shores	0.136	0.342
cg26606286	188	chr4:174440471:174440681	hypo	0.00476	1	-0.13	-0.121	3	chr4	174440470	174440472	-	NA	intergenic	shores	0.126	0.604
cg18753646	189	chr4:187219538:187219978	hypo	0.0306	1	-0.17	-0.112	3	chr4	187219537	187219539	+	F11-AS1	NA	islands	-0.0251	0.911
cg24549659	189	chr4:187219538:187219978	hypo	0.0306	1	-0.17	-0.112	3	chr4	187219642	187219644	+	F11-AS1	NA	islands	0.103	0.802
cg25503913	189	chr4:187219538:187219978	hypo	0.0306	1	-0.17	-0.112	3	chr4	187219977	187219979	-	F11-AS1	introns	shores	0.0375	0.982
cg00107916	190	chr5:3188066:3188191	hyper	0.0413	1	0.16	0.127	3	chr5	3188065	3188067	-	NA	intergenic	shores	-0.0623	0.494
cg01086526	190	chr5:3188066:3188191	hyper	0.0413	1	0.16	0.127	3	chr5	3188190	3188192	+	NA	intergenic	islands	-0.107	0.522
cg18472159	190	chr5:3188066:3188191	hyper	0.0413	1	0.16	0.127	3	chr5	3188171	3188173	+	NA	intergenic	islands	-0.0838	0.0337
cg06213287	191	chr5:96478495:96478573	hypo	0.0226	1	-0.17	-0.141	3	chr5	96478494	96478496	+	CTD-2215E18.1;LIX1	NA	inter	0.102	0.313
cg09551613	191	chr5:96478495:96478573	hypo	0.0226	1	-0.17	-0.141	3	chr5	96478513	96478515	+	CTD-2215E18.1;LIX1	NA	inter	0.172	0.166
cg21330700	191	chr5:96478495:96478573	hypo	0.0226	1	-0.17	-0.141	3	chr5	96478572	96478574	+	CTD-2215E18.1;LIX1	NA	inter	0.0855	0.514
cg04261952	192	chr5:133801528:133801741	hyper	0.0252	1	0.06	0.0525	3	chr5	133801740	133801742	-	AC005355.1	intergenic	islands	0.0471	0.803
cg21536585	192	chr5:133801528:133801741	hyper	0.0252	1	0.06	0.0525	3	chr5	133801527	133801529	+	AC005355.1	intergenic	islands	0.0409	0.694
cg25461827	192	chr5:133801528:133801741	hyper	0.0252	1	0.06	0.0525	3	chr5	133801681	133801683	-	AC005355.1	intergenic	islands	0.039	0.961
cg08955941	193	chr5:140420475:140420518	hypo	0.0321	1	-0.09	-0.0552	3	chr5	140420501	140420503	+	NA	intergenic	inter	0.0906	0.921
cg15534561	193	chr5:140420475:140420518	hypo	0.0321	1	-0.09	-0.0552	3	chr5	140420517	140420519	-	NA	intergenic	inter	0.0461	0.641
cg16259229	193	chr5:140420475:140420518	hypo	0.0321	1	-0.09	-0.0552	3	chr5	140420474	140420476	+	NA	intergenic	inter	0.0736	0.725
cg06884199	194	chr5:174120078:174120335	hyper	0.027	1	0.15	0.131	3	chr5	174120334	174120336	+	NA	intergenic	inter	-0.0365	0.901
cg17339488	194	chr5:174120078:174120335	hyper	0.027	1	0.15	0.131	3	chr5	174120119	174120121	-	NA	intergenic	inter	-0.223	0.789
cg27615363	194	chr5:174120078:174120335	hyper	0.027	1	0.15	0.131	3	chr5	174120077	174120079	-	NA	intergenic	inter	-0.0676	0.979
cg08732919	195	chr5:180581301:180581315	hypo	0.0287	1	-0.13	-0.101	3	chr5	180581300	180581302	+	OR2V2	promoters	inter	0.0524	0.867
cg11360149	195	chr5:180581301:180581315	hypo	0.0287	1	-0.13	-0.101	3	chr5	180581314	180581316	+	OR2V2	promoters	inter	0.0232	0.77
cg17451404	195	chr5:180581301:180581315	hypo	0.0287	1	-0.13	-0.101	3	chr5	180581310	180581312	+	OR2V2	promoters	inter	-0.0198	0.868
cg15152149	196	chr6:2842005:2842146	hyper	0.0482	1	0.06	0.0218	3	chr6	2842138	2842140	+	SERPINB1	NA	islands	0.0582	0.000322
cg15199326	196	chr6:2842005:2842146	hyper	0.0482	1	0.06	0.0218	3	chr6	2842004	2842006	+	SERPINB1	NA	islands	0.0189	0.806
cg19349369	196	chr6:2842005:2842146	hyper	0.0482	1	0.06	0.0218	3	chr6	2842145	2842147	+	SERPINB1	NA	islands	0.0214	0.786
cg03707308	197	chr6:6002032:6002766	hypo	0.0351	1	-0.09	-0.0742	3	chr6	6002765	6002767	-	NRN1	introns,intronexonboundaries,exonintronboundaries	islands	-0.019	0.458
cg17658634	197	chr6:6002032:6002766	hypo	0.0351	1	-0.09	-0.0742	3	chr6	6002542	6002544	-	NRN1	introns,intronexonboundaries,exonintronboundaries	islands	-0.00601	0.749
cg20904489	197	chr6:6002032:6002766	hypo	0.0351	1	-0.09	-0.0742	3	chr6	6002031	6002033	-	NRN1	introns	shores	0.0157	0.809
cg08333858	198	chr6:6058413:6058663	hyper	0.0174	1	0.19	0.142	3	chr6	6058412	6058414	+	NA	intergenic	islands	-0.111	0.0222
cg16989143	198	chr6:6058413:6058663	hyper	0.0174	1	0.19	0.142	3	chr6	6058662	6058664	-	NA	intergenic	islands	-0.102	0.0301
cg17620300	198	chr6:6058413:6058663	hyper	0.0174	1	0.19	0.142	3	chr6	6058562	6058564	+	NA	intergenic	islands	-0.0994	0.884
cg13003513	199	chr7:3074405:3074642	hyper	0.00471	1	0.11	0.081	3	chr7	3074532	3074534	+	CARD11	NA	inter	-0.0905	0.458
cg19460453	199	chr7:3074405:3074642	hyper	0.00471	1	0.11	0.081	3	chr7	3074404	3074406	+	CARD11	NA	inter	-0.0967	0.815
cg24572400	199	chr7:3074405:3074642	hyper	0.00471	1	0.11	0.081	3	chr7	3074641	3074643	+	CARD11	NA	inter	-0.035	0.45
cg04406873	200	chr7:65509382:65509578	hypo	0.021	1	-0.15	-0.135	3	chr7	65509571	65509573	-	NA	intergenic	islands	0.0781	0.597
cg15652178	200	chr7:65509382:65509578	hypo	0.021	1	-0.15	-0.135	3	chr7	65509577	65509579	-	NA	intergenic	islands	0.0198	0.726
cg22864337	200	chr7:65509382:65509578	hypo	0.021	1	-0.15	-0.135	3	chr7	65509381	65509383	-	NA	intergenic	islands	0.0343	0.743
cg05295082	201	chr7:155916902:155917159	hyper	0.0282	1	0.11	0.0846	3	chr7	155916901	155916903	-	NA	intergenic	shores	-0.0367	0.992
cg12620706	201	chr7:155916902:155917159	hyper	0.0282	1	0.11	0.0846	3	chr7	155917158	155917160	-	NA	intergenic	shores	-0.0554	0.798
cg13626639	201	chr7:155916902:155917159	hyper	0.0282	1	0.11	0.0846	3	chr7	155917037	155917039	-	NA	intergenic	shores	-0.0216	0.794
cg09461420	202	chr7:155996361:155996597	hyper	0.0213	1	0.15	0.1	3	chr7	155996360	155996362	+	NA	intergenic	inter	-0.104	0.658
cg12281701	202	chr7:155996361:155996597	hyper	0.0213	1	0.15	0.1	3	chr7	155996596	155996598	-	NA	intergenic	inter	-0.0372	0.802
cg22033936	202	chr7:155996361:155996597	hyper	0.0213	1	0.15	0.1	3	chr7	155996483	155996485	+	NA	intergenic	inter	0.0166	0.139
cg09810466	203	chr8:11843807:11843971	hyper	0.00289	1	0.13	0.103	3	chr8	11843806	11843808	+	NA	intergenic	inter	0.0485	0.771
cg10805511	203	chr8:11843807:11843971	hyper	0.00289	1	0.13	0.103	3	chr8	11843815	11843817	+	NA	intergenic	inter	0.037	0.196
cg26001178	203	chr8:11843807:11843971	hyper	0.00289	1	0.13	0.103	3	chr8	11843970	11843972	-	NA	intergenic	inter	0.0638	0.921
cg03206569	204	chr8:27779092:27779402	hypo	0.0431	1	-0.12	-0.0948	3	chr8	27779401	27779403	-	SCARA5	cds,exons,introns	islands	0.0533	0.993
cg06065245	204	chr8:27779092:27779402	hypo	0.0431	1	-0.12	-0.0948	3	chr8	27779150	27779152	+	SCARA5	NA	islands	0.0297	0.918
cg11133658	204	chr8:27779092:27779402	hypo	0.0431	1	-0.12	-0.0948	3	chr8	27779091	27779093	+	SCARA5	NA	islands	0.0653	0.92
cg12253315	205	chr8:47015829:47015868	hyper	0.034	1	0.24	0.18	3	chr8	47015828	47015830	+	NA	intergenic	inter	-0.146	0.336
cg13678428	205	chr8:47015829:47015868	hyper	0.034	1	0.24	0.18	3	chr8	47015867	47015869	-	NA	intergenic	inter	-0.273	0.073
cg16863052	205	chr8:47015829:47015868	hyper	0.034	1	0.24	0.18	3	chr8	47015853	47015855	-	NA	intergenic	inter	-0.305	0.294
cg00305629	206	chr9:117265427:117266029	hyper	0.0122	1	0.13	0.103	3	chr9	117265997	117265999	+	DFNB31	NA	shores	-0.131	0.897
cg04759982	206	chr9:117265427:117266029	hyper	0.0122	1	0.13	0.103	3	chr9	117265426	117265428	-	DFNB31	5UTRs,exons,firstexons,introns,intronexonboundaries,exonintronboundaries	shores	-0.163	0.992
cg13657200	206	chr9:117265427:117266029	hyper	0.0122	1	0.13	0.103	3	chr9	117266028	117266030	+	DFNB31	NA	shores	-0.122	0.991
cg02885694	207	chr7:100806772:100807505	hyper	0.00101	1	0.07	0.033	5	chr7	100807167	100807169	+	VGF	NA	islands	0.00883	0.835
cg05323731	207	chr7:100806772:100807505	hyper	0.00101	1	0.07	0.033	5	chr7	100806791	100806793	+	VGF	NA	islands	0.0126	0.883
cg11364468	207	chr7:100806772:100807505	hyper	0.00101	1	0.07	0.033	5	chr7	100807504	100807506	-	VGF	cds,exons,firstexons	islands	0.0174	0.911
cg14814333	207	chr7:100806772:100807505	hyper	0.00101	1	0.07	0.033	5	chr7	100807409	100807411	+	VGF	NA	islands	0.0156	0.371
cg21606777	207	chr7:100806772:100807505	hyper	0.00101	1	0.07	0.033	5	chr7	100806771	100806773	+	VGF	NA	islands	0.0149	0.789
cg01369413	208	chr11:5530544:5531524	hyper	9.15e-06	1	0.17	0.15	5	chr11	5530543	5530545	+	HBG2;UBQLN3	NA	inter	-0.167	0.991
cg13372231	208	chr11:5530544:5531524	hyper	9.15e-06	1	0.17	0.15	5	chr11	5531234	5531236	-	HBG2;UBQLN3	promoters,1to5kb,introns,intronexonboundaries,exonintronboundaries	inter	-0.191	0.787
cg15541062	208	chr11:5530544:5531524	hyper	9.15e-06	1	0.17	0.15	5	chr11	5531198	5531200	-	HBG2;UBQLN3	promoters,1to5kb,introns,intronexonboundaries,exonintronboundaries	inter	-0.146	0.943
cg15553770	208	chr11:5530544:5531524	hyper	9.15e-06	1	0.17	0.15	5	chr11	5531523	5531525	+	HBG2;UBQLN3	NA	inter	-0.148	0.747
cg24229750	208	chr11:5530544:5531524	hyper	9.15e-06	1	0.17	0.15	5	chr11	5531282	5531284	+	HBG2;UBQLN3	NA	inter	-0.158	0.464
cg00712857	209	chr11:63767561:63768794	hyper	4.97e-06	1	0.17	0.129	6	chr11	63767560	63767562	-	MACROD1;OTUB1	introns,exonintronboundaries	islands	0.0201	0.951
cg03423149	209	chr11:63767561:63768794	hyper	4.97e-06	1	0.17	0.129	6	chr11	63768039	63768041	+	MACROD1;OTUB1	NA	islands	0.0913	0.285
cg11364273	209	chr11:63767561:63768794	hyper	4.97e-06	1	0.17	0.129	6	chr11	63768031	63768033	+	MACROD1;OTUB1	NA	islands	0.103	0.974
cg11642412	209	chr11:63767561:63768794	hyper	4.97e-06	1	0.17	0.129	6	chr11	63768411	63768413	+	MACROD1;OTUB1	NA	islands	-0.0434	0.644
cg11659663	209	chr11:63767561:63768794	hyper	4.97e-06	1	0.17	0.129	6	chr11	63768793	63768795	+	MACROD1;OTUB1	NA	shores	-0.153	0.646
cg17681750	209	chr11:63767561:63768794	hyper	4.97e-06	1	0.17	0.129	6	chr11	63768664	63768666	-	MACROD1;OTUB1	introns	islands	-0.107	0.898
cg06915053	210	chr12:7244660:7245267	hyper	0.00754	1	0.16	0.0546	5	chr12	7245055	7245057	+	C1R;C1RL	NA	inter	-0.00474	0.569
cg08799922	210	chr12:7244660:7245267	hyper	0.00754	1	0.16	0.0546	5	chr12	7245029	7245031	+	C1R;C1RL	NA	inter	-0.049	0.993
cg11662322	210	chr12:7244660:7245267	hyper	0.00754	1	0.16	0.0546	5	chr12	7245266	7245268	-	C1R;C1RL	promoters	inter	-0.00752	0.863
cg11751101	210	chr12:7244660:7245267	hyper	0.00754	1	0.16	0.0546	5	chr12	7244659	7244661	+	C1R;C1RL	NA	inter	-0.0549	0.888
cg16236875	210	chr12:7244660:7245267	hyper	0.00754	1	0.16	0.0546	5	chr12	7245111	7245113	-	C1R;C1RL	promoters,intronexonboundaries,exonintronboundaries	inter	0.00176	0.941
cg11660879	211	chr19:13318873:13319777	hyper	0.00639	1	0.22	0.105	5	chr19	13319416	13319418	+	CACNA1A	NA	islands	-0.139	0.774
cg15639581	211	chr19:13318873:13319777	hyper	0.00639	1	0.22	0.105	5	chr19	13318872	13318874	+	CACNA1A	NA	shores	0.0159	0.95
cg18060171	211	chr19:13318873:13319777	hyper	0.00639	1	0.22	0.105	5	chr19	13319776	13319778	-	CACNA1A	cds,exons,intronexonboundaries	islands	-0.0269	0.988
cg22304399	211	chr19:13318873:13319777	hyper	0.00639	1	0.22	0.105	5	chr19	13319323	13319325	+	CACNA1A	NA	islands	-0.112	0.939
cg24891846	211	chr19:13318873:13319777	hyper	0.00639	1	0.22	0.105	5	chr19	13319522	13319524	+	CACNA1A	NA	islands	-0.192	0.916
cg03814872	212	chr6:7540834:7541519	hypo	0.000121	1	-0.16	-0.0849	5	chr6	7541065	7541067	-	DSP;RP3-512B11.3	NA	shores	0.129	0.863
cg08250825	212	chr6:7540834:7541519	hypo	0.000121	1	-0.16	-0.0849	5	chr6	7540833	7540835	+	DSP;RP3-512B11.3	1to5kb	shores	0.0928	0.99
cg13923094	212	chr6:7540834:7541519	hypo	0.000121	1	-0.16	-0.0849	5	chr6	7541518	7541520	+	DSP;RP3-512B11.3	promoters	islands,shores	0.0395	0.862
cg25147604	212	chr6:7540834:7541519	hypo	0.000121	1	-0.16	-0.0849	5	chr6	7540970	7540972	+	DSP;RP3-512B11.3	promoters	shores	0.0956	0.588
cg27321931	212	chr6:7540834:7541519	hypo	0.000121	1	-0.16	-0.0849	5	chr6	7541441	7541443	+	DSP;RP3-512B11.3	promoters	shores	-0.0142	0.919
cg01376402	213	chr1:41350014:41350406	hypo	0.0343	1	-0.13	-0.0684	5	chr1	41350160	41350162	-	NA	1to5kb	islands	0.0863	0.984
cg06248701	213	chr1:41350014:41350406	hypo	0.0343	1	-0.13	-0.0684	5	chr1	41350291	41350293	-	NA	1to5kb	islands	0.0144	0.728
cg08870646	213	chr1:41350014:41350406	hypo	0.0343	1	-0.13	-0.0684	5	chr1	41350182	41350184	-	NA	1to5kb	islands	0.0894	0.115
cg11152463	213	chr1:41350014:41350406	hypo	0.0343	1	-0.13	-0.0684	5	chr1	41350405	41350407	-	NA	1to5kb	shores	0.0068	0.908
cg13472192	213	chr1:41350014:41350406	hypo	0.0343	1	-0.13	-0.0684	5	chr1	41350013	41350015	+	NA	NA	islands	0.0515	0.573
cg06938601	214	chr10:132942225:132943102	hyper	0.000141	1	0.2	0.132	5	chr10	132942685	132942687	-	TCERG1L	introns	inter	-0.122	0.822
cg10612451	214	chr10:132942225:132943102	hyper	0.000141	1	0.2	0.132	5	chr10	132943101	132943103	-	TCERG1L	introns	inter	-0.0897	0.97
cg20224780	214	chr10:132942225:132943102	hyper	0.000141	1	0.2	0.132	5	chr10	132942361	132942363	-	TCERG1L	introns	inter	-0.0708	0.519
cg22697516	214	chr10:132942225:132943102	hyper	0.000141	1	0.2	0.132	5	chr10	132942224	132942226	+	TCERG1L	NA	inter	-0.164	0.955
cg25486749	214	chr10:132942225:132943102	hyper	0.000141	1	0.2	0.132	5	chr10	132942730	132942732	-	TCERG1L	introns	inter	-0.15	0.991
cg01755541	215	chr16:67428155:67428898	hyper	0.00468	1	0.09	0.0592	5	chr16	67428323	67428325	-	TPPP3;ZDHHC1	promoters,1to5kb,exons,3UTRs	islands	-0.0357	0.883
cg10096948	215	chr16:67428155:67428898	hyper	0.00468	1	0.09	0.0592	5	chr16	67428496	67428498	+	TPPP3;ZDHHC1	NA	islands	-0.0909	0.91
cg10298187	215	chr16:67428155:67428898	hyper	0.00468	1	0.09	0.0592	5	chr16	67428314	67428316	+	TPPP3	NA	islands	-0.0534	0.945
cg13973436	215	chr16:67428155:67428898	hyper	0.00468	1	0.09	0.0592	5	chr16	67428897	67428899	-	TPPP3;ZDHHC1	1to5kb,introns,intronexonboundaries,exonintronboundaries	islands	-0.107	0.806
cg26558287	215	chr16:67428155:67428898	hyper	0.00468	1	0.09	0.0592	5	chr16	67428154	67428156	+	TPPP3	NA	islands	-0.0644	0.663
cg06131143	216	chr2:48756994:48757722	hyper	0.00256	1	0.06	0.0467	5	chr2	48757611	48757613	-	STON1;STON1-GTF2A1L	NA	islands	0.0342	0.815
cg09145256	216	chr2:48756994:48757722	hyper	0.00256	1	0.06	0.0467	5	chr2	48757693	48757695	+	STON1;STON1-GTF2A1L	introns,intronexonboundaries	islands	0.014	0.99
cg12952271	216	chr2:48756994:48757722	hyper	0.00256	1	0.06	0.0467	5	chr2	48757721	48757723	-	STON1;STON1-GTF2A1L	NA	islands	0.0271	0.948
cg17408973	216	chr2:48756994:48757722	hyper	0.00256	1	0.06	0.0467	5	chr2	48756993	48756995	+	STON1;STON1-GTF2A1L	promoters,exonintronboundaries	shores	0.0243	0.904
cg23256664	216	chr2:48756994:48757722	hyper	0.00256	1	0.06	0.0467	5	chr2	48757476	48757478	+	STON1;STON1-GTF2A1L	introns,exonintronboundaries	islands	0.0224	0.955
cg03234437	217	chr6:30509536:30509642	hyper	0.0428	1	0.13	0.0678	5	chr6	30509535	30509537	-	GNL1	exons,3UTRs	inter	0.0129	0.99
cg04968197	217	chr6:30509536:30509642	hyper	0.0428	1	0.13	0.0678	5	chr6	30509594	30509596	+	GNL1	NA	inter	-0.0062	0.982
cg05013027	217	chr6:30509536:30509642	hyper	0.0428	1	0.13	0.0678	5	chr6	30509641	30509643	-	GNL1	exons,3UTRs	inter	-0.00903	0.993
cg23937960	217	chr6:30509536:30509642	hyper	0.0428	1	0.13	0.0678	5	chr6	30509584	30509586	+	GNL1	NA	inter	-0.00365	0.626
cg27591807	217	chr6:30509536:30509642	hyper	0.0428	1	0.13	0.0678	5	chr6	30509613	30509615	+	GNL1	NA	inter	-0.0622	0.959
cg01251603	218	chr15:26873818:26875014	hypo	1.61e-06	1	-0.15	-0.0909	7	chr15	26874097	26874099	+	GABRB3	NA	islands,shores	0.0857	0.291
cg12052144	218	chr15:26873818:26875014	hypo	1.61e-06	1	-0.15	-0.0909	7	chr15	26875013	26875015	-	GABRB3	promoters,introns	shores	-0.00306	0.116
cg14859324	218	chr15:26873818:26875014	hypo	1.61e-06	1	-0.15	-0.0909	7	chr15	26874362	26874364	+	GABRB3	NA	islands	0.12	0.97
cg15066197	218	chr15:26873818:26875014	hypo	1.61e-06	1	-0.15	-0.0909	7	chr15	26874201	26874203	+	GABRB3	NA	islands	0.0565	0.991
cg20897616	218	chr15:26873818:26875014	hypo	1.61e-06	1	-0.15	-0.0909	7	chr15	26874514	26874516	-	GABRB3	promoters,introns	islands	0.0795	0.982
cg24597512	218	chr15:26873818:26875014	hypo	1.61e-06	1	-0.15	-0.0909	7	chr15	26874787	26874789	+	GABRB3	NA	shores	0.00165	0.592
cg27158462	218	chr15:26873818:26875014	hypo	1.61e-06	1	-0.15	-0.0909	7	chr15	26873817	26873819	+	GABRB3	NA	shores	0.0124	0.014
cg00166750	219	chr8:102138594:102139271	hyper	1.61e-08	1	0.1	0.0807	6	chr8	102138593	102138595	+	KB-1460A1.1	intergenic	islands,shores	0.0274	0.496
cg03547730	219	chr8:102138594:102139271	hyper	1.61e-08	1	0.1	0.0807	6	chr8	102138863	102138865	+	KB-1460A1.1	intergenic	islands	0.0456	0.99
cg09286137	219	chr8:102138594:102139271	hyper	1.61e-08	1	0.1	0.0807	6	chr8	102139010	102139012	-	KB-1460A1.1	intergenic	islands	0.0459	0.00728
cg15035869	219	chr8:102138594:102139271	hyper	1.61e-08	1	0.1	0.0807	6	chr8	102139106	102139108	-	KB-1460A1.1	intergenic	islands	0.00777	0.995
cg20791560	219	chr8:102138594:102139271	hyper	1.61e-08	1	0.1	0.0807	6	chr8	102139270	102139272	-	KB-1460A1.1	intergenic	shores	0.00232	0.911
cg25803426	219	chr8:102138594:102139271	hyper	1.61e-08	1	0.1	0.0807	6	chr8	102138695	102138697	+	KB-1460A1.1	intergenic	islands	0.0406	0.991
cg07315894	220	chr8:22089103:22089615	hyper	0.0265	1	0.12	0.0595	5	chr8	22089443	22089445	-	PHYHIP	5UTRs,exons,firstexons,exonintronboundaries	islands	0.0632	0.917
cg13093774	220	chr8:22089103:22089615	hyper	0.0265	1	0.12	0.0595	5	chr8	22089399	22089401	+	PHYHIP	NA	islands	-0.0367	0.937
cg18237323	220	chr8:22089103:22089615	hyper	0.0265	1	0.12	0.0595	5	chr8	22089614	22089616	-	PHYHIP	5UTRs,exons,firstexons	islands	-0.00415	0.399
cg23352722	220	chr8:22089103:22089615	hyper	0.0265	1	0.12	0.0595	5	chr8	22089500	22089502	+	PHYHIP	NA	islands	-0.0337	0.924
cg26104206	220	chr8:22089103:22089615	hyper	0.0265	1	0.12	0.0595	5	chr8	22089102	22089104	-	PHYHIP	introns	shores	-0.0381	0.983
cg00110675	221	chr6:31696333:31698744	hyper	5.12e-06	1	0.17	0.0448	54	chr6	31698046	31698048	-	DDAH2	promoters,intronexonboundaries	islands	0.00659	0.807
cg00124375	221	chr6:31696333:31698744	hyper	5.12e-06	1	0.17	0.0448	54	chr6	31698217	31698219	-	DDAH2	promoters,intronexonboundaries	islands	-0.0241	0.949
cg00608605	221	chr6:31696333:31698744	hyper	5.12e-06	1	0.17	0.0448	54	chr6	31698108	31698110	-	DDAH2	promoters,intronexonboundaries	islands	0.00915	0.974
cg00657529	221	chr6:31696333:31698744	hyper	5.12e-06	1	0.17	0.0448	54	chr6	31698686	31698688	-	CLIC1;DDAH2	promoters,1to5kb,cds,exons,intronexonboundaries	shores	-0.0456	0.95
cg00941576	221	chr6:31696333:31698744	hyper	5.12e-06	1	0.17	0.0448	54	chr6	31696481	31696483	-	DDAH2	cds,exons,intronexonboundaries,exonintronboundaries	islands	-0.0426	0.829
cg01379480	221	chr6:31696333:31698744	hyper	5.12e-06	1	0.17	0.0448	54	chr6	31697787	31697789	-	DDAH2	promoters,introns,exonintronboundaries	islands	0.0124	0.185
cg01945183	221	chr6:31696333:31698744	hyper	5.12e-06	1	0.17	0.0448	54	chr6	31696866	31696868	-	DDAH2	cds,exons,firstexons,intronexonboundaries	islands	-0.0979	0.995
cg02257681	221	chr6:31696333:31698744	hyper	5.12e-06	1	0.17	0.0448	54	chr6	31698001	31698003	+	DDAH2	NA	islands	0.0208	0.789
cg02652768	221	chr6:31696333:31698744	hyper	5.12e-06	1	0.17	0.0448	54	chr6	31697687	31697689	-	DDAH2	promoters,introns,intronexonboundaries,exonintronboundaries	islands	0.0146	0.68
cg03329603	221	chr6:31696333:31698744	hyper	5.12e-06	1	0.17	0.0448	54	chr6	31698656	31698658	+	CLIC1;DDAH2	NA	shores	-0.0566	0.769
cg03608520	221	chr6:31696333:31698744	hyper	5.12e-06	1	0.17	0.0448	54	chr6	31696719	31696721	-	DDAH2	cds,exons,firstexons,intronexonboundaries,exonintronboundaries	islands	-0.115	0.657
cg04055615	221	chr6:31696333:31698744	hyper	5.12e-06	1	0.17	0.0448	54	chr6	31697722	31697724	-	DDAH2	promoters,introns,intronexonboundaries,exonintronboundaries	islands	0.0149	0.93
cg04074004	221	chr6:31696333:31698744	hyper	5.12e-06	1	0.17	0.0448	54	chr6	31696461	31696463	-	DDAH2	cds,exons,intronexonboundaries,exonintronboundaries	islands	-0.0322	0.863
cg04161526	221	chr6:31696333:31698744	hyper	5.12e-06	1	0.17	0.0448	54	chr6	31696518	31696520	-	DDAH2	cds,exons,intronexonboundaries,exonintronboundaries	islands	-0.0265	0.965
cg04387059	221	chr6:31696333:31698744	hyper	5.12e-06	1	0.17	0.0448	54	chr6	31698721	31698723	+	CLIC1;DDAH2	NA	shores	-0.121	0.991
cg04665604	221	chr6:31696333:31698744	hyper	5.12e-06	1	0.17	0.0448	54	chr6	31696851	31696853	+	DDAH2	NA	islands	-0.161	0.973
cg05157492	221	chr6:31696333:31698744	hyper	5.12e-06	1	0.17	0.0448	54	chr6	31698733	31698735	-	CLIC1;DDAH2	promoters,1to5kb,cds,exons,intronexonboundaries	shores	-0.0575	0.93
cg06493473	221	chr6:31696333:31698744	hyper	5.12e-06	1	0.17	0.0448	54	chr6	31696802	31696804	-	DDAH2	cds,exons,firstexons,intronexonboundaries,exonintronboundaries	islands	-0.0718	0.975
cg07404514	221	chr6:31696333:31698744	hyper	5.12e-06	1	0.17	0.0448	54	chr6	31698743	31698745	-	CLIC1;DDAH2	promoters,1to5kb,cds,exons,intronexonboundaries	shores	-0.119	0.201
cg07584663	221	chr6:31696333:31698744	hyper	5.12e-06	1	0.17	0.0448	54	chr6	31697833	31697835	-	DDAH2	promoters,5UTRs,exons,firstexons,exonintronboundaries	islands	0.0104	0.977
cg08962184	221	chr6:31696333:31698744	hyper	5.12e-06	1	0.17	0.0448	54	chr6	31697151	31697153	-	DDAH2	5UTRs,exons,firstexons,introns,intronexonboundaries	islands	0.00863	0.993
cg08973717	221	chr6:31696333:31698744	hyper	5.12e-06	1	0.17	0.0448	54	chr6	31697679	31697681	-	DDAH2	promoters,introns,intronexonboundaries,exonintronboundaries	islands	0.0111	0.409
cg09684381	221	chr6:31696333:31698744	hyper	5.12e-06	1	0.17	0.0448	54	chr6	31697987	31697989	+	DDAH2	NA	islands	0.0319	0.962
cg10403906	221	chr6:31696333:31698744	hyper	5.12e-06	1	0.17	0.0448	54	chr6	31697279	31697281	+	DDAH2	NA	islands	0.0171	0.754
cg10690152	221	chr6:31696333:31698744	hyper	5.12e-06	1	0.17	0.0448	54	chr6	31698088	31698090	-	DDAH2	promoters,intronexonboundaries	islands	0.0156	0.99
cg10709727	221	chr6:31696333:31698744	hyper	5.12e-06	1	0.17	0.0448	54	chr6	31698144	31698146	-	DDAH2	promoters,intronexonboundaries	islands	0.00222	0.887
cg11261908	221	chr6:31696333:31698744	hyper	5.12e-06	1	0.17	0.0448	54	chr6	31697954	31697956	+	DDAH2	NA	islands	0.00377	0.907
cg12216180	221	chr6:31696333:31698744	hyper	5.12e-06	1	0.17	0.0448	54	chr6	31698701	31698703	+	CLIC1;DDAH2	NA	shores	-0.0627	0.889
cg12442899	221	chr6:31696333:31698744	hyper	5.12e-06	1	0.17	0.0448	54	chr6	31698006	31698008	+	DDAH2	NA	islands	-0.0119	0.627
cg13794009	221	chr6:31696333:31698744	hyper	5.12e-06	1	0.17	0.0448	54	chr6	31697529	31697531	-	DDAH2	5UTRs,exons,firstexons,introns,intronexonboundaries	islands	0.0112	0.998
cg14016554	221	chr6:31696333:31698744	hyper	5.12e-06	1	0.17	0.0448	54	chr6	31696508	31696510	-	DDAH2	cds,exons,intronexonboundaries,exonintronboundaries	islands	-0.0409	0.901
cg14074201	221	chr6:31696333:31698744	hyper	5.12e-06	1	0.17	0.0448	54	chr6	31698036	31698038	+	DDAH2	NA	islands	0.00704	0.868
cg14293129	221	chr6:31696333:31698744	hyper	5.12e-06	1	0.17	0.0448	54	chr6	31696332	31696334	-	DDAH2	introns,intronexonboundaries,exonintronboundaries	islands	-0.0384	0.933
cg14294076	221	chr6:31696333:31698744	hyper	5.12e-06	1	0.17	0.0448	54	chr6	31697305	31697307	+	DDAH2	NA	islands	0.0155	0.95
cg14533957	221	chr6:31696333:31698744	hyper	5.12e-06	1	0.17	0.0448	54	chr6	31698057	31698059	+	DDAH2	NA	islands	0.00749	0.993
cg14647877	221	chr6:31696333:31698744	hyper	5.12e-06	1	0.17	0.0448	54	chr6	31698697	31698699	+	CLIC1;DDAH2	NA	shores	-0.0713	0.528
cg15260780	221	chr6:31696333:31698744	hyper	5.12e-06	1	0.17	0.0448	54	chr6	31697815	31697817	-	DDAH2	promoters,introns,exonintronboundaries	islands	0.0141	0.86
cg15264752	221	chr6:31696333:31698744	hyper	5.12e-06	1	0.17	0.0448	54	chr6	31697972	31697974	+	DDAH2	NA	islands	0.0253	0.742
cg16668548	221	chr6:31696333:31698744	hyper	5.12e-06	1	0.17	0.0448	54	chr6	31697544	31697546	-	DDAH2	5UTRs,exons,firstexons,introns,intronexonboundaries	islands	0.0102	0.99
cg16704889	221	chr6:31696333:31698744	hyper	5.12e-06	1	0.17	0.0448	54	chr6	31696728	31696730	-	DDAH2	cds,exons,firstexons,exonintronboundaries	islands	-0.13	0.798
cg17983217	221	chr6:31696333:31698744	hyper	5.12e-06	1	0.17	0.0448	54	chr6	31698222	31698224	-	DDAH2	promoters,intronexonboundaries	islands	-0.0207	0.924
cg18055007	221	chr6:31696333:31698744	hyper	5.12e-06	1	0.17	0.0448	54	chr6	31698225	31698227	-	DDAH2	promoters,intronexonboundaries	islands	-0.0237	0.846
cg18216674	221	chr6:31696333:31698744	hyper	5.12e-06	1	0.17	0.0448	54	chr6	31697720	31697722	-	DDAH2	promoters,introns,intronexonboundaries,exonintronboundaries	islands	0.0137	0.887
cg18330175	221	chr6:31696333:31698744	hyper	5.12e-06	1	0.17	0.0448	54	chr6	31697798	31697800	-	DDAH2	promoters,introns,exonintronboundaries	islands	0.011	0.59
cg18353088	221	chr6:31696333:31698744	hyper	5.12e-06	1	0.17	0.0448	54	chr6	31697651	31697653	-	DDAH2	promoters,introns,intronexonboundaries,exonintronboundaries	islands	0.0128	0.645
cg18402034	221	chr6:31696333:31698744	hyper	5.12e-06	1	0.17	0.0448	54	chr6	31698650	31698652	-	CLIC1;DDAH2	promoters,1to5kb,cds,exons,intronexonboundaries	shores	-0.0587	0.94
cg18785822	221	chr6:31696333:31698744	hyper	5.12e-06	1	0.17	0.0448	54	chr6	31697733	31697735	-	DDAH2	promoters,introns,intronexonboundaries,exonintronboundaries	islands	0.0151	0.918
cg19334030	221	chr6:31696333:31698744	hyper	5.12e-06	1	0.17	0.0448	54	chr6	31697105	31697107	+	DDAH2	NA	islands	0.00105	0.98
cg20412283	221	chr6:31696333:31698744	hyper	5.12e-06	1	0.17	0.0448	54	chr6	31697275	31697277	+	DDAH2	NA	islands	0.0194	0.996
cg21286967	221	chr6:31696333:31698744	hyper	5.12e-06	1	0.17	0.0448	54	chr6	31696709	31696711	-	DDAH2	cds,exons,firstexons,intronexonboundaries,exonintronboundaries	islands	-0.118	0.916
cg22147996	221	chr6:31696333:31698744	hyper	5.12e-06	1	0.17	0.0448	54	chr6	31698014	31698016	+	DDAH2	NA	islands	0.00765	0.992
cg24108149	221	chr6:31696333:31698744	hyper	5.12e-06	1	0.17	0.0448	54	chr6	31697558	31697560	-	DDAH2	5UTRs,exons,firstexons,introns,intronexonboundaries	islands	0.0158	0.677
cg25095032	221	chr6:31696333:31698744	hyper	5.12e-06	1	0.17	0.0448	54	chr6	31696422	31696424	-	DDAH2	cds,exons,introns,intronexonboundaries,exonintronboundaries	islands	-0.0351	0.891
cg27506783	221	chr6:31696333:31698744	hyper	5.12e-06	1	0.17	0.0448	54	chr6	31696774	31696776	+	DDAH2	NA	islands	-0.0492	0.734
cg01530101	222	chr11:2889602:2891118	hypo	2.15e-09	1	-0.25	-0.108	40	chr11	2891097	2891099	-	KCNQ1DN	NA	islands	-0.00743	0.483
cg01923099	222	chr11:2889602:2891118	hypo	2.15e-09	1	-0.25	-0.108	40	chr11	2889874	2889876	-	KCNQ1DN	NA	shores	0.0275	0.949
cg02589685	222	chr11:2889602:2891118	hypo	2.15e-09	1	-0.25	-0.108	40	chr11	2889628	2889630	-	NA	NA	shores	0.17	0.712
cg02646491	222	chr11:2889602:2891118	hypo	2.15e-09	1	-0.25	-0.108	40	chr11	2890709	2890711	+	KCNQ1DN	promoters,1to5kb	islands	0.0887	0.0976
cg03947814	222	chr11:2889602:2891118	hypo	2.15e-09	1	-0.25	-0.108	40	chr11	2890418	2890420	+	KCNQ1DN	promoters,1to5kb	islands	0.0748	0.0106
cg04251368	222	chr11:2889602:2891118	hypo	2.15e-09	1	-0.25	-0.108	40	chr11	2890586	2890588	+	KCNQ1DN	promoters,1to5kb	islands	-0.00205	0.23
cg04457979	222	chr11:2889602:2891118	hypo	2.15e-09	1	-0.25	-0.108	40	chr11	2890646	2890648	+	KCNQ1DN	promoters,1to5kb	islands	0.0562	0.138
cg04876474	222	chr11:2889602:2891118	hypo	2.15e-09	1	-0.25	-0.108	40	chr11	2890090	2890092	-	KCNQ1DN	NA	shores	0.0473	0.278
cg05029822	222	chr11:2889602:2891118	hypo	2.15e-09	1	-0.25	-0.108	40	chr11	2891117	2891119	+	KCNQ1DN	promoters,1to5kb	islands	-0.025	0.965
cg05290058	222	chr11:2889602:2891118	hypo	2.15e-09	1	-0.25	-0.108	40	chr11	2890550	2890552	-	KCNQ1DN	NA	islands	0.0414	0.0332
cg05656180	222	chr11:2889602:2891118	hypo	2.15e-09	1	-0.25	-0.108	40	chr11	2890257	2890259	-	KCNQ1DN	NA	shores	0.0555	0.254
cg06281297	222	chr11:2889602:2891118	hypo	2.15e-09	1	-0.25	-0.108	40	chr11	2890189	2890191	+	KCNQ1DN	1to5kb	shores	0.0688	0.618
cg06582202	222	chr11:2889602:2891118	hypo	2.15e-09	1	-0.25	-0.108	40	chr11	2889885	2889887	-	KCNQ1DN	NA	shores	0.0146	0.991
cg07439128	222	chr11:2889602:2891118	hypo	2.15e-09	1	-0.25	-0.108	40	chr11	2890018	2890020	+	KCNQ1DN	1to5kb	shores	-0.0185	0.735
cg07592963	222	chr11:2889602:2891118	hypo	2.15e-09	1	-0.25	-0.108	40	chr11	2890648	2890650	+	KCNQ1DN	promoters,1to5kb	islands	0.0959	2.32e-06
cg08246619	222	chr11:2889602:2891118	hypo	2.15e-09	1	-0.25	-0.108	40	chr11	2890453	2890455	+	KCNQ1DN	promoters,1to5kb	islands	0.0596	0.307
cg08771706	222	chr11:2889602:2891118	hypo	2.15e-09	1	-0.25	-0.108	40	chr11	2890393	2890395	-	KCNQ1DN	NA	islands	0.0301	0.0579
cg09502866	222	chr11:2889602:2891118	hypo	2.15e-09	1	-0.25	-0.108	40	chr11	2890472	2890474	-	KCNQ1DN	NA	islands	0.0694	0.699
cg09554951	222	chr11:2889602:2891118	hypo	2.15e-09	1	-0.25	-0.108	40	chr11	2890724	2890726	+	KCNQ1DN	promoters,1to5kb	islands	0.0683	0.00855
cg10300188	222	chr11:2889602:2891118	hypo	2.15e-09	1	-0.25	-0.108	40	chr11	2890576	2890578	-	KCNQ1DN	NA	islands	0.0425	0.886
cg12198813	222	chr11:2889602:2891118	hypo	2.15e-09	1	-0.25	-0.108	40	chr11	2891076	2891078	+	KCNQ1DN	promoters,1to5kb	islands	-0.0402	0.462
cg12821804	222	chr11:2889602:2891118	hypo	2.15e-09	1	-0.25	-0.108	40	chr11	2890704	2890706	+	KCNQ1DN	promoters,1to5kb	islands	0.108	0.00629
cg13081704	222	chr11:2889602:2891118	hypo	2.15e-09	1	-0.25	-0.108	40	chr11	2890456	2890458	-	KCNQ1DN	NA	islands	0.0596	0.81
cg13885561	222	chr11:2889602:2891118	hypo	2.15e-09	1	-0.25	-0.108	40	chr11	2890388	2890390	+	KCNQ1DN	promoters,1to5kb	islands,shores	0.0936	0.0278
cg14582642	222	chr11:2889602:2891118	hypo	2.15e-09	1	-0.25	-0.108	40	chr11	2890318	2890320	-	KCNQ1DN	NA	shores	0.0246	0.63
cg16083838	222	chr11:2889602:2891118	hypo	2.15e-09	1	-0.25	-0.108	40	chr11	2889808	2889810	+	KCNQ1DN	1to5kb	shores	0.113	0.754
cg17239974	222	chr11:2889602:2891118	hypo	2.15e-09	1	-0.25	-0.108	40	chr11	2890628	2890630	+	KCNQ1DN	promoters,1to5kb	islands	0.0324	0.579
cg20250981	222	chr11:2889602:2891118	hypo	2.15e-09	1	-0.25	-0.108	40	chr11	2890643	2890645	+	KCNQ1DN	promoters,1to5kb	islands	0.0827	0.269
cg21753226	222	chr11:2889602:2891118	hypo	2.15e-09	1	-0.25	-0.108	40	chr11	2890667	2890669	+	KCNQ1DN	promoters,1to5kb	islands	0.105	0.0236
cg22389375	222	chr11:2889602:2891118	hypo	2.15e-09	1	-0.25	-0.108	40	chr11	2890669	2890671	+	KCNQ1DN	promoters,1to5kb	islands	0.137	7.25e-06
cg22675922	222	chr11:2889602:2891118	hypo	2.15e-09	1	-0.25	-0.108	40	chr11	2889839	2889841	+	KCNQ1DN	1to5kb	shores	0.0144	0.983
cg23008562	222	chr11:2889602:2891118	hypo	2.15e-09	1	-0.25	-0.108	40	chr11	2891064	2891066	-	KCNQ1DN	NA	islands	-0.0161	0.883
cg23762359	222	chr11:2889602:2891118	hypo	2.15e-09	1	-0.25	-0.108	40	chr11	2890081	2890083	-	KCNQ1DN	NA	shores	0.111	0.595
cg24780501	222	chr11:2889602:2891118	hypo	2.15e-09	1	-0.25	-0.108	40	chr11	2890449	2890451	+	KCNQ1DN	promoters,1to5kb	islands	0.094	0.221
cg25203481	222	chr11:2889602:2891118	hypo	2.15e-09	1	-0.25	-0.108	40	chr11	2891081	2891083	-	KCNQ1DN	NA	islands	-0.0156	0.954
cg25478600	222	chr11:2889602:2891118	hypo	2.15e-09	1	-0.25	-0.108	40	chr11	2890604	2890606	+	KCNQ1DN	promoters,1to5kb	islands	0.026	0.32
cg26457809	222	chr11:2889602:2891118	hypo	2.15e-09	1	-0.25	-0.108	40	chr11	2890616	2890618	+	KCNQ1DN	promoters,1to5kb	islands	0.0603	0.0938
cg26601317	222	chr11:2889602:2891118	hypo	2.15e-09	1	-0.25	-0.108	40	chr11	2890574	2890576	+	KCNQ1DN	promoters,1to5kb	islands	0.0394	0.311
cg26690742	222	chr11:2889602:2891118	hypo	2.15e-09	1	-0.25	-0.108	40	chr11	2889601	2889603	+	NA	1to5kb	shores	0.157	0.904
cg27223805	222	chr11:2889602:2891118	hypo	2.15e-09	1	-0.25	-0.108	40	chr11	2889615	2889617	+	NA	1to5kb	shores	0.163	0.442
cg00516067	223	chr20:61446962:61448203	hyper	0.00144	1	0.13	0.0507	40	chr20	61447529	61447531	-	COL9A3	NA	shores	0.0468	0.957
cg00837103	223	chr20:61446962:61448203	hyper	0.00144	1	0.13	0.0507	40	chr20	61447267	61447269	+	COL9A3	1to5kb	shores	-0.0237	0.754
cg02557432	223	chr20:61446962:61448203	hyper	0.00144	1	0.13	0.0507	40	chr20	61448202	61448204	+	COL9A3	promoters	islands	0.0225	0.966
cg03798915	223	chr20:61446962:61448203	hyper	0.00144	1	0.13	0.0507	40	chr20	61447109	61447111	-	COL9A3	NA	shores	-0.0439	0.00181
cg03835983	223	chr20:61446962:61448203	hyper	0.00144	1	0.13	0.0507	40	chr20	61448084	61448086	-	COL9A3	NA	islands	0.0316	0.779
cg06033659	223	chr20:61446962:61448203	hyper	0.00144	1	0.13	0.0507	40	chr20	61447660	61447662	+	COL9A3	promoters	shores	0.033	0.876
cg07827435	223	chr20:61446962:61448203	hyper	0.00144	1	0.13	0.0507	40	chr20	61447037	61447039	-	COL9A3	NA	shores	0.1	0.523
cg07845648	223	chr20:61446962:61448203	hyper	0.00144	1	0.13	0.0507	40	chr20	61447914	61447916	+	COL9A3	promoters	islands	0.0508	0.977
cg07930469	223	chr20:61446962:61448203	hyper	0.00144	1	0.13	0.0507	40	chr20	61447899	61447901	+	COL9A3	promoters	islands	0.0822	0.882
cg08374798	223	chr20:61446962:61448203	hyper	0.00144	1	0.13	0.0507	40	chr20	61447052	61447054	-	COL9A3	NA	shores	0.0576	0.0304
cg08696494	223	chr20:61446962:61448203	hyper	0.00144	1	0.13	0.0507	40	chr20	61447271	61447273	+	COL9A3	1to5kb	shores	-0.0144	0.956
cg10092867	223	chr20:61446962:61448203	hyper	0.00144	1	0.13	0.0507	40	chr20	61447393	61447395	-	COL9A3	NA	shores	-0.0107	0.666
cg10760339	223	chr20:61446962:61448203	hyper	0.00144	1	0.13	0.0507	40	chr20	61447180	61447182	-	COL9A3	NA	shores	-0.0376	0.754
cg11296498	223	chr20:61446962:61448203	hyper	0.00144	1	0.13	0.0507	40	chr20	61447035	61447037	-	COL9A3	NA	shores	0.0982	0.365
cg11368502	223	chr20:61446962:61448203	hyper	0.00144	1	0.13	0.0507	40	chr20	61447489	61447491	-	COL9A3	NA	shores	0.0565	0.96
cg11698944	223	chr20:61446962:61448203	hyper	0.00144	1	0.13	0.0507	40	chr20	61447991	61447993	+	COL9A3	promoters	islands	0.0292	0.664
cg12084392	223	chr20:61446962:61448203	hyper	0.00144	1	0.13	0.0507	40	chr20	61447622	61447624	-	COL9A3	NA	shores	0.0354	0.992
cg13203507	223	chr20:61446962:61448203	hyper	0.00144	1	0.13	0.0507	40	chr20	61447441	61447443	-	COL9A3	NA	shores	0.0339	0.902
cg13900920	223	chr20:61446962:61448203	hyper	0.00144	1	0.13	0.0507	40	chr20	61447981	61447983	+	COL9A3	promoters	islands	0.0389	0.786
cg14745622	223	chr20:61446962:61448203	hyper	0.00144	1	0.13	0.0507	40	chr20	61447685	61447687	+	COL9A3	promoters	islands,shores	0.0471	0.513
cg14880348	223	chr20:61446962:61448203	hyper	0.00144	1	0.13	0.0507	40	chr20	61447173	61447175	-	COL9A3	NA	shores	-0.0384	0.00072
cg15266508	223	chr20:61446962:61448203	hyper	0.00144	1	0.13	0.0507	40	chr20	61447741	61447743	+	COL9A3	promoters	islands	0.0555	0.99
cg15457981	223	chr20:61446962:61448203	hyper	0.00144	1	0.13	0.0507	40	chr20	61447275	61447277	-	COL9A3	NA	shores	-0.0152	0.199
cg15505615	223	chr20:61446962:61448203	hyper	0.00144	1	0.13	0.0507	40	chr20	61447368	61447370	+	COL9A3	1to5kb	shores	-0.0379	0.818
cg16132351	223	chr20:61446962:61448203	hyper	0.00144	1	0.13	0.0507	40	chr20	61447822	61447824	+	COL9A3	promoters	islands	0.0605	0.994
cg16461246	223	chr20:61446962:61448203	hyper	0.00144	1	0.13	0.0507	40	chr20	61447613	61447615	+	COL9A3	promoters	shores	0.0394	0.835
cg16570019	223	chr20:61446962:61448203	hyper	0.00144	1	0.13	0.0507	40	chr20	61448187	61448189	+	COL9A3	promoters	islands	0.0251	0.995
cg16653692	223	chr20:61446962:61448203	hyper	0.00144	1	0.13	0.0507	40	chr20	61447748	61447750	-	COL9A3	NA	islands	0.047	0.975
cg16709385	223	chr20:61446962:61448203	hyper	0.00144	1	0.13	0.0507	40	chr20	61447580	61447582	+	COL9A3	promoters	shores	0.0519	0.959
cg16847645	223	chr20:61446962:61448203	hyper	0.00144	1	0.13	0.0507	40	chr20	61447789	61447791	+	COL9A3	promoters	islands	0.0747	0.879
cg18014624	223	chr20:61446962:61448203	hyper	0.00144	1	0.13	0.0507	40	chr20	61447928	61447930	+	COL9A3	promoters	islands	0.0646	0.885
cg18291290	223	chr20:61446962:61448203	hyper	0.00144	1	0.13	0.0507	40	chr20	61447878	61447880	+	COL9A3	promoters	islands	0.052	0.715
cg18753958	223	chr20:61446962:61448203	hyper	0.00144	1	0.13	0.0507	40	chr20	61446961	61446963	+	COL9A3	1to5kb	shores	0.0866	0.951
cg18839746	223	chr20:61446962:61448203	hyper	0.00144	1	0.13	0.0507	40	chr20	61448149	61448151	-	COL9A3	NA	islands	0.0257	0.702
cg20331689	223	chr20:61446962:61448203	hyper	0.00144	1	0.13	0.0507	40	chr20	61447728	61447730	+	COL9A3	promoters	islands	0.048	0.69
cg21686379	223	chr20:61446962:61448203	hyper	0.00144	1	0.13	0.0507	40	chr20	61448078	61448080	-	COL9A3	NA	islands	0.0226	0.991
cg22489878	223	chr20:61446962:61448203	hyper	0.00144	1	0.13	0.0507	40	chr20	61447802	61447804	+	COL9A3	promoters	islands	0.0496	0.946
cg24633656	223	chr20:61446962:61448203	hyper	0.00144	1	0.13	0.0507	40	chr20	61447193	61447195	-	COL9A3	NA	shores	-0.0416	0.281
cg27206421	223	chr20:61446962:61448203	hyper	0.00144	1	0.13	0.0507	40	chr20	61447817	61447819	+	COL9A3	promoters	islands	0.0599	0.933
cg27517563	223	chr20:61446962:61448203	hyper	0.00144	1	0.13	0.0507	40	chr20	61447329	61447331	-	COL9A3	NA	shores	-0.0327	0.844
cg00090619	224	chr6:33160120:33161589	hyper	1.06e-09	1	-0.14	0.0123	36	chr6	33160285	33160287	-	COL11A2	promoters,intronexonboundaries	shores	0.0453	0.97
cg01243297	224	chr6:33160120:33161589	hyper	1.06e-09	1	-0.14	0.0123	36	chr6	33160291	33160293	-	COL11A2	promoters,intronexonboundaries	shores	0.048	0.996
cg01635061	224	chr6:33160120:33161589	hyper	1.06e-09	1	-0.14	0.0123	36	chr6	33160233	33160235	-	COL11A2	5UTRs,exons,firstexons,intronexonboundaries	islands	0.153	0.0388
cg02266086	224	chr6:33160120:33161589	hyper	1.06e-09	1	-0.14	0.0123	36	chr6	33161335	33161337	-	COL11A2	1to5kb	islands	0.137	0.616
cg02452416	224	chr6:33160120:33161589	hyper	1.06e-09	1	-0.14	0.0123	36	chr6	33160449	33160451	+	COL11A2	NA	shores	0.0237	0.993
cg03473348	224	chr6:33160120:33161589	hyper	1.06e-09	1	-0.14	0.0123	36	chr6	33160975	33160977	+	COL11A2	NA	islands	0.0275	0.739
cg03882777	224	chr6:33160120:33161589	hyper	1.06e-09	1	-0.14	0.0123	36	chr6	33160964	33160966	+	COL11A2	NA	islands	0.0325	0.624
cg03949284	224	chr6:33160120:33161589	hyper	1.06e-09	1	-0.14	0.0123	36	chr6	33161332	33161334	-	COL11A2	1to5kb	islands	0.0629	0.766
cg04138361	224	chr6:33160120:33161589	hyper	1.06e-09	1	-0.14	0.0123	36	chr6	33160303	33160305	-	COL11A2	promoters,intronexonboundaries	shores	0.0843	0.331
cg04770813	224	chr6:33160120:33161589	hyper	1.06e-09	1	-0.14	0.0123	36	chr6	33160296	33160298	-	COL11A2	promoters,intronexonboundaries	shores	0.049	0.993
cg05449474	224	chr6:33160120:33161589	hyper	1.06e-09	1	-0.14	0.0123	36	chr6	33161210	33161212	-	COL11A2	promoters	islands	0.0149	0.901
cg05615552	224	chr6:33160120:33161589	hyper	1.06e-09	1	-0.14	0.0123	36	chr6	33160951	33160953	+	COL11A2	NA	islands	0.0277	0.991
cg06205432	224	chr6:33160120:33161589	hyper	1.06e-09	1	-0.14	0.0123	36	chr6	33160868	33160870	+	COL11A2	NA	shores	0.0372	0.778
cg08481075	224	chr6:33160120:33161589	hyper	1.06e-09	1	-0.14	0.0123	36	chr6	33161327	33161329	-	COL11A2	1to5kb	islands	0.0851	0.927
cg09708959	224	chr6:33160120:33161589	hyper	1.06e-09	1	-0.14	0.0123	36	chr6	33161106	33161108	-	COL11A2	promoters	islands	0.0324	0.487
cg09844474	224	chr6:33160120:33161589	hyper	1.06e-09	1	-0.14	0.0123	36	chr6	33161275	33161277	-	COL11A2	1to5kb	islands	0.0586	0.988
cg10010480	224	chr6:33160120:33161589	hyper	1.06e-09	1	-0.14	0.0123	36	chr6	33160968	33160970	+	COL11A2	NA	islands	0.0294	0.764
cg10143146	224	chr6:33160120:33161589	hyper	1.06e-09	1	-0.14	0.0123	36	chr6	33161376	33161378	-	COL11A2;RXRB	1to5kb,exons,3UTRs	shores	0.034	0.993
cg11384924	224	chr6:33160120:33161589	hyper	1.06e-09	1	-0.14	0.0123	36	chr6	33160223	33160225	-	COL11A2	5UTRs,exons,firstexons,intronexonboundaries	islands	0.145	0.358
cg11652360	224	chr6:33160120:33161589	hyper	1.06e-09	1	-0.14	0.0123	36	chr6	33160119	33160121	+	COL11A2	NA	islands	0.114	0.588
cg12936423	224	chr6:33160120:33161589	hyper	1.06e-09	1	-0.14	0.0123	36	chr6	33160848	33160850	+	COL11A2	NA	shores	0.0344	0.93
cg13586420	224	chr6:33160120:33161589	hyper	1.06e-09	1	-0.14	0.0123	36	chr6	33160261	33160263	-	COL11A2	promoters,intronexonboundaries	islands	0.0526	0.994
cg13683990	224	chr6:33160120:33161589	hyper	1.06e-09	1	-0.14	0.0123	36	chr6	33161291	33161293	-	COL11A2	1to5kb	islands	0.0741	0.44
cg16458153	224	chr6:33160120:33161589	hyper	1.06e-09	1	-0.14	0.0123	36	chr6	33160191	33160193	+	COL11A2	NA	islands	0.0457	0.17
cg16630229	224	chr6:33160120:33161589	hyper	1.06e-09	1	-0.14	0.0123	36	chr6	33160603	33160605	-	COL11A2	promoters	shores	0.0481	0.726
cg16634404	224	chr6:33160120:33161589	hyper	1.06e-09	1	-0.14	0.0123	36	chr6	33161437	33161439	-	COL11A2;RXRB	1to5kb,exons,3UTRs	shores	0.088	0.723
cg17161718	224	chr6:33160120:33161589	hyper	1.06e-09	1	-0.14	0.0123	36	chr6	33160155	33160157	+	COL11A2	NA	islands	0.0896	0.00166
cg17560929	224	chr6:33160120:33161589	hyper	1.06e-09	1	-0.14	0.0123	36	chr6	33161588	33161590	-	COL11A2;RXRB	1to5kb,exons,3UTRs	shores	0.136	0.959
cg18744458	224	chr6:33160120:33161589	hyper	1.06e-09	1	-0.14	0.0123	36	chr6	33160846	33160848	+	COL11A2	NA	shores	0.0321	0.993
cg21232625	224	chr6:33160120:33161589	hyper	1.06e-09	1	-0.14	0.0123	36	chr6	33161393	33161395	+	COL11A2;RXRB	NA	shores	0.0705	0.99
cg22122760	224	chr6:33160120:33161589	hyper	1.06e-09	1	-0.14	0.0123	36	chr6	33160945	33160947	+	COL11A2	NA	islands,shores	0.0206	0.843
cg22190028	224	chr6:33160120:33161589	hyper	1.06e-09	1	-0.14	0.0123	36	chr6	33161147	33161149	+	COL11A2	NA	islands	0.025	0.989
cg22320183	224	chr6:33160120:33161589	hyper	1.06e-09	1	-0.14	0.0123	36	chr6	33161576	33161578	-	COL11A2;RXRB	1to5kb,exons,3UTRs	shores	0.14	0.837
cg24519146	224	chr6:33160120:33161589	hyper	1.06e-09	1	-0.14	0.0123	36	chr6	33160317	33160319	-	COL11A2	promoters,intronexonboundaries	shores	0.0948	0.293
cg25459558	224	chr6:33160120:33161589	hyper	1.06e-09	1	-0.14	0.0123	36	chr6	33161289	33161291	-	COL11A2	1to5kb	islands	0.067	0.928
cg27181765	224	chr6:33160120:33161589	hyper	1.06e-09	1	-0.14	0.0123	36	chr6	33160249	33160251	-	COL11A2	promoters,intronexonboundaries	islands	0.117	0.533
cg01199618	225	chr6:33282418:33283849	hyper	8.76e-07	1	0.18	0.0741	36	chr6	33283292	33283294	-	TAPBP;ZBTB22	1to5kb,cds,exons,firstexons	shores	-0.0947	0.994
cg01367322	225	chr6:33282418:33283849	hyper	8.76e-07	1	0.18	0.0741	36	chr6	33283795	33283797	+	ZBTB22	NA	shores	0.00218	0.961
cg03000593	225	chr6:33282418:33283849	hyper	8.76e-07	1	0.18	0.0741	36	chr6	33283161	33283163	+	TAPBP;ZBTB22	NA	islands	-0.111	0.557
cg04415168	225	chr6:33282418:33283849	hyper	8.76e-07	1	0.18	0.0741	36	chr6	33282855	33282857	+	TAPBP;ZBTB22	NA	islands,shores	-0.00983	0.509
cg04678230	225	chr6:33282418:33283849	hyper	8.76e-07	1	0.18	0.0741	36	chr6	33283188	33283190	-	TAPBP;ZBTB22	1to5kb,cds,exons,firstexons	islands	-0.105	0.836
cg05210804	225	chr6:33282418:33283849	hyper	8.76e-07	1	0.18	0.0741	36	chr6	33282895	33282897	-	TAPBP;ZBTB22	promoters,cds,exons,firstexons	islands	-0.0639	0.823
cg07160118	225	chr6:33282418:33283849	hyper	8.76e-07	1	0.18	0.0741	36	chr6	33282417	33282419	+	TAPBP;ZBTB22	NA	shores	-0.00257	0.977
cg07219440	225	chr6:33282418:33283849	hyper	8.76e-07	1	0.18	0.0741	36	chr6	33283848	33283850	+	ZBTB22	NA	shores	-0.0175	0.644
cg07245868	225	chr6:33282418:33283849	hyper	8.76e-07	1	0.18	0.0741	36	chr6	33283054	33283056	+	TAPBP;ZBTB22	NA	islands	-0.113	0.638
cg07895437	225	chr6:33282418:33283849	hyper	8.76e-07	1	0.18	0.0741	36	chr6	33282970	33282972	+	TAPBP;ZBTB22	NA	islands	-0.136	0.854
cg07969781	225	chr6:33282418:33283849	hyper	8.76e-07	1	0.18	0.0741	36	chr6	33282627	33282629	-	TAPBP;ZBTB22	promoters,exons,3UTRs	shores	-0.0794	0.22
cg08573355	225	chr6:33282418:33283849	hyper	8.76e-07	1	0.18	0.0741	36	chr6	33282623	33282625	-	TAPBP;ZBTB22	promoters,exons,3UTRs	shores	-0.113	0.62
cg08771019	225	chr6:33282418:33283849	hyper	8.76e-07	1	0.18	0.0741	36	chr6	33283144	33283146	+	TAPBP;ZBTB22	NA	islands	-0.0628	0.866
cg09983459	225	chr6:33282418:33283849	hyper	8.76e-07	1	0.18	0.0741	36	chr6	33282494	33282496	+	TAPBP;ZBTB22	NA	shores	-0.0055	0.991
cg10134527	225	chr6:33282418:33283849	hyper	8.76e-07	1	0.18	0.0741	36	chr6	33283014	33283016	-	TAPBP;ZBTB22	promoters,cds,exons,firstexons	islands	-0.167	0.837
cg10376053	225	chr6:33282418:33283849	hyper	8.76e-07	1	0.18	0.0741	36	chr6	33282866	33282868	+	TAPBP;ZBTB22	NA	islands	-0.0592	0.915
cg11917542	225	chr6:33282418:33283849	hyper	8.76e-07	1	0.18	0.0741	36	chr6	33283157	33283159	+	TAPBP;ZBTB22	NA	islands	-0.0413	0.995
cg12624884	225	chr6:33282418:33283849	hyper	8.76e-07	1	0.18	0.0741	36	chr6	33283608	33283610	+	TAPBP;ZBTB22	NA	shores	-0.00415	0.992
cg13027595	225	chr6:33282418:33283849	hyper	8.76e-07	1	0.18	0.0741	36	chr6	33283183	33283185	+	TAPBP;ZBTB22	NA	islands	-0.082	0.924
cg14096569	225	chr6:33282418:33283849	hyper	8.76e-07	1	0.18	0.0741	36	chr6	33283063	33283065	-	TAPBP;ZBTB22	promoters,cds,exons,firstexons	islands	-0.108	0.977
cg14258935	225	chr6:33282418:33283849	hyper	8.76e-07	1	0.18	0.0741	36	chr6	33283285	33283287	-	TAPBP;ZBTB22	1to5kb,cds,exons,firstexons	shores	-0.0752	0.985
cg14288848	225	chr6:33282418:33283849	hyper	8.76e-07	1	0.18	0.0741	36	chr6	33282872	33282874	+	TAPBP;ZBTB22	NA	islands	-0.095	0.357
cg14309283	225	chr6:33282418:33283849	hyper	8.76e-07	1	0.18	0.0741	36	chr6	33282889	33282891	+	TAPBP;ZBTB22	NA	islands	-0.0207	0.952
cg14473643	225	chr6:33282418:33283849	hyper	8.76e-07	1	0.18	0.0741	36	chr6	33282884	33282886	+	TAPBP;ZBTB22	NA	islands	-0.0407	0.989
cg17055704	225	chr6:33282418:33283849	hyper	8.76e-07	1	0.18	0.0741	36	chr6	33282878	33282880	+	TAPBP;ZBTB22	NA	islands	-0.0545	0.877
cg18144560	225	chr6:33282418:33283849	hyper	8.76e-07	1	0.18	0.0741	36	chr6	33283069	33283071	-	TAPBP;ZBTB22	promoters,cds,exons,firstexons	islands	-0.117	0.335
cg20185718	225	chr6:33282418:33283849	hyper	8.76e-07	1	0.18	0.0741	36	chr6	33283316	33283318	-	TAPBP;ZBTB22	1to5kb,cds,exons,firstexons	shores	-0.0793	0.392
cg21330831	225	chr6:33282418:33283849	hyper	8.76e-07	1	0.18	0.0741	36	chr6	33283091	33283093	-	TAPBP;ZBTB22	promoters,cds,exons,firstexons	islands	-0.0949	0.772
cg24221373	225	chr6:33282418:33283849	hyper	8.76e-07	1	0.18	0.0741	36	chr6	33283313	33283315	-	TAPBP;ZBTB22	1to5kb,cds,exons,firstexons	shores	-0.119	0.987
cg24718275	225	chr6:33282418:33283849	hyper	8.76e-07	1	0.18	0.0741	36	chr6	33283769	33283771	-	ZBTB22	1to5kb,cds,exons,firstexons	shores	0.00688	0.93
cg25191172	225	chr6:33282418:33283849	hyper	8.76e-07	1	0.18	0.0741	36	chr6	33283788	33283790	+	ZBTB22	NA	shores	-0.00269	0.965
cg25356697	225	chr6:33282418:33283849	hyper	8.76e-07	1	0.18	0.0741	36	chr6	33282735	33282737	+	TAPBP;ZBTB22	NA	shores	-0.0686	0.957
cg25954512	225	chr6:33282418:33283849	hyper	8.76e-07	1	0.18	0.0741	36	chr6	33283020	33283022	-	TAPBP;ZBTB22	promoters,cds,exons,firstexons	islands	-0.131	0.505
cg26646118	225	chr6:33282418:33283849	hyper	8.76e-07	1	0.18	0.0741	36	chr6	33282999	33283001	-	TAPBP;ZBTB22	promoters,cds,exons,firstexons	islands	-0.135	0.653
cg27168291	225	chr6:33282418:33283849	hyper	8.76e-07	1	0.18	0.0741	36	chr6	33282996	33282998	-	TAPBP;ZBTB22	promoters,cds,exons,firstexons	islands	-0.165	0.716
cg27368379	225	chr6:33282418:33283849	hyper	8.76e-07	1	0.18	0.0741	36	chr6	33283327	33283329	-	TAPBP;ZBTB22	1to5kb,cds,exons,firstexons	shores	-0.117	0.594
cg02680487	226	chr6:30851417:30853608	hyper	1.04e-13	1	0.11	0.0505	32	chr6	30851528	30851530	-	DDR1	NA	shores	-0.0435	0.774
cg02695062	226	chr6:30851417:30853608	hyper	1.04e-13	1	0.11	0.0505	32	chr6	30851416	30851418	+	DDR1	promoters,1to5kb,introns	shores	0.036	0.629
cg03270204	226	chr6:30851417:30853608	hyper	1.04e-13	1	0.11	0.0505	32	chr6	30851637	30851639	+	DDR1	promoters,1to5kb,introns	shores	-0.0036	0.28
cg06012011	226	chr6:30851417:30853608	hyper	1.04e-13	1	0.11	0.0505	32	chr6	30852760	30852762	+	DDR1	promoters,1to5kb,5UTRs,exons,firstexons,introns	shores	0.013	0.826
cg06893977	226	chr6:30851417:30853608	hyper	1.04e-13	1	0.11	0.0505	32	chr6	30851927	30851929	+	DDR1	promoters,1to5kb,introns,exonintronboundaries	shores	0.0189	0.374
cg07265873	226	chr6:30851417:30853608	hyper	1.04e-13	1	0.11	0.0505	32	chr6	30851939	30851941	+	DDR1	promoters,1to5kb,introns,exonintronboundaries	shores	0.0301	0.711
cg07803420	226	chr6:30851417:30853608	hyper	1.04e-13	1	0.11	0.0505	32	chr6	30851516	30851518	-	DDR1	NA	shores	-0.0357	0.655
cg07816398	226	chr6:30851417:30853608	hyper	1.04e-13	1	0.11	0.0505	32	chr6	30852544	30852546	+	DDR1	promoters,1to5kb,introns,exonintronboundaries	islands	0.0224	0.772
cg07939626	226	chr6:30851417:30853608	hyper	1.04e-13	1	0.11	0.0505	32	chr6	30853072	30853074	-	DDR1	NA	shores	-0.153	0.99
cg08684361	226	chr6:30851417:30853608	hyper	1.04e-13	1	0.11	0.0505	32	chr6	30852822	30852824	-	DDR1	NA	shores	-0.0408	0.532
cg09281154	226	chr6:30851417:30853608	hyper	1.04e-13	1	0.11	0.0505	32	chr6	30852776	30852778	-	DDR1	NA	shores	0.0241	0.994
cg10470808	226	chr6:30851417:30853608	hyper	1.04e-13	1	0.11	0.0505	32	chr6	30852091	30852093	+	DDR1	promoters,1to5kb,introns,exonintronboundaries	shores	0.0385	0.689
cg11975790	226	chr6:30851417:30853608	hyper	1.04e-13	1	0.11	0.0505	32	chr6	30853607	30853609	+	DDR1	1to5kb,introns,exonintronboundaries	shores	0.0162	0.785
cg11977634	226	chr6:30851417:30853608	hyper	1.04e-13	1	0.11	0.0505	32	chr6	30852698	30852700	-	DDR1	NA	shores	0.0195	0.382
cg11985839	226	chr6:30851417:30853608	hyper	1.04e-13	1	0.11	0.0505	32	chr6	30853006	30853008	+	DDR1	promoters,1to5kb,cds,exons,firstexons,introns,exonintronboundaries	shores	-0.0637	0.655
cg12308216	226	chr6:30851417:30853608	hyper	1.04e-13	1	0.11	0.0505	32	chr6	30853254	30853256	-	DDR1	NA	shores	-0.048	0.91
cg12847793	226	chr6:30851417:30853608	hyper	1.04e-13	1	0.11	0.0505	32	chr6	30852873	30852875	-	DDR1	NA	shores	-0.0993	0.604
cg13200628	226	chr6:30851417:30853608	hyper	1.04e-13	1	0.11	0.0505	32	chr6	30852068	30852070	+	DDR1	promoters,1to5kb,introns,exonintronboundaries	shores	0.0312	0.976
cg13660719	226	chr6:30851417:30853608	hyper	1.04e-13	1	0.11	0.0505	32	chr6	30852962	30852964	-	DDR1	NA	shores	-0.0567	0.434
cg13695585	226	chr6:30851417:30853608	hyper	1.04e-13	1	0.11	0.0505	32	chr6	30853013	30853015	+	DDR1	promoters,1to5kb,introns,exonintronboundaries	shores	-0.108	0.798
cg16537676	226	chr6:30851417:30853608	hyper	1.04e-13	1	0.11	0.0505	32	chr6	30851623	30851625	+	DDR1	promoters,1to5kb,introns	shores	-0.0472	0.427
cg16707952	226	chr6:30851417:30853608	hyper	1.04e-13	1	0.11	0.0505	32	chr6	30851631	30851633	+	DDR1	promoters,1to5kb,introns	shores	-0.0224	0.871
cg18093866	226	chr6:30851417:30853608	hyper	1.04e-13	1	0.11	0.0505	32	chr6	30851752	30851754	+	DDR1	promoters,1to5kb,introns,exonintronboundaries	shores	-0.0134	0.834
cg20955507	226	chr6:30851417:30853608	hyper	1.04e-13	1	0.11	0.0505	32	chr6	30853257	30853259	-	DDR1	NA	shores	-0.0953	0.793
cg22485298	226	chr6:30851417:30853608	hyper	1.04e-13	1	0.11	0.0505	32	chr6	30853332	30853334	+	DDR1	promoters,1to5kb,introns,intronexonboundaries,exonintronboundaries	shores	-0.147	0.825
cg23001000	226	chr6:30851417:30853608	hyper	1.04e-13	1	0.11	0.0505	32	chr6	30852306	30852308	-	DDR1	NA	islands	0.0316	0.769
cg24303888	226	chr6:30851417:30853608	hyper	1.04e-13	1	0.11	0.0505	32	chr6	30852353	30852355	-	DDR1	NA	islands	0.0289	0.912
cg24646556	226	chr6:30851417:30853608	hyper	1.04e-13	1	0.11	0.0505	32	chr6	30852565	30852567	+	DDR1	promoters,1to5kb,introns,exonintronboundaries	islands	0.03	0.799
cg25607383	226	chr6:30851417:30853608	hyper	1.04e-13	1	0.11	0.0505	32	chr6	30853568	30853570	-	DDR1	NA	shores	-0.046	0.493
cg26146308	226	chr6:30851417:30853608	hyper	1.04e-13	1	0.11	0.0505	32	chr6	30851883	30851885	-	DDR1	NA	shores	0.0193	0.849
cg26556926	226	chr6:30851417:30853608	hyper	1.04e-13	1	0.11	0.0505	32	chr6	30852572	30852574	+	DDR1	promoters,1to5kb,introns,exonintronboundaries	islands	0.0312	0.95
cg26858073	226	chr6:30851417:30853608	hyper	1.04e-13	1	0.11	0.0505	32	chr6	30852586	30852588	-	DDR1	NA	islands	0.0277	0.965
cg02681442	227	chr14:29234671:29236898	hyper	0.000119	1	0.18	0.0191	27	chr14	29236007	29236009	+	FOXG1	promoters	shores	-0.0804	0.943
cg02991338	227	chr14:29234671:29236898	hyper	0.000119	1	0.18	0.0191	27	chr14	29236016	29236018	+	FOXG1	promoters	shores	-0.097	0.958
cg03523785	227	chr14:29234671:29236898	hyper	0.000119	1	0.18	0.0191	27	chr14	29234980	29234982	-	FOXG1;FOXG1-AS1	NA	islands	0.0246	0.284
cg04525757	227	chr14:29234671:29236898	hyper	0.000119	1	0.18	0.0191	27	chr14	29235972	29235974	-	FOXG1;FOXG1-AS1	NA	shores	-0.108	0.973
cg05872306	227	chr14:29234671:29236898	hyper	0.000119	1	0.18	0.0191	27	chr14	29236534	29236536	-	FOXG1	NA	shores	-0.0706	0.993
cg07150445	227	chr14:29234671:29236898	hyper	0.000119	1	0.18	0.0191	27	chr14	29235447	29235449	+	FOXG1;FOXG1-AS1	promoters	islands	0.0741	0.988
cg07489048	227	chr14:29234671:29236898	hyper	0.000119	1	0.18	0.0191	27	chr14	29236897	29236899	+	FOXG1	cds,exons,firstexons	islands	0.0713	0.628
cg07974473	227	chr14:29234671:29236898	hyper	0.000119	1	0.18	0.0191	27	chr14	29235091	29235093	+	FOXG1;FOXG1-AS1	1to5kb	islands	0.0879	0.391
cg08120263	227	chr14:29234671:29236898	hyper	0.000119	1	0.18	0.0191	27	chr14	29236012	29236014	+	FOXG1	promoters	shores	-0.0814	0.324
cg09231862	227	chr14:29234671:29236898	hyper	0.000119	1	0.18	0.0191	27	chr14	29235375	29235377	-	FOXG1;FOXG1-AS1	NA	islands	0.121	0.167
cg10300684	227	chr14:29234671:29236898	hyper	0.000119	1	0.18	0.0191	27	chr14	29236322	29236324	+	FOXG1	5UTRs,exons,firstexons	shores	-0.00206	0.991
cg10828337	227	chr14:29234671:29236898	hyper	0.000119	1	0.18	0.0191	27	chr14	29236475	29236477	-	FOXG1	NA	shores	-0.0746	0.99
cg10912240	227	chr14:29234671:29236898	hyper	0.000119	1	0.18	0.0191	27	chr14	29235906	29235908	-	FOXG1;FOXG1-AS1	NA	islands	0.00388	0.775
cg16038120	227	chr14:29234671:29236898	hyper	0.000119	1	0.18	0.0191	27	chr14	29235195	29235197	-	FOXG1;FOXG1-AS1	NA	islands	0.0656	0.819
cg17525102	227	chr14:29234671:29236898	hyper	0.000119	1	0.18	0.0191	27	chr14	29236220	29236222	+	FOXG1	promoters	shores	-0.0727	0.974
cg18299578	227	chr14:29234671:29236898	hyper	0.000119	1	0.18	0.0191	27	chr14	29235927	29235929	-	FOXG1;FOXG1-AS1	NA	shores	-0.00698	0.965
cg19714132	227	chr14:29234671:29236898	hyper	0.000119	1	0.18	0.0191	27	chr14	29235983	29235985	+	FOXG1	promoters	shores	-0.0687	0.992
cg19786627	227	chr14:29234671:29236898	hyper	0.000119	1	0.18	0.0191	27	chr14	29235903	29235905	-	FOXG1;FOXG1-AS1	NA	islands	0.000155	0.466
cg21923619	227	chr14:29234671:29236898	hyper	0.000119	1	0.18	0.0191	27	chr14	29235468	29235470	+	FOXG1;FOXG1-AS1	promoters	islands	0.0615	0.282
cg23191956	227	chr14:29234671:29236898	hyper	0.000119	1	0.18	0.0191	27	chr14	29235122	29235124	+	FOXG1;FOXG1-AS1	1to5kb	islands	0.0689	0.331
cg23571812	227	chr14:29234671:29236898	hyper	0.000119	1	0.18	0.0191	27	chr14	29234977	29234979	-	FOXG1;FOXG1-AS1	NA	islands	0.00619	0.792
cg24725576	227	chr14:29234671:29236898	hyper	0.000119	1	0.18	0.0191	27	chr14	29234670	29234672	-	FOXG1;FOXG1-AS1	NA	shores	0.0499	0.86
cg24981833	227	chr14:29234671:29236898	hyper	0.000119	1	0.18	0.0191	27	chr14	29235893	29235895	-	FOXG1;FOXG1-AS1	NA	islands	-0.00638	0.991
cg25078444	227	chr14:29234671:29236898	hyper	0.000119	1	0.18	0.0191	27	chr14	29235192	29235194	-	FOXG1;FOXG1-AS1	NA	islands	0.0457	0.913
cg26194477	227	chr14:29234671:29236898	hyper	0.000119	1	0.18	0.0191	27	chr14	29234889	29234891	+	FOXG1;FOXG1-AS1	1to5kb	islands,shores	0.092	0.623
cg26206396	227	chr14:29234671:29236898	hyper	0.000119	1	0.18	0.0191	27	chr14	29234903	29234905	+	FOXG1;FOXG1-AS1	1to5kb	islands	0.113	0.962
cg27006650	227	chr14:29234671:29236898	hyper	0.000119	1	0.18	0.0191	27	chr14	29236033	29236035	+	FOXG1	promoters	shores	-0.0699	0.96
cg00570906	228	chr6:33047944:33048919	hypo	0.000196	1	-0.15	-0.0848	26	chr6	33048808	33048810	+	HLA-DPA1;HLA-DPB1	exons,introns,exonintronboundaries	islands	0.173	0.726
cg01132696	228	chr6:33047944:33048919	hypo	0.000196	1	-0.15	-0.0848	26	chr6	33048557	33048559	+	HLA-DPA1;HLA-DPB1	cds,5UTRs,exons,firstexons,exonintronboundaries	islands	0.253	0.272
cg02197634	228	chr6:33047944:33048919	hypo	0.000196	1	-0.15	-0.0848	26	chr6	33048874	33048876	+	HLA-DPA1;HLA-DPB1	exons,introns,exonintronboundaries	shores	-0.0159	0.673
cg02692313	228	chr6:33047944:33048919	hypo	0.000196	1	-0.15	-0.0848	26	chr6	33048443	33048445	-	HLA-DPA1;HLA-DPB1	introns,intronexonboundaries,exonintronboundaries	islands	0.18	0.525
cg03229061	228	chr6:33047944:33048919	hypo	0.000196	1	-0.15	-0.0848	26	chr6	33048482	33048484	-	HLA-DPA1;HLA-DPB1	5UTRs,exons,firstexons,intronexonboundaries,exonintronboundaries	islands	0.189	0.951
cg03636880	228	chr6:33047944:33048919	hypo	0.000196	1	-0.15	-0.0848	26	chr6	33048686	33048688	+	HLA-DPA1;HLA-DPB1	cds,exons,firstexons,exonintronboundaries	islands	0.22	0.819
cg05798641	228	chr6:33047944:33048919	hypo	0.000196	1	-0.15	-0.0848	26	chr6	33048918	33048920	-	HLA-DPA1;HLA-DPB1	promoters	shores	-0.0239	0.787
cg06437840	228	chr6:33047944:33048919	hypo	0.000196	1	-0.15	-0.0848	26	chr6	33048528	33048530	+	HLA-DPA1;HLA-DPB1	cds,5UTRs,exons,firstexons,exonintronboundaries	islands	0.228	0.657
cg09059466	228	chr6:33047944:33048919	hypo	0.000196	1	-0.15	-0.0848	26	chr6	33048085	33048087	+	HLA-DPA1;HLA-DPB1	promoters,introns	shores	0.141	0.973
cg09234582	228	chr6:33047944:33048919	hypo	0.000196	1	-0.15	-0.0848	26	chr6	33048285	33048287	-	HLA-DPA1;HLA-DPB1	introns,exonintronboundaries	shores	0.242	0.38
cg10850215	228	chr6:33047944:33048919	hypo	0.000196	1	-0.15	-0.0848	26	chr6	33048468	33048470	-	HLA-DPA1;HLA-DPB1	5UTRs,exons,firstexons,intronexonboundaries,exonintronboundaries	islands	0.229	0.955
cg12893780	228	chr6:33047944:33048919	hypo	0.000196	1	-0.15	-0.0848	26	chr6	33048751	33048753	+	HLA-DPA1;HLA-DPB1	exons,introns,exonintronboundaries	islands	0.192	0.928
cg13349035	228	chr6:33047944:33048919	hypo	0.000196	1	-0.15	-0.0848	26	chr6	33048309	33048311	+	HLA-DPA1;HLA-DPB1	promoters,introns	shores	0.211	0.763
cg13581859	228	chr6:33047944:33048919	hypo	0.000196	1	-0.15	-0.0848	26	chr6	33048705	33048707	+	HLA-DPA1;HLA-DPB1	cds,exons,firstexons,exonintronboundaries	islands	0.169	0.849
cg14801692	228	chr6:33047944:33048919	hypo	0.000196	1	-0.15	-0.0848	26	chr6	33048591	33048593	-	HLA-DPA1;HLA-DPB1	promoters,intronexonboundaries,exonintronboundaries	islands	0.163	0.692
cg14870156	228	chr6:33047944:33048919	hypo	0.000196	1	-0.15	-0.0848	26	chr6	33048539	33048541	+	HLA-DPA1;HLA-DPB1	cds,5UTRs,exons,firstexons,exonintronboundaries	islands	0.25	0.928
cg15829535	228	chr6:33047944:33048919	hypo	0.000196	1	-0.15	-0.0848	26	chr6	33048759	33048761	+	HLA-DPA1;HLA-DPB1	exons,introns,exonintronboundaries	islands	0.171	0.471
cg17362900	228	chr6:33047944:33048919	hypo	0.000196	1	-0.15	-0.0848	26	chr6	33047943	33047945	+	HLA-DPA1;HLA-DPB1	promoters,introns	shores	0.0251	0.992
cg17588455	228	chr6:33047944:33048919	hypo	0.000196	1	-0.15	-0.0848	26	chr6	33048484	33048486	-	HLA-DPA1;HLA-DPB1	5UTRs,exons,firstexons,intronexonboundaries,exonintronboundaries	islands	0.189	0.958
cg19053046	228	chr6:33047944:33048919	hypo	0.000196	1	-0.15	-0.0848	26	chr6	33048253	33048255	+	HLA-DPA1;HLA-DPB1	promoters,introns	shores	0.164	0.841
cg19990651	228	chr6:33047944:33048919	hypo	0.000196	1	-0.15	-0.0848	26	chr6	33048554	33048556	+	HLA-DPA1;HLA-DPB1	cds,5UTRs,exons,firstexons,exonintronboundaries	islands	0.247	0.168
cg20223237	228	chr6:33047944:33048919	hypo	0.000196	1	-0.15	-0.0848	26	chr6	33048734	33048736	+	HLA-DPA1;HLA-DPB1	exons,introns,exonintronboundaries	islands	0.223	0.649
cg25045942	228	chr6:33047944:33048919	hypo	0.000196	1	-0.15	-0.0848	26	chr6	33048290	33048292	+	HLA-DPA1;HLA-DPB1	promoters,introns	shores	0.203	0.587
cg25491704	228	chr6:33047944:33048919	hypo	0.000196	1	-0.15	-0.0848	26	chr6	33048878	33048880	+	HLA-DPA1;HLA-DPB1	exons,introns,exonintronboundaries	shores	-0.0519	0.985
cg25511667	228	chr6:33047944:33048919	hypo	0.000196	1	-0.15	-0.0848	26	chr6	33048731	33048733	+	HLA-DPA1;HLA-DPB1	exons,introns,exonintronboundaries	islands	0.204	0.794
cg26645432	228	chr6:33047944:33048919	hypo	0.000196	1	-0.15	-0.0848	26	chr6	33048501	33048503	+	HLA-DPA1;HLA-DPB1	cds,5UTRs,exons,firstexons	islands	0.246	0.454
cg00219626	229	chr6:28983835:28985069	hyper	2.74e-06	1	0.15	0.0557	25	chr6	28983834	28983836	-	NA	intergenic	shores	-0.131	0.424
cg00719211	229	chr6:28983835:28985069	hyper	2.74e-06	1	0.15	0.0557	25	chr6	28984452	28984454	-	NA	intergenic	islands	0.00643	0.855
cg01134061	229	chr6:28983835:28985069	hyper	2.74e-06	1	0.15	0.0557	25	chr6	28984902	28984904	-	NA	intergenic	shores	0.00975	0.971
cg01885291	229	chr6:28983835:28985069	hyper	2.74e-06	1	0.15	0.0557	25	chr6	28984831	28984833	-	NA	intergenic	shores	-0.0078	0.543
cg01953087	229	chr6:28983835:28985069	hyper	2.74e-06	1	0.15	0.0557	25	chr6	28984585	28984587	-	NA	intergenic	islands	0.00233	0.614
cg02665416	229	chr6:28983835:28985069	hyper	2.74e-06	1	0.15	0.0557	25	chr6	28984460	28984462	-	NA	intergenic	islands	-0.0603	0.957
cg02675264	229	chr6:28983835:28985069	hyper	2.74e-06	1	0.15	0.0557	25	chr6	28984245	28984247	+	NA	intergenic	shores	-0.0661	0.0883
cg09012858	229	chr6:28983835:28985069	hyper	2.74e-06	1	0.15	0.0557	25	chr6	28984233	28984235	+	NA	intergenic	shores	-0.042	0.884
cg10111314	229	chr6:28983835:28985069	hyper	2.74e-06	1	0.15	0.0557	25	chr6	28984641	28984643	+	NA	intergenic	islands	0.0181	0.938
cg10293093	229	chr6:28983835:28985069	hyper	2.74e-06	1	0.15	0.0557	25	chr6	28984673	28984675	-	NA	intergenic	islands	0.0274	0.875
cg12909932	229	chr6:28983835:28985069	hyper	2.74e-06	1	0.15	0.0557	25	chr6	28984653	28984655	+	NA	intergenic	islands	0.014	0.496
cg14132236	229	chr6:28983835:28985069	hyper	2.74e-06	1	0.15	0.0557	25	chr6	28984253	28984255	+	NA	intergenic	shores	-0.0582	0.763
cg17019630	229	chr6:28983835:28985069	hyper	2.74e-06	1	0.15	0.0557	25	chr6	28984715	28984717	+	NA	intergenic	shores	0.0245	0.911
cg17255947	229	chr6:28983835:28985069	hyper	2.74e-06	1	0.15	0.0557	25	chr6	28984779	28984781	-	NA	intergenic	shores	0.00255	0.986
cg18137931	229	chr6:28983835:28985069	hyper	2.74e-06	1	0.15	0.0557	25	chr6	28984373	28984375	-	NA	intergenic	shores	-0.01	0.974
cg19174706	229	chr6:28983835:28985069	hyper	2.74e-06	1	0.15	0.0557	25	chr6	28984670	28984672	-	NA	intergenic	islands	0.0245	0.99
cg20993222	229	chr6:28983835:28985069	hyper	2.74e-06	1	0.15	0.0557	25	chr6	28985005	28985007	+	NA	intergenic	shores	0.00521	0.847
cg22834713	229	chr6:28983835:28985069	hyper	2.74e-06	1	0.15	0.0557	25	chr6	28984340	28984342	-	NA	intergenic	shores	-0.0855	0.907
cg23506204	229	chr6:28983835:28985069	hyper	2.74e-06	1	0.15	0.0557	25	chr6	28984582	28984584	-	NA	intergenic	islands	0.00562	0.99
cg24295104	229	chr6:28983835:28985069	hyper	2.74e-06	1	0.15	0.0557	25	chr6	28985068	28985070	-	NA	intergenic	shores	0.00405	0.64
cg24594177	229	chr6:28983835:28985069	hyper	2.74e-06	1	0.15	0.0557	25	chr6	28984684	28984686	-	NA	intergenic	islands	0.0205	0.123
cg24900671	229	chr6:28983835:28985069	hyper	2.74e-06	1	0.15	0.0557	25	chr6	28984573	28984575	-	NA	intergenic	islands	-0.00284	0.99
cg24953636	229	chr6:28983835:28985069	hyper	2.74e-06	1	0.15	0.0557	25	chr6	28984873	28984875	-	NA	intergenic	shores	0.0188	0.965
cg26712477	229	chr6:28983835:28985069	hyper	2.74e-06	1	0.15	0.0557	25	chr6	28984444	28984446	-	NA	intergenic	islands	-0.0148	0.825
cg27490993	229	chr6:28983835:28985069	hyper	2.74e-06	1	0.15	0.0557	25	chr6	28984268	28984270	-	NA	intergenic	shores	-0.0389	0.99
cg01748573	230	chr20:57463265:57463787	hypo	0.0174	1	-0.11	-0.0469	23	chr20	57463529	57463531	-	GNAS;RP1-309F20.3	NA	shores	-0.0259	0.592
cg02107718	230	chr20:57463265:57463787	hypo	0.0174	1	-0.11	-0.0469	23	chr20	57463712	57463714	-	GNAS;RP1-309F20.3	NA	islands	0.0438	0.389
cg03014008	230	chr20:57463265:57463787	hypo	0.0174	1	-0.11	-0.0469	23	chr20	57463766	57463768	-	GNAS;RP1-309F20.3	NA	islands	0.0484	0.178
cg04019914	230	chr20:57463265:57463787	hypo	0.0174	1	-0.11	-0.0469	23	chr20	57463356	57463358	-	GNAS;RP1-309F20.3	NA	shores	-0.0337	0.897
cg04779428	230	chr20:57463265:57463787	hypo	0.0174	1	-0.11	-0.0469	23	chr20	57463354	57463356	-	GNAS;RP1-309F20.3	NA	shores	-0.0333	0.726
cg07341934	230	chr20:57463265:57463787	hypo	0.0174	1	-0.11	-0.0469	23	chr20	57463710	57463712	-	GNAS;RP1-309F20.3	NA	islands	0.0435	0.652
cg09772382	230	chr20:57463265:57463787	hypo	0.0174	1	-0.11	-0.0469	23	chr20	57463774	57463776	+	GNAS;RP1-309F20.3	promoters,1to5kb,introns	islands	-0.00499	0.12
cg10011623	230	chr20:57463265:57463787	hypo	0.0174	1	-0.11	-0.0469	23	chr20	57463526	57463528	-	GNAS;RP1-309F20.3	NA	shores	-0.00342	0.956
cg11357538	230	chr20:57463265:57463787	hypo	0.0174	1	-0.11	-0.0469	23	chr20	57463396	57463398	+	GNAS;RP1-309F20.3	promoters,1to5kb,introns	shores	0.00365	0.682
cg11480267	230	chr20:57463265:57463787	hypo	0.0174	1	-0.11	-0.0469	23	chr20	57463502	57463504	+	GNAS;RP1-309F20.3	promoters,1to5kb,introns	shores	0.0167	0.99
cg14263118	230	chr20:57463265:57463787	hypo	0.0174	1	-0.11	-0.0469	23	chr20	57463786	57463788	-	GNAS;RP1-309F20.3	NA	islands	0.0338	0.0897
cg15222215	230	chr20:57463265:57463787	hypo	0.0174	1	-0.11	-0.0469	23	chr20	57463782	57463784	-	GNAS;RP1-309F20.3	NA	islands	0.0438	0.89
cg17334845	230	chr20:57463265:57463787	hypo	0.0174	1	-0.11	-0.0469	23	chr20	57463571	57463573	+	GNAS;RP1-309F20.3	promoters,1to5kb,introns	shores	0.0375	0.479
cg17652507	230	chr20:57463265:57463787	hypo	0.0174	1	-0.11	-0.0469	23	chr20	57463652	57463654	-	GNAS;RP1-309F20.3	NA	islands,shores	0.0603	0.778
cg18997188	230	chr20:57463265:57463787	hypo	0.0174	1	-0.11	-0.0469	23	chr20	57463269	57463271	-	GNAS;RP1-309F20.3	NA	shores	-0.0407	0.883
cg20008140	230	chr20:57463265:57463787	hypo	0.0174	1	-0.11	-0.0469	23	chr20	57463454	57463456	-	GNAS;RP1-309F20.3	NA	shores	-0.00383	0.964
cg20213508	230	chr20:57463265:57463787	hypo	0.0174	1	-0.11	-0.0469	23	chr20	57463324	57463326	+	GNAS;RP1-309F20.3	promoters,1to5kb,introns	shores	-0.052	0.922
cg22407822	230	chr20:57463265:57463787	hypo	0.0174	1	-0.11	-0.0469	23	chr20	57463657	57463659	-	GNAS;RP1-309F20.3	NA	islands	0.0509	0.917
cg22741626	230	chr20:57463265:57463787	hypo	0.0174	1	-0.11	-0.0469	23	chr20	57463264	57463266	-	GNAS;RP1-309F20.3	NA	shores	-0.0298	0.88
cg23496597	230	chr20:57463265:57463787	hypo	0.0174	1	-0.11	-0.0469	23	chr20	57463724	57463726	-	GNAS;RP1-309F20.3	NA	islands	0.0504	0.245
cg25308079	230	chr20:57463265:57463787	hypo	0.0174	1	-0.11	-0.0469	23	chr20	57463762	57463764	+	GNAS;RP1-309F20.3	promoters,1to5kb,introns	islands	0.00792	0.221
cg26767990	230	chr20:57463265:57463787	hypo	0.0174	1	-0.11	-0.0469	23	chr20	57463614	57463616	+	GNAS;RP1-309F20.3	promoters,1to5kb,introns	shores	0.0189	0.822
cg26791489	230	chr20:57463265:57463787	hypo	0.0174	1	-0.11	-0.0469	23	chr20	57463329	57463331	-	GNAS;RP1-309F20.3	NA	shores	-0.0355	0.963
cg00274587	231	chr6:33280052:33280927	hyper	0.0042	1	0.16	0.0886	21	chr6	33280899	33280901	-	TAPBP	introns,exonintronboundaries	shores	-0.109	0.996
cg00558147	231	chr6:33280052:33280927	hyper	0.0042	1	0.16	0.0886	21	chr6	33280926	33280928	+	TAPBP	NA	shores	-0.0743	0.966
cg01253676	231	chr6:33280052:33280927	hyper	0.0042	1	0.16	0.0886	21	chr6	33280211	33280213	-	TAPBP	introns	shores	-0.157	0.661
cg01654446	231	chr6:33280052:33280927	hyper	0.0042	1	0.16	0.0886	21	chr6	33280475	33280477	+	TAPBP	NA	shores	-0.16	0.926
cg02863594	231	chr6:33280052:33280927	hyper	0.0042	1	0.16	0.0886	21	chr6	33280198	33280200	-	TAPBP	introns	shores	-0.233	0.917
cg03591496	231	chr6:33280052:33280927	hyper	0.0042	1	0.16	0.0886	21	chr6	33280652	33280654	-	TAPBP	introns	shores	-0.082	0.996
cg03780271	231	chr6:33280052:33280927	hyper	0.0042	1	0.16	0.0886	21	chr6	33280051	33280053	-	TAPBP	introns	shores	-0.126	0.832
cg05700142	231	chr6:33280052:33280927	hyper	0.0042	1	0.16	0.0886	21	chr6	33280453	33280455	-	TAPBP	introns	shores	-0.141	0.988
cg06230948	231	chr6:33280052:33280927	hyper	0.0042	1	0.16	0.0886	21	chr6	33280517	33280519	+	TAPBP	NA	shores	-0.202	0.773
cg06375761	231	chr6:33280052:33280927	hyper	0.0042	1	0.16	0.0886	21	chr6	33280407	33280409	-	TAPBP	introns	shores	-0.242	0.984
cg08814531	231	chr6:33280052:33280927	hyper	0.0042	1	0.16	0.0886	21	chr6	33280570	33280572	-	TAPBP	introns	shores	-0.126	0.893
cg11796996	231	chr6:33280052:33280927	hyper	0.0042	1	0.16	0.0886	21	chr6	33280158	33280160	-	TAPBP	introns	shores	-0.261	0.828
cg12589538	231	chr6:33280052:33280927	hyper	0.0042	1	0.16	0.0886	21	chr6	33280148	33280150	-	TAPBP	introns	shores	-0.171	0.954
cg13638257	231	chr6:33280052:33280927	hyper	0.0042	1	0.16	0.0886	21	chr6	33280435	33280437	-	TAPBP	introns	shores	-0.189	0.979
cg14419102	231	chr6:33280052:33280927	hyper	0.0042	1	0.16	0.0886	21	chr6	33280399	33280401	-	TAPBP	introns	shores	-0.206	0.854
cg18353226	231	chr6:33280052:33280927	hyper	0.0042	1	0.16	0.0886	21	chr6	33280389	33280391	+	TAPBP	NA	shores	-0.115	0.941
cg18930100	231	chr6:33280052:33280927	hyper	0.0042	1	0.16	0.0886	21	chr6	33280477	33280479	+	TAPBP	NA	shores	-0.157	0.14
cg20973878	231	chr6:33280052:33280927	hyper	0.0042	1	0.16	0.0886	21	chr6	33280712	33280714	+	TAPBP	NA	shores	-0.146	0.842
cg20998791	231	chr6:33280052:33280927	hyper	0.0042	1	0.16	0.0886	21	chr6	33280227	33280229	-	TAPBP	introns	shores	-0.176	0.76
cg26083458	231	chr6:33280052:33280927	hyper	0.0042	1	0.16	0.0886	21	chr6	33280423	33280425	-	TAPBP	introns	shores	-0.179	0.447
cg27020289	231	chr6:33280052:33280927	hyper	0.0042	1	0.16	0.0886	21	chr6	33280892	33280894	-	TAPBP	introns,exonintronboundaries	shores	-0.0353	0.53
cg01131735	232	chr17:39968119:39969397	hyper	0.00128	1	0.08	0.0384	20	chr17	39968418	39968420	+	FKBP10;P3H4	promoters	islands	0.00544	0.587
cg02286847	232	chr17:39968119:39969397	hyper	0.00128	1	0.08	0.0384	20	chr17	39968563	39968565	-	FKBP10;P3H4	promoters,introns,intronexonboundaries,exonintronboundaries	islands	0.014	0.993
cg03466032	232	chr17:39968119:39969397	hyper	0.00128	1	0.08	0.0384	20	chr17	39968801	39968803	+	FKBP10;P3H4	promoters	shores	0.0166	0.971
cg04110109	232	chr17:39968119:39969397	hyper	0.00128	1	0.08	0.0384	20	chr17	39968848	39968850	-	FKBP10;P3H4	promoters,5UTRs,exons,firstexons,intronexonboundaries	shores	0.00617	0.63
cg09471280	232	chr17:39968119:39969397	hyper	0.00128	1	0.08	0.0384	20	chr17	39968803	39968805	-	FKBP10;P3H4	promoters,5UTRs,exons,firstexons,intronexonboundaries,exonintronboundaries	shores	0.013	0.815
cg10493699	232	chr17:39968119:39969397	hyper	0.00128	1	0.08	0.0384	20	chr17	39969296	39969298	-	FKBP10;P3H4	promoters	shores	0.00333	0.863
cg13766044	232	chr17:39968119:39969397	hyper	0.00128	1	0.08	0.0384	20	chr17	39968771	39968773	+	FKBP10;P3H4	promoters	shores	0.0129	0.925
cg14529146	232	chr17:39968119:39969397	hyper	0.00128	1	0.08	0.0384	20	chr17	39968599	39968601	-	FKBP10;P3H4	promoters,introns,intronexonboundaries,exonintronboundaries	islands	0.00762	0.918
cg15835536	232	chr17:39968119:39969397	hyper	0.00128	1	0.08	0.0384	20	chr17	39968515	39968517	+	FKBP10;P3H4	promoters	islands	0.00916	0.212
cg16691224	232	chr17:39968119:39969397	hyper	0.00128	1	0.08	0.0384	20	chr17	39968504	39968506	+	FKBP10;P3H4	promoters	islands	0.0156	0.653
cg17601710	232	chr17:39968119:39969397	hyper	0.00128	1	0.08	0.0384	20	chr17	39968118	39968120	-	FKBP10;P3H4	cds,exons,firstexons	islands	0.00367	0.857
cg19140560	232	chr17:39968119:39969397	hyper	0.00128	1	0.08	0.0384	20	chr17	39968870	39968872	-	FKBP10;P3H4	promoters,intronexonboundaries	shores	-0.000117	0.817
cg19779810	232	chr17:39968119:39969397	hyper	0.00128	1	0.08	0.0384	20	chr17	39969263	39969265	-	FKBP10;P3H4	promoters	shores	0.00782	0.983
cg20798677	232	chr17:39968119:39969397	hyper	0.00128	1	0.08	0.0384	20	chr17	39968546	39968548	-	FKBP10;P3H4	promoters,introns,intronexonboundaries,exonintronboundaries	islands	-0.00415	0.989
cg21626848	232	chr17:39968119:39969397	hyper	0.00128	1	0.08	0.0384	20	chr17	39969266	39969268	-	FKBP10;P3H4	promoters	shores	0.0426	0.464
cg21735374	232	chr17:39968119:39969397	hyper	0.00128	1	0.08	0.0384	20	chr17	39969396	39969398	-	FKBP10;P3H4	promoters	shores	0.000618	0.996
cg22938275	232	chr17:39968119:39969397	hyper	0.00128	1	0.08	0.0384	20	chr17	39968121	39968123	-	FKBP10;P3H4	cds,exons,firstexons	islands	0.00187	0.914
cg23831155	232	chr17:39968119:39969397	hyper	0.00128	1	0.08	0.0384	20	chr17	39968361	39968363	+	FKBP10;P3H4	promoters	islands	0.000859	0.87
cg27544799	232	chr17:39968119:39969397	hyper	0.00128	1	0.08	0.0384	20	chr17	39968837	39968839	-	FKBP10;P3H4	promoters,5UTRs,exons,firstexons,intronexonboundaries	shores	0.0018	0.97
cg27645660	232	chr17:39968119:39969397	hyper	0.00128	1	0.08	0.0384	20	chr17	39968580	39968582	-	FKBP10;P3H4	promoters,introns,intronexonboundaries,exonintronboundaries	islands	0.0119	0.936
cg01245721	233	chr6:30594037:30595190	hyper	0.000527	1	0.08	0.0301	19	chr6	30594036	30594038	-	ATAT1;MRPS18B	NA	inter	0.0945	0.902
cg03969182	233	chr6:30594037:30595190	hyper	0.000527	1	0.08	0.0301	19	chr6	30595189	30595191	+	ATAT1	introns,intronexonboundaries,exonintronboundaries	inter	-0.0632	0.996
cg05093836	233	chr6:30594037:30595190	hyper	0.000527	1	0.08	0.0301	19	chr6	30594589	30594591	+	ATAT1	promoters,exonintronboundaries	inter	0.0188	0.981
cg06814856	233	chr6:30594037:30595190	hyper	0.000527	1	0.08	0.0301	19	chr6	30594743	30594745	-	ATAT1	NA	inter	0.0214	0.744
cg07142893	233	chr6:30594037:30595190	hyper	0.000527	1	0.08	0.0301	19	chr6	30594604	30594606	+	ATAT1	promoters,exonintronboundaries	inter	0.0214	0.309
cg07816366	233	chr6:30594037:30595190	hyper	0.000527	1	0.08	0.0301	19	chr6	30594748	30594750	-	ATAT1	NA	inter	0.025	0.736
cg08081524	233	chr6:30594037:30595190	hyper	0.000527	1	0.08	0.0301	19	chr6	30594542	30594544	-	ATAT1	NA	inter	0.0104	0.97
cg08188471	233	chr6:30594037:30595190	hyper	0.000527	1	0.08	0.0301	19	chr6	30594112	30594114	+	ATAT1;MRPS18B	promoters,exons,exonintronboundaries,3UTRs	inter	0.0603	0.988
cg08635134	233	chr6:30594037:30595190	hyper	0.000527	1	0.08	0.0301	19	chr6	30594455	30594457	+	ATAT1	promoters	inter	0.0131	0.994
cg09532691	233	chr6:30594037:30595190	hyper	0.000527	1	0.08	0.0301	19	chr6	30594312	30594314	+	ATAT1	promoters,exonintronboundaries	inter	0.0856	0.739
cg12907138	233	chr6:30594037:30595190	hyper	0.000527	1	0.08	0.0301	19	chr6	30594929	30594931	+	ATAT1	5UTRs,exons,firstexons,introns,exonintronboundaries	inter	0.00982	0.636
cg13542073	233	chr6:30594037:30595190	hyper	0.000527	1	0.08	0.0301	19	chr6	30594185	30594187	+	ATAT1	promoters,exonintronboundaries	inter	0.147	0.936
cg13964084	233	chr6:30594037:30595190	hyper	0.000527	1	0.08	0.0301	19	chr6	30594708	30594710	-	ATAT1	NA	inter	0.0254	0.987
cg15381130	233	chr6:30594037:30595190	hyper	0.000527	1	0.08	0.0301	19	chr6	30594687	30594689	-	ATAT1	NA	inter	0.00998	0.806
cg15729859	233	chr6:30594037:30595190	hyper	0.000527	1	0.08	0.0301	19	chr6	30594861	30594863	-	ATAT1	NA	inter	0.0186	0.802
cg20629923	233	chr6:30594037:30595190	hyper	0.000527	1	0.08	0.0301	19	chr6	30594954	30594956	+	ATAT1	5UTRs,exons,firstexons,introns,exonintronboundaries	inter	0.0161	0.302
cg22759096	233	chr6:30594037:30595190	hyper	0.000527	1	0.08	0.0301	19	chr6	30594295	30594297	-	ATAT1	NA	inter	0.0816	0.751
cg23328390	233	chr6:30594037:30595190	hyper	0.000527	1	0.08	0.0301	19	chr6	30594596	30594598	+	ATAT1	promoters,exonintronboundaries	inter	0.0179	0.677
cg26934609	233	chr6:30594037:30595190	hyper	0.000527	1	0.08	0.0301	19	chr6	30594701	30594703	+	ATAT1	cds,5UTRs,exons,firstexons,exonintronboundaries	inter	0.0217	0.744
cg01612057	234	chr12:49318487:49319767	hyper	4.58e-08	1	0.15	0.0856	18	chr12	49318846	49318848	-	AC073610.5;CCDC65;FKBP11;RP11-302B13.5	promoters,cds,exons,intronexonboundaries,exonintronboundaries	islands	0.0148	0.994
cg03059112	234	chr12:49318487:49319767	hyper	4.58e-08	1	0.15	0.0856	18	chr12	49319283	49319285	+	AC073610.5;CCDC65;FKBP11;RP11-302B13.5	NA	islands	0.0135	0.972
cg03566156	234	chr12:49318487:49319767	hyper	4.58e-08	1	0.15	0.0856	18	chr12	49319557	49319559	+	AC073610.5;CCDC65;FKBP11;RP11-302B13.5	NA	shores	0.00746	0.975
cg03767822	234	chr12:49318487:49319767	hyper	4.58e-08	1	0.15	0.0856	18	chr12	49318734	49318736	-	AC073610.5;CCDC65;FKBP11;RP11-302B13.5	promoters,introns,intronexonboundaries,exonintronboundaries	islands	0.0172	0.817
cg05883907	234	chr12:49318487:49319767	hyper	4.58e-08	1	0.15	0.0856	18	chr12	49318486	49318488	+	AC073610.5;CCDC65;FKBP11;RP11-302B13.5	NA	islands,shores	0.00144	0.783
cg05999245	234	chr12:49318487:49319767	hyper	4.58e-08	1	0.15	0.0856	18	chr12	49319427	49319429	-	AC073610.5;CCDC65;FKBP11;RP11-302B13.5	promoters,intronexonboundaries	islands	0.0151	0.992
cg11067907	234	chr12:49318487:49319767	hyper	4.58e-08	1	0.15	0.0856	18	chr12	49319499	49319501	-	AC073610.5;CCDC65;FKBP11;RP11-302B13.5	promoters,intronexonboundaries	shores	0.00138	0.627
cg13203223	234	chr12:49318487:49319767	hyper	4.58e-08	1	0.15	0.0856	18	chr12	49319397	49319399	-	AC073610.5;CCDC65;FKBP11;RP11-302B13.5	promoters,intronexonboundaries	islands	0.0146	0.764
cg15147435	234	chr12:49318487:49319767	hyper	4.58e-08	1	0.15	0.0856	18	chr12	49319452	49319454	-	AC073610.5;CCDC65;FKBP11;RP11-302B13.5	promoters,intronexonboundaries	islands	0.0245	0.924
cg15620146	234	chr12:49318487:49319767	hyper	4.58e-08	1	0.15	0.0856	18	chr12	49318783	49318785	+	AC073610.5;CCDC65;FKBP11;RP11-302B13.5	NA	islands	0.000245	0.966
cg19190217	234	chr12:49318487:49319767	hyper	4.58e-08	1	0.15	0.0856	18	chr12	49318748	49318750	-	AC073610.5;CCDC65;FKBP11;RP11-302B13.5	promoters,introns,intronexonboundaries,exonintronboundaries	islands	0.0205	0.753
cg20346388	234	chr12:49318487:49319767	hyper	4.58e-08	1	0.15	0.0856	18	chr12	49319766	49319768	-	AC073610.5;CCDC65;FKBP11;RP11-302B13.5	promoters,1to5kb	shores	0.0555	0.658
cg21672339	234	chr12:49318487:49319767	hyper	4.58e-08	1	0.15	0.0856	18	chr12	49319474	49319476	-	AC073610.5;CCDC65;FKBP11;RP11-302B13.5	promoters,intronexonboundaries	islands	0.0259	0.979
cg21908259	234	chr12:49318487:49319767	hyper	4.58e-08	1	0.15	0.0856	18	chr12	49318997	49318999	-	AC073610.5;CCDC65;FKBP11;RP11-302B13.5	promoters,introns,intronexonboundaries,exonintronboundaries	islands	0.023	0.651
cg22021756	234	chr12:49318487:49319767	hyper	4.58e-08	1	0.15	0.0856	18	chr12	49318739	49318741	-	AC073610.5;CCDC65;FKBP11;RP11-302B13.5	promoters,introns,intronexonboundaries,exonintronboundaries	islands	0.0178	0.387
cg22864266	234	chr12:49318487:49319767	hyper	4.58e-08	1	0.15	0.0856	18	chr12	49319672	49319674	+	AC073610.5;CCDC65;FKBP11;RP11-302B13.5	NA	shores	0.0022	0.925
cg23692087	234	chr12:49318487:49319767	hyper	4.58e-08	1	0.15	0.0856	18	chr12	49318556	49318558	-	AC073610.5;CCDC65;FKBP11;RP11-302B13.5	5UTRs,exons,firstexons,introns,intronexonboundaries,exonintronboundaries	islands	0.0205	0.421
cg23699916	234	chr12:49318487:49319767	hyper	4.58e-08	1	0.15	0.0856	18	chr12	49319262	49319264	+	AC073610.5;CCDC65;FKBP11;RP11-302B13.5	NA	islands	0.00429	0.993
cg02422694	235	chr17:46655164:46656093	hypo	1.44e-06	1	-0.12	-0.0878	18	chr17	46655789	46655791	+	HOXB-AS3;HOXB3;HOXB4	NA	shores	0.0682	0.995
cg04609859	235	chr17:46655164:46656093	hypo	1.44e-06	1	-0.12	-0.0878	18	chr17	46655735	46655737	+	HOXB-AS3;HOXB3;HOXB4	NA	shores	0.0364	0.0643
cg07015911	235	chr17:46655164:46656093	hypo	1.44e-06	1	-0.12	-0.0878	18	chr17	46655579	46655581	-	HOXB-AS3;HOXB3;HOXB4	1to5kb,cds,exons,firstexons,introns,intronexonboundaries	islands	0.0668	0.917
cg07438617	235	chr17:46655164:46656093	hypo	1.44e-06	1	-0.12	-0.0878	18	chr17	46655288	46655290	+	HOXB-AS3;HOXB3;HOXB4	NA	islands	0.0818	0.884
cg08089301	235	chr17:46655164:46656093	hypo	1.44e-06	1	-0.12	-0.0878	18	chr17	46655560	46655562	-	HOXB-AS3;HOXB3;HOXB4	1to5kb,cds,exons,firstexons,introns,intronexonboundaries	islands	0.0802	0.997
cg09194159	235	chr17:46655164:46656093	hypo	1.44e-06	1	-0.12	-0.0878	18	chr17	46655587	46655589	-	HOXB-AS3;HOXB3;HOXB4	1to5kb,cds,exons,firstexons,introns,intronexonboundaries	islands	0.0765	0.691
cg12806763	235	chr17:46655164:46656093	hypo	1.44e-06	1	-0.12	-0.0878	18	chr17	46655835	46655837	-	HOXB-AS3;HOXB3;HOXB4	promoters,1to5kb,introns,intronexonboundaries	shores	0.0775	0.515
cg13789775	235	chr17:46655164:46656093	hypo	1.44e-06	1	-0.12	-0.0878	18	chr17	46655723	46655725	+	HOXB-AS3;HOXB3;HOXB4	NA	shores	0.0555	0.787
cg14345497	235	chr17:46655164:46656093	hypo	1.44e-06	1	-0.12	-0.0878	18	chr17	46655602	46655604	-	HOXB-AS3;HOXB3;HOXB4	1to5kb,cds,exons,firstexons,introns,intronexonboundaries	islands	0.0826	0.989
cg14458834	235	chr17:46655164:46656093	hypo	1.44e-06	1	-0.12	-0.0878	18	chr17	46655393	46655395	+	HOXB-AS3;HOXB3;HOXB4	NA	islands	0.0827	0.668
cg15565065	235	chr17:46655164:46656093	hypo	1.44e-06	1	-0.12	-0.0878	18	chr17	46655475	46655477	+	HOXB-AS3;HOXB3;HOXB4	NA	islands	0.0746	0.991
cg19081437	235	chr17:46655164:46656093	hypo	1.44e-06	1	-0.12	-0.0878	18	chr17	46655795	46655797	+	HOXB-AS3;HOXB3;HOXB4	NA	shores	0.0609	0.966
cg21460081	235	chr17:46655164:46656093	hypo	1.44e-06	1	-0.12	-0.0878	18	chr17	46656011	46656013	-	HOXB-AS3;HOXB3;HOXB4	promoters,1to5kb,introns	shores	0.0496	0.982
cg21546671	235	chr17:46655164:46656093	hypo	1.44e-06	1	-0.12	-0.0878	18	chr17	46655386	46655388	+	HOXB-AS3;HOXB3;HOXB4	NA	islands	0.0788	0.546
cg22660147	235	chr17:46655164:46656093	hypo	1.44e-06	1	-0.12	-0.0878	18	chr17	46656092	46656094	+	HOXB-AS3;HOXB3;HOXB4	NA	shores	0.0329	0.92
cg24114154	235	chr17:46655164:46656093	hypo	1.44e-06	1	-0.12	-0.0878	18	chr17	46655828	46655830	-	HOXB-AS3;HOXB3;HOXB4	promoters,1to5kb,introns,intronexonboundaries	shores	0.103	0.95
cg25145670	235	chr17:46655164:46656093	hypo	1.44e-06	1	-0.12	-0.0878	18	chr17	46655163	46655165	-	HOXB-AS3;HOXB3;HOXB4	1to5kb,introns,exonintronboundaries	shores	0.0628	0.777
cg26327071	235	chr17:46655164:46656093	hypo	1.44e-06	1	-0.12	-0.0878	18	chr17	46655817	46655819	-	HOXB-AS3;HOXB3;HOXB4	promoters,1to5kb,introns,intronexonboundaries	shores	0.0796	0.917
cg00612588	236	chr4:1003834:1004783	hyper	0.000754	1	0.11	0.0513	18	chr4	1004255	1004257	-	FGFRL1	NA	islands	0.0518	0.853
cg01867647	236	chr4:1003834:1004783	hyper	0.000754	1	0.11	0.0513	18	chr4	1004199	1004201	+	FGFRL1	promoters,1to5kb	islands	0.031	0.814
cg01947949	236	chr4:1003834:1004783	hyper	0.000754	1	0.11	0.0513	18	chr4	1004444	1004446	+	FGFRL1	promoters,1to5kb	islands	0.0367	0.94
cg02891664	236	chr4:1003834:1004783	hyper	0.000754	1	0.11	0.0513	18	chr4	1004677	1004679	-	FGFRL1	NA	islands	0.0344	0.992
cg02930242	236	chr4:1003834:1004783	hyper	0.000754	1	0.11	0.0513	18	chr4	1004109	1004111	-	FGFRL1	NA	islands	0.0208	0.864
cg03847279	236	chr4:1003834:1004783	hyper	0.000754	1	0.11	0.0513	18	chr4	1004212	1004214	+	FGFRL1	promoters,1to5kb	islands	0.0548	0.926
cg06222114	236	chr4:1003834:1004783	hyper	0.000754	1	0.11	0.0513	18	chr4	1004782	1004784	+	FGFRL1	promoters,1to5kb	islands	0.0378	0.984
cg06393290	236	chr4:1003834:1004783	hyper	0.000754	1	0.11	0.0513	18	chr4	1004777	1004779	+	FGFRL1	promoters,1to5kb	islands	0.0276	0.993
cg06748078	236	chr4:1003834:1004783	hyper	0.000754	1	0.11	0.0513	18	chr4	1004702	1004704	+	FGFRL1	promoters,1to5kb	islands	0.0335	0.937
cg07106881	236	chr4:1003834:1004783	hyper	0.000754	1	0.11	0.0513	18	chr4	1004553	1004555	+	FGFRL1	promoters,1to5kb	islands	0.0285	0.982
cg07809452	236	chr4:1003834:1004783	hyper	0.000754	1	0.11	0.0513	18	chr4	1004640	1004642	-	FGFRL1	NA	islands	0.0343	0.913
cg07937239	236	chr4:1003834:1004783	hyper	0.000754	1	0.11	0.0513	18	chr4	1004524	1004526	+	FGFRL1	promoters,1to5kb	islands	0.0275	0.953
cg10221240	236	chr4:1003834:1004783	hyper	0.000754	1	0.11	0.0513	18	chr4	1004668	1004670	-	FGFRL1	NA	islands	0.0242	0.854
cg16660345	236	chr4:1003834:1004783	hyper	0.000754	1	0.11	0.0513	18	chr4	1004546	1004548	+	FGFRL1	promoters,1to5kb	islands	0.0194	0.829
cg17507360	236	chr4:1003834:1004783	hyper	0.000754	1	0.11	0.0513	18	chr4	1003833	1003835	-	FGFRL1	NA	islands	0.0133	0.975
cg17814457	236	chr4:1003834:1004783	hyper	0.000754	1	0.11	0.0513	18	chr4	1004608	1004610	-	FGFRL1	NA	islands	0.0432	0.926
cg23116115	236	chr4:1003834:1004783	hyper	0.000754	1	0.11	0.0513	18	chr4	1004260	1004262	-	FGFRL1	NA	islands	0.0432	0.993
cg26814241	236	chr4:1003834:1004783	hyper	0.000754	1	0.11	0.0513	18	chr4	1004773	1004775	+	FGFRL1	promoters,1to5kb	islands	0.0172	0.981
cg00578614	237	chr6:30070059:30071067	hyper	0.00365	1	0.1	0.0449	18	chr6	30070402	30070404	+	NA	intergenic	shores	-0.1	0.991
cg12152443	237	chr6:30070059:30071067	hyper	0.00365	1	0.1	0.0449	18	chr6	30070967	30070969	-	TRIM31	exons,intronexonboundaries,3UTRs	shores	-0.0131	0.25
cg13831136	237	chr6:30070059:30071067	hyper	0.00365	1	0.1	0.0449	18	chr6	30070341	30070343	+	NA	intergenic	shores	-0.134	0.887
cg14273401	237	chr6:30070059:30071067	hyper	0.00365	1	0.1	0.0449	18	chr6	30070885	30070887	-	TRIM31	exons,intronexonboundaries,3UTRs	shores	-0.0661	0.971
cg14747086	237	chr6:30070059:30071067	hyper	0.00365	1	0.1	0.0449	18	chr6	30070086	30070088	-	NA	intergenic	islands	-0.0251	0.948
cg15093247	237	chr6:30070059:30071067	hyper	0.00365	1	0.1	0.0449	18	chr6	30071059	30071061	+	TRIM31	NA	shores	-0.0151	0.99
cg15384453	237	chr6:30070059:30071067	hyper	0.00365	1	0.1	0.0449	18	chr6	30070081	30070083	-	NA	intergenic	islands	0.00363	0.969
cg18502917	237	chr6:30070059:30071067	hyper	0.00365	1	0.1	0.0449	18	chr6	30070991	30070993	+	TRIM31	NA	shores	-0.00347	0.934
cg18504015	237	chr6:30070059:30071067	hyper	0.00365	1	0.1	0.0449	18	chr6	30070061	30070063	+	NA	intergenic	islands	0.0118	0.858
cg18580274	237	chr6:30070059:30071067	hyper	0.00365	1	0.1	0.0449	18	chr6	30070073	30070075	-	NA	intergenic	islands	-0.00769	0.981
cg18684207	237	chr6:30070059:30071067	hyper	0.00365	1	0.1	0.0449	18	chr6	30071066	30071068	+	TRIM31	NA	shores	-0.0135	0.99
cg19178742	237	chr6:30070059:30071067	hyper	0.00365	1	0.1	0.0449	18	chr6	30070098	30070100	-	NA	intergenic	islands	-0.00773	0.993
cg19182633	237	chr6:30070059:30071067	hyper	0.00365	1	0.1	0.0449	18	chr6	30070347	30070349	+	NA	intergenic	shores	-0.0988	0.834
cg19712586	237	chr6:30070059:30071067	hyper	0.00365	1	0.1	0.0449	18	chr6	30070923	30070925	+	TRIM31	NA	shores	-0.00554	0.991
cg23003315	237	chr6:30070059:30071067	hyper	0.00365	1	0.1	0.0449	18	chr6	30070108	30070110	-	NA	intergenic	islands	-0.00808	0.985
cg26256630	237	chr6:30070059:30071067	hyper	0.00365	1	0.1	0.0449	18	chr6	30070737	30070739	+	TRIM31	NA	shores	-0.0702	0.801
cg26418137	237	chr6:30070059:30071067	hyper	0.00365	1	0.1	0.0449	18	chr6	30070058	30070060	+	NA	intergenic	islands	0.00852	0.963
cg27350716	237	chr6:30070059:30071067	hyper	0.00365	1	0.1	0.0449	18	chr6	30071027	30071029	+	TRIM31	NA	shores	0.00501	0.958
cg03654299	238	chr12:54388108:54391631	hypo	0.000189	1	-0.23	-0.165	17	chr12	54389263	54389265	-	HOXC-AS2;HOXC6;HOXC9;RP11-834C11.12	NA	islands	0.154	0.00109
cg04555312	238	chr12:54388108:54391631	hypo	0.000189	1	-0.23	-0.165	17	chr12	54389113	54389115	+	HOXC-AS2;HOXC6;HOXC9;RP11-834C11.12	1to5kb	islands,shores	0.0964	0.00801
cg05488474	238	chr12:54388108:54391631	hypo	0.000189	1	-0.23	-0.165	17	chr12	54388933	54388935	+	HOXC-AS2;HOXC6;HOXC9;RP11-834C11.12	1to5kb	shores	0.111	0.00217
cg07541701	238	chr12:54388108:54391631	hypo	0.000189	1	-0.23	-0.165	17	chr12	54389933	54389935	-	HOXC-AS2;HOXC6;HOXC9;RP11-834C11.12	NA	shores	0.117	0.117
cg09887284	238	chr12:54388108:54391631	hypo	0.000189	1	-0.23	-0.165	17	chr12	54388146	54388148	+	HOXC-AS2;HOXC6;HOXC9;RP11-834C11.12	intergenic	islands	0.0712	0.162
cg09941406	238	chr12:54388108:54391631	hypo	0.000189	1	-0.23	-0.165	17	chr12	54391324	54391326	-	HOXC-AS2;HOXC6;HOXC9;RP11-834C11.12	NA	shores	0.142	0.618
cg11380530	238	chr12:54388108:54391631	hypo	0.000189	1	-0.23	-0.165	17	chr12	54389178	54389180	+	HOXC-AS2;HOXC6;HOXC9;RP11-834C11.12	1to5kb	islands	0.195	0.000389
cg14639847	238	chr12:54388108:54391631	hypo	0.000189	1	-0.23	-0.165	17	chr12	54389981	54389983	+	HOXC-AS2;HOXC6;HOXC9;RP11-834C11.12	1to5kb	shores	0.16	9.54e-05
cg16264616	238	chr12:54388108:54391631	hypo	0.000189	1	-0.23	-0.165	17	chr12	54390823	54390825	+	HOXC-AS2;HOXC6;HOXC9;RP11-834C11.12	1to5kb	shores	0.0431	0.457
cg16600991	238	chr12:54388108:54391631	hypo	0.000189	1	-0.23	-0.165	17	chr12	54389476	54389478	+	HOXC-AS2;HOXC6;HOXC9;RP11-834C11.12	1to5kb	islands	0.192	0
cg18787548	238	chr12:54388108:54391631	hypo	0.000189	1	-0.23	-0.165	17	chr12	54388410	54388412	-	HOXC-AS2;HOXC6;HOXC9;RP11-834C11.12	intergenic	islands	0.102	0.31
cg19794507	238	chr12:54388108:54391631	hypo	0.000189	1	-0.23	-0.165	17	chr12	54391284	54391286	+	HOXC-AS2;HOXC6;HOXC9;RP11-834C11.12	1to5kb	shores	0.101	0.411
cg20340866	238	chr12:54388108:54391631	hypo	0.000189	1	-0.23	-0.165	17	chr12	54391630	54391632	-	HOXC-AS2;HOXC6;HOXC9;RP11-834C11.12	NA	shores	0.161	0.119
cg20874827	238	chr12:54388108:54391631	hypo	0.000189	1	-0.23	-0.165	17	chr12	54388107	54388109	+	HOXC-AS2;HOXC6;HOXC9;RP11-834C11.12	intergenic	islands	0.0957	0.000182
cg21841963	238	chr12:54388108:54391631	hypo	0.000189	1	-0.23	-0.165	17	chr12	54388538	54388540	+	HOXC-AS2;HOXC6;HOXC9;RP11-834C11.12	intergenic	islands	0.117	0.138
cg24208826	238	chr12:54388108:54391631	hypo	0.000189	1	-0.23	-0.165	17	chr12	54389890	54389892	+	HOXC-AS2;HOXC6;HOXC9;RP11-834C11.12	1to5kb	shores	0.204	5.97e-06
cg26987376	238	chr12:54388108:54391631	hypo	0.000189	1	-0.23	-0.165	17	chr12	54388840	54388842	-	HOXC-AS2;HOXC6;HOXC9;RP11-834C11.12	intergenic	shores	0.125	0.0131
cg00187380	239	chr12:54426498:54427884	hyper	3.45e-07	1	0.12	0.0627	17	chr12	54427383	54427385	+	HOXC4;HOXC5;MIR615;RP11-834C11.12;RP11-834C11.14	promoters,introns,exonintronboundaries	islands	0.0423	0.588
cg00576279	239	chr12:54426498:54427884	hyper	3.45e-07	1	0.12	0.0627	17	chr12	54427292	54427294	-	HOXC4;HOXC5;MIR615;RP11-834C11.12;RP11-834C11.14	NA	islands	0.0404	0.993
cg02470595	239	chr12:54426498:54427884	hyper	3.45e-07	1	0.12	0.0627	17	chr12	54426735	54426737	-	HOXC4;HOXC5;MIR615;RP11-834C11.12;RP11-834C11.14	NA	shores	0.0376	0.982
cg03144714	239	chr12:54426498:54427884	hyper	3.45e-07	1	0.12	0.0627	17	chr12	54426693	54426695	-	HOXC4;HOXC5;MIR615;RP11-834C11.12;RP11-834C11.14	NA	shores	0.0289	0.917
cg03668274	239	chr12:54426498:54427884	hyper	3.45e-07	1	0.12	0.0627	17	chr12	54426902	54426904	-	HOXC4;HOXC5;MIR615;RP11-834C11.12;RP11-834C11.14	NA	shores	0.0321	0.553
cg05477933	239	chr12:54426498:54427884	hyper	3.45e-07	1	0.12	0.0627	17	chr12	54426536	54426538	+	HOXC4;HOXC5;MIR615;RP11-834C11.12;RP11-834C11.14	promoters,1to5kb,introns	shores	0.00547	0.986
cg05982757	239	chr12:54426498:54427884	hyper	3.45e-07	1	0.12	0.0627	17	chr12	54427527	54427529	-	HOXC4;HOXC5;MIR615;RP11-834C11.12;RP11-834C11.14	NA	islands	0.0452	0.97
cg14644523	239	chr12:54426498:54427884	hyper	3.45e-07	1	0.12	0.0627	17	chr12	54426672	54426674	-	HOXC4;HOXC5;MIR615;RP11-834C11.12;RP11-834C11.14	NA	shores	0.0162	0.769
cg15700739	239	chr12:54426498:54427884	hyper	3.45e-07	1	0.12	0.0627	17	chr12	54427699	54427701	-	HOXC4;HOXC5;MIR615;RP11-834C11.12;RP11-834C11.14	NA	islands	0.0457	0.971
cg16983211	239	chr12:54426498:54427884	hyper	3.45e-07	1	0.12	0.0627	17	chr12	54427635	54427637	-	HOXC4;HOXC5;MIR615;RP11-834C11.12;RP11-834C11.14	NA	islands	0.0291	0.0586
cg17031478	239	chr12:54426498:54427884	hyper	3.45e-07	1	0.12	0.0627	17	chr12	54427172	54427174	-	HOXC4;HOXC5;MIR615;RP11-834C11.12;RP11-834C11.14	NA	islands	0.0361	0.699
cg19182597	239	chr12:54426498:54427884	hyper	3.45e-07	1	0.12	0.0627	17	chr12	54426669	54426671	+	HOXC4;HOXC5;MIR615;RP11-834C11.12;RP11-834C11.14	promoters,1to5kb,introns	shores	0.0154	0.924
cg19186380	239	chr12:54426498:54427884	hyper	3.45e-07	1	0.12	0.0627	17	chr12	54427028	54427030	+	HOXC4;HOXC5;MIR615;RP11-834C11.12;RP11-834C11.14	promoters,cds,exons,firstexons,introns	islands	0.0475	0.777
cg21703606	239	chr12:54426498:54427884	hyper	3.45e-07	1	0.12	0.0627	17	chr12	54427883	54427885	+	HOXC4;HOXC5;RP11-834C11.12;RP11-834C11.14	introns,intronexonboundaries,exonintronboundaries	islands	0.0452	0.586
cg22358580	239	chr12:54426498:54427884	hyper	3.45e-07	1	0.12	0.0627	17	chr12	54426724	54426726	+	HOXC4;HOXC5;MIR615;RP11-834C11.12;RP11-834C11.14	promoters,1to5kb,introns	shores	0.0492	0.754
cg24735790	239	chr12:54426498:54427884	hyper	3.45e-07	1	0.12	0.0627	17	chr12	54426497	54426499	-	HOXC4;HOXC5;MIR615;RP11-834C11.12;RP11-834C11.14	NA	shores	0.000999	0.879
cg27002522	239	chr12:54426498:54427884	hyper	3.45e-07	1	0.12	0.0627	17	chr12	54426771	54426773	+	HOXC4;HOXC5;MIR615;RP11-834C11.12;RP11-834C11.14	promoters,introns	shores	0.0484	0.436
cg01507046	240	chr17:48636900:48637818	hyper	0.00111	1	0.21	0.0586	17	chr17	48637817	48637819	+	CACNA1G;CACNA1G-AS1	promoters	islands	0.0227	0.927
cg01620849	240	chr17:48636900:48637818	hyper	0.00111	1	0.21	0.0586	17	chr17	48637347	48637349	-	CACNA1G;CACNA1G-AS1	introns	islands	0.0204	0.585
cg01811187	240	chr17:48636900:48637818	hyper	0.00111	1	0.21	0.0586	17	chr17	48637444	48637446	-	CACNA1G;CACNA1G-AS1	introns	islands	0.0325	0.958
cg02344539	240	chr17:48636900:48637818	hyper	0.00111	1	0.21	0.0586	17	chr17	48637742	48637744	-	CACNA1G;CACNA1G-AS1	introns	islands	0.0313	0.993
cg03141709	240	chr17:48636900:48637818	hyper	0.00111	1	0.21	0.0586	17	chr17	48637721	48637723	+	CACNA1G;CACNA1G-AS1	promoters	islands	0.024	0.812
cg04778194	240	chr17:48636900:48637818	hyper	0.00111	1	0.21	0.0586	17	chr17	48637407	48637409	+	CACNA1G;CACNA1G-AS1	1to5kb	islands	0.0128	0.242
cg05942574	240	chr17:48636900:48637818	hyper	0.00111	1	0.21	0.0586	17	chr17	48637103	48637105	+	CACNA1G;CACNA1G-AS1	1to5kb	islands	-0.0253	0.966
cg09529433	240	chr17:48636900:48637818	hyper	0.00111	1	0.21	0.0586	17	chr17	48637254	48637256	-	CACNA1G;CACNA1G-AS1	introns	islands	0.00442	0.54
cg11071401	240	chr17:48636900:48637818	hyper	0.00111	1	0.21	0.0586	17	chr17	48637193	48637195	-	CACNA1G;CACNA1G-AS1	introns	islands	-0.0516	0.992
cg12573516	240	chr17:48636900:48637818	hyper	0.00111	1	0.21	0.0586	17	chr17	48637648	48637650	-	CACNA1G;CACNA1G-AS1	introns	islands	0.026	0.71
cg14261472	240	chr17:48636900:48637818	hyper	0.00111	1	0.21	0.0586	17	chr17	48637448	48637450	-	CACNA1G;CACNA1G-AS1	introns	islands	0.0275	0.881
cg16068336	240	chr17:48636900:48637818	hyper	0.00111	1	0.21	0.0586	17	chr17	48637366	48637368	-	CACNA1G;CACNA1G-AS1	introns	islands	0.0129	0.954
cg18681375	240	chr17:48636900:48637818	hyper	0.00111	1	0.21	0.0586	17	chr17	48637665	48637667	-	CACNA1G;CACNA1G-AS1	introns	islands	0.0064	0.881
cg19450714	240	chr17:48636900:48637818	hyper	0.00111	1	0.21	0.0586	17	chr17	48637583	48637585	-	CACNA1G;CACNA1G-AS1	introns	islands	0.0375	0.86
cg20811659	240	chr17:48636900:48637818	hyper	0.00111	1	0.21	0.0586	17	chr17	48637729	48637731	+	CACNA1G;CACNA1G-AS1	promoters	islands	0.0419	0.997
cg23599559	240	chr17:48636900:48637818	hyper	0.00111	1	0.21	0.0586	17	chr17	48637437	48637439	+	CACNA1G;CACNA1G-AS1	promoters	islands	0.0305	0.964
cg24280645	240	chr17:48636900:48637818	hyper	0.00111	1	0.21	0.0586	17	chr17	48636899	48636901	+	CACNA1G-AS1	1to5kb	islands	-0.0725	0.965
cg01210554	241	chr7:27190431:27192656	hypo	1.42e-11	1	-0.3	-0.192	17	chr7	27191563	27191565	+	HOXA-AS3;HOXA3;HOXA6;RP1-170O19.22;RP1-170O19.23	introns	shores	0.245	0.0385
cg01414882	241	chr7:27190431:27192656	hypo	1.42e-11	1	-0.3	-0.192	17	chr7	27192479	27192481	+	HOXA-AS3;HOXA3;RP1-170O19.22;RP1-170O19.23	cds,exons	shores	0.258	0.932
cg02919960	241	chr7:27190431:27192656	hypo	1.42e-11	1	-0.3	-0.192	17	chr7	27192548	27192550	+	HOXA-AS3;HOXA3;RP1-170O19.22;RP1-170O19.23	cds,exons	shores	0.208	0.753
cg03547218	241	chr7:27190431:27192656	hypo	1.42e-11	1	-0.3	-0.192	17	chr7	27190848	27190850	-	HOXA-AS3;HOXA3;HOXA6;RP1-170O19.22;RP1-170O19.23	1to5kb,introns	islands	0.0747	0.204
cg04073257	241	chr7:27190431:27192656	hypo	1.42e-11	1	-0.3	-0.192	17	chr7	27190557	27190559	+	HOXA-AS3;HOXA3;HOXA6;RP1-170O19.22;RP1-170O19.23	introns	islands	0.0405	0.97
cg04639396	241	chr7:27190431:27192656	hypo	1.42e-11	1	-0.3	-0.192	17	chr7	27190538	27190540	+	HOXA-AS3;HOXA3;HOXA6;RP1-170O19.22;RP1-170O19.23	introns	islands	0.0356	0.957
cg06206902	241	chr7:27190431:27192656	hypo	1.42e-11	1	-0.3	-0.192	17	chr7	27191225	27191227	-	HOXA-AS3;HOXA3;HOXA6;RP1-170O19.22;RP1-170O19.23	1to5kb,introns	shores	0.182	0.561
cg06685968	241	chr7:27190431:27192656	hypo	1.42e-11	1	-0.3	-0.192	17	chr7	27192245	27192247	-	HOXA-AS3;HOXA3;RP1-170O19.22;RP1-170O19.23	promoters,1to5kb,intronexonboundaries	shores	0.273	0.00621
cg10739556	241	chr7:27190431:27192656	hypo	1.42e-11	1	-0.3	-0.192	17	chr7	27192055	27192057	+	HOXA-AS3;HOXA3;RP1-170O19.22;RP1-170O19.23	5UTRs,exons,intronexonboundaries	shores	0.283	0.00305
cg13257514	241	chr7:27190431:27192656	hypo	1.42e-11	1	-0.3	-0.192	17	chr7	27190688	27190690	-	HOXA-AS3;HOXA3;HOXA6;RP1-170O19.22;RP1-170O19.23	1to5kb,introns	islands	0.0434	0.991
cg16771406	241	chr7:27190431:27192656	hypo	1.42e-11	1	-0.3	-0.192	17	chr7	27191351	27191353	-	HOXA-AS3;HOXA3;HOXA6;RP1-170O19.22;RP1-170O19.23	1to5kb,introns	shores	0.18	0.699
cg17969084	241	chr7:27190431:27192656	hypo	1.42e-11	1	-0.3	-0.192	17	chr7	27191096	27191098	-	HOXA-AS3;HOXA3;HOXA6;RP1-170O19.22;RP1-170O19.23	1to5kb,introns	islands	0.218	0.766
cg18344212	241	chr7:27190431:27192656	hypo	1.42e-11	1	-0.3	-0.192	17	chr7	27190430	27190432	-	HOXA-AS3;HOXA3;HOXA6;RP1-170O19.22;RP1-170O19.23	1to5kb,introns	islands	0.0377	0.966
cg19623360	241	chr7:27190431:27192656	hypo	1.42e-11	1	-0.3	-0.192	17	chr7	27191913	27191915	-	HOXA-AS3;HOXA3;RP1-170O19.22;RP1-170O19.23	1to5kb,exons,firstexons,exonintronboundaries	shores	0.206	0.23
cg23263937	241	chr7:27190431:27192656	hypo	1.42e-11	1	-0.3	-0.192	17	chr7	27192655	27192657	-	HOXA-AS3;HOXA3;RP1-170O19.22;RP1-170O19.23	promoters	shores	0.25	0.648
cg24398479	241	chr7:27190431:27192656	hypo	1.42e-11	1	-0.3	-0.192	17	chr7	27192060	27192062	+	HOXA-AS3;HOXA3;RP1-170O19.22;RP1-170O19.23	5UTRs,exons,intronexonboundaries	shores	0.269	5.04e-05
cg26032198	241	chr7:27190431:27192656	hypo	1.42e-11	1	-0.3	-0.192	17	chr7	27192338	27192340	+	HOXA-AS3;HOXA3;RP1-170O19.22;RP1-170O19.23	5UTRs,exons	shores	0.235	0.535
cg00094518	242	chr7:130418549:130419614	hyper	0.000506	1	0.23	0.0949	17	chr7	130418548	130418550	-	KLF14	cds,exons,firstexons	islands	-0.148	0.617
cg02778245	242	chr7:130418549:130419614	hyper	0.000506	1	0.23	0.0949	17	chr7	130419513	130419515	+	KLF14	NA	shores	-0.118	0.985
cg05651960	242	chr7:130418549:130419614	hyper	0.000506	1	0.23	0.0949	17	chr7	130419063	130419065	-	KLF14	promoters,intronexonboundaries	islands	-0.0598	0.99
cg06533629	242	chr7:130418549:130419614	hyper	0.000506	1	0.23	0.0949	17	chr7	130419369	130419371	+	KLF14	NA	islands	-0.142	0.733
cg07955995	242	chr7:130418549:130419614	hyper	0.000506	1	0.23	0.0949	17	chr7	130419158	130419160	+	KLF14	NA	islands	-0.215	0.883
cg08097417	242	chr7:130418549:130419614	hyper	0.000506	1	0.23	0.0949	17	chr7	130419132	130419134	+	KLF14	NA	islands	-0.099	0.534
cg08719712	242	chr7:130418549:130419614	hyper	0.000506	1	0.23	0.0949	17	chr7	130419484	130419486	+	KLF14	NA	shores	-0.147	0.189
cg09499629	242	chr7:130418549:130419614	hyper	0.000506	1	0.23	0.0949	17	chr7	130419135	130419137	-	KLF14	promoters	islands	-0.104	0.501
cg09823095	242	chr7:130418549:130419614	hyper	0.000506	1	0.23	0.0949	17	chr7	130419041	130419043	-	KLF14	promoters,intronexonboundaries	islands	-0.0362	0.996
cg14361627	242	chr7:130418549:130419614	hyper	0.000506	1	0.23	0.0949	17	chr7	130419115	130419117	+	KLF14	NA	islands	-0.142	0.872
cg17317023	242	chr7:130418549:130419614	hyper	0.000506	1	0.23	0.0949	17	chr7	130419613	130419615	+	KLF14	NA	shores	-0.0824	0.779
cg18645297	242	chr7:130418549:130419614	hyper	0.000506	1	0.23	0.0949	17	chr7	130419593	130419595	+	KLF14	NA	shores	0.00943	0.995
cg18751682	242	chr7:130418549:130419614	hyper	0.000506	1	0.23	0.0949	17	chr7	130419065	130419067	-	KLF14	promoters,intronexonboundaries	islands	-0.0509	0.993
cg21449170	242	chr7:130418549:130419614	hyper	0.000506	1	0.23	0.0949	17	chr7	130419061	130419063	-	KLF14	promoters,intronexonboundaries	islands	-0.0813	0.83
cg21520933	242	chr7:130418549:130419614	hyper	0.000506	1	0.23	0.0949	17	chr7	130419339	130419341	+	KLF14	NA	islands	-0.071	0.483
cg22285878	242	chr7:130418549:130419614	hyper	0.000506	1	0.23	0.0949	17	chr7	130419172	130419174	+	KLF14	NA	islands	-0.193	0.784
cg25109431	242	chr7:130418549:130419614	hyper	0.000506	1	0.23	0.0949	17	chr7	130419056	130419058	-	KLF14	promoters,intronexonboundaries	islands	-0.0797	0.991
cg00790020	243	chr8:1764329:1766281	hyper	1.42e-11	1	0.14	0.0683	17	chr8	1765476	1765478	-	NA	intergenic	shores	0.00777	0.281
cg01801826	243	chr8:1764329:1766281	hyper	1.42e-11	1	0.14	0.0683	17	chr8	1766280	1766282	-	NA	intergenic	shores	-0.0347	0.922
cg05650680	243	chr8:1764329:1766281	hyper	1.42e-11	1	0.14	0.0683	17	chr8	1765216	1765218	-	MIR596	NA	shores	-0.0493	0.985
cg06742077	243	chr8:1764329:1766281	hyper	1.42e-11	1	0.14	0.0683	17	chr8	1764877	1764879	-	MIR596	NA	islands	-0.0211	0.973
cg09177567	243	chr8:1764329:1766281	hyper	1.42e-11	1	0.14	0.0683	17	chr8	1765311	1765313	+	MIR596	promoters,exonintronboundaries	shores	-0.0587	0.809
cg09899173	243	chr8:1764329:1766281	hyper	1.42e-11	1	0.14	0.0683	17	chr8	1765335	1765337	+	MIR596	promoters,exonintronboundaries	shores	-0.0691	0.699
cg11998141	243	chr8:1764329:1766281	hyper	1.42e-11	1	0.14	0.0683	17	chr8	1765308	1765310	+	MIR596	promoters,exonintronboundaries	shores	-0.0597	0.882
cg12142501	243	chr8:1764329:1766281	hyper	1.42e-11	1	0.14	0.0683	17	chr8	1765357	1765359	+	MIR596	promoters,exonintronboundaries	shores	-0.0517	0.987
cg15821939	243	chr8:1764329:1766281	hyper	1.42e-11	1	0.14	0.0683	17	chr8	1765386	1765388	+	MIR596	promoters,exonintronboundaries	shores	-0.0457	0.961
cg16481961	243	chr8:1764329:1766281	hyper	1.42e-11	1	0.14	0.0683	17	chr8	1765420	1765422	-	MIR596	NA	shores	-0.0567	0.953
cg17937101	243	chr8:1764329:1766281	hyper	1.42e-11	1	0.14	0.0683	17	chr8	1765065	1765067	-	MIR596	NA	islands	-0.0112	0.435
cg18098065	243	chr8:1764329:1766281	hyper	1.42e-11	1	0.14	0.0683	17	chr8	1765819	1765821	+	NA	intergenic	shores	0.0102	0.835
cg20113820	243	chr8:1764329:1766281	hyper	1.42e-11	1	0.14	0.0683	17	chr8	1765073	1765075	-	MIR596	NA	islands	-0.0221	0.509
cg22461390	243	chr8:1764329:1766281	hyper	1.42e-11	1	0.14	0.0683	17	chr8	1764328	1764330	+	MIR596	1to5kb	islands,shores	-0.0104	0.958
cg23123017	243	chr8:1764329:1766281	hyper	1.42e-11	1	0.14	0.0683	17	chr8	1765678	1765680	-	NA	intergenic	shores	-0.039	0.908
cg23299804	243	chr8:1764329:1766281	hyper	1.42e-11	1	0.14	0.0683	17	chr8	1766125	1766127	-	NA	intergenic	shores	-0.0194	0.695
cg25673948	243	chr8:1764329:1766281	hyper	1.42e-11	1	0.14	0.0683	17	chr8	1765295	1765297	+	MIR596	promoters,exonintronboundaries	shores	-0.0418	0.317
cg01535453	244	chr12:121163144:121164646	hyper	3.55e-13	1	0.16	0.0846	16	chr12	121163886	121163888	-	ACADS	NA	islands	0.0584	0.757
cg02340826	244	chr12:121163144:121164646	hyper	3.55e-13	1	0.16	0.0846	16	chr12	121164645	121164647	+	ACADS	introns,intronexonboundaries	shores	-0.0263	0.82
cg06196801	244	chr12:121163144:121164646	hyper	3.55e-13	1	0.16	0.0846	16	chr12	121164024	121164026	-	ACADS	NA	shores	0.0097	0.965
cg06793505	244	chr12:121163144:121164646	hyper	3.55e-13	1	0.16	0.0846	16	chr12	121164277	121164279	+	ACADS	introns	shores	-0.0415	0.972
cg08618068	244	chr12:121163144:121164646	hyper	3.55e-13	1	0.16	0.0846	16	chr12	121163496	121163498	+	ACADS	promoters	islands	0.0552	0.99
cg09689449	244	chr12:121163144:121164646	hyper	3.55e-13	1	0.16	0.0846	16	chr12	121163850	121163852	-	ACADS	NA	islands	0.0606	0.995
cg09813248	244	chr12:121163144:121164646	hyper	3.55e-13	1	0.16	0.0846	16	chr12	121164193	121164195	-	ACADS	NA	shores	-0.0395	0.992
cg10174836	244	chr12:121163144:121164646	hyper	3.55e-13	1	0.16	0.0846	16	chr12	121163693	121163695	+	ACADS	cds,exons,firstexons,exonintronboundaries	islands	0.0577	0.896
cg10600917	244	chr12:121163144:121164646	hyper	3.55e-13	1	0.16	0.0846	16	chr12	121163488	121163490	+	ACADS	promoters	islands	0.0746	0.916
cg14666369	244	chr12:121163144:121164646	hyper	3.55e-13	1	0.16	0.0846	16	chr12	121164370	121164372	-	ACADS	NA	shores	-0.0247	0.996
cg15631966	244	chr12:121163144:121164646	hyper	3.55e-13	1	0.16	0.0846	16	chr12	121163596	121163598	-	ACADS	NA	islands	0.0707	0.687
cg21721566	244	chr12:121163144:121164646	hyper	3.55e-13	1	0.16	0.0846	16	chr12	121163143	121163145	-	ACADS	NA	shores	0.135	0.364
cg23907586	244	chr12:121163144:121164646	hyper	3.55e-13	1	0.16	0.0846	16	chr12	121163366	121163368	+	ACADS	promoters	shores	0.0489	0.888
cg24768164	244	chr12:121163144:121164646	hyper	3.55e-13	1	0.16	0.0846	16	chr12	121163260	121163262	-	ACADS	NA	shores	0.0638	0.936
cg27246729	244	chr12:121163144:121164646	hyper	3.55e-13	1	0.16	0.0846	16	chr12	121163417	121163419	+	ACADS	promoters	shores	0.0681	0.952
cg27522780	244	chr12:121163144:121164646	hyper	3.55e-13	1	0.16	0.0846	16	chr12	121163492	121163494	+	ACADS	promoters	islands	0.074	0.873
cg00360256	245	chr12:133065724:133066069	hyper	0.0188	1	-0.12	0.00919	16	chr12	133065723	133065725	+	FBRSL1	1to5kb	shores	0.128	0.745
cg00370303	245	chr12:133065724:133066069	hyper	0.0188	1	-0.12	0.00919	16	chr12	133066055	133066057	+	FBRSL1	1to5kb	islands	0.0417	0.991
cg05617413	245	chr12:133065724:133066069	hyper	0.0188	1	-0.12	0.00919	16	chr12	133065911	133065913	-	FBRSL1	NA	islands	0.0671	0.921
cg07688604	245	chr12:133065724:133066069	hyper	0.0188	1	-0.12	0.00919	16	chr12	133065927	133065929	-	FBRSL1	NA	islands	0.0594	0.715
cg10304922	245	chr12:133065724:133066069	hyper	0.0188	1	-0.12	0.00919	16	chr12	133065923	133065925	-	FBRSL1	NA	islands	0.0699	0.977
cg17152423	245	chr12:133065724:133066069	hyper	0.0188	1	-0.12	0.00919	16	chr12	133065728	133065730	-	FBRSL1	NA	shores	0.107	0.593
cg18450555	245	chr12:133065724:133066069	hyper	0.0188	1	-0.12	0.00919	16	chr12	133066066	133066068	+	FBRSL1	1to5kb	islands	0.032	0.849
cg19595750	245	chr12:133065724:133066069	hyper	0.0188	1	-0.12	0.00919	16	chr12	133065938	133065940	-	FBRSL1	NA	islands	0.0682	0.916
cg20214067	245	chr12:133065724:133066069	hyper	0.0188	1	-0.12	0.00919	16	chr12	133065775	133065777	+	FBRSL1	1to5kb	shores	0.129	0.414
cg23097155	245	chr12:133065724:133066069	hyper	0.0188	1	-0.12	0.00919	16	chr12	133066068	133066070	+	FBRSL1	1to5kb	islands	0.0375	0.79
cg23681339	245	chr12:133065724:133066069	hyper	0.0188	1	-0.12	0.00919	16	chr12	133065807	133065809	+	FBRSL1	1to5kb	shores	0.115	0.993
cg23890800	245	chr12:133065724:133066069	hyper	0.0188	1	-0.12	0.00919	16	chr12	133066060	133066062	+	FBRSL1	1to5kb	islands	0.0393	0.989
cg24800655	245	chr12:133065724:133066069	hyper	0.0188	1	-0.12	0.00919	16	chr12	133065940	133065942	-	FBRSL1	NA	islands	0.0703	0.995
cg24846573	245	chr12:133065724:133066069	hyper	0.0188	1	-0.12	0.00919	16	chr12	133065805	133065807	+	FBRSL1	1to5kb	shores	0.0974	0.546
cg25694349	245	chr12:133065724:133066069	hyper	0.0188	1	-0.12	0.00919	16	chr12	133065905	133065907	-	FBRSL1	NA	islands	0.0587	0.711
cg26860182	245	chr12:133065724:133066069	hyper	0.0188	1	-0.12	0.00919	16	chr12	133066053	133066055	+	FBRSL1	1to5kb	islands	0.0439	0.926
cg00371702	246	chr3:25469125:25469991	hypo	0.00919	1	-0.18	-0.134	16	chr3	25469124	25469126	-	RARB	NA	inter	0.14	0.742
cg00758229	246	chr3:25469125:25469991	hypo	0.00919	1	-0.18	-0.134	16	chr3	25469147	25469149	-	RARB	NA	inter	0.154	0.723
cg02499249	246	chr3:25469125:25469991	hypo	0.00919	1	-0.18	-0.134	16	chr3	25469719	25469721	+	RARB	promoters,exons,firstexons,introns,exonintronboundaries	inter	0.214	0.0188
cg03428864	246	chr3:25469125:25469991	hypo	0.00919	1	-0.18	-0.134	16	chr3	25469924	25469926	-	RARB	NA	inter	0.179	0.192
cg03481274	246	chr3:25469125:25469991	hypo	0.00919	1	-0.18	-0.134	16	chr3	25469707	25469709	+	RARB	promoters,exons,firstexons,introns	inter	0.199	0.00474
cg06720425	246	chr3:25469125:25469991	hypo	0.00919	1	-0.18	-0.134	16	chr3	25469693	25469695	-	RARB	NA	inter	0.0848	0.21
cg10712623	246	chr3:25469125:25469991	hypo	0.00919	1	-0.18	-0.134	16	chr3	25469576	25469578	-	RARB	NA	inter	0.175	0.0524
cg12479047	246	chr3:25469125:25469991	hypo	0.00919	1	-0.18	-0.134	16	chr3	25469572	25469574	-	RARB	NA	inter	0.195	0.00497
cg16927871	246	chr3:25469125:25469991	hypo	0.00919	1	-0.18	-0.134	16	chr3	25469990	25469992	-	RARB	NA	inter	0.17	0.0303
cg18094781	246	chr3:25469125:25469991	hypo	0.00919	1	-0.18	-0.134	16	chr3	25469429	25469431	-	RARB	NA	inter	0.198	0.00583
cg19003815	246	chr3:25469125:25469991	hypo	0.00919	1	-0.18	-0.134	16	chr3	25469913	25469915	-	RARB	NA	inter	0.204	0.0214
cg20899354	246	chr3:25469125:25469991	hypo	0.00919	1	-0.18	-0.134	16	chr3	25469391	25469393	-	RARB	NA	inter	0.195	0.0486
cg24396624	246	chr3:25469125:25469991	hypo	0.00919	1	-0.18	-0.134	16	chr3	25469859	25469861	+	RARB	5UTRs,exons,firstexons,introns,exonintronboundaries	inter	0.252	1.74e-05
cg26124016	246	chr3:25469125:25469991	hypo	0.00919	1	-0.18	-0.134	16	chr3	25469401	25469403	-	RARB	NA	inter	0.202	0.0013
cg26786980	246	chr3:25469125:25469991	hypo	0.00919	1	-0.18	-0.134	16	chr3	25469871	25469873	+	RARB	5UTRs,exons,firstexons,introns,exonintronboundaries	inter	0.222	0.00463
cg27486427	246	chr3:25469125:25469991	hypo	0.00919	1	-0.18	-0.134	16	chr3	25469918	25469920	-	RARB	NA	inter	0.179	0.0459
cg01822624	247	chr5:32709859:32711517	hypo	1.74e-08	1	-0.17	-0.112	16	chr5	32710881	32710883	-	NPR3	NA	islands	0.0163	0.965
cg02643218	247	chr5:32709859:32711517	hypo	1.74e-08	1	-0.17	-0.112	16	chr5	32709933	32709935	+	NPR3	promoters,1to5kb	islands	0.038	0.963
cg07663789	247	chr5:32709859:32711517	hypo	1.74e-08	1	-0.17	-0.112	16	chr5	32711428	32711430	-	NPR3	NA	islands	0.015	0.946
cg10832005	247	chr5:32709859:32711517	hypo	1.74e-08	1	-0.17	-0.112	16	chr5	32710657	32710659	+	NPR3	promoters	islands	0.0501	0.273
cg11620238	247	chr5:32709859:32711517	hypo	1.74e-08	1	-0.17	-0.112	16	chr5	32710662	32710664	+	NPR3	promoters	islands	0.0319	0.81
cg12076953	247	chr5:32709859:32711517	hypo	1.74e-08	1	-0.17	-0.112	16	chr5	32710207	32710209	+	NPR3	promoters,1to5kb	islands	0.0562	0.99
cg14311471	247	chr5:32709859:32711517	hypo	1.74e-08	1	-0.17	-0.112	16	chr5	32711094	32711096	+	NPR3	promoters,introns	islands	-0.0228	0.991
cg16267343	247	chr5:32709859:32711517	hypo	1.74e-08	1	-0.17	-0.112	16	chr5	32710455	32710457	-	NPR3	NA	islands	0.036	0.993
cg17045804	247	chr5:32709859:32711517	hypo	1.74e-08	1	-0.17	-0.112	16	chr5	32710008	32710010	+	NPR3	promoters,1to5kb	islands	0.0647	0.994
cg17767945	247	chr5:32709859:32711517	hypo	1.74e-08	1	-0.17	-0.112	16	chr5	32710230	32710232	-	NPR3	NA	islands	0.0737	0.995
cg18261223	247	chr5:32709859:32711517	hypo	1.74e-08	1	-0.17	-0.112	16	chr5	32711516	32711518	+	NPR3	5UTRs,exons,firstexons,introns	islands	0.00139	0.895
cg19618483	247	chr5:32709859:32711517	hypo	1.74e-08	1	-0.17	-0.112	16	chr5	32711354	32711356	-	NPR3	NA	islands	0.0441	0.698
cg21579912	247	chr5:32709859:32711517	hypo	1.74e-08	1	-0.17	-0.112	16	chr5	32710814	32710816	+	NPR3	promoters,cds,exons,firstexons,exonintronboundaries	islands	0.0458	0.831
cg22697364	247	chr5:32709859:32711517	hypo	1.74e-08	1	-0.17	-0.112	16	chr5	32709858	32709860	-	NPR3	NA	shores	-0.0918	0.379
cg22851125	247	chr5:32709859:32711517	hypo	1.74e-08	1	-0.17	-0.112	16	chr5	32710613	32710615	+	NPR3	promoters	islands	0.0611	0.611
cg24164873	247	chr5:32709859:32711517	hypo	1.74e-08	1	-0.17	-0.112	16	chr5	32711150	32711152	+	NPR3	promoters,introns	islands	0.0601	0.912
cg01247537	248	chr6:27840957:27842098	hypo	4.59e-20	1	-0.28	-0.212	16	chr6	27842097	27842099	-	HIST1H4L	promoters,1to5kb	shores	-0.019	0.985
cg05990544	248	chr6:27840957:27842098	hypo	4.59e-20	1	-0.28	-0.212	16	chr6	27841313	27841315	-	HIST1H3I;HIST1H4L	promoters,1to5kb,intronexonboundaries	shores	0.271	0.000233
cg06005695	248	chr6:27840957:27842098	hypo	4.59e-20	1	-0.28	-0.212	16	chr6	27841387	27841389	+	HIST1H3I;HIST1H4L	NA	shores	0.15	0.0944
cg06323023	248	chr6:27840957:27842098	hypo	4.59e-20	1	-0.28	-0.212	16	chr6	27841351	27841353	+	HIST1H3I;HIST1H4L	NA	shores	0.205	0.02
cg07991112	248	chr6:27840957:27842098	hypo	4.59e-20	1	-0.28	-0.212	16	chr6	27841422	27841424	-	HIST1H3I;HIST1H4L	promoters,1to5kb,intronexonboundaries	shores	0.212	0.0467
cg10536916	248	chr6:27840957:27842098	hypo	4.59e-20	1	-0.28	-0.212	16	chr6	27841864	27841866	+	HIST1H4L	NA	shores	0.0293	0.907
cg11992375	248	chr6:27840957:27842098	hypo	4.59e-20	1	-0.28	-0.212	16	chr6	27840956	27840958	+	HIST1H3I	NA	shores	0.163	0.413
cg12408601	248	chr6:27840957:27842098	hypo	4.59e-20	1	-0.28	-0.212	16	chr6	27841664	27841666	-	HIST1H4L	promoters,1to5kb	shores	0.177	0.26
cg16138458	248	chr6:27840957:27842098	hypo	4.59e-20	1	-0.28	-0.212	16	chr6	27841119	27841121	+	HIST1H3I;HIST1H4L	NA	islands	0.166	0.0407
cg17446896	248	chr6:27840957:27842098	hypo	4.59e-20	1	-0.28	-0.212	16	chr6	27841632	27841634	-	HIST1H4L	promoters,1to5kb	shores	0.219	0.00998
cg17651821	248	chr6:27840957:27842098	hypo	4.59e-20	1	-0.28	-0.212	16	chr6	27841682	27841684	-	HIST1H4L	promoters,1to5kb	shores	0.171	0.307
cg20041567	248	chr6:27840957:27842098	hypo	4.59e-20	1	-0.28	-0.212	16	chr6	27841066	27841068	+	HIST1H3I;HIST1H4L	NA	islands	0.184	0
cg20899581	248	chr6:27840957:27842098	hypo	4.59e-20	1	-0.28	-0.212	16	chr6	27841229	27841231	+	HIST1H3I;HIST1H4L	NA	islands	0.199	0.00853
cg25479916	248	chr6:27840957:27842098	hypo	4.59e-20	1	-0.28	-0.212	16	chr6	27841391	27841393	-	HIST1H3I;HIST1H4L	promoters,1to5kb,intronexonboundaries	shores	0.233	5.55e-05
cg25485294	248	chr6:27840957:27842098	hypo	4.59e-20	1	-0.28	-0.212	16	chr6	27841323	27841325	-	HIST1H3I;HIST1H4L	promoters,1to5kb,intronexonboundaries	shores	0.189	9.69e-06
cg25845597	248	chr6:27840957:27842098	hypo	4.59e-20	1	-0.28	-0.212	16	chr6	27841121	27841123	+	HIST1H3I;HIST1H4L	NA	islands	0.137	0.0351
cg01054725	249	chr6:32022470:32023923	hyper	0.000125	1	0.13	0.0635	16	chr6	32023141	32023143	-	TNXB	introns	inter	-0.0363	0.832
cg02600478	249	chr6:32022470:32023923	hyper	0.000125	1	0.13	0.0635	16	chr6	32023331	32023333	+	TNXB	NA	inter	0.00768	0.749
cg05598103	249	chr6:32022470:32023923	hyper	0.000125	1	0.13	0.0635	16	chr6	32022928	32022930	+	TNXB	NA	inter	-0.0409	0.949
cg07910408	249	chr6:32022470:32023923	hyper	0.000125	1	0.13	0.0635	16	chr6	32023248	32023250	+	TNXB	NA	inter	-0.0304	0.613
cg09102573	249	chr6:32022470:32023923	hyper	0.000125	1	0.13	0.0635	16	chr6	32023250	32023252	+	TNXB	NA	inter	-0.0402	0.922
cg10750010	249	chr6:32022470:32023923	hyper	0.000125	1	0.13	0.0635	16	chr6	32023526	32023528	-	TNXB	introns,exonintronboundaries	inter	-0.0799	0.871
cg11223361	249	chr6:32022470:32023923	hyper	0.000125	1	0.13	0.0635	16	chr6	32023101	32023103	+	TNXB	NA	inter	-0.0883	0.768
cg11815438	249	chr6:32022470:32023923	hyper	0.000125	1	0.13	0.0635	16	chr6	32023282	32023284	-	TNXB	introns	inter	-0.0803	0.91
cg14011611	249	chr6:32022470:32023923	hyper	0.000125	1	0.13	0.0635	16	chr6	32023382	32023384	-	TNXB	introns	inter	-0.0778	0.798
cg14200543	249	chr6:32022470:32023923	hyper	0.000125	1	0.13	0.0635	16	chr6	32023245	32023247	+	TNXB	NA	inter	0.00527	0.96
cg16651678	249	chr6:32022470:32023923	hyper	0.000125	1	0.13	0.0635	16	chr6	32023408	32023410	-	TNXB	introns	inter	-0.0998	0.995
cg20928974	249	chr6:32022470:32023923	hyper	0.000125	1	0.13	0.0635	16	chr6	32022641	32022643	+	TNXB	NA	inter	-0.0872	0.56
cg21624533	249	chr6:32022470:32023923	hyper	0.000125	1	0.13	0.0635	16	chr6	32022541	32022543	+	TNXB	NA	inter	-0.0434	0.812
cg23313963	249	chr6:32022470:32023923	hyper	0.000125	1	0.13	0.0635	16	chr6	32023922	32023924	+	TNXB	NA	inter	-0.0354	0.905
cg25270367	249	chr6:32022470:32023923	hyper	0.000125	1	0.13	0.0635	16	chr6	32022897	32022899	+	TNXB	NA	inter	-0.0752	0.19
cg26977256	249	chr6:32022470:32023923	hyper	0.000125	1	0.13	0.0635	16	chr6	32022469	32022471	-	TNXB	introns	inter	-0.108	0.953
cg00103132	250	chr1:45956256:45957456	hyper	0.00606	1	0.11	0.044	15	chr1	45956931	45956933	-	TESK2	promoters,intronexonboundaries	shores	-0.00307	0.992
cg00609097	250	chr1:45956256:45957456	hyper	0.00606	1	0.11	0.044	15	chr1	45956973	45956975	+	TESK2	NA	shores	-0.0011	0.886
cg00969787	250	chr1:45956256:45957456	hyper	0.00606	1	0.11	0.044	15	chr1	45956255	45956257	-	TESK2	introns	shores	-0.118	0.953
cg04132845	250	chr1:45956256:45957456	hyper	0.00606	1	0.11	0.044	15	chr1	45957037	45957039	+	TESK2	NA	shores	-0.0348	0.727
cg05343316	250	chr1:45956256:45957456	hyper	0.00606	1	0.11	0.044	15	chr1	45956842	45956844	+	TESK2	NA	islands	-0.00127	0.975
cg05765466	250	chr1:45956256:45957456	hyper	0.00606	1	0.11	0.044	15	chr1	45957059	45957061	-	TESK2	promoters	shores	-0.0547	0.257
cg12630522	250	chr1:45956256:45957456	hyper	0.00606	1	0.11	0.044	15	chr1	45956423	45956425	+	TESK2	NA	islands	0.00695	0.981
cg15605315	250	chr1:45956256:45957456	hyper	0.00606	1	0.11	0.044	15	chr1	45957052	45957054	+	TESK2	NA	shores	-0.0385	0.994
cg17930852	250	chr1:45956256:45957456	hyper	0.00606	1	0.11	0.044	15	chr1	45957181	45957183	-	TESK2	promoters	shores	-0.117	0.993
cg19250177	250	chr1:45956256:45957456	hyper	0.00606	1	0.11	0.044	15	chr1	45956645	45956647	+	TESK2	NA	islands	0.000149	0.095
cg19551082	250	chr1:45956256:45957456	hyper	0.00606	1	0.11	0.044	15	chr1	45956881	45956883	+	TESK2	NA	islands	-0.00525	0.17
cg22628146	250	chr1:45956256:45957456	hyper	0.00606	1	0.11	0.044	15	chr1	45957455	45957457	-	TESK2	promoters	shores	-0.142	0.987
cg24296786	250	chr1:45956256:45957456	hyper	0.00606	1	0.11	0.044	15	chr1	45957013	45957015	-	TESK2	promoters,intronexonboundaries	shores	-0.0345	0.998
cg25827112	250	chr1:45956256:45957456	hyper	0.00606	1	0.11	0.044	15	chr1	45956772	45956774	-	TESK2	5UTRs,exons,firstexons,intronexonboundaries	islands	0.00463	0.954
cg27633763	250	chr1:45956256:45957456	hyper	0.00606	1	0.11	0.044	15	chr1	45956827	45956829	+	TESK2	NA	islands	-0.0198	0.376
cg00221745	251	chr10:104178391:104179541	hyper	0.00527	1	0.15	0.0406	15	chr10	104179477	104179479	+	FBXL15;PSD	promoters,introns,intronexonboundaries	islands	0.00661	0.996
cg00857182	251	chr10:104178391:104179541	hyper	0.00527	1	0.15	0.0406	15	chr10	104179023	104179025	-	FBXL15;PSD	promoters,introns,intronexonboundaries	islands	0.00869	0.818
cg01085228	251	chr10:104178391:104179541	hyper	0.00527	1	0.15	0.0406	15	chr10	104179053	104179055	+	FBXL15;PSD	promoters,5UTRs,exons,firstexons,exonintronboundaries	islands	-0.00182	0.919
cg04359129	251	chr10:104178391:104179541	hyper	0.00527	1	0.15	0.0406	15	chr10	104178935	104178937	-	FBXL15;PSD	promoters,introns,intronexonboundaries	islands	0.0304	0.182
cg09510780	251	chr10:104178391:104179541	hyper	0.00527	1	0.15	0.0406	15	chr10	104178970	104178972	-	FBXL15;PSD	promoters,introns,intronexonboundaries	islands	0.00291	0.767
cg10346121	251	chr10:104178391:104179541	hyper	0.00527	1	0.15	0.0406	15	chr10	104179483	104179485	+	FBXL15;PSD	promoters,introns,intronexonboundaries	islands	0.00443	0.451
cg13548361	251	chr10:104178391:104179541	hyper	0.00527	1	0.15	0.0406	15	chr10	104178948	104178950	-	FBXL15;PSD	promoters,introns,intronexonboundaries	islands	0.0309	0.994
cg17773020	251	chr10:104178391:104179541	hyper	0.00527	1	0.15	0.0406	15	chr10	104178669	104178671	-	FBXL15;PSD	5UTRs,exons,firstexons,introns,intronexonboundaries	islands	0.0172	0.86
cg18505495	251	chr10:104178391:104179541	hyper	0.00527	1	0.15	0.0406	15	chr10	104179493	104179495	+	FBXL15;PSD	promoters,introns,intronexonboundaries	islands	-0.0024	0.832
cg20345589	251	chr10:104178391:104179541	hyper	0.00527	1	0.15	0.0406	15	chr10	104179470	104179472	+	FBXL15;PSD	promoters,introns,intronexonboundaries	islands	3.21e-05	0.631
cg20601314	251	chr10:104178391:104179541	hyper	0.00527	1	0.15	0.0406	15	chr10	104179540	104179542	-	FBXL15;PSD	promoters,introns,intronexonboundaries,exonintronboundaries	islands	0.00416	0.0412
cg20683565	251	chr10:104178391:104179541	hyper	0.00527	1	0.15	0.0406	15	chr10	104179491	104179493	+	FBXL15;PSD	promoters,introns,intronexonboundaries	islands	-0.0123	0.994
cg23402444	251	chr10:104178391:104179541	hyper	0.00527	1	0.15	0.0406	15	chr10	104178865	104178867	-	FBXL15;PSD	5UTRs,exons,firstexons,introns,intronexonboundaries	islands	0.00923	0.385
cg24144419	251	chr10:104178391:104179541	hyper	0.00527	1	0.15	0.0406	15	chr10	104178390	104178392	-	FBXL15;PSD	introns,intronexonboundaries,exonintronboundaries	shores	-0.145	0.65
cg25631022	251	chr10:104178391:104179541	hyper	0.00527	1	0.15	0.0406	15	chr10	104179034	104179036	-	FBXL15;PSD	promoters,introns,intronexonboundaries	islands	0.00404	0.991
cg02273041	252	chr11:6340890:6342510	hyper	9.89e-05	1	0.12	0.0639	15	chr11	6341843	6341845	+	PRKCDBP	NA	islands	0.0164	0.875
cg04333575	252	chr11:6340890:6342510	hyper	9.89e-05	1	0.12	0.0639	15	chr11	6340889	6340891	+	PRKCDBP	NA	islands	-0.0209	0.868
cg05628549	252	chr11:6340890:6342510	hyper	9.89e-05	1	0.12	0.0639	15	chr11	6341894	6341896	+	PRKCDBP	NA	islands	-0.0107	0.973
cg10064871	252	chr11:6340890:6342510	hyper	9.89e-05	1	0.12	0.0639	15	chr11	6341907	6341909	-	PRKCDBP	promoters,intronexonboundaries	islands	0.0137	0.84
cg12479098	252	chr11:6340890:6342510	hyper	9.89e-05	1	0.12	0.0639	15	chr11	6342230	6342232	+	PRKCDBP	NA	shores	0.015	0.875
cg12755421	252	chr11:6340890:6342510	hyper	9.89e-05	1	0.12	0.0639	15	chr11	6342213	6342215	+	PRKCDBP	NA	shores	0.0149	0.983
cg15202102	252	chr11:6340890:6342510	hyper	9.89e-05	1	0.12	0.0639	15	chr11	6341866	6341868	+	PRKCDBP	NA	islands	0.0203	0.995
cg16245261	252	chr11:6340890:6342510	hyper	9.89e-05	1	0.12	0.0639	15	chr11	6342356	6342358	+	PRKCDBP	NA	shores	-0.00503	0.581
cg16459349	252	chr11:6340890:6342510	hyper	9.89e-05	1	0.12	0.0639	15	chr11	6341716	6341718	-	PRKCDBP	5UTRs,exons,firstexons,intronexonboundaries	islands	0.0108	0.76
cg18392783	252	chr11:6340890:6342510	hyper	9.89e-05	1	0.12	0.0639	15	chr11	6341350	6341352	+	PRKCDBP	NA	islands	0.0367	0.993
cg18959478	252	chr11:6340890:6342510	hyper	9.89e-05	1	0.12	0.0639	15	chr11	6341348	6341350	+	PRKCDBP	NA	islands	0.0278	0.991
cg20938665	252	chr11:6340890:6342510	hyper	9.89e-05	1	0.12	0.0639	15	chr11	6341841	6341843	+	PRKCDBP	NA	islands	0.0121	0.991
cg26678920	252	chr11:6340890:6342510	hyper	9.89e-05	1	0.12	0.0639	15	chr11	6341887	6341889	+	PRKCDBP	NA	islands	0.000316	0.986
cg27132391	252	chr11:6340890:6342510	hyper	9.89e-05	1	0.12	0.0639	15	chr11	6341849	6341851	+	PRKCDBP	NA	islands	0.0145	0.993
cg27414481	252	chr11:6340890:6342510	hyper	9.89e-05	1	0.12	0.0639	15	chr11	6342509	6342511	-	PRKCDBP	promoters	shores	-0.0406	0.58
cg00912164	253	chr12:133017800:133020746	hyper	2.53e-06	1	0.17	0.102	15	chr12	133020326	133020328	+	NA	intergenic	shores	-0.127	0.582
cg02688867	253	chr12:133017800:133020746	hyper	2.53e-06	1	0.17	0.102	15	chr12	133019853	133019855	-	NA	intergenic	islands	-0.123	0.271
cg03665089	253	chr12:133017800:133020746	hyper	2.53e-06	1	0.17	0.102	15	chr12	133020272	133020274	-	NA	intergenic	shores	-0.111	0.59
cg06987623	253	chr12:133017800:133020746	hyper	2.53e-06	1	0.17	0.102	15	chr12	133019879	133019881	-	NA	intergenic	islands	-0.134	0.938
cg10368675	253	chr12:133017800:133020746	hyper	2.53e-06	1	0.17	0.102	15	chr12	133018309	133018311	-	NA	intergenic	shores	-0.112	0.386
cg11414507	253	chr12:133017800:133020746	hyper	2.53e-06	1	0.17	0.102	15	chr12	133019976	133019978	+	NA	intergenic	islands	-0.0196	0.961
cg12152420	253	chr12:133017800:133020746	hyper	2.53e-06	1	0.17	0.102	15	chr12	133019134	133019136	-	NA	intergenic	islands	-0.0582	0.995
cg14071137	253	chr12:133017800:133020746	hyper	2.53e-06	1	0.17	0.102	15	chr12	133020029	133020031	-	NA	intergenic	shores	-0.157	0.986
cg16794131	253	chr12:133017800:133020746	hyper	2.53e-06	1	0.17	0.102	15	chr12	133020745	133020747	-	NA	intergenic	shores	-0.0356	0.944
cg17310247	253	chr12:133017800:133020746	hyper	2.53e-06	1	0.17	0.102	15	chr12	133020293	133020295	-	NA	intergenic	shores	-0.152	0.882
cg19220923	253	chr12:133017800:133020746	hyper	2.53e-06	1	0.17	0.102	15	chr12	133018107	133018109	-	NA	intergenic	shores	-0.0164	0.601
cg19950097	253	chr12:133017800:133020746	hyper	2.53e-06	1	0.17	0.102	15	chr12	133018861	133018863	+	NA	intergenic	islands	-0.075	0.137
cg19989277	253	chr12:133017800:133020746	hyper	2.53e-06	1	0.17	0.102	15	chr12	133018734	133018736	-	NA	intergenic	shores	-0.115	0.887
cg20109840	253	chr12:133017800:133020746	hyper	2.53e-06	1	0.17	0.102	15	chr12	133019037	133019039	-	NA	intergenic	islands	-0.115	0.947
cg23433118	253	chr12:133017800:133020746	hyper	2.53e-06	1	0.17	0.102	15	chr12	133017799	133017801	-	NA	intergenic	shores	-0.146	0.0287
cg03116917	254	chr19:40324226:40325405	hyper	1.16e-10	1	0.17	0.115	15	chr19	40324479	40324481	-	DYRK1B	introns,exonintronboundaries	islands	-0.000392	0.977
cg08642014	254	chr19:40324226:40325405	hyper	1.16e-10	1	0.17	0.115	15	chr19	40324761	40324763	-	DYRK1B	5UTRs,exons,firstexons,intronexonboundaries,exonintronboundaries	islands	-0.0183	0.87
cg10294836	254	chr19:40324226:40325405	hyper	1.16e-10	1	0.17	0.115	15	chr19	40324745	40324747	-	DYRK1B	5UTRs,exons,firstexons,intronexonboundaries,exonintronboundaries	islands	-0.0407	0.995
cg11957481	254	chr19:40324226:40325405	hyper	1.16e-10	1	0.17	0.115	15	chr19	40325099	40325101	-	DYRK1B;FBL	promoters,exons,intronexonboundaries,3UTRs	shores	-0.121	0.746
cg13264473	254	chr19:40324226:40325405	hyper	1.16e-10	1	0.17	0.115	15	chr19	40324385	40324387	+	DYRK1B	NA	islands	-0.0132	0.722
cg15121364	254	chr19:40324226:40325405	hyper	1.16e-10	1	0.17	0.115	15	chr19	40324992	40324994	-	DYRK1B	promoters,intronexonboundaries	islands	-0.0519	0.989
cg15475080	254	chr19:40324226:40325405	hyper	1.16e-10	1	0.17	0.115	15	chr19	40324792	40324794	+	DYRK1B	NA	islands	-0.0579	0.677
cg15758138	254	chr19:40324226:40325405	hyper	1.16e-10	1	0.17	0.115	15	chr19	40324225	40324227	-	DYRK1B	introns	islands	-0.0197	0.593
cg17775332	254	chr19:40324226:40325405	hyper	1.16e-10	1	0.17	0.115	15	chr19	40324886	40324888	-	DYRK1B	promoters,intronexonboundaries	islands	-0.0336	0.398
cg18036710	254	chr19:40324226:40325405	hyper	1.16e-10	1	0.17	0.115	15	chr19	40324849	40324851	-	DYRK1B	promoters,intronexonboundaries,exonintronboundaries	islands	-0.0304	0.99
cg18227986	254	chr19:40324226:40325405	hyper	1.16e-10	1	0.17	0.115	15	chr19	40325404	40325406	+	DYRK1B;FBL	NA	shores	-0.0344	0.648
cg18692382	254	chr19:40324226:40325405	hyper	1.16e-10	1	0.17	0.115	15	chr19	40324897	40324899	-	DYRK1B	promoters,intronexonboundaries	islands	-0.0527	0.977
cg18763720	254	chr19:40324226:40325405	hyper	1.16e-10	1	0.17	0.115	15	chr19	40324965	40324967	-	DYRK1B	promoters,intronexonboundaries	islands	-0.0591	0.74
cg18851831	254	chr19:40324226:40325405	hyper	1.16e-10	1	0.17	0.115	15	chr19	40324983	40324985	-	DYRK1B	promoters,intronexonboundaries	islands	-0.0703	0.868
cg22525743	254	chr19:40324226:40325405	hyper	1.16e-10	1	0.17	0.115	15	chr19	40325127	40325129	-	DYRK1B;FBL	promoters,exons,intronexonboundaries,3UTRs	shores	-0.0842	0.664
cg00666105	255	chr3:181428046:181428697	hypo	0.00851	1	-0.12	-0.0882	15	chr3	181428376	181428378	+	SOX2;SOX2-OT	1to5kb,introns	shores	-0.0516	0.661
cg02573703	255	chr3:181428046:181428697	hypo	0.00851	1	-0.12	-0.0882	15	chr3	181428546	181428548	-	SOX2;SOX2-OT	NA	shores	0.00978	0.959
cg04948892	255	chr3:181428046:181428697	hypo	0.00851	1	-0.12	-0.0882	15	chr3	181428461	181428463	-	SOX2;SOX2-OT	NA	shores	0.0578	0.407
cg05664581	255	chr3:181428046:181428697	hypo	0.00851	1	-0.12	-0.0882	15	chr3	181428241	181428243	-	SOX2;SOX2-OT	NA	shores	-0.0193	0.986
cg07747133	255	chr3:181428046:181428697	hypo	0.00851	1	-0.12	-0.0882	15	chr3	181428306	181428308	-	SOX2;SOX2-OT	NA	shores	-0.0318	0.675
cg08062338	255	chr3:181428046:181428697	hypo	0.00851	1	-0.12	-0.0882	15	chr3	181428668	181428670	-	SOX2;SOX2-OT	NA	shores	0.0631	0.196
cg11129008	255	chr3:181428046:181428697	hypo	0.00851	1	-0.12	-0.0882	15	chr3	181428646	181428648	+	SOX2;SOX2-OT	1to5kb,introns	shores	0.0619	0.376
cg12930100	255	chr3:181428046:181428697	hypo	0.00851	1	-0.12	-0.0882	15	chr3	181428696	181428698	+	SOX2;SOX2-OT	1to5kb,introns	shores	0.036	0.0854
cg13049182	255	chr3:181428046:181428697	hypo	0.00851	1	-0.12	-0.0882	15	chr3	181428578	181428580	-	SOX2;SOX2-OT	NA	shores	0.0632	0.826
cg15106134	255	chr3:181428046:181428697	hypo	0.00851	1	-0.12	-0.0882	15	chr3	181428465	181428467	-	SOX2;SOX2-OT	NA	shores	0.0492	0.801
cg18148179	255	chr3:181428046:181428697	hypo	0.00851	1	-0.12	-0.0882	15	chr3	181428297	181428299	+	SOX2;SOX2-OT	1to5kb,introns	shores	-0.0121	0.812
cg19258425	255	chr3:181428046:181428697	hypo	0.00851	1	-0.12	-0.0882	15	chr3	181428279	181428281	-	SOX2;SOX2-OT	NA	shores	0.0107	0.902
cg20106776	255	chr3:181428046:181428697	hypo	0.00851	1	-0.12	-0.0882	15	chr3	181428562	181428564	-	SOX2;SOX2-OT	NA	shores	0.036	0.912
cg24513480	255	chr3:181428046:181428697	hypo	0.00851	1	-0.12	-0.0882	15	chr3	181428045	181428047	-	SOX2-OT	NA	shelves	-0.0154	0.721
cg24782772	255	chr3:181428046:181428697	hypo	0.00851	1	-0.12	-0.0882	15	chr3	181428328	181428330	+	SOX2;SOX2-OT	1to5kb,introns	shores	-0.017	0.875
cg00126638	256	chr6:29795434:29796124	hypo	0.0136	1	-0.14	-0.0394	15	chr6	29795582	29795584	+	HCG4P8;HLA-G	promoters,1to5kb,5UTRs,exons,introns,intronexonboundaries,exonintronboundaries	islands	-0.0677	0.864
cg00937691	256	chr6:29795434:29796124	hypo	0.0136	1	-0.14	-0.0394	15	chr6	29796104	29796106	-	HCG4P8;HLA-G	NA	islands	0.111	0.00465
cg03096746	256	chr6:29795434:29796124	hypo	0.0136	1	-0.14	-0.0394	15	chr6	29795435	29795437	+	HCG4P8;HLA-G	promoters,1to5kb,introns,intronexonboundaries	shores	-0.0447	0.912
cg03432955	256	chr6:29795434:29796124	hypo	0.0136	1	-0.14	-0.0394	15	chr6	29795500	29795502	-	HCG4P8;HLA-G	NA	shores	-0.0557	0.939
cg03521696	256	chr6:29795434:29796124	hypo	0.0136	1	-0.14	-0.0394	15	chr6	29795594	29795596	-	HCG4P8;HLA-G	NA	islands	-0.0855	0.533
cg03997176	256	chr6:29795434:29796124	hypo	0.0136	1	-0.14	-0.0394	15	chr6	29796065	29796067	-	HCG4P8;HLA-G	NA	islands	0.0889	0.348
cg06612259	256	chr6:29795434:29796124	hypo	0.0136	1	-0.14	-0.0394	15	chr6	29796123	29796125	+	HCG4P8;HLA-G	1to5kb,5UTRs,exons,introns,intronexonboundaries,exonintronboundaries	islands	0.121	0.000185
cg09865095	256	chr6:29795434:29796124	hypo	0.0136	1	-0.14	-0.0394	15	chr6	29795556	29795558	+	HCG4P8;HLA-G	promoters,1to5kb,5UTRs,exons,introns,intronexonboundaries,exonintronboundaries	islands	-0.0327	0.745
cg10556772	256	chr6:29795434:29796124	hypo	0.0136	1	-0.14	-0.0394	15	chr6	29795433	29795435	+	HCG4P8;HLA-G	promoters,1to5kb,introns,intronexonboundaries	shores	-0.0396	0.92
cg12287358	256	chr6:29795434:29796124	hypo	0.0136	1	-0.14	-0.0394	15	chr6	29796031	29796033	-	HCG4P8;HLA-G	NA	islands	0.0888	0.662
cg18914211	256	chr6:29795434:29796124	hypo	0.0136	1	-0.14	-0.0394	15	chr6	29795814	29795816	-	HCG4P8;HLA-G	NA	islands	0.0322	0.518
cg19141489	256	chr6:29795434:29796124	hypo	0.0136	1	-0.14	-0.0394	15	chr6	29796067	29796069	-	HCG4P8;HLA-G	NA	islands	0.107	0.697
cg21529533	256	chr6:29795434:29796124	hypo	0.0136	1	-0.14	-0.0394	15	chr6	29796014	29796016	-	HCG4P8;HLA-G	NA	islands	0.0836	0.628
cg22257941	256	chr6:29795434:29796124	hypo	0.0136	1	-0.14	-0.0394	15	chr6	29796085	29796087	-	HCG4P8;HLA-G	NA	islands	0.0881	0.399
cg26544072	256	chr6:29795434:29796124	hypo	0.0136	1	-0.14	-0.0394	15	chr6	29795991	29795993	-	HCG4P8;HLA-G	NA	islands	0.119	0.149
cg00790928	257	chr1:29213106:29214297	hyper	5.02e-07	1	0.11	0.0652	14	chr1	29213689	29213691	-	EPB41	NA	islands	0.032	0.793
cg01932091	257	chr1:29213106:29214297	hyper	5.02e-07	1	0.11	0.0652	14	chr1	29213674	29213676	+	EPB41	5UTRs,exons,firstexons,exonintronboundaries	islands	0.0375	0.883
cg07154196	257	chr1:29213106:29214297	hyper	5.02e-07	1	0.11	0.0652	14	chr1	29214063	29214065	+	EPB41	introns	islands	0.0437	0.977
cg10703813	257	chr1:29213106:29214297	hyper	5.02e-07	1	0.11	0.0652	14	chr1	29214066	29214068	-	EPB41	NA	islands	0.0424	0.899
cg11226328	257	chr1:29213106:29214297	hyper	5.02e-07	1	0.11	0.0652	14	chr1	29213366	29213368	+	EPB41	promoters	shores	0.0142	0.867
cg11567310	257	chr1:29213106:29214297	hyper	5.02e-07	1	0.11	0.0652	14	chr1	29213665	29213667	+	EPB41	5UTRs,exons,firstexons,exonintronboundaries	islands	0.0405	0.981
cg12731400	257	chr1:29213106:29214297	hyper	5.02e-07	1	0.11	0.0652	14	chr1	29213809	29213811	+	EPB41	introns,exonintronboundaries	islands	0.0435	0.722
cg13487185	257	chr1:29213106:29214297	hyper	5.02e-07	1	0.11	0.0652	14	chr1	29213676	29213678	+	EPB41	5UTRs,exons,firstexons,exonintronboundaries	islands	0.0412	0.993
cg18189938	257	chr1:29213106:29214297	hyper	5.02e-07	1	0.11	0.0652	14	chr1	29213862	29213864	-	EPB41	NA	islands	0.0484	0.966
cg21870545	257	chr1:29213106:29214297	hyper	5.02e-07	1	0.11	0.0652	14	chr1	29213105	29213107	+	EPB41	promoters	shores	-0.0877	0.813
cg22115596	257	chr1:29213106:29214297	hyper	5.02e-07	1	0.11	0.0652	14	chr1	29214296	29214298	-	EPB41	NA	islands	0.0404	0.733
cg25287272	257	chr1:29213106:29214297	hyper	5.02e-07	1	0.11	0.0652	14	chr1	29213232	29213234	-	EPB41	NA	shores	-0.0947	0.586
cg25727366	257	chr1:29213106:29214297	hyper	5.02e-07	1	0.11	0.0652	14	chr1	29213225	29213227	+	EPB41	promoters	shores	-0.06	0.534
cg26354228	257	chr1:29213106:29214297	hyper	5.02e-07	1	0.11	0.0652	14	chr1	29213634	29213636	+	EPB41	5UTRs,exons,firstexons,exonintronboundaries	islands	0.0406	0.97
cg00455439	258	chr10:61122100:61123090	hyper	4.78e-06	1	0.21	0.136	14	chr10	61122357	61122359	-	FAM13C	promoters,5UTRs,exons,firstexons,intronexonboundaries,exonintronboundaries	islands	-0.0338	0.642
cg00502730	258	chr10:61122100:61123090	hyper	4.78e-06	1	0.21	0.136	14	chr10	61122919	61122921	-	FAM13C	promoters	shores	0.0495	0.893
cg03746823	258	chr10:61122100:61123090	hyper	4.78e-06	1	0.21	0.136	14	chr10	61122099	61122101	-	FAM13C	introns,intronexonboundaries,exonintronboundaries	shores	-0.0924	0.769
cg06987616	258	chr10:61122100:61123090	hyper	4.78e-06	1	0.21	0.136	14	chr10	61122479	61122481	-	FAM13C	promoters,5UTRs,exons,firstexons,intronexonboundaries,exonintronboundaries	islands	0.00418	0.873
cg07544837	258	chr10:61122100:61123090	hyper	4.78e-06	1	0.21	0.136	14	chr10	61122306	61122308	+	FAM13C	NA	islands,shores	-0.0455	0.178
cg08968222	258	chr10:61122100:61123090	hyper	4.78e-06	1	0.21	0.136	14	chr10	61123089	61123091	-	FAM13C	promoters	shores	0.058	0.923
cg10109876	258	chr10:61122100:61123090	hyper	4.78e-06	1	0.21	0.136	14	chr10	61122469	61122471	-	FAM13C	promoters,5UTRs,exons,firstexons,intronexonboundaries,exonintronboundaries	islands	0.02	0.917
cg10615091	258	chr10:61122100:61123090	hyper	4.78e-06	1	0.21	0.136	14	chr10	61122312	61122314	+	FAM13C	NA	islands	-0.0658	0.622
cg11208259	258	chr10:61122100:61123090	hyper	4.78e-06	1	0.21	0.136	14	chr10	61122517	61122519	-	FAM13C	promoters,5UTRs,exons,firstexons,intronexonboundaries,exonintronboundaries	islands	-0.00907	0.959
cg11326968	258	chr10:61122100:61123090	hyper	4.78e-06	1	0.21	0.136	14	chr10	61122362	61122364	-	FAM13C	promoters,5UTRs,exons,firstexons,intronexonboundaries,exonintronboundaries	islands	-0.0252	0.63
cg12875538	258	chr10:61122100:61123090	hyper	4.78e-06	1	0.21	0.136	14	chr10	61123082	61123084	-	FAM13C	promoters	shores	0.0522	0.408
cg14339664	258	chr10:61122100:61123090	hyper	4.78e-06	1	0.21	0.136	14	chr10	61122569	61122571	-	FAM13C	promoters,5UTRs,exons,firstexons,intronexonboundaries	shores	-0.000497	0.802
cg20534997	258	chr10:61122100:61123090	hyper	4.78e-06	1	0.21	0.136	14	chr10	61122715	61122717	-	FAM13C	promoters,intronexonboundaries	shores	-0.00173	0.991
cg22639768	258	chr10:61122100:61123090	hyper	4.78e-06	1	0.21	0.136	14	chr10	61122534	61122536	-	FAM13C	promoters,5UTRs,exons,firstexons,intronexonboundaries,exonintronboundaries	islands	0.0084	0.541
cg00212988	259	chr10:95326098:95327325	hyper	0.00113	1	0.12	0.0539	14	chr10	95326310	95326312	-	FFAR4	NA	islands	0.0273	0.952
cg00547445	259	chr10:95326098:95327325	hyper	0.00113	1	0.12	0.0539	14	chr10	95326290	95326292	-	FFAR4	NA	islands	0.0163	0.971
cg01272400	259	chr10:95326098:95327325	hyper	0.00113	1	0.12	0.0539	14	chr10	95326247	95326249	+	FFAR4	promoters	islands	0.0242	0.995
cg01488679	259	chr10:95326098:95327325	hyper	0.00113	1	0.12	0.0539	14	chr10	95326097	95326099	+	FFAR4	promoters	shores	0.0346	0.936
cg03629447	259	chr10:95326098:95327325	hyper	0.00113	1	0.12	0.0539	14	chr10	95326408	95326410	-	FFAR4	NA	islands	0.038	0.877
cg05613447	259	chr10:95326098:95327325	hyper	0.00113	1	0.12	0.0539	14	chr10	95327304	95327306	+	FFAR4	introns	shores	-0.107	0.898
cg10905401	259	chr10:95326098:95327325	hyper	0.00113	1	0.12	0.0539	14	chr10	95327291	95327293	+	FFAR4	introns	shores	-0.0527	0.951
cg13262165	259	chr10:95326098:95327325	hyper	0.00113	1	0.12	0.0539	14	chr10	95326800	95326802	-	FFAR4	NA	islands	0.00649	0.839
cg14582356	259	chr10:95326098:95327325	hyper	0.00113	1	0.12	0.0539	14	chr10	95326229	95326231	+	FFAR4	promoters	islands,shores	0.0102	0.962
cg15133448	259	chr10:95326098:95327325	hyper	0.00113	1	0.12	0.0539	14	chr10	95327324	95327326	-	FFAR4	NA	shores	-0.115	0.842
cg22749310	259	chr10:95326098:95327325	hyper	0.00113	1	0.12	0.0539	14	chr10	95327106	95327108	-	FFAR4	NA	islands	-0.103	0.907
cg23654127	259	chr10:95326098:95327325	hyper	0.00113	1	0.12	0.0539	14	chr10	95326312	95326314	-	FFAR4	NA	islands	0.0413	0.971
cg24249916	259	chr10:95326098:95327325	hyper	0.00113	1	0.12	0.0539	14	chr10	95326177	95326179	-	FFAR4	NA	shores	0.0764	0.912
cg25497250	259	chr10:95326098:95327325	hyper	0.00113	1	0.12	0.0539	14	chr10	95326973	95326975	+	FFAR4	cds,exons,firstexons,exonintronboundaries	islands	-0.1	0.799
cg06796435	260	chr14:24779400:24780926	hyper	2.17e-12	1	0.29	0.209	14	chr14	24780681	24780683	-	CIDEB;LTB4R;LTB4R2	promoters,1to5kb,intronexonboundaries	islands	-0.134	0.428
cg06823034	260	chr14:24779400:24780926	hyper	2.17e-12	1	0.29	0.209	14	chr14	24780733	24780735	-	CIDEB;LTB4R;LTB4R2	promoters,1to5kb,intronexonboundaries	islands	-0.176	0.00691
cg07164388	260	chr14:24779400:24780926	hyper	2.17e-12	1	0.29	0.209	14	chr14	24779399	24779401	+	CIDEB;LTB4R;LTB4R2	promoters,1to5kb,5UTRs,exons,firstexons,exonintronboundaries	shores	-0.0549	0.78
cg07509935	260	chr14:24779400:24780926	hyper	2.17e-12	1	0.29	0.209	14	chr14	24780166	24780168	-	CIDEB;LTB4R;LTB4R2	1to5kb,5UTRs,exons,firstexons	islands	-0.215	9.51e-06
cg07760773	260	chr14:24779400:24780926	hyper	2.17e-12	1	0.29	0.209	14	chr14	24779958	24779960	+	CIDEB;LTB4R;LTB4R2	promoters,1to5kb,cds,exons,firstexons,intronexonboundaries	islands	-0.152	0.13
cg10193721	260	chr14:24779400:24780926	hyper	2.17e-12	1	0.29	0.209	14	chr14	24780690	24780692	-	CIDEB;LTB4R;LTB4R2	promoters,1to5kb,intronexonboundaries	islands	-0.157	0.00201
cg12853742	260	chr14:24779400:24780926	hyper	2.17e-12	1	0.29	0.209	14	chr14	24780889	24780891	+	CIDEB;LTB4R;LTB4R2	1to5kb,cds,5UTRs,exons,firstexons,exonintronboundaries	islands	-0.124	0.585
cg13840968	260	chr14:24779400:24780926	hyper	2.17e-12	1	0.29	0.209	14	chr14	24780925	24780927	-	CIDEB;LTB4R;LTB4R2	promoters,1to5kb	islands	-0.122	0.894
cg15364618	260	chr14:24779400:24780926	hyper	2.17e-12	1	0.29	0.209	14	chr14	24780550	24780552	-	CIDEB;LTB4R;LTB4R2	1to5kb,5UTRs,exons,firstexons,intronexonboundaries	islands	-0.173	0.666
cg16075268	260	chr14:24779400:24780926	hyper	2.17e-12	1	0.29	0.209	14	chr14	24779792	24779794	-	CIDEB;LTB4R;LTB4R2	1to5kb,introns,intronexonboundaries,exonintronboundaries	shores	-0.185	0.461
cg20007021	260	chr14:24779400:24780926	hyper	2.17e-12	1	0.29	0.209	14	chr14	24780403	24780405	-	CIDEB;LTB4R;LTB4R2	1to5kb,5UTRs,exons,firstexons,intronexonboundaries	islands	-0.234	0.000999
cg21886367	260	chr14:24779400:24780926	hyper	2.17e-12	1	0.29	0.209	14	chr14	24780824	24780826	-	CIDEB;LTB4R;LTB4R2	promoters,1to5kb	islands	-0.149	0.516
cg25576711	260	chr14:24779400:24780926	hyper	2.17e-12	1	0.29	0.209	14	chr14	24780556	24780558	-	CIDEB;LTB4R;LTB4R2	1to5kb,5UTRs,exons,firstexons,intronexonboundaries	islands	-0.158	0.274
cg26310551	260	chr14:24779400:24780926	hyper	2.17e-12	1	0.29	0.209	14	chr14	24780539	24780541	-	CIDEB;LTB4R;LTB4R2	1to5kb,5UTRs,exons,firstexons,intronexonboundaries	islands	-0.213	0.00417
cg00012522	261	chr15:98503444:98504537	hyper	0.00171	1	0.12	0.0404	14	chr15	98503951	98503953	+	ARRDC4	5UTRs,exons,firstexons,introns	islands	0.00671	0.598
cg00091596	261	chr15:98503444:98504537	hyper	0.00171	1	0.12	0.0404	14	chr15	98503802	98503804	-	ARRDC4	NA	islands	0.00502	0.666
cg00392242	261	chr15:98503444:98504537	hyper	0.00171	1	0.12	0.0404	14	chr15	98503877	98503879	+	ARRDC4	promoters,introns	islands	0.00107	0.888
cg03946899	261	chr15:98503444:98504537	hyper	0.00171	1	0.12	0.0404	14	chr15	98503443	98503445	+	ARRDC4	promoters,introns	shores	-0.00817	0.846
cg05595345	261	chr15:98503444:98504537	hyper	0.00171	1	0.12	0.0404	14	chr15	98504172	98504174	+	ARRDC4	cds,exons,firstexons,introns	islands	0.00534	0.645
cg07626874	261	chr15:98503444:98504537	hyper	0.00171	1	0.12	0.0404	14	chr15	98503767	98503769	-	ARRDC4	NA	islands	0.000737	0.771
cg07892295	261	chr15:98503444:98504537	hyper	0.00171	1	0.12	0.0404	14	chr15	98503713	98503715	+	ARRDC4	promoters,introns	islands	0.00464	0.708
cg09149294	261	chr15:98503444:98504537	hyper	0.00171	1	0.12	0.0404	14	chr15	98503792	98503794	-	ARRDC4	NA	islands	0.00582	0.993
cg09444637	261	chr15:98503444:98504537	hyper	0.00171	1	0.12	0.0404	14	chr15	98503724	98503726	+	ARRDC4	promoters,introns	islands	0.0117	0.528
cg11121252	261	chr15:98503444:98504537	hyper	0.00171	1	0.12	0.0404	14	chr15	98504536	98504538	+	ARRDC4	introns,exonintronboundaries	islands	0.0072	0.429
cg13398806	261	chr15:98503444:98504537	hyper	0.00171	1	0.12	0.0404	14	chr15	98503782	98503784	-	ARRDC4	NA	islands	0.000672	0.916
cg17132421	261	chr15:98503444:98504537	hyper	0.00171	1	0.12	0.0404	14	chr15	98503946	98503948	+	ARRDC4	5UTRs,exons,firstexons,introns	islands	-0.000359	0.992
cg24524750	261	chr15:98503444:98504537	hyper	0.00171	1	0.12	0.0404	14	chr15	98503856	98503858	+	ARRDC4	promoters,introns	islands	0.0105	0.363
cg24643749	261	chr15:98503444:98504537	hyper	0.00171	1	0.12	0.0404	14	chr15	98503873	98503875	+	ARRDC4	promoters,introns	islands	0.00395	0.843
cg03017520	262	chr18:28622200:28623159	hyper	7.89e-07	1	0.22	0.0927	14	chr18	28623089	28623091	-	DSC3	promoters	islands	-0.0728	0.967
cg05987251	262	chr18:28622200:28623159	hyper	7.89e-07	1	0.22	0.0927	14	chr18	28622702	28622704	-	DSC3	5UTRs,exons,firstexons,intronexonboundaries,exonintronboundaries	islands	-0.0627	0.992
cg06263193	262	chr18:28622200:28623159	hyper	7.89e-07	1	0.22	0.0927	14	chr18	28622911	28622913	-	DSC3	promoters,intronexonboundaries	islands	-0.0964	0.991
cg11722699	262	chr18:28622200:28623159	hyper	7.89e-07	1	0.22	0.0927	14	chr18	28622812	28622814	+	DSC3	NA	islands	-0.113	0.65
cg11832722	262	chr18:28622200:28623159	hyper	7.89e-07	1	0.22	0.0927	14	chr18	28623059	28623061	-	DSC3	promoters	islands	-0.105	0.281
cg14631834	262	chr18:28622200:28623159	hyper	7.89e-07	1	0.22	0.0927	14	chr18	28623039	28623041	-	DSC3	promoters	islands	-0.132	0.959
cg14719951	262	chr18:28622200:28623159	hyper	7.89e-07	1	0.22	0.0927	14	chr18	28622473	28622475	-	DSC3	introns,exonintronboundaries	islands	-0.0911	0.994
cg15439862	262	chr18:28622200:28623159	hyper	7.89e-07	1	0.22	0.0927	14	chr18	28622592	28622594	+	DSC3	NA	islands	-0.0419	0.485
cg16492377	262	chr18:28622200:28623159	hyper	7.89e-07	1	0.22	0.0927	14	chr18	28622810	28622812	+	DSC3	NA	islands	-0.104	0.995
cg19967492	262	chr18:28622200:28623159	hyper	7.89e-07	1	0.22	0.0927	14	chr18	28622199	28622201	+	DSC3	NA	islands	-0.0192	0.893
cg25789861	262	chr18:28622200:28623159	hyper	7.89e-07	1	0.22	0.0927	14	chr18	28622939	28622941	-	DSC3	promoters,intronexonboundaries	islands	-0.113	0.974
cg26497348	262	chr18:28622200:28623159	hyper	7.89e-07	1	0.22	0.0927	14	chr18	28623158	28623160	+	DSC3	NA	shores	-0.149	0.964
cg26861703	262	chr18:28622200:28623159	hyper	7.89e-07	1	0.22	0.0927	14	chr18	28622917	28622919	-	DSC3	promoters,intronexonboundaries	islands	-0.161	0.854
cg27648075	262	chr18:28622200:28623159	hyper	7.89e-07	1	0.22	0.0927	14	chr18	28622875	28622877	+	DSC3	NA	islands	-0.139	0.894
cg05528293	263	chr18:74960996:74961494	hyper	0.0173	1	0.09	0.0557	14	chr18	74961137	74961139	+	GALR1	promoters	shores	0.00444	0.949
cg06562865	263	chr18:74960996:74961494	hyper	0.0173	1	0.09	0.0557	14	chr18	74961450	74961452	-	GALR1	NA	shores	0.00811	0.836
cg07390210	263	chr18:74960996:74961494	hyper	0.0173	1	0.09	0.0557	14	chr18	74961195	74961197	+	GALR1	promoters	shores	0.0261	0.779
cg12699371	263	chr18:74960996:74961494	hyper	0.0173	1	0.09	0.0557	14	chr18	74961423	74961425	-	GALR1	NA	shores	-0.0524	0.918
cg15129823	263	chr18:74960996:74961494	hyper	0.0173	1	0.09	0.0557	14	chr18	74961453	74961455	-	GALR1	NA	shores	0.022	0.218
cg15443732	263	chr18:74960996:74961494	hyper	0.0173	1	0.09	0.0557	14	chr18	74961077	74961079	-	GALR1	NA	shores	0.0437	0.992
cg15484988	263	chr18:74960996:74961494	hyper	0.0173	1	0.09	0.0557	14	chr18	74961493	74961495	-	GALR1	NA	shores	-0.0212	0.627
cg18461021	263	chr18:74960996:74961494	hyper	0.0173	1	0.09	0.0557	14	chr18	74961001	74961003	-	NA	NA	shores	0.0111	0.394
cg18961944	263	chr18:74960996:74961494	hyper	0.0173	1	0.09	0.0557	14	chr18	74961359	74961361	+	GALR1	promoters	shores	-0.0247	0.993
cg19705131	263	chr18:74960996:74961494	hyper	0.0173	1	0.09	0.0557	14	chr18	74961162	74961164	+	GALR1	promoters	shores	0.0412	0.953
cg21634365	263	chr18:74960996:74961494	hyper	0.0173	1	0.09	0.0557	14	chr18	74961462	74961464	+	GALR1	promoters	shores	0.0165	0.852
cg21661027	263	chr18:74960996:74961494	hyper	0.0173	1	0.09	0.0557	14	chr18	74961341	74961343	+	GALR1	promoters	shores	-0.0104	0.78
cg25165358	263	chr18:74960996:74961494	hyper	0.0173	1	0.09	0.0557	14	chr18	74960995	74960997	-	NA	NA	shores	0.00341	0.963
cg26065057	263	chr18:74960996:74961494	hyper	0.0173	1	0.09	0.0557	14	chr18	74960999	74961001	-	NA	NA	shores	0.0107	0.408
cg02281514	264	chr2:216946201:216946845	hyper	0.0219	1	0.11	0.0446	14	chr2	216946544	216946546	-	PECR;TMEM169	promoters,intronexonboundaries	islands	0.0117	0.968
cg06250108	264	chr2:216946201:216946845	hyper	0.0219	1	0.11	0.0446	14	chr2	216946397	216946399	-	PECR;TMEM169	cds,exons,firstexons,intronexonboundaries,exonintronboundaries	islands	0.0214	0.987
cg07185648	264	chr2:216946201:216946845	hyper	0.0219	1	0.11	0.0446	14	chr2	216946616	216946618	-	PECR;TMEM169	promoters,intronexonboundaries	islands	0.0381	0.991
cg07221635	264	chr2:216946201:216946845	hyper	0.0219	1	0.11	0.0446	14	chr2	216946428	216946430	-	PECR;TMEM169	cds,exons,firstexons,intronexonboundaries,exonintronboundaries	islands	0.0106	0.813
cg13811713	264	chr2:216946201:216946845	hyper	0.0219	1	0.11	0.0446	14	chr2	216946682	216946684	-	PECR;TMEM169	promoters,intronexonboundaries	islands	0.021	0.201
cg15979473	264	chr2:216946201:216946845	hyper	0.0219	1	0.11	0.0446	14	chr2	216946625	216946627	-	PECR;TMEM169	promoters,intronexonboundaries	islands	0.0506	0.863
cg16925210	264	chr2:216946201:216946845	hyper	0.0219	1	0.11	0.0446	14	chr2	216946717	216946719	-	PECR;TMEM169	promoters,intronexonboundaries	islands	0.0337	0.968
cg17346426	264	chr2:216946201:216946845	hyper	0.0219	1	0.11	0.0446	14	chr2	216946391	216946393	-	PECR;TMEM169	cds,exons,firstexons,intronexonboundaries,exonintronboundaries	islands	0.035	0.761
cg17493098	264	chr2:216946201:216946845	hyper	0.0219	1	0.11	0.0446	14	chr2	216946551	216946553	+	PECR;TMEM169	promoters,exonintronboundaries	islands	0.0238	0.775
cg17730428	264	chr2:216946201:216946845	hyper	0.0219	1	0.11	0.0446	14	chr2	216946200	216946202	+	PECR;TMEM169	promoters	shores	-0.0651	0.864
cg20359237	264	chr2:216946201:216946845	hyper	0.0219	1	0.11	0.0446	14	chr2	216946679	216946681	-	PECR;TMEM169	promoters,intronexonboundaries	islands	0.0152	0.653
cg21785847	264	chr2:216946201:216946845	hyper	0.0219	1	0.11	0.0446	14	chr2	216946278	216946280	-	PECR;TMEM169	introns,exonintronboundaries	shores	-0.0175	0.762
cg21803680	264	chr2:216946201:216946845	hyper	0.0219	1	0.11	0.0446	14	chr2	216946844	216946846	-	PECR;TMEM169	promoters	shores	0.00986	0.599
cg23642078	264	chr2:216946201:216946845	hyper	0.0219	1	0.11	0.0446	14	chr2	216946472	216946474	-	PECR;TMEM169	5UTRs,exons,firstexons,intronexonboundaries,exonintronboundaries	islands	0.0341	0.211
cg01726103	265	chr6:24910562:24911615	hyper	0.00337	1	0.16	0.0545	14	chr6	24911614	24911616	-	FAM65B	promoters,introns	shores	0.0182	0.995
cg02915015	265	chr6:24910562:24911615	hyper	0.00337	1	0.16	0.0545	14	chr6	24911328	24911330	+	FAM65B	NA	shores	0.016	0.991
cg03098814	265	chr6:24910562:24911615	hyper	0.00337	1	0.16	0.0545	14	chr6	24911307	24911309	+	FAM65B	NA	shores	0.0109	0.992
cg05491854	265	chr6:24910562:24911615	hyper	0.00337	1	0.16	0.0545	14	chr6	24910561	24910563	-	FAM65B	introns	shores	-0.147	0.984
cg06636971	265	chr6:24910562:24911615	hyper	0.00337	1	0.16	0.0545	14	chr6	24911552	24911554	+	FAM65B	NA	shores	0.0156	0.951
cg08576643	265	chr6:24910562:24911615	hyper	0.00337	1	0.16	0.0545	14	chr6	24911544	24911546	+	FAM65B	NA	shores	0.0101	0.456
cg08818610	265	chr6:24910562:24911615	hyper	0.00337	1	0.16	0.0545	14	chr6	24910719	24910721	-	FAM65B	introns	islands	-0.116	0.325
cg11083276	265	chr6:24910562:24911615	hyper	0.00337	1	0.16	0.0545	14	chr6	24911312	24911314	+	FAM65B	NA	shores	0.00749	0.99
cg15289427	265	chr6:24910562:24911615	hyper	0.00337	1	0.16	0.0545	14	chr6	24911000	24911002	-	FAM65B	introns,intronexonboundaries,exonintronboundaries	islands	-0.109	0.606
cg18610423	265	chr6:24910562:24911615	hyper	0.00337	1	0.16	0.0545	14	chr6	24911192	24911194	+	FAM65B	NA	islands	-0.0116	0.915
cg18761994	265	chr6:24910562:24911615	hyper	0.00337	1	0.16	0.0545	14	chr6	24911325	24911327	+	FAM65B	NA	shores	0.0155	0.431
cg19936032	265	chr6:24910562:24911615	hyper	0.00337	1	0.16	0.0545	14	chr6	24911413	24911415	-	FAM65B	promoters,introns	shores	0.0106	0.882
cg23903465	265	chr6:24910562:24911615	hyper	0.00337	1	0.16	0.0545	14	chr6	24911333	24911335	+	FAM65B	NA	shores	0.00965	0.949
cg26922444	265	chr6:24910562:24911615	hyper	0.00337	1	0.16	0.0545	14	chr6	24911203	24911205	+	FAM65B	NA	islands	-0.00742	0.991
cg03470088	266	chr1:24513473:24514557	hyper	3.63e-05	1	0.19	0.126	13	chr1	24513938	24513940	-	IFNLR1	promoters,intronexonboundaries	islands	-0.0375	0.913
cg06886736	266	chr1:24513473:24514557	hyper	3.63e-05	1	0.19	0.126	13	chr1	24513671	24513673	-	IFNLR1	introns,intronexonboundaries,exonintronboundaries	islands	-0.0714	0.643
cg07509155	266	chr1:24513473:24514557	hyper	3.63e-05	1	0.19	0.126	13	chr1	24514411	24514413	+	IFNLR1	NA	islands	-0.0762	0.992
cg08700651	266	chr1:24513473:24514557	hyper	3.63e-05	1	0.19	0.126	13	chr1	24513481	24513483	-	IFNLR1	introns,exonintronboundaries	shores	-0.0937	0.825
cg08757148	266	chr1:24513473:24514557	hyper	3.63e-05	1	0.19	0.126	13	chr1	24513721	24513723	+	IFNLR1	NA	islands	-0.0765	0.737
cg10146267	266	chr1:24513473:24514557	hyper	3.63e-05	1	0.19	0.126	13	chr1	24513864	24513866	-	IFNLR1	promoters,intronexonboundaries,exonintronboundaries	islands	-0.0617	0.389
cg11337018	266	chr1:24513473:24514557	hyper	3.63e-05	1	0.19	0.126	13	chr1	24513943	24513945	-	IFNLR1	promoters,intronexonboundaries	islands	-0.0689	0.824
cg11402503	266	chr1:24513473:24514557	hyper	3.63e-05	1	0.19	0.126	13	chr1	24514012	24514014	+	IFNLR1	NA	islands	-0.0424	0.991
cg12394377	266	chr1:24513473:24514557	hyper	3.63e-05	1	0.19	0.126	13	chr1	24514217	24514219	+	IFNLR1	NA	islands	-0.0581	0.984
cg13847963	266	chr1:24513473:24514557	hyper	3.63e-05	1	0.19	0.126	13	chr1	24514219	24514221	-	IFNLR1	promoters	islands	-0.0615	0.536
cg24435747	266	chr1:24513473:24514557	hyper	3.63e-05	1	0.19	0.126	13	chr1	24514556	24514558	+	IFNLR1	NA	shores	-0.034	0.947
cg26024880	266	chr1:24513473:24514557	hyper	3.63e-05	1	0.19	0.126	13	chr1	24514416	24514418	+	IFNLR1	NA	islands	-0.0488	0.731
cg26835312	266	chr1:24513473:24514557	hyper	3.63e-05	1	0.19	0.126	13	chr1	24513472	24513474	+	IFNLR1	NA	shores	-0.104	0.613
cg00152946	267	chr10:130338570:130339677	hyper	0.000199	1	0.15	0.059	13	chr10	130338780	130338782	-	NA	intergenic	islands	0.0199	0.568
cg04457069	267	chr10:130338570:130339677	hyper	0.000199	1	0.15	0.059	13	chr10	130338569	130338571	-	NA	intergenic	shores	0.00718	0.81
cg04697262	267	chr10:130338570:130339677	hyper	0.000199	1	0.15	0.059	13	chr10	130338885	130338887	-	NA	intergenic	islands	-0.0674	0.865
cg08376828	267	chr10:130338570:130339677	hyper	0.000199	1	0.15	0.059	13	chr10	130339526	130339528	+	NA	intergenic	islands,shores	-0.00064	0.793
cg08507975	267	chr10:130338570:130339677	hyper	0.000199	1	0.15	0.059	13	chr10	130339185	130339187	+	NA	intergenic	shores	0.021	0.988
cg08969304	267	chr10:130338570:130339677	hyper	0.000199	1	0.15	0.059	13	chr10	130339598	130339600	-	NA	intergenic	islands	-0.0865	0.989
cg12093371	267	chr10:130338570:130339677	hyper	0.000199	1	0.15	0.059	13	chr10	130339315	130339317	+	NA	intergenic	shores	-0.0181	0.98
cg20099104	267	chr10:130338570:130339677	hyper	0.000199	1	0.15	0.059	13	chr10	130339668	130339670	-	NA	intergenic	islands	0.0177	0.856
cg20319211	267	chr10:130338570:130339677	hyper	0.000199	1	0.15	0.059	13	chr10	130339291	130339293	+	NA	intergenic	shores	4.2e-05	0.99
cg22806341	267	chr10:130338570:130339677	hyper	0.000199	1	0.15	0.059	13	chr10	130339362	130339364	-	NA	intergenic	shores	0.0117	0.532
cg24875854	267	chr10:130338570:130339677	hyper	0.000199	1	0.15	0.059	13	chr10	130339676	130339678	+	NA	intergenic	islands	-0.0263	0.391
cg25983553	267	chr10:130338570:130339677	hyper	0.000199	1	0.15	0.059	13	chr10	130339133	130339135	+	NA	intergenic	shores	0.0158	0.903
cg27137389	267	chr10:130338570:130339677	hyper	0.000199	1	0.15	0.059	13	chr10	130339164	130339166	+	NA	intergenic	shores	0.0443	0.91
cg00848945	268	chr12:2800055:2801158	hyper	0.00317	1	0.17	0.0754	13	chr12	2800918	2800920	+	CACNA1C;CACNA1C-AS1	exons,3UTRs	islands	-0.000108	0.987
cg02794451	268	chr12:2800055:2801158	hyper	0.00317	1	0.17	0.0754	13	chr12	2800445	2800447	+	CACNA1C;CACNA1C-AS1	exons,3UTRs	islands	-0.0196	0.95
cg03731464	268	chr12:2800055:2801158	hyper	0.00317	1	0.17	0.0754	13	chr12	2801157	2801159	-	CACNA1C;CACNA1C-AS1	promoters	shores	-0.0169	0.376
cg05166022	268	chr12:2800055:2801158	hyper	0.00317	1	0.17	0.0754	13	chr12	2800470	2800472	+	CACNA1C;CACNA1C-AS1	exons,3UTRs	islands	-0.0351	0.993
cg12350325	268	chr12:2800055:2801158	hyper	0.00317	1	0.17	0.0754	13	chr12	2800908	2800910	-	CACNA1C;CACNA1C-AS1	promoters	islands	-0.0167	0.379
cg13647052	268	chr12:2800055:2801158	hyper	0.00317	1	0.17	0.0754	13	chr12	2800381	2800383	+	CACNA1C;CACNA1C-AS1	exons,3UTRs	islands	-0.0199	0.733
cg14395444	268	chr12:2800055:2801158	hyper	0.00317	1	0.17	0.0754	13	chr12	2800181	2800183	-	CACNA1C;CACNA1C-AS1	introns,intronexonboundaries,exonintronboundaries	islands	-0.015	0.761
cg15279308	268	chr12:2800055:2801158	hyper	0.00317	1	0.17	0.0754	13	chr12	2800499	2800501	+	CACNA1C;CACNA1C-AS1	exons,3UTRs	islands	-0.0145	0.419
cg15442907	268	chr12:2800055:2801158	hyper	0.00317	1	0.17	0.0754	13	chr12	2800462	2800464	+	CACNA1C;CACNA1C-AS1	exons,3UTRs	islands	-0.0344	0.74
cg17902551	268	chr12:2800055:2801158	hyper	0.00317	1	0.17	0.0754	13	chr12	2801060	2801062	-	CACNA1C;CACNA1C-AS1	promoters	islands	0.0193	0.648
cg18816701	268	chr12:2800055:2801158	hyper	0.00317	1	0.17	0.0754	13	chr12	2800054	2800056	+	CACNA1C;CACNA1C-AS1	introns,intronexonboundaries	shores	-0.0212	0.504
cg19200285	268	chr12:2800055:2801158	hyper	0.00317	1	0.17	0.0754	13	chr12	2800754	2800756	+	CACNA1C;CACNA1C-AS1	exons,3UTRs	islands	-0.00675	0.861
cg19685491	268	chr12:2800055:2801158	hyper	0.00317	1	0.17	0.0754	13	chr12	2800277	2800279	+	CACNA1C;CACNA1C-AS1	cds,exons	islands	-0.0745	0.795
cg03237324	269	chr12:6419409:6420252	hypo	9.22e-10	1	-0.33	-0.143	13	chr12	6420051	6420053	+	PLEKHG6	promoters,1to5kb,introns,exonintronboundaries	shores	0.139	1.22e-06
cg06947082	269	chr12:6419409:6420252	hypo	9.22e-10	1	-0.33	-0.143	13	chr12	6419749	6419751	+	PLEKHG6	promoters,1to5kb,introns,exonintronboundaries	islands	0.0848	0.00372
cg08189171	269	chr12:6419409:6420252	hypo	9.22e-10	1	-0.33	-0.143	13	chr12	6420022	6420024	+	PLEKHG6	promoters,1to5kb,introns,exonintronboundaries	islands	0.134	0.00438
cg09056845	269	chr12:6419409:6420252	hypo	9.22e-10	1	-0.33	-0.143	13	chr12	6420040	6420042	+	PLEKHG6	promoters,1to5kb,introns,exonintronboundaries	shores	0.166	0
cg13022977	269	chr12:6419409:6420252	hypo	9.22e-10	1	-0.33	-0.143	13	chr12	6420251	6420253	+	PLEKHG6	1to5kb,5UTRs,exons,firstexons,introns,exonintronboundaries	shores	-0.00447	0.451
cg13320138	269	chr12:6419409:6420252	hypo	9.22e-10	1	-0.33	-0.143	13	chr12	6419574	6419576	-	PLEKHG6	NA	shores	0.0212	0.752
cg14749417	269	chr12:6419409:6420252	hypo	9.22e-10	1	-0.33	-0.143	13	chr12	6419508	6419510	-	PLEKHG6	NA	shores	-0.0289	0.98
cg17181255	269	chr12:6419409:6420252	hypo	9.22e-10	1	-0.33	-0.143	13	chr12	6419411	6419413	+	PLEKHG6	promoters,1to5kb	shores	-0.00745	0.948
cg19998991	269	chr12:6419409:6420252	hypo	9.22e-10	1	-0.33	-0.143	13	chr12	6420035	6420037	+	PLEKHG6	promoters,1to5kb,introns,exonintronboundaries	shores	0.171	0
cg20667825	269	chr12:6419409:6420252	hypo	9.22e-10	1	-0.33	-0.143	13	chr12	6420033	6420035	+	PLEKHG6	promoters,1to5kb,introns,exonintronboundaries	shores	0.126	0.00149
cg24333145	269	chr12:6419409:6420252	hypo	9.22e-10	1	-0.33	-0.143	13	chr12	6419408	6419410	+	PLEKHG6	promoters,1to5kb	shores	-0.0107	0.773
cg25268678	269	chr12:6419409:6420252	hypo	9.22e-10	1	-0.33	-0.143	13	chr12	6420019	6420021	+	PLEKHG6	promoters,1to5kb,introns,exonintronboundaries	islands	0.181	0
cg27271937	269	chr12:6419409:6420252	hypo	9.22e-10	1	-0.33	-0.143	13	chr12	6419569	6419571	-	PLEKHG6	NA	shores	-0.0155	0.548
cg00354572	270	chr12:81471311:81472177	hypo	0.00351	1	-0.18	-0.134	13	chr12	81471418	81471420	+	ACSS3	promoters	shores	0.0692	0.51
cg01283289	270	chr12:81471311:81472177	hypo	0.00351	1	-0.18	-0.134	13	chr12	81472176	81472178	+	ACSS3	cds,exons,firstexons,exonintronboundaries	shores	0.0812	0.552
cg05143887	270	chr12:81471311:81472177	hypo	0.00351	1	-0.18	-0.134	13	chr12	81471937	81471939	+	ACSS3	cds,exons,firstexons	islands	0.0678	0.0808
cg08314603	270	chr12:81471311:81472177	hypo	0.00351	1	-0.18	-0.134	13	chr12	81471310	81471312	-	ACSS3	NA	shores	0.0747	0.517
cg10789281	270	chr12:81471311:81472177	hypo	0.00351	1	-0.18	-0.134	13	chr12	81471881	81471883	+	ACSS3	5UTRs,exons,firstexons	islands	0.092	0.755
cg11659501	270	chr12:81471311:81472177	hypo	0.00351	1	-0.18	-0.134	13	chr12	81471677	81471679	+	ACSS3	promoters	islands	0.0721	0.036
cg13273396	270	chr12:81471311:81472177	hypo	0.00351	1	-0.18	-0.134	13	chr12	81471866	81471868	+	ACSS3	5UTRs,exons,firstexons	islands	0.14	0.0185
cg21754400	270	chr12:81471311:81472177	hypo	0.00351	1	-0.18	-0.134	13	chr12	81471648	81471650	-	ACSS3	NA	islands	0.0528	0.196
cg23614791	270	chr12:81471311:81472177	hypo	0.00351	1	-0.18	-0.134	13	chr12	81471753	81471755	-	ACSS3	NA	islands	0.0337	0.562
cg24711649	270	chr12:81471311:81472177	hypo	0.00351	1	-0.18	-0.134	13	chr12	81472117	81472119	-	ACSS3	NA	islands	0.0711	0.0162
cg25358039	270	chr12:81471311:81472177	hypo	0.00351	1	-0.18	-0.134	13	chr12	81471756	81471758	-	ACSS3	NA	islands	0.0159	0.759
cg25971727	270	chr12:81471311:81472177	hypo	0.00351	1	-0.18	-0.134	13	chr12	81471532	81471534	+	ACSS3	promoters	shores	0.0101	0.428
cg26272220	270	chr12:81471311:81472177	hypo	0.00351	1	-0.18	-0.134	13	chr12	81471883	81471885	+	ACSS3	5UTRs,exons,firstexons	islands	0.0959	0.101
cg00349413	271	chr17:48171802:48172978	hyper	0.000269	1	0.2	0.0439	13	chr17	48171947	48171949	-	PDK2;RP5-875H18.9	NA	shores	0.00637	0.831
cg02668984	271	chr17:48171802:48172978	hyper	0.000269	1	0.2	0.0439	13	chr17	48172021	48172023	-	PDK2	NA	shores	0.0213	0.348
cg03938507	271	chr17:48171802:48172978	hyper	0.000269	1	0.2	0.0439	13	chr17	48171846	48171848	+	PDK2;RP5-875H18.9	promoters,1to5kb	shores	-0.00335	0.977
cg04483874	271	chr17:48171802:48172978	hyper	0.000269	1	0.2	0.0439	13	chr17	48172667	48172669	+	PDK2	promoters,5UTRs,exons,firstexons,introns	islands	0.0137	0.301
cg07867924	271	chr17:48171802:48172978	hyper	0.000269	1	0.2	0.0439	13	chr17	48172881	48172883	+	PDK2	promoters,cds,exons,firstexons,introns,exonintronboundaries	islands	0.0284	0.937
cg10805736	271	chr17:48171802:48172978	hyper	0.000269	1	0.2	0.0439	13	chr17	48171801	48171803	+	PDK2;RP5-875H18.9	promoters,1to5kb	shores	-0.00188	0.97
cg15291235	271	chr17:48171802:48172978	hyper	0.000269	1	0.2	0.0439	13	chr17	48172662	48172664	+	PDK2	promoters,5UTRs,exons,firstexons,introns	islands	0.0145	0.993
cg18156543	271	chr17:48171802:48172978	hyper	0.000269	1	0.2	0.0439	13	chr17	48172977	48172979	+	PDK2	promoters,introns,exonintronboundaries	islands	0.0147	0.933
cg18664900	271	chr17:48171802:48172978	hyper	0.000269	1	0.2	0.0439	13	chr17	48172597	48172599	+	PDK2	promoters,introns	islands	0.0165	0.966
cg20133730	271	chr17:48171802:48172978	hyper	0.000269	1	0.2	0.0439	13	chr17	48172202	48172204	+	PDK2	promoters,5UTRs,exons,firstexons,exonintronboundaries	shores	-0.0742	0.906
cg21228957	271	chr17:48171802:48172978	hyper	0.000269	1	0.2	0.0439	13	chr17	48171815	48171817	+	PDK2;RP5-875H18.9	promoters,1to5kb	shores	-0.000597	0.953
cg23221605	271	chr17:48171802:48172978	hyper	0.000269	1	0.2	0.0439	13	chr17	48171916	48171918	+	PDK2;RP5-875H18.9	promoters,1to5kb	shores	-0.000677	0.983
cg23845806	271	chr17:48171802:48172978	hyper	0.000269	1	0.2	0.0439	13	chr17	48172643	48172645	+	PDK2	promoters,5UTRs,exons,firstexons,introns	islands	0.0135	0.379
cg01541398	272	chr17:65039695:65040983	hyper	0.00399	1	0.12	0.0823	13	chr17	65040982	65040984	-	CACNG1	NA	islands	-0.152	0.598
cg03237431	272	chr17:65039695:65040983	hyper	0.00399	1	0.12	0.0823	13	chr17	65039694	65039696	+	CACNG1	promoters	shores	-0.0583	0.0778
cg04070986	272	chr17:65039695:65040983	hyper	0.00399	1	0.12	0.0823	13	chr17	65040580	65040582	-	CACNG1	NA	shores	-0.0675	0.714
cg04766365	272	chr17:65039695:65040983	hyper	0.00399	1	0.12	0.0823	13	chr17	65040100	65040102	+	CACNG1	promoters	shores	-0.053	0.192
cg05819268	272	chr17:65039695:65040983	hyper	0.00399	1	0.12	0.0823	13	chr17	65040738	65040740	-	CACNG1	NA	islands	0.00127	0.992
cg07442736	272	chr17:65039695:65040983	hyper	0.00399	1	0.12	0.0823	13	chr17	65040606	65040608	-	CACNG1	NA	shores	-0.0555	0.969
cg09739017	272	chr17:65039695:65040983	hyper	0.00399	1	0.12	0.0823	13	chr17	65040853	65040855	-	CACNG1	NA	islands	-0.0686	0.955
cg17380770	272	chr17:65039695:65040983	hyper	0.00399	1	0.12	0.0823	13	chr17	65040534	65040536	-	CACNG1	NA	shores	-0.169	0.968
cg18780432	272	chr17:65039695:65040983	hyper	0.00399	1	0.12	0.0823	13	chr17	65040768	65040770	-	CACNG1	NA	islands	-0.0936	0.0868
cg18953011	272	chr17:65039695:65040983	hyper	0.00399	1	0.12	0.0823	13	chr17	65040615	65040617	-	CACNG1	NA	shores	-0.0918	0.916
cg19716073	272	chr17:65039695:65040983	hyper	0.00399	1	0.12	0.0823	13	chr17	65039816	65039818	+	CACNG1	promoters	shores	-0.0595	0.711
cg21977075	272	chr17:65039695:65040983	hyper	0.00399	1	0.12	0.0823	13	chr17	65040526	65040528	-	CACNG1	NA	shores	-0.127	0.5
cg24459563	272	chr17:65039695:65040983	hyper	0.00399	1	0.12	0.0823	13	chr17	65040608	65040610	-	CACNG1	NA	shores	-0.0521	0.872
cg05346899	273	chr19:8273505:8274283	hyper	0.00063	1	0.11	0.0655	13	chr19	8273911	8273913	+	CERS4;ELAVL1	promoters	islands	0.0394	0.768
cg06686742	273	chr19:8273505:8274283	hyper	0.00063	1	0.11	0.0655	13	chr19	8273504	8273506	-	CERS4;ELAVL1	NA	shores	0.0666	0.917
cg08154698	273	chr19:8273505:8274283	hyper	0.00063	1	0.11	0.0655	13	chr19	8274064	8274066	+	CERS4;ELAVL1	promoters	shores	0.055	0.877
cg08698605	273	chr19:8273505:8274283	hyper	0.00063	1	0.11	0.0655	13	chr19	8273642	8273644	-	CERS4;ELAVL1	NA	islands	0.0499	0.436
cg14204255	273	chr19:8273505:8274283	hyper	0.00063	1	0.11	0.0655	13	chr19	8274061	8274063	+	CERS4;ELAVL1	promoters	shores	0.0483	0.986
cg15187788	273	chr19:8273505:8274283	hyper	0.00063	1	0.11	0.0655	13	chr19	8274097	8274099	-	CERS4;ELAVL1	NA	shores	0.0594	0.922
cg15759616	273	chr19:8273505:8274283	hyper	0.00063	1	0.11	0.0655	13	chr19	8274048	8274050	-	CERS4;ELAVL1	NA	shores	0.0601	0.995
cg18388891	273	chr19:8273505:8274283	hyper	0.00063	1	0.11	0.0655	13	chr19	8274282	8274284	+	CERS4;ELAVL1	5UTRs,exons,firstexons,exonintronboundaries	islands	0.0861	0.983
cg22162404	273	chr19:8273505:8274283	hyper	0.00063	1	0.11	0.0655	13	chr19	8273841	8273843	-	CERS4;ELAVL1	NA	islands	0.0564	0.76
cg22491961	273	chr19:8273505:8274283	hyper	0.00063	1	0.11	0.0655	13	chr19	8274068	8274070	-	CERS4;ELAVL1	NA	shores	0.0734	0.925
cg22676763	273	chr19:8273505:8274283	hyper	0.00063	1	0.11	0.0655	13	chr19	8273916	8273918	+	CERS4;ELAVL1	promoters	islands	0.0263	0.871
cg24413781	273	chr19:8273505:8274283	hyper	0.00063	1	0.11	0.0655	13	chr19	8273692	8273694	+	CERS4;ELAVL1	promoters	islands	0.0583	0.995
cg24477640	273	chr19:8273505:8274283	hyper	0.00063	1	0.11	0.0655	13	chr19	8274102	8274104	-	CERS4;ELAVL1	NA	shores	0.0571	0.99
cg01414185	274	chr2:177015992:177017797	hyper	7.17e-08	1	0.23	0.169	13	chr2	177017448	177017450	-	AC009336.19;HOXD3;HOXD4	NA	islands	-0.304	0.0147
cg04843067	274	chr2:177015992:177017797	hyper	7.17e-08	1	0.23	0.169	13	chr2	177016036	177016038	-	AC009336.19;HOXD3;HOXD4	NA	shores	-0.175	0.501
cg09701582	274	chr2:177015992:177017797	hyper	7.17e-08	1	0.23	0.169	13	chr2	177017796	177017798	+	AC009336.19;HOXD3;HOXD4	exons,exonintronboundaries,3UTRs	shores	-0.154	0.961
cg10803577	274	chr2:177015992:177017797	hyper	7.17e-08	1	0.23	0.169	13	chr2	177016836	177016838	+	AC009336.19;HOXD3;HOXD4	introns,exonintronboundaries	shores	-0.235	0.0852
cg12539415	274	chr2:177015992:177017797	hyper	7.17e-08	1	0.23	0.169	13	chr2	177016166	177016168	+	AC009336.19;HOXD3;HOXD4	5UTRs,exons,firstexons	shores	-0.239	0.52
cg14900124	274	chr2:177015992:177017797	hyper	7.17e-08	1	0.23	0.169	13	chr2	177017629	177017631	-	AC009336.19;HOXD3;HOXD4	NA	shores	-0.21	0.368
cg16218721	274	chr2:177015992:177017797	hyper	7.17e-08	1	0.23	0.169	13	chr2	177017351	177017353	+	AC009336.19;HOXD3;HOXD4	cds,exons,intronexonboundaries	islands	-0.225	0.162
cg18750960	274	chr2:177015992:177017797	hyper	7.17e-08	1	0.23	0.169	13	chr2	177016416	177016418	+	AC009336.19;HOXD3;HOXD4	cds,exons,firstexons	islands,shores	-0.25	0.122
cg19509393	274	chr2:177015992:177017797	hyper	7.17e-08	1	0.23	0.169	13	chr2	177016489	177016491	-	AC009336.19;HOXD3;HOXD4	NA	islands	-0.243	0.0856
cg21011616	274	chr2:177015992:177017797	hyper	7.17e-08	1	0.23	0.169	13	chr2	177015991	177015993	+	AC009336.19;HOXD3;HOXD4	promoters	shores	-0.213	0.488
cg25304107	274	chr2:177015992:177017797	hyper	7.17e-08	1	0.23	0.169	13	chr2	177017330	177017332	+	AC009336.19;HOXD3;HOXD4	introns,intronexonboundaries	islands	-0.22	0.0721
cg25951210	274	chr2:177015992:177017797	hyper	7.17e-08	1	0.23	0.169	13	chr2	177016618	177016620	-	AC009336.19;HOXD3;HOXD4	NA	islands	-0.166	0.376
cg26590744	274	chr2:177015992:177017797	hyper	7.17e-08	1	0.23	0.169	13	chr2	177017388	177017390	-	AC009336.19;HOXD3;HOXD4	NA	islands	-0.244	0.00365
cg00475509	275	chr3:147124827:147125962	hypo	2.97e-05	1	-0.2	-0.119	13	chr3	147125954	147125956	-	ZIC1;ZIC4	1to5kb	shores	-0.0185	0.957
cg02820514	275	chr3:147124827:147125962	hypo	2.97e-05	1	-0.2	-0.119	13	chr3	147124826	147124828	+	ZIC1;ZIC4	1to5kb	shelves	0.00727	0.126
cg07291439	275	chr3:147124827:147125962	hypo	2.97e-05	1	-0.2	-0.119	13	chr3	147125925	147125927	+	ZIC1;ZIC4	1to5kb	shores	-0.0099	0.811
cg08070771	275	chr3:147124827:147125962	hypo	2.97e-05	1	-0.2	-0.119	13	chr3	147125757	147125759	+	ZIC1;ZIC4	1to5kb	shores	0.0836	0.968
cg08855449	275	chr3:147124827:147125962	hypo	2.97e-05	1	-0.2	-0.119	13	chr3	147125961	147125963	-	ZIC1;ZIC4	1to5kb	shores	0.0209	0.49
cg11142389	275	chr3:147124827:147125962	hypo	2.97e-05	1	-0.2	-0.119	13	chr3	147125764	147125766	-	ZIC1;ZIC4	1to5kb	shores	0.006	0.983
cg12965599	275	chr3:147124827:147125962	hypo	2.97e-05	1	-0.2	-0.119	13	chr3	147125923	147125925	+	ZIC1;ZIC4	1to5kb	shores	-0.00396	0.306
cg13015925	275	chr3:147124827:147125962	hypo	2.97e-05	1	-0.2	-0.119	13	chr3	147125113	147125115	-	ZIC1;ZIC4	promoters,1to5kb	shores	0.037	0.2
cg13278496	275	chr3:147124827:147125962	hypo	2.97e-05	1	-0.2	-0.119	13	chr3	147125286	147125288	+	ZIC1;ZIC4	1to5kb	shores	-0.00496	0.165
cg17546247	275	chr3:147124827:147125962	hypo	2.97e-05	1	-0.2	-0.119	13	chr3	147125713	147125715	-	ZIC1;ZIC4	1to5kb	shores	0.0622	0.585
cg23189410	275	chr3:147124827:147125962	hypo	2.97e-05	1	-0.2	-0.119	13	chr3	147125711	147125713	-	ZIC1;ZIC4	1to5kb	shores	0.057	0.941
cg23449696	275	chr3:147124827:147125962	hypo	2.97e-05	1	-0.2	-0.119	13	chr3	147125941	147125943	-	ZIC1;ZIC4	1to5kb	shores	0.0289	0.525
cg24686610	275	chr3:147124827:147125962	hypo	2.97e-05	1	-0.2	-0.119	13	chr3	147125781	147125783	+	ZIC1;ZIC4	1to5kb	shores	0.0196	0.787
cg00772000	276	chr6:18122474:18123232	hypo	0.000164	1	-0.16	-0.12	13	chr6	18123048	18123050	-	NHLRC1	promoters,intronexonboundaries	shores	0.103	0.758
cg05849324	276	chr6:18122474:18123232	hypo	0.000164	1	-0.16	-0.12	13	chr6	18122473	18122475	+	NHLRC1	NA	islands	0.106	0.509
cg06497198	276	chr6:18122474:18123232	hypo	0.000164	1	-0.16	-0.12	13	chr6	18122964	18122966	-	NHLRC1	promoters,intronexonboundaries	islands	0.12	0.776
cg06570931	276	chr6:18122474:18123232	hypo	0.000164	1	-0.16	-0.12	13	chr6	18122944	18122946	+	NHLRC1	NA	islands	0.0817	0.814
cg06646708	276	chr6:18122474:18123232	hypo	0.000164	1	-0.16	-0.12	13	chr6	18123223	18123225	+	NHLRC1	NA	shores	0.124	0.0599
cg10291141	276	chr6:18122474:18123232	hypo	0.000164	1	-0.16	-0.12	13	chr6	18123023	18123025	-	NHLRC1	promoters,intronexonboundaries	shores	0.107	0.96
cg12119111	276	chr6:18122474:18123232	hypo	0.000164	1	-0.16	-0.12	13	chr6	18122937	18122939	+	NHLRC1	NA	islands	0.0955	0.572
cg16879574	276	chr6:18122474:18123232	hypo	0.000164	1	-0.16	-0.12	13	chr6	18123046	18123048	-	NHLRC1	promoters,intronexonboundaries	shores	0.109	0.914
cg18068140	276	chr6:18122474:18123232	hypo	0.000164	1	-0.16	-0.12	13	chr6	18123163	18123165	-	NHLRC1	promoters	shores	0.144	0.147
cg18232313	276	chr6:18122474:18123232	hypo	0.000164	1	-0.16	-0.12	13	chr6	18123231	18123233	-	NHLRC1	promoters	shores	0.118	0.014
cg20697984	276	chr6:18122474:18123232	hypo	0.000164	1	-0.16	-0.12	13	chr6	18122992	18122994	-	NHLRC1	promoters,intronexonboundaries	islands	0.113	0.916
cg22736354	276	chr6:18122474:18123232	hypo	0.000164	1	-0.16	-0.12	13	chr6	18122718	18122720	-	NHLRC1	cds,exons,firstexons,intronexonboundaries	islands	0.0937	0.707
cg22959611	276	chr6:18122474:18123232	hypo	0.000164	1	-0.16	-0.12	13	chr6	18122990	18122992	-	NHLRC1	promoters,intronexonboundaries	islands	0.106	0.873
cg00355447	277	chr6:30291314:30292755	hypo	0.00015	1	-0.08	-0.0533	13	chr6	30292219	30292221	+	HCG17;HCG18	1to5kb	shores	0.00935	0.998
cg01025894	277	chr6:30291314:30292755	hypo	0.00015	1	-0.08	-0.0533	13	chr6	30291450	30291452	+	HCG17;HCG18	1to5kb	shelves	-0.00284	0.87
cg01842890	277	chr6:30291314:30292755	hypo	0.00015	1	-0.08	-0.0533	13	chr6	30292263	30292265	+	HCG17;HCG18	1to5kb	shores	0.0215	0.981
cg04651621	277	chr6:30291314:30292755	hypo	0.00015	1	-0.08	-0.0533	13	chr6	30292291	30292293	+	HCG17;HCG18	1to5kb	shores	0.0155	0.696
cg06022439	277	chr6:30291314:30292755	hypo	0.00015	1	-0.08	-0.0533	13	chr6	30291767	30291769	+	HCG17;HCG18	1to5kb	shelves	-0.00541	0.966
cg06127619	277	chr6:30291314:30292755	hypo	0.00015	1	-0.08	-0.0533	13	chr6	30292754	30292756	-	HCG17;HCG18	introns	shores	0.000457	0.484
cg09510269	277	chr6:30291314:30292755	hypo	0.00015	1	-0.08	-0.0533	13	chr6	30292742	30292744	-	HCG17;HCG18	introns	shores	0.0103	0.964
cg11409139	277	chr6:30291314:30292755	hypo	0.00015	1	-0.08	-0.0533	13	chr6	30292480	30292482	+	HCG17;HCG18	1to5kb	shores	0.0198	0.659
cg11860977	277	chr6:30291314:30292755	hypo	0.00015	1	-0.08	-0.0533	13	chr6	30292273	30292275	+	HCG17;HCG18	1to5kb	shores	-0.00746	0.889
cg13818708	277	chr6:30291314:30292755	hypo	0.00015	1	-0.08	-0.0533	13	chr6	30291313	30291315	+	HCG17;HCG18	1to5kb	shelves	0.0049	0.987
cg16025833	277	chr6:30291314:30292755	hypo	0.00015	1	-0.08	-0.0533	13	chr6	30292297	30292299	-	HCG17;HCG18	introns	shores	0.0131	0.819
cg17627829	277	chr6:30291314:30292755	hypo	0.00015	1	-0.08	-0.0533	13	chr6	30292257	30292259	-	HCG17;HCG18	introns	shores	0.00252	0.666
cg18286080	277	chr6:30291314:30292755	hypo	0.00015	1	-0.08	-0.0533	13	chr6	30291348	30291350	+	HCG17;HCG18	1to5kb	shelves	-0.0288	0.994
cg03825488	278	chr6:30884590:30885567	hyper	0.00028	1	0.12	0.0601	13	chr6	30885459	30885461	-	VARS2	NA	shelves	-0.0148	0.856
cg05632020	278	chr6:30884590:30885567	hyper	0.00028	1	0.12	0.0601	13	chr6	30885309	30885311	-	VARS2	NA	shelves	-0.0178	0.128
cg05680196	278	chr6:30884590:30885567	hyper	0.00028	1	0.12	0.0601	13	chr6	30884914	30884916	+	VARS2	1to5kb,cds,exons,intronexonboundaries,exonintronboundaries	shelves	-0.0889	0.823
cg09296730	278	chr6:30884590:30885567	hyper	0.00028	1	0.12	0.0601	13	chr6	30885566	30885568	-	VARS2	NA	shelves	-0.0453	0.906
cg15673491	278	chr6:30884590:30885567	hyper	0.00028	1	0.12	0.0601	13	chr6	30885480	30885482	-	VARS2	NA	shelves	0.0037	0.892
cg16036022	278	chr6:30884590:30885567	hyper	0.00028	1	0.12	0.0601	13	chr6	30885007	30885009	+	VARS2	1to5kb,introns,intronexonboundaries,exonintronboundaries	shelves	-0.0866	0.71
cg17428922	278	chr6:30884590:30885567	hyper	0.00028	1	0.12	0.0601	13	chr6	30885343	30885345	-	VARS2	NA	shelves	-0.018	0.991
cg18881094	278	chr6:30884590:30885567	hyper	0.00028	1	0.12	0.0601	13	chr6	30885140	30885142	+	VARS2	1to5kb,introns,exonintronboundaries	shelves	-0.135	0.859
cg19014295	278	chr6:30884590:30885567	hyper	0.00028	1	0.12	0.0601	13	chr6	30884927	30884929	-	VARS2	NA	shelves	-0.0661	0.746
cg19301017	278	chr6:30884590:30885567	hyper	0.00028	1	0.12	0.0601	13	chr6	30884712	30884714	+	VARS2	1to5kb,cds,exons,intronexonboundaries,exonintronboundaries	shelves	-0.073	0.927
cg19912283	278	chr6:30884590:30885567	hyper	0.00028	1	0.12	0.0601	13	chr6	30884589	30884591	+	VARS2	1to5kb,introns,intronexonboundaries,exonintronboundaries	shelves	-0.0527	0.99
cg24846030	278	chr6:30884590:30885567	hyper	0.00028	1	0.12	0.0601	13	chr6	30884682	30884684	-	VARS2	NA	shelves	-0.0438	0.993
cg27185298	278	chr6:30884590:30885567	hyper	0.00028	1	0.12	0.0601	13	chr6	30885204	30885206	-	VARS2	NA	shelves	-0.0416	0.9
cg00606662	279	chr10:30024742:30026143	hypo	0.0031	1	-0.15	-0.0576	12	chr10	30024893	30024895	-	SVIL	promoters,introns,intronexonboundaries	islands	-0.00723	0.81
cg01128566	279	chr10:30024742:30026143	hypo	0.0031	1	-0.15	-0.0576	12	chr10	30026027	30026029	-	SVIL	promoters,1to5kb,intronexonboundaries	islands	0.11	0.856
cg01391662	279	chr10:30024742:30026143	hypo	0.0031	1	-0.15	-0.0576	12	chr10	30026014	30026016	-	SVIL	promoters,1to5kb,intronexonboundaries	islands	0.0916	0.392
cg02429622	279	chr10:30024742:30026143	hypo	0.0031	1	-0.15	-0.0576	12	chr10	30024741	30024743	-	SVIL	promoters,introns,intronexonboundaries,exonintronboundaries	islands	-0.0019	0.989
cg03222244	279	chr10:30024742:30026143	hypo	0.0031	1	-0.15	-0.0576	12	chr10	30026065	30026067	-	SVIL	promoters,1to5kb	islands	0.14	0.356
cg03259469	279	chr10:30024742:30026143	hypo	0.0031	1	-0.15	-0.0576	12	chr10	30025292	30025294	+	SVIL	NA	islands	0.122	0.986
cg04194651	279	chr10:30024742:30026143	hypo	0.0031	1	-0.15	-0.0576	12	chr10	30026075	30026077	-	SVIL	promoters,1to5kb	islands	0.124	0.992
cg08577384	279	chr10:30024742:30026143	hypo	0.0031	1	-0.15	-0.0576	12	chr10	30024810	30024812	-	SVIL	promoters,introns,intronexonboundaries,exonintronboundaries	islands	-0.00274	0.597
cg16373769	279	chr10:30024742:30026143	hypo	0.0031	1	-0.15	-0.0576	12	chr10	30024814	30024816	-	SVIL	promoters,introns,intronexonboundaries,exonintronboundaries	islands	-0.00196	0.992
cg19144701	279	chr10:30024742:30026143	hypo	0.0031	1	-0.15	-0.0576	12	chr10	30026142	30026144	-	SVIL	promoters,1to5kb	shores	0.0437	0.186
cg26276294	279	chr10:30024742:30026143	hypo	0.0031	1	-0.15	-0.0576	12	chr10	30024802	30024804	-	SVIL	promoters,introns,intronexonboundaries,exonintronboundaries	islands	-0.000907	0.203
cg27426287	279	chr10:30024742:30026143	hypo	0.0031	1	-0.15	-0.0576	12	chr10	30025781	30025783	+	SVIL	NA	islands	0.144	0.359
cg01105058	280	chr13:102068432:102069556	hyper	6.1e-06	1	0.19	0.0949	12	chr13	102069131	102069133	+	NALCN	NA	islands	0.0251	0.789
cg04117435	280	chr13:102068432:102069556	hyper	6.1e-06	1	0.19	0.0949	12	chr13	102069250	102069252	-	NALCN	promoters	islands	0.0152	0.992
cg05673756	280	chr13:102068432:102069556	hyper	6.1e-06	1	0.19	0.0949	12	chr13	102068649	102068651	-	NALCN	introns,intronexonboundaries,exonintronboundaries	islands	0.0375	0.851
cg10774877	280	chr13:102068432:102069556	hyper	6.1e-06	1	0.19	0.0949	12	chr13	102068988	102068990	+	NALCN	NA	islands	0.0253	0.646
cg11147919	280	chr13:102068432:102069556	hyper	6.1e-06	1	0.19	0.0949	12	chr13	102069555	102069557	+	NALCN	NA	shores	-0.0814	0.438
cg11621911	280	chr13:102068432:102069556	hyper	6.1e-06	1	0.19	0.0949	12	chr13	102069295	102069297	+	NALCN	NA	shores	0.0134	0.932
cg15202954	280	chr13:102068432:102069556	hyper	6.1e-06	1	0.19	0.0949	12	chr13	102068995	102068997	+	NALCN	NA	islands	0.0285	0.293
cg18115507	280	chr13:102068432:102069556	hyper	6.1e-06	1	0.19	0.0949	12	chr13	102069168	102069170	+	NALCN	NA	islands	0.0277	0.882
cg18686498	280	chr13:102068432:102069556	hyper	6.1e-06	1	0.19	0.0949	12	chr13	102069256	102069258	-	NALCN	promoters	islands	0.00811	0.334
cg23056157	280	chr13:102068432:102069556	hyper	6.1e-06	1	0.19	0.0949	12	chr13	102069009	102069011	+	NALCN	NA	islands	-0.0226	0.997
cg25201811	280	chr13:102068432:102069556	hyper	6.1e-06	1	0.19	0.0949	12	chr13	102068529	102068531	-	NALCN	introns,exonintronboundaries	islands	0.0534	0.676
cg25670685	280	chr13:102068432:102069556	hyper	6.1e-06	1	0.19	0.0949	12	chr13	102068431	102068433	-	NALCN	introns	islands	-0.0398	0.955
cg00259966	281	chr17:73873529:73875284	hyper	1.98e-06	1	0.09	0.0501	12	chr17	73873923	73873925	-	RP11-552F3.9;TRIM47	introns,intronexonboundaries,exonintronboundaries	islands	0.049	0.987
cg03700492	281	chr17:73873529:73875284	hyper	1.98e-06	1	0.09	0.0501	12	chr17	73874622	73874624	+	RP11-552F3.9;TRIM47	NA	islands	0.0363	0.715
cg04225089	281	chr17:73873529:73875284	hyper	1.98e-06	1	0.09	0.0501	12	chr17	73874464	73874466	+	RP11-552F3.9;TRIM47	NA	islands	0.0313	0.963
cg04442638	281	chr17:73873529:73875284	hyper	1.98e-06	1	0.09	0.0501	12	chr17	73873822	73873824	-	RP11-552F3.9;TRIM47	introns,exonintronboundaries	islands	0.0258	0.369
cg09253696	281	chr17:73873529:73875284	hyper	1.98e-06	1	0.09	0.0501	12	chr17	73873528	73873530	-	RP11-552F3.9;TRIM47	introns	islands,shores	0.0032	0.991
cg10295360	281	chr17:73873529:73875284	hyper	1.98e-06	1	0.09	0.0501	12	chr17	73874698	73874700	-	RP11-552F3.9;TRIM47	promoters,intronexonboundaries	islands	0.0311	0.491
cg12714757	281	chr17:73873529:73875284	hyper	1.98e-06	1	0.09	0.0501	12	chr17	73874636	73874638	+	RP11-552F3.9;TRIM47	NA	islands	0.0388	0.3
cg14955151	281	chr17:73873529:73875284	hyper	1.98e-06	1	0.09	0.0501	12	chr17	73874634	73874636	+	RP11-552F3.9;TRIM47	NA	islands	0.0224	0.99
cg20772300	281	chr17:73873529:73875284	hyper	1.98e-06	1	0.09	0.0501	12	chr17	73874442	73874444	+	RP11-552F3.9;TRIM47	NA	islands	0.0442	0.695
cg22440715	281	chr17:73873529:73875284	hyper	1.98e-06	1	0.09	0.0501	12	chr17	73874789	73874791	-	RP11-552F3.9;TRIM47	promoters,intronexonboundaries	islands	0.0305	0.697
cg24166112	281	chr17:73873529:73875284	hyper	1.98e-06	1	0.09	0.0501	12	chr17	73873904	73873906	-	RP11-552F3.9;TRIM47	introns,intronexonboundaries,exonintronboundaries	islands	0.0244	0.991
cg24708674	281	chr17:73873529:73875284	hyper	1.98e-06	1	0.09	0.0501	12	chr17	73875283	73875285	-	RP11-552F3.9;TRIM47	promoters,1to5kb	shores	-0.0233	0.681
cg00480331	282	chr3:187455371:187456893	hyper	2.36e-05	1	0.15	0.0913	12	chr3	187455370	187455372	-	BCL6	1to5kb,introns	islands	-0.00733	0.16
cg03576234	282	chr3:187455371:187456893	hyper	2.36e-05	1	0.15	0.0913	12	chr3	187456446	187456448	+	BCL6	NA	islands	0.0515	0.855
cg07091593	282	chr3:187455371:187456893	hyper	2.36e-05	1	0.15	0.0913	12	chr3	187455717	187455719	+	BCL6	NA	islands	0.00769	0.788
cg07403865	282	chr3:187455371:187456893	hyper	2.36e-05	1	0.15	0.0913	12	chr3	187455952	187455954	-	BCL6	1to5kb,introns	shores	0.0209	0.884
cg08969912	282	chr3:187455371:187456893	hyper	2.36e-05	1	0.15	0.0913	12	chr3	187456780	187456782	+	BCL6	NA	shores	0.0252	0.482
cg12182991	282	chr3:187455371:187456893	hyper	2.36e-05	1	0.15	0.0913	12	chr3	187456463	187456465	-	BCL6	1to5kb,introns	islands	0.0407	0.991
cg12359697	282	chr3:187455371:187456893	hyper	2.36e-05	1	0.15	0.0913	12	chr3	187456322	187456324	-	BCL6	1to5kb,introns	islands	0.0493	0.984
cg12942328	282	chr3:187455371:187456893	hyper	2.36e-05	1	0.15	0.0913	12	chr3	187455733	187455735	+	BCL6	NA	islands	0.00789	0.994
cg13483916	282	chr3:187455371:187456893	hyper	2.36e-05	1	0.15	0.0913	12	chr3	187456578	187456580	+	BCL6	NA	islands	0.0584	0.993
cg14339599	282	chr3:187455371:187456893	hyper	2.36e-05	1	0.15	0.0913	12	chr3	187456892	187456894	+	BCL6	NA	shores	0.0301	0.299
cg17298181	282	chr3:187455371:187456893	hyper	2.36e-05	1	0.15	0.0913	12	chr3	187456174	187456176	-	BCL6	1to5kb,introns	shores	0.0301	1
cg18562663	282	chr3:187455371:187456893	hyper	2.36e-05	1	0.15	0.0913	12	chr3	187455515	187455517	+	BCL6	NA	islands	0.0203	0.993
cg03611618	283	chr6:32049513:32050348	hyper	1.28e-05	1	0.12	0.0631	12	chr6	32050331	32050333	-	TNXB	introns	shelves	-0.0381	0.992
cg04872123	283	chr6:32049513:32050348	hyper	1.28e-05	1	0.12	0.0631	12	chr6	32049698	32049700	+	TNXB	NA	shelves	-0.0522	0.561
cg05471725	283	chr6:32049513:32050348	hyper	1.28e-05	1	0.12	0.0631	12	chr6	32049844	32049846	+	TNXB	NA	shelves	-0.051	0.589
cg06358108	283	chr6:32049513:32050348	hyper	1.28e-05	1	0.12	0.0631	12	chr6	32050347	32050349	-	TNXB	introns	shelves	-0.0826	0.632
cg08753391	283	chr6:32049513:32050348	hyper	1.28e-05	1	0.12	0.0631	12	chr6	32049621	32049623	+	TNXB	NA	shelves	-0.104	0.963
cg10303653	283	chr6:32049513:32050348	hyper	1.28e-05	1	0.12	0.0631	12	chr6	32049515	32049517	+	TNXB	NA	shelves	0.059	0.759
cg11289677	283	chr6:32049513:32050348	hyper	1.28e-05	1	0.12	0.0631	12	chr6	32049828	32049830	+	TNXB	NA	shelves	-0.0598	0.993
cg13064679	283	chr6:32049513:32050348	hyper	1.28e-05	1	0.12	0.0631	12	chr6	32049952	32049954	+	TNXB	NA	shelves	-0.162	0.598
cg17295739	283	chr6:32049513:32050348	hyper	1.28e-05	1	0.12	0.0631	12	chr6	32049512	32049514	+	TNXB	NA	shelves	0.0594	0.951
cg20116929	283	chr6:32049513:32050348	hyper	1.28e-05	1	0.12	0.0631	12	chr6	32049824	32049826	+	TNXB	NA	shelves	-0.0677	0.992
cg23994443	283	chr6:32049513:32050348	hyper	1.28e-05	1	0.12	0.0631	12	chr6	32049923	32049925	+	TNXB	NA	shelves	-0.0391	0.933
cg27442047	283	chr6:32049513:32050348	hyper	1.28e-05	1	0.12	0.0631	12	chr6	32049855	32049857	-	TNXB	cds,exons,exonintronboundaries	shelves	-0.0152	0.841
cg03289906	284	chr7:94537805:94538408	hyper	0.0281	1	0.14	0.0878	12	chr7	94538407	94538409	-	PPP1R9A	NA	shores	-0.0486	0.509
cg04134217	284	chr7:94537805:94538408	hyper	0.0281	1	0.14	0.0878	12	chr7	94537874	94537876	-	PPP1R9A	NA	shores	0.0556	0.666
cg04916107	284	chr7:94537805:94538408	hyper	0.0281	1	0.14	0.0878	12	chr7	94537804	94537806	+	PPP1R9A	1to5kb,introns	shores	0.0304	0.992
cg06445343	284	chr7:94537805:94538408	hyper	0.0281	1	0.14	0.0878	12	chr7	94538402	94538404	-	PPP1R9A	NA	shores	-0.0504	0.355
cg08073166	284	chr7:94537805:94538408	hyper	0.0281	1	0.14	0.0878	12	chr7	94538181	94538183	+	PPP1R9A	1to5kb,introns	shores	-0.0596	0.462
cg09643313	284	chr7:94537805:94538408	hyper	0.0281	1	0.14	0.0878	12	chr7	94537892	94537894	-	PPP1R9A	NA	shores	0.0513	0.983
cg09724492	284	chr7:94537805:94538408	hyper	0.0281	1	0.14	0.0878	12	chr7	94537869	94537871	-	PPP1R9A	NA	shores	0.0579	0.855
cg09956907	284	chr7:94537805:94538408	hyper	0.0281	1	0.14	0.0878	12	chr7	94538164	94538166	+	PPP1R9A	1to5kb,introns	shores	-0.0612	0.546
cg10030580	284	chr7:94537805:94538408	hyper	0.0281	1	0.14	0.0878	12	chr7	94538232	94538234	+	PPP1R9A	promoters,introns	shores	-0.0769	0.178
cg10111450	284	chr7:94537805:94538408	hyper	0.0281	1	0.14	0.0878	12	chr7	94537827	94537829	+	PPP1R9A	1to5kb,introns	shores	0.0353	0.74
cg17034088	284	chr7:94537805:94538408	hyper	0.0281	1	0.14	0.0878	12	chr7	94538193	94538195	+	PPP1R9A	1to5kb,introns	shores	-0.0637	0.226
cg19435621	284	chr7:94537805:94538408	hyper	0.0281	1	0.14	0.0878	12	chr7	94538250	94538252	+	PPP1R9A	promoters,introns	shores	-0.0195	0.489
cg03612092	285	chr8:86157364:86157935	hypo	0.00359	1	-0.15	-0.0636	12	chr8	86157734	86157736	+	CA13;RP11-219B4.5	5UTRs,exons,firstexons,introns	shores	0.00693	0.581
cg06906980	285	chr8:86157364:86157935	hypo	0.00359	1	-0.15	-0.0636	12	chr8	86157934	86157936	-	CA13;RP11-219B4.5	NA	islands	0.000216	0.888
cg08508368	285	chr8:86157364:86157935	hypo	0.00359	1	-0.15	-0.0636	12	chr8	86157363	86157365	-	CA13;RP11-219B4.5	NA	shores	0.169	0.722
cg09730672	285	chr8:86157364:86157935	hypo	0.00359	1	-0.15	-0.0636	12	chr8	86157837	86157839	+	CA13;RP11-219B4.5	5UTRs,exons,firstexons,introns	islands	-0.00021	0.812
cg10267817	285	chr8:86157364:86157935	hypo	0.00359	1	-0.15	-0.0636	12	chr8	86157640	86157642	-	CA13;RP11-219B4.5	NA	shores	0.0067	0.427
cg14320633	285	chr8:86157364:86157935	hypo	0.00359	1	-0.15	-0.0636	12	chr8	86157572	86157574	+	CA13;RP11-219B4.5	promoters,introns	shores	0.0627	0.92
cg17041937	285	chr8:86157364:86157935	hypo	0.00359	1	-0.15	-0.0636	12	chr8	86157835	86157837	+	CA13;RP11-219B4.5	5UTRs,exons,firstexons,introns	islands,shores	-0.00011	0.992
cg18503260	285	chr8:86157364:86157935	hypo	0.00359	1	-0.15	-0.0636	12	chr8	86157409	86157411	-	CA13;RP11-219B4.5	NA	shores	0.177	0.98
cg20503956	285	chr8:86157364:86157935	hypo	0.00359	1	-0.15	-0.0636	12	chr8	86157392	86157394	-	CA13;RP11-219B4.5	NA	shores	0.163	0.571
cg24484339	285	chr8:86157364:86157935	hypo	0.00359	1	-0.15	-0.0636	12	chr8	86157524	86157526	-	CA13;RP11-219B4.5	NA	shores	0.0785	0.855
cg25803316	285	chr8:86157364:86157935	hypo	0.00359	1	-0.15	-0.0636	12	chr8	86157609	86157611	+	CA13;RP11-219B4.5	promoters,introns	shores	0.0175	0.99
cg26351027	285	chr8:86157364:86157935	hypo	0.00359	1	-0.15	-0.0636	12	chr8	86157500	86157502	-	CA13;RP11-219B4.5	NA	shores	0.0687	0.993
cg00788183	286	chr10:21814313:21815715	hyper	0.000189	1	-0.14	0.0219	11	chr10	21814788	21814790	+	SKIDA1	NA	islands	0.0194	0.232
cg01216745	286	chr10:21814313:21815715	hyper	0.000189	1	-0.14	0.0219	11	chr10	21814786	21814788	+	SKIDA1	NA	islands,shores	0.0266	0.712
cg03891590	286	chr10:21814313:21815715	hyper	0.000189	1	-0.14	0.0219	11	chr10	21814312	21814314	-	SKIDA1	introns,exonintronboundaries	shores	0.277	0.0181
cg05033052	286	chr10:21814313:21815715	hyper	0.000189	1	-0.14	0.0219	11	chr10	21815714	21815716	-	SKIDA1	1to5kb	islands	0.0448	0.451
cg22700691	286	chr10:21814313:21815715	hyper	0.000189	1	-0.14	0.0219	11	chr10	21814387	21814389	+	SKIDA1	NA	shores	0.194	0.0644
cg22829908	286	chr10:21814313:21815715	hyper	0.000189	1	-0.14	0.0219	11	chr10	21814465	21814467	-	SKIDA1	introns,intronexonboundaries,exonintronboundaries	shores	0.0536	0.947
cg23942065	286	chr10:21814313:21815715	hyper	0.000189	1	-0.14	0.0219	11	chr10	21815182	21815184	-	SKIDA1	promoters	islands	0.00436	0.923
cg26056831	286	chr10:21814313:21815715	hyper	0.000189	1	-0.14	0.0219	11	chr10	21814537	21814539	+	SKIDA1	NA	shores	0.0513	0.678
cg26193744	286	chr10:21814313:21815715	hyper	0.000189	1	-0.14	0.0219	11	chr10	21814618	21814620	+	SKIDA1	NA	shores	0.0244	0.84
cg26839863	286	chr10:21814313:21815715	hyper	0.000189	1	-0.14	0.0219	11	chr10	21814792	21814794	+	SKIDA1	NA	islands	0.0254	0.529
cg27237189	286	chr10:21814313:21815715	hyper	0.000189	1	-0.14	0.0219	11	chr10	21815682	21815684	+	SKIDA1	NA	islands	0.0499	0.358
cg01137532	287	chr10:64133674:64134403	hyper	0.0229	1	0.09	0.0414	11	chr10	64133887	64133889	+	ZNF365	promoters,introns	islands	0.0238	0.843
cg01410500	287	chr10:64133674:64134403	hyper	0.0229	1	0.09	0.0414	11	chr10	64133673	64133675	-	ZNF365	NA	shores	0.0152	0.971
cg02783103	287	chr10:64133674:64134403	hyper	0.0229	1	0.09	0.0414	11	chr10	64133811	64133813	+	ZNF365	promoters,introns	islands	0.0158	0.877
cg03897252	287	chr10:64133674:64134403	hyper	0.0229	1	0.09	0.0414	11	chr10	64133800	64133802	+	ZNF365	promoters,introns	islands	0.0113	0.993
cg08867893	287	chr10:64133674:64134403	hyper	0.0229	1	0.09	0.0414	11	chr10	64134159	64134161	+	ZNF365	5UTRs,exons,firstexons,introns,exonintronboundaries	islands	0.0216	0.989
cg08984023	287	chr10:64133674:64134403	hyper	0.0229	1	0.09	0.0414	11	chr10	64133895	64133897	+	ZNF365	promoters,introns	islands	0.0185	0.958
cg09906751	287	chr10:64133674:64134403	hyper	0.0229	1	0.09	0.0414	11	chr10	64133882	64133884	+	ZNF365	promoters,introns	islands	0.0179	0.997
cg10537220	287	chr10:64133674:64134403	hyper	0.0229	1	0.09	0.0414	11	chr10	64133794	64133796	+	ZNF365	promoters,introns	islands	0.0147	0.909
cg15591678	287	chr10:64133674:64134403	hyper	0.0229	1	0.09	0.0414	11	chr10	64134154	64134156	+	ZNF365	5UTRs,exons,firstexons,introns,exonintronboundaries	islands	0.0272	0.891
cg16852588	287	chr10:64133674:64134403	hyper	0.0229	1	0.09	0.0414	11	chr10	64134402	64134404	+	ZNF365	introns,exonintronboundaries	islands	0.0302	0.975
cg23938419	287	chr10:64133674:64134403	hyper	0.0229	1	0.09	0.0414	11	chr10	64133685	64133687	-	ZNF365	NA	shores	0.0209	0.951
cg03625662	288	chr10:132890839:132892510	hyper	7.82e-05	1	0.17	0.137	11	chr10	132891318	132891320	-	TCERG1L	exons,3UTRs	shelves	-0.171	0.616
cg03970591	288	chr10:132890839:132892510	hyper	7.82e-05	1	0.17	0.137	11	chr10	132892186	132892188	-	TCERG1L;TCERG1L-AS1	introns	shores	-0.135	0.508
cg10589396	288	chr10:132890839:132892510	hyper	7.82e-05	1	0.17	0.137	11	chr10	132891340	132891342	-	TCERG1L	exons,3UTRs	shelves	-0.186	0.00812
cg12014886	288	chr10:132890839:132892510	hyper	7.82e-05	1	0.17	0.137	11	chr10	132890864	132890866	-	TCERG1L	exons,3UTRs	shelves	-0.0677	0.936
cg12452800	288	chr10:132890839:132892510	hyper	7.82e-05	1	0.17	0.137	11	chr10	132890895	132890897	-	TCERG1L	exons,3UTRs	shelves	-0.115	0.899
cg14896926	288	chr10:132890839:132892510	hyper	7.82e-05	1	0.17	0.137	11	chr10	132891649	132891651	-	TCERG1L	introns,intronexonboundaries	shores	-0.0776	0.992
cg15167871	288	chr10:132890839:132892510	hyper	7.82e-05	1	0.17	0.137	11	chr10	132891370	132891372	-	TCERG1L	exons,3UTRs	shelves	-0.141	0.0143
cg17218204	288	chr10:132890839:132892510	hyper	7.82e-05	1	0.17	0.137	11	chr10	132892509	132892511	+	TCERG1L;TCERG1L-AS1	NA	shores	-0.0967	0.976
cg19269511	288	chr10:132890839:132892510	hyper	7.82e-05	1	0.17	0.137	11	chr10	132890838	132890840	+	TCERG1L	NA	shelves	-0.17	0.798
cg25065723	288	chr10:132890839:132892510	hyper	7.82e-05	1	0.17	0.137	11	chr10	132892404	132892406	+	TCERG1L;TCERG1L-AS1	NA	shores	-0.0795	0.422
cg25328413	288	chr10:132890839:132892510	hyper	7.82e-05	1	0.17	0.137	11	chr10	132891753	132891755	-	TCERG1L	introns,intronexonboundaries	shores	-0.133	0.932
cg01698298	289	chr11:61062665:61063144	hyper	0.00886	1	0.13	0.079	11	chr11	61062963	61062965	+	VWCE	NA	islands	-0.106	0.755
cg04017555	289	chr11:61062665:61063144	hyper	0.00886	1	0.13	0.079	11	chr11	61062703	61062705	-	VWCE	5UTRs,exons,firstexons,intronexonboundaries	islands	-0.114	0.0385
cg05190577	289	chr11:61062665:61063144	hyper	0.00886	1	0.13	0.079	11	chr11	61062842	61062844	-	VWCE	promoters,intronexonboundaries	islands	-0.114	0.0684
cg06282270	289	chr11:61062665:61063144	hyper	0.00886	1	0.13	0.079	11	chr11	61062909	61062911	+	VWCE	NA	islands	-0.107	0.00571
cg07402729	289	chr11:61062665:61063144	hyper	0.00886	1	0.13	0.079	11	chr11	61062901	61062903	-	VWCE	promoters,intronexonboundaries	islands	-0.0798	0.437
cg09676684	289	chr11:61062665:61063144	hyper	0.00886	1	0.13	0.079	11	chr11	61062961	61062963	+	VWCE	NA	islands	-0.0864	0.942
cg11072113	289	chr11:61062665:61063144	hyper	0.00886	1	0.13	0.079	11	chr11	61063123	61063125	-	VWCE	promoters	shores	-0.0362	0.35
cg13388111	289	chr11:61062665:61063144	hyper	0.00886	1	0.13	0.079	11	chr11	61062664	61062666	+	VWCE	NA	islands	-0.132	0.675
cg15843331	289	chr11:61062665:61063144	hyper	0.00886	1	0.13	0.079	11	chr11	61063143	61063145	+	VWCE	NA	shores	-0.0551	0.855
cg26181939	289	chr11:61062665:61063144	hyper	0.00886	1	0.13	0.079	11	chr11	61063061	61063063	-	VWCE	promoters	islands	-0.0753	0.69
cg27175288	289	chr11:61062665:61063144	hyper	0.00886	1	0.13	0.079	11	chr11	61062836	61062838	-	VWCE	promoters,intronexonboundaries	islands	-0.14	0.000394
cg01659099	290	chr15:40697419:40698392	hyper	3.18e-06	1	0.15	0.1	11	chr15	40698043	40698045	+	IVD	cds,exons,firstexons,exonintronboundaries	islands	0.0232	0.925
cg01887804	290	chr15:40697419:40698392	hyper	3.18e-06	1	0.15	0.1	11	chr15	40697567	40697569	+	IVD	promoters	shores	0.028	0.982
cg02378269	290	chr15:40697419:40698392	hyper	3.18e-06	1	0.15	0.1	11	chr15	40697590	40697592	-	IVD	NA	shores	0.0529	0.882
cg06731484	290	chr15:40697419:40698392	hyper	3.18e-06	1	0.15	0.1	11	chr15	40697713	40697715	+	IVD	5UTRs,exons,firstexons	shores	0.0153	0.988
cg09655862	290	chr15:40697419:40698392	hyper	3.18e-06	1	0.15	0.1	11	chr15	40697633	40697635	+	IVD	promoters	shores	0.0173	0.851
cg11934304	290	chr15:40697419:40698392	hyper	3.18e-06	1	0.15	0.1	11	chr15	40698338	40698340	-	IVD	NA	islands	0.0326	0.981
cg13463731	290	chr15:40697419:40698392	hyper	3.18e-06	1	0.15	0.1	11	chr15	40698366	40698368	-	IVD	NA	islands	0.0239	0.982
cg26738606	290	chr15:40697419:40698392	hyper	3.18e-06	1	0.15	0.1	11	chr15	40698391	40698393	+	IVD	introns	shores	0.0311	0.987
cg26886850	290	chr15:40697419:40698392	hyper	3.18e-06	1	0.15	0.1	11	chr15	40697418	40697420	-	IVD	NA	shores	-0.0826	0.716
cg27148665	290	chr15:40697419:40698392	hyper	3.18e-06	1	0.15	0.1	11	chr15	40697781	40697783	+	IVD	5UTRs,exons,firstexons	islands,shores	0.0256	0.986
cg27529930	290	chr15:40697419:40698392	hyper	3.18e-06	1	0.15	0.1	11	chr15	40697958	40697960	+	IVD	5UTRs,exons,firstexons	islands	0.0178	0.653
cg00930873	291	chr15:58357874:58358879	hyper	3.63e-05	1	0.19	0.113	11	chr15	58357972	58357974	+	ALDH1A2;CTD-2330J20.2	NA	islands	-0.129	0.839
cg02781660	291	chr15:58357874:58358879	hyper	3.63e-05	1	0.19	0.113	11	chr15	58358774	58358776	+	ALDH1A2;CTD-2330J20.2	NA	islands	-0.0703	0.992
cg02888131	291	chr15:58357874:58358879	hyper	3.63e-05	1	0.19	0.113	11	chr15	58357986	58357988	+	ALDH1A2;CTD-2330J20.2	NA	islands	-0.0922	0.94
cg03365437	291	chr15:58357874:58358879	hyper	3.63e-05	1	0.19	0.113	11	chr15	58357873	58357875	+	ALDH1A2;CTD-2330J20.2	NA	islands	-0.0597	0.947
cg07721203	291	chr15:58357874:58358879	hyper	3.63e-05	1	0.19	0.113	11	chr15	58357921	58357923	-	ALDH1A2;CTD-2330J20.2	5UTRs,exons,firstexons,introns,intronexonboundaries,exonintronboundaries	islands	-0.161	0.915
cg09162949	291	chr15:58357874:58358879	hyper	3.63e-05	1	0.19	0.113	11	chr15	58357988	58357990	+	ALDH1A2;CTD-2330J20.2	NA	islands	-0.0849	0.834
cg13198321	291	chr15:58357874:58358879	hyper	3.63e-05	1	0.19	0.113	11	chr15	58357890	58357892	+	ALDH1A2;CTD-2330J20.2	NA	islands	-0.114	0.98
cg13518442	291	chr15:58357874:58358879	hyper	3.63e-05	1	0.19	0.113	11	chr15	58358878	58358880	+	ALDH1A2;CTD-2330J20.2	NA	shores	-0.0485	0.903
cg14805347	291	chr15:58357874:58358879	hyper	3.63e-05	1	0.19	0.113	11	chr15	58357878	58357880	+	ALDH1A2;CTD-2330J20.2	NA	islands	-0.102	0.827
cg19890277	291	chr15:58357874:58358879	hyper	3.63e-05	1	0.19	0.113	11	chr15	58358383	58358385	+	ALDH1A2;CTD-2330J20.2	NA	islands	-0.119	0.817
cg23699879	291	chr15:58357874:58358879	hyper	3.63e-05	1	0.19	0.113	11	chr15	58358810	58358812	+	ALDH1A2;CTD-2330J20.2	NA	shores	-0.125	0.993
cg00810133	292	chr16:58548873:58549945	hyper	8.24e-05	1	0.07	0.0547	11	chr16	58549211	58549213	+	SETD6	promoters	islands	0.0171	0.905
cg01152986	292	chr16:58548873:58549945	hyper	8.24e-05	1	0.07	0.0547	11	chr16	58549297	58549299	-	SETD6	NA	islands	0.00742	0.987
cg01472538	292	chr16:58548873:58549945	hyper	8.24e-05	1	0.07	0.0547	11	chr16	58549085	58549087	-	SETD6	NA	islands	0.0155	0.962
cg01773760	292	chr16:58548873:58549945	hyper	8.24e-05	1	0.07	0.0547	11	chr16	58549250	58549252	-	SETD6	NA	islands	0.00955	0.992
cg01840459	292	chr16:58548873:58549945	hyper	8.24e-05	1	0.07	0.0547	11	chr16	58549319	58549321	+	SETD6	promoters,exonintronboundaries	islands	0.0115	0.82
cg02549819	292	chr16:58548873:58549945	hyper	8.24e-05	1	0.07	0.0547	11	chr16	58548994	58548996	-	SETD6	NA	shores	0.0274	0.516
cg05502081	292	chr16:58548873:58549945	hyper	8.24e-05	1	0.07	0.0547	11	chr16	58549678	58549680	+	SETD6	introns,intronexonboundaries,exonintronboundaries	islands	0.0186	0.669
cg09132913	292	chr16:58548873:58549945	hyper	8.24e-05	1	0.07	0.0547	11	chr16	58549798	58549800	+	SETD6	cds,exons,introns,intronexonboundaries,exonintronboundaries	islands	0.0225	0.889
cg19824325	292	chr16:58548873:58549945	hyper	8.24e-05	1	0.07	0.0547	11	chr16	58548872	58548874	+	SETD6	promoters	shores	0.00899	0.958
cg21335942	292	chr16:58548873:58549945	hyper	8.24e-05	1	0.07	0.0547	11	chr16	58549944	58549946	+	SETD6	cds,exons,intronexonboundaries,exonintronboundaries	islands	0.0187	0.848
cg26666090	292	chr16:58548873:58549945	hyper	8.24e-05	1	0.07	0.0547	11	chr16	58549218	58549220	+	SETD6	promoters	islands	0.018	0.986
cg00511334	293	chr16:67918001:67919362	hyper	2.54e-05	1	0.15	0.0742	11	chr16	67918839	67918841	-	CTC-479C5.10;NRN1L	NA	islands	0.0602	0.91
cg00925722	293	chr16:67918001:67919362	hyper	2.54e-05	1	0.15	0.0742	11	chr16	67918029	67918031	+	CTC-479C5.10;EDC4;NRN1L	promoters,cds,exons,firstexons,intronexonboundaries,3UTRs	shores	-0.0274	0.966
cg01068601	293	chr16:67918001:67919362	hyper	2.54e-05	1	0.15	0.0742	11	chr16	67918698	67918700	+	CTC-479C5.10;NRN1L	promoters,exons,firstexons,exonintronboundaries,3UTRs	islands	-0.132	0.73
cg01756421	293	chr16:67918001:67919362	hyper	2.54e-05	1	0.15	0.0742	11	chr16	67918483	67918485	-	CTC-479C5.10;NRN1L	NA	shores	-0.0778	0.944
cg02215611	293	chr16:67918001:67919362	hyper	2.54e-05	1	0.15	0.0742	11	chr16	67918964	67918966	+	CTC-479C5.10;NRN1L	exons,firstexons,introns,exonintronboundaries,3UTRs	shores	-0.116	0.723
cg02308079	293	chr16:67918001:67919362	hyper	2.54e-05	1	0.15	0.0742	11	chr16	67918685	67918687	+	CTC-479C5.10;NRN1L	promoters,exons,firstexons,exonintronboundaries,3UTRs	islands	-0.0875	0.141
cg03294833	293	chr16:67918001:67919362	hyper	2.54e-05	1	0.15	0.0742	11	chr16	67918812	67918814	+	CTC-479C5.10;NRN1L	cds,exons,firstexons,exonintronboundaries,3UTRs	islands	-0.0247	0.76
cg09395969	293	chr16:67918001:67919362	hyper	2.54e-05	1	0.15	0.0742	11	chr16	67918000	67918002	+	CTC-479C5.10;EDC4;NRN1L	promoters,cds,exons,firstexons,intronexonboundaries,3UTRs	shores	-0.0204	0.995
cg09756419	293	chr16:67918001:67919362	hyper	2.54e-05	1	0.15	0.0742	11	chr16	67918679	67918681	+	CTC-479C5.10;NRN1L	promoters,exons,firstexons,3UTRs	islands,shores	-0.0959	0.505
cg10574499	293	chr16:67918001:67919362	hyper	2.54e-05	1	0.15	0.0742	11	chr16	67918753	67918755	-	CTC-479C5.10;NRN1L	NA	islands	-0.0431	0.602
cg13782134	293	chr16:67918001:67919362	hyper	2.54e-05	1	0.15	0.0742	11	chr16	67919361	67919363	-	CTC-479C5.10;NRN1L	NA	shores	0.0621	0.963
cg00435621	294	chr17:8026777:8027961	hyper	7.66e-07	1	0.1	0.0638	11	chr17	8027829	8027831	+	HES7	1to5kb	shores	0.0571	0.847
cg04216289	294	chr17:8026777:8027961	hyper	7.66e-07	1	0.1	0.0638	11	chr17	8027896	8027898	+	HES7	1to5kb	shores	0.0624	0.649
cg06482074	294	chr17:8026777:8027961	hyper	7.66e-07	1	0.1	0.0638	11	chr17	8027385	8027387	-	HES7	1to5kb,cds,exons,firstexons,intronexonboundaries,exonintronboundaries	shores	0.038	0.991
cg06964230	294	chr17:8026777:8027961	hyper	7.66e-07	1	0.1	0.0638	11	chr17	8027960	8027962	+	HES7	1to5kb	shores	0.065	0.955
cg09601704	294	chr17:8026777:8027961	hyper	7.66e-07	1	0.1	0.0638	11	chr17	8027426	8027428	-	HES7	promoters,1to5kb,intronexonboundaries,exonintronboundaries	shores	0.0492	0.987
cg11301069	294	chr17:8026777:8027961	hyper	7.66e-07	1	0.1	0.0638	11	chr17	8027501	8027503	-	HES7	promoters,1to5kb,intronexonboundaries,exonintronboundaries	shores	0.0303	0.925
cg12205244	294	chr17:8026777:8027961	hyper	7.66e-07	1	0.1	0.0638	11	chr17	8027492	8027494	-	HES7	promoters,1to5kb,intronexonboundaries,exonintronboundaries	shores	0.0351	0.756
cg17793527	294	chr17:8026777:8027961	hyper	7.66e-07	1	0.1	0.0638	11	chr17	8027250	8027252	+	HES7	1to5kb	shores	0.0462	0.784
cg18686747	294	chr17:8026777:8027961	hyper	7.66e-07	1	0.1	0.0638	11	chr17	8026776	8026778	+	HES7	1to5kb	islands	0.0267	0.99
cg25830048	294	chr17:8026777:8027961	hyper	7.66e-07	1	0.1	0.0638	11	chr17	8027459	8027461	-	HES7	promoters,1to5kb,intronexonboundaries,exonintronboundaries	shores	0.0444	0.995
cg27197380	294	chr17:8026777:8027961	hyper	7.66e-07	1	0.1	0.0638	11	chr17	8027836	8027838	+	HES7	1to5kb	shores	0.0585	0.791
cg02530437	295	chr17:27044169:27045302	hyper	0.0142	1	0.14	0.0995	11	chr17	27044744	27044746	+	RAB34	1to5kb	islands	-0.0522	0.994
cg03452174	295	chr17:27044169:27045302	hyper	0.0142	1	0.14	0.0995	11	chr17	27045112	27045114	-	RAB34;RPL23A	promoters,introns,intronexonboundaries,exonintronboundaries	shores	-0.132	0.684
cg05668853	295	chr17:27044169:27045302	hyper	0.0142	1	0.14	0.0995	11	chr17	27044168	27044170	+	RAB34	1to5kb	islands,shores	-0.0708	0.434
cg08032476	295	chr17:27044169:27045302	hyper	0.0142	1	0.14	0.0995	11	chr17	27045175	27045177	+	RAB34;RPL23A	1to5kb	shores	-0.0718	0.215
cg08839210	295	chr17:27044169:27045302	hyper	0.0142	1	0.14	0.0995	11	chr17	27045047	27045049	-	RAB34;RPL23A	promoters,introns,intronexonboundaries,exonintronboundaries	islands	-0.0808	0.993
cg12873610	295	chr17:27044169:27045302	hyper	0.0142	1	0.14	0.0995	11	chr17	27044321	27044323	+	RAB34	1to5kb	islands	-0.0489	0.702
cg18686527	295	chr17:27044169:27045302	hyper	0.0142	1	0.14	0.0995	11	chr17	27044684	27044686	-	RAB34	cds,5UTRs,exons,firstexons,introns	islands	-0.0207	0.856
cg19982230	295	chr17:27044169:27045302	hyper	0.0142	1	0.14	0.0995	11	chr17	27045301	27045303	+	RAB34;RPL23A	1to5kb	shores	-0.103	0.714
cg21237418	295	chr17:27044169:27045302	hyper	0.0142	1	0.14	0.0995	11	chr17	27045042	27045044	-	RAB34;RPL23A	promoters,introns,intronexonboundaries,exonintronboundaries	islands	-0.0827	0.936
cg21816330	295	chr17:27044169:27045302	hyper	0.0142	1	0.14	0.0995	11	chr17	27044628	27044630	-	RAB34	cds,5UTRs,exons,firstexons,introns,intronexonboundaries	islands	-0.0445	0.972
cg22803868	295	chr17:27044169:27045302	hyper	0.0142	1	0.14	0.0995	11	chr17	27045163	27045165	+	RAB34;RPL23A	1to5kb	shores	-0.0907	0.423
cg00081975	296	chr17:48711902:48712923	hyper	0.00741	1	0.09	0.0481	11	chr17	48712369	48712371	+	ABCC3	introns,exonintronboundaries	islands	0.0252	0.904
cg00126959	296	chr17:48711902:48712923	hyper	0.00741	1	0.09	0.0481	11	chr17	48712202	48712204	+	ABCC3	promoters,exonintronboundaries	islands	0.0438	0.779
cg01054938	296	chr17:48711902:48712923	hyper	0.00741	1	0.09	0.0481	11	chr17	48712922	48712924	+	ABCC3	introns	shores	-0.00145	0.802
cg03965044	296	chr17:48711902:48712923	hyper	0.00741	1	0.09	0.0481	11	chr17	48712211	48712213	+	ABCC3	promoters,exonintronboundaries	islands	0.047	0.4
cg05599550	296	chr17:48711902:48712923	hyper	0.00741	1	0.09	0.0481	11	chr17	48711901	48711903	-	ABCC3	NA	shores	0.0266	0.633
cg08014994	296	chr17:48711902:48712923	hyper	0.00741	1	0.09	0.0481	11	chr17	48712193	48712195	+	ABCC3	promoters,exonintronboundaries	islands	0.0324	0.953
cg13725958	296	chr17:48711902:48712923	hyper	0.00741	1	0.09	0.0481	11	chr17	48712218	48712220	+	ABCC3	5UTRs,exons,firstexons,exonintronboundaries	islands	0.049	0.728
cg19248656	296	chr17:48711902:48712923	hyper	0.00741	1	0.09	0.0481	11	chr17	48712197	48712199	+	ABCC3	promoters,exonintronboundaries	islands	0.0458	0.994
cg19643390	296	chr17:48711902:48712923	hyper	0.00741	1	0.09	0.0481	11	chr17	48712204	48712206	+	ABCC3	promoters,exonintronboundaries	islands	0.0346	0.83
cg20633883	296	chr17:48711902:48712923	hyper	0.00741	1	0.09	0.0481	11	chr17	48712050	48712052	+	ABCC3	promoters	islands,shores	0.00517	0.809
cg23340875	296	chr17:48711902:48712923	hyper	0.00741	1	0.09	0.0481	11	chr17	48711989	48711991	-	ABCC3	NA	shores	0.0309	0.99
cg02390447	297	chr17:79859809:79860873	hyper	0.000188	1	0.13	0.0674	11	chr17	79860872	79860874	+	PCYT2	exonintronboundaries	islands	-0.0691	0.977
cg03160815	297	chr17:79859809:79860873	hyper	0.000188	1	0.13	0.0674	11	chr17	79859829	79859831	+	NPB;PCYT2	promoters	islands	0.067	0.994
cg08983961	297	chr17:79859809:79860873	hyper	0.000188	1	0.13	0.0674	11	chr17	79859946	79859948	+	NPB;PCYT2	promoters	islands	0.0681	0.907
cg11099006	297	chr17:79859809:79860873	hyper	0.000188	1	0.13	0.0674	11	chr17	79860644	79860646	-	NPB;PCYT2	NA	islands	-0.0446	0.956
cg13655341	297	chr17:79859809:79860873	hyper	0.000188	1	0.13	0.0674	11	chr17	79859825	79859827	+	NPB;PCYT2	promoters	islands	0.0651	0.649
cg14627760	297	chr17:79859809:79860873	hyper	0.000188	1	0.13	0.0674	11	chr17	79860434	79860436	+	NPB;PCYT2	introns,intronexonboundaries,exonintronboundaries	islands	0.0482	0.85
cg17445839	297	chr17:79859809:79860873	hyper	0.000188	1	0.13	0.0674	11	chr17	79859998	79860000	-	NPB;PCYT2	NA	islands	0.049	0.994
cg20081244	297	chr17:79859809:79860873	hyper	0.000188	1	0.13	0.0674	11	chr17	79859944	79859946	+	NPB;PCYT2	promoters	islands	0.061	0.992
cg22700854	297	chr17:79859809:79860873	hyper	0.000188	1	0.13	0.0674	11	chr17	79859931	79859933	+	NPB;PCYT2	promoters	islands	0.0774	0.671
cg23186643	297	chr17:79859809:79860873	hyper	0.000188	1	0.13	0.0674	11	chr17	79860359	79860361	-	NPB;PCYT2	NA	islands	0.0399	0.956
cg23448635	297	chr17:79859809:79860873	hyper	0.000188	1	0.13	0.0674	11	chr17	79859808	79859810	+	NPB;PCYT2	promoters	islands,shores	0.0593	0.783
cg03712816	298	chr18:76739409:76741157	hyper	1.36e-08	1	0.25	0.136	11	chr18	76741156	76741158	-	SALL3	NA	islands	-0.0423	0.00223
cg05080154	298	chr18:76739409:76741157	hyper	1.36e-08	1	0.25	0.136	11	chr18	76739408	76739410	-	RP11-849I19.1;SALL3	NA	islands	-0.242	0.847
cg05884032	298	chr18:76739409:76741157	hyper	1.36e-08	1	0.25	0.136	11	chr18	76740087	76740089	-	RP11-849I19.1;SALL3	NA	islands	-0.177	0.969
cg06954658	298	chr18:76739409:76741157	hyper	1.36e-08	1	0.25	0.136	11	chr18	76740092	76740094	-	RP11-849I19.1;SALL3	NA	islands	-0.0873	0.595
cg07382554	298	chr18:76739409:76741157	hyper	1.36e-08	1	0.25	0.136	11	chr18	76740100	76740102	-	RP11-849I19.1;SALL3	NA	islands	-0.19	0.909
cg10717463	298	chr18:76739409:76741157	hyper	1.36e-08	1	0.25	0.136	11	chr18	76740961	76740963	+	SALL3	introns	islands	-0.132	0.707
cg13794993	298	chr18:76739409:76741157	hyper	1.36e-08	1	0.25	0.136	11	chr18	76740283	76740285	-	RP11-849I19.1;SALL3	NA	islands	-0.0921	0.949
cg14007067	298	chr18:76739409:76741157	hyper	1.36e-08	1	0.25	0.136	11	chr18	76740257	76740259	-	RP11-849I19.1;SALL3	NA	islands	-0.187	0.913
cg15191648	298	chr18:76739409:76741157	hyper	1.36e-08	1	0.25	0.136	11	chr18	76740261	76740263	-	RP11-849I19.1;SALL3	NA	islands	-0.123	0.96
cg16433156	298	chr18:76739409:76741157	hyper	1.36e-08	1	0.25	0.136	11	chr18	76740090	76740092	-	RP11-849I19.1;SALL3	NA	islands	-0.0816	0.899
cg16580499	298	chr18:76739409:76741157	hyper	1.36e-08	1	0.25	0.136	11	chr18	76739558	76739560	+	RP11-849I19.1;SALL3	promoters	islands	-0.124	0.865
cg00481884	299	chr19:11689538:11689997	hyper	0.00847	1	0.15	0.0814	11	chr19	11689866	11689868	-	ACP5;ZNF627	promoters,1to5kb,intronexonboundaries	shores	0.0171	0.679
cg00487737	299	chr19:11689538:11689997	hyper	0.00847	1	0.15	0.0814	11	chr19	11689725	11689727	-	ACP5;ZNF627	promoters,1to5kb,5UTRs,exons,firstexons,intronexonboundaries,exonintronboundaries	islands	0.0366	0.175
cg01602621	299	chr19:11689538:11689997	hyper	0.00847	1	0.15	0.0814	11	chr19	11689812	11689814	-	ACP5;ZNF627	promoters,1to5kb,intronexonboundaries,exonintronboundaries	shores	0.016	0.0165
cg02874942	299	chr19:11689538:11689997	hyper	0.00847	1	0.15	0.0814	11	chr19	11689648	11689650	+	ACP5;ZNF627	NA	islands	0.0698	0.000462
cg03302259	299	chr19:11689538:11689997	hyper	0.00847	1	0.15	0.0814	11	chr19	11689854	11689856	-	ACP5;ZNF627	promoters,1to5kb,intronexonboundaries,exonintronboundaries	shores	-0.00785	0.956
cg03719155	299	chr19:11689538:11689997	hyper	0.00847	1	0.15	0.0814	11	chr19	11689879	11689881	-	ACP5;ZNF627	promoters,1to5kb,intronexonboundaries	shores	0.0285	0.594
cg04566159	299	chr19:11689538:11689997	hyper	0.00847	1	0.15	0.0814	11	chr19	11689714	11689716	-	ACP5;ZNF627	promoters,1to5kb,5UTRs,exons,firstexons,intronexonboundaries,exonintronboundaries	islands	0.0248	0.0613
cg08599448	299	chr19:11689538:11689997	hyper	0.00847	1	0.15	0.0814	11	chr19	11689613	11689615	-	ACP5;ZNF627	promoters,1to5kb,introns,intronexonboundaries,exonintronboundaries	islands	0.0509	0.362
cg17658002	299	chr19:11689538:11689997	hyper	0.00847	1	0.15	0.0814	11	chr19	11689996	11689998	-	ACP5;ZNF627	promoters,1to5kb,intronexonboundaries	shores	-0.051	0.983
cg26570683	299	chr19:11689538:11689997	hyper	0.00847	1	0.15	0.0814	11	chr19	11689859	11689861	-	ACP5;ZNF627	promoters,1to5kb,intronexonboundaries,exonintronboundaries	shores	-0.0131	0.981
cg27002699	299	chr19:11689538:11689997	hyper	0.00847	1	0.15	0.0814	11	chr19	11689537	11689539	+	ACP5;ZNF627	NA	islands	0.0821	0.187
cg01481989	300	chr2:183731169:183732607	hypo	0.000219	1	-0.21	-0.136	11	chr2	183731168	183731170	+	FRZB	NA	islands	0.11	0.867
cg03576419	300	chr2:183731169:183732607	hypo	0.000219	1	-0.21	-0.136	11	chr2	183731675	183731677	+	FRZB	NA	shores	0.136	0.062
cg04037038	300	chr2:183731169:183732607	hypo	0.000219	1	-0.21	-0.136	11	chr2	183732061	183732063	+	FRZB	NA	islands	0.238	0
cg06830784	300	chr2:183731169:183732607	hypo	0.000219	1	-0.21	-0.136	11	chr2	183731823	183731825	+	FRZB	NA	islands	0.191	7.84e-05
cg07317641	300	chr2:183731169:183732607	hypo	0.000219	1	-0.21	-0.136	11	chr2	183731943	183731945	-	FRZB	promoters	islands	0.178	0.00914
cg07721625	300	chr2:183731169:183732607	hypo	0.000219	1	-0.21	-0.136	11	chr2	183732606	183732608	+	FRZB	NA	shores	0.146	0.245
cg09484039	300	chr2:183731169:183732607	hypo	0.000219	1	-0.21	-0.136	11	chr2	183731309	183731311	+	FRZB	NA	islands	0.115	0.126
cg14693391	300	chr2:183731169:183732607	hypo	0.000219	1	-0.21	-0.136	11	chr2	183731562	183731564	+	FRZB	NA	shores	0.116	0.0642
cg19568591	300	chr2:183731169:183732607	hypo	0.000219	1	-0.21	-0.136	11	chr2	183731598	183731600	-	FRZB	promoters,intronexonboundaries	shores	0.113	0.0962
cg20308679	300	chr2:183731169:183732607	hypo	0.000219	1	-0.21	-0.136	11	chr2	183731406	183731408	-	FRZB	5UTRs,exons,firstexons,intronexonboundaries	shores	0.126	0.0424
cg20701689	300	chr2:183731169:183732607	hypo	0.000219	1	-0.21	-0.136	11	chr2	183731831	183731833	+	FRZB	NA	islands	0.181	8.92e-06
cg00476358	301	chr2:220118273:220119398	hyper	1.47e-05	1	0.07	0.0454	11	chr2	220118654	220118656	+	TUBA4A;TUBA4B	introns	islands	0.0336	0.894
cg00496455	301	chr2:220118273:220119398	hyper	1.47e-05	1	0.07	0.0454	11	chr2	220118769	220118771	-	TUBA4A;TUBA4B	promoters,introns,intronexonboundaries,exonintronboundaries	islands	0.0112	0.809
cg01693157	301	chr2:220118273:220119398	hyper	1.47e-05	1	0.07	0.0454	11	chr2	220118272	220118274	-	TUBA4A;TUBA4B	introns	islands	-0.0275	0.616
cg01732804	301	chr2:220118273:220119398	hyper	1.47e-05	1	0.07	0.0454	11	chr2	220118691	220118693	-	TUBA4A;TUBA4B	promoters,introns,intronexonboundaries,exonintronboundaries	islands	0.014	0.976
cg02315249	301	chr2:220118273:220119398	hyper	1.47e-05	1	0.07	0.0454	11	chr2	220118659	220118661	+	TUBA4A;TUBA4B	introns	islands	0.0214	0.508
cg09197965	301	chr2:220118273:220119398	hyper	1.47e-05	1	0.07	0.0454	11	chr2	220119178	220119180	-	TUBA4A;TUBA4B	promoters,5UTRs,exons,firstexons,intronexonboundaries	islands	0.0101	0.789
cg12309957	301	chr2:220118273:220119398	hyper	1.47e-05	1	0.07	0.0454	11	chr2	220118671	220118673	+	TUBA4A;TUBA4B	introns	islands	0.0208	0.878
cg18013012	301	chr2:220118273:220119398	hyper	1.47e-05	1	0.07	0.0454	11	chr2	220119232	220119234	+	TUBA4A;TUBA4B	introns	islands	0.03	0.994
cg22129906	301	chr2:220118273:220119398	hyper	1.47e-05	1	0.07	0.0454	11	chr2	220119238	220119240	+	TUBA4A;TUBA4B	introns	islands	0.0252	0.383
cg22385231	301	chr2:220118273:220119398	hyper	1.47e-05	1	0.07	0.0454	11	chr2	220119397	220119399	-	TUBA4A;TUBA4B	promoters,intronexonboundaries	shores	0.0348	0.896
cg23369371	301	chr2:220118273:220119398	hyper	1.47e-05	1	0.07	0.0454	11	chr2	220118597	220118599	-	TUBA4A;TUBA4B	5UTRs,exons,firstexons,introns,intronexonboundaries,exonintronboundaries	islands	0.0345	0.92
cg00051154	302	chr2:237078026:237079319	hyper	0.00217	1	0.13	0.0822	11	chr2	237079098	237079100	+	AC079135.1	NA	shores	-0.11	0.467
cg00147462	302	chr2:237078026:237079319	hyper	0.00217	1	0.13	0.0822	11	chr2	237078555	237078557	-	AC079135.1	1to5kb	islands	-0.0848	0.973
cg01270424	302	chr2:237078026:237079319	hyper	0.00217	1	0.13	0.0822	11	chr2	237078508	237078510	-	AC079135.1;GBX2	1to5kb	islands	-0.162	0.171
cg02106377	302	chr2:237078026:237079319	hyper	0.00217	1	0.13	0.0822	11	chr2	237079318	237079320	-	AC079135.1	1to5kb	shores	-0.106	0.391
cg06546806	302	chr2:237078026:237079319	hyper	0.00217	1	0.13	0.0822	11	chr2	237078703	237078705	-	AC079135.1	1to5kb	islands	-0.14	0.748
cg07014673	302	chr2:237078026:237079319	hyper	0.00217	1	0.13	0.0822	11	chr2	237078732	237078734	-	AC079135.1	1to5kb	islands	-0.141	0.97
cg09681167	302	chr2:237078026:237079319	hyper	0.00217	1	0.13	0.0822	11	chr2	237078025	237078027	-	AC079135.1;GBX2	1to5kb	islands	-0.17	0.596
cg11612786	302	chr2:237078026:237079319	hyper	0.00217	1	0.13	0.0822	11	chr2	237078361	237078363	+	AC079135.1;GBX2	NA	islands	-0.158	0.296
cg17171215	302	chr2:237078026:237079319	hyper	0.00217	1	0.13	0.0822	11	chr2	237078222	237078224	-	AC079135.1;GBX2	1to5kb	islands	-0.169	0.699
cg19753675	302	chr2:237078026:237079319	hyper	0.00217	1	0.13	0.0822	11	chr2	237079121	237079123	-	AC079135.1	1to5kb	shores	-0.0903	0.532
cg21165221	302	chr2:237078026:237079319	hyper	0.00217	1	0.13	0.0822	11	chr2	237078165	237078167	+	AC079135.1;GBX2	NA	islands	-0.132	0.903
cg01798261	303	chr20:21377671:21378560	hyper	2.07e-05	1	0.19	0.105	11	chr20	21378494	21378496	+	NKX2-4;RP11-227D2.3	NA	shores	0.000879	0.87
cg05227131	303	chr20:21377671:21378560	hyper	2.07e-05	1	0.19	0.105	11	chr20	21378219	21378221	-	NKX2-4;RP11-227D2.3	promoters,intronexonboundaries	islands	-0.0639	0.959
cg11667020	303	chr20:21377671:21378560	hyper	2.07e-05	1	0.19	0.105	11	chr20	21378044	21378046	+	NKX2-4;RP11-227D2.3	NA	islands	-0.0752	0.957
cg18736063	303	chr20:21377671:21378560	hyper	2.07e-05	1	0.19	0.105	11	chr20	21378559	21378561	+	NKX2-4;RP11-227D2.3	NA	shores	-0.0776	0.96
cg20049415	303	chr20:21377671:21378560	hyper	2.07e-05	1	0.19	0.105	11	chr20	21377670	21377672	-	NKX2-4;RP11-227D2.3	cds,exons,firstexons,exonintronboundaries	islands	-0.0427	0.775
cg21200408	303	chr20:21377671:21378560	hyper	2.07e-05	1	0.19	0.105	11	chr20	21378210	21378212	-	NKX2-4;RP11-227D2.3	promoters,intronexonboundaries	islands	-0.0793	0.993
cg21200656	303	chr20:21377671:21378560	hyper	2.07e-05	1	0.19	0.105	11	chr20	21378071	21378073	+	NKX2-4;RP11-227D2.3	NA	islands	-0.122	0.991
cg22204479	303	chr20:21377671:21378560	hyper	2.07e-05	1	0.19	0.105	11	chr20	21378226	21378228	+	NKX2-4;RP11-227D2.3	NA	islands	-0.0877	0.944
cg23408114	303	chr20:21377671:21378560	hyper	2.07e-05	1	0.19	0.105	11	chr20	21378277	21378279	+	NKX2-4;RP11-227D2.3	NA	shores	-0.0711	0.672
cg26156448	303	chr20:21377671:21378560	hyper	2.07e-05	1	0.19	0.105	11	chr20	21378199	21378201	+	NKX2-4;RP11-227D2.3	NA	islands	-0.0609	0.961
cg27147819	303	chr20:21377671:21378560	hyper	2.07e-05	1	0.19	0.105	11	chr20	21378073	21378075	+	NKX2-4;RP11-227D2.3	NA	islands	-0.0676	0.994
cg00199007	304	chr20:61583537:61584159	hypo	0.000731	1	-0.25	-0.154	11	chr20	61583909	61583911	+	SLC17A9	promoters	islands	0.181	0.000125
cg00727912	304	chr20:61583537:61584159	hypo	0.000731	1	-0.25	-0.154	11	chr20	61583735	61583737	+	SLC17A9	promoters	shores	0.0113	0.148
cg01817521	304	chr20:61583537:61584159	hypo	0.000731	1	-0.25	-0.154	11	chr20	61584107	61584109	+	SLC17A9	promoters,5UTRs,exons,firstexons,exonintronboundaries	islands	0.164	0
cg04478428	304	chr20:61583537:61584159	hypo	0.000731	1	-0.25	-0.154	11	chr20	61584071	61584073	+	SLC17A9	promoters,5UTRs,exons,firstexons,exonintronboundaries	islands	0.142	1.7e-05
cg05534403	304	chr20:61583537:61584159	hypo	0.000731	1	-0.25	-0.154	11	chr20	61583829	61583831	+	SLC17A9	promoters	shores	0.0748	0.0982
cg07173972	304	chr20:61583537:61584159	hypo	0.000731	1	-0.25	-0.154	11	chr20	61583978	61583980	+	SLC17A9	promoters	islands	0.154	0.0141
cg14686919	304	chr20:61583537:61584159	hypo	0.000731	1	-0.25	-0.154	11	chr20	61584158	61584160	+	SLC17A9	promoters,5UTRs,exons,firstexons,exonintronboundaries	islands	0.0999	0.00195
cg16552454	304	chr20:61583537:61584159	hypo	0.000731	1	-0.25	-0.154	11	chr20	61583923	61583925	+	SLC17A9	promoters	islands	0.155	0.00211
cg21455983	304	chr20:61583537:61584159	hypo	0.000731	1	-0.25	-0.154	11	chr20	61583536	61583538	+	SLC17A9	promoters	shores	-0.0251	0.992
cg22883889	304	chr20:61583537:61584159	hypo	0.000731	1	-0.25	-0.154	11	chr20	61583685	61583687	+	SLC17A9	promoters	shores	0.0829	0.849
cg26329715	304	chr20:61583537:61584159	hypo	0.000731	1	-0.25	-0.154	11	chr20	61583986	61583988	+	SLC17A9	promoters	islands	0.113	0.398
cg03143742	305	chr22:20791553:20792535	hyper	0.00682	1	0.09	0.041	11	chr22	20792142	20792144	-	SCARF2;XXbac-B562F10.12	5UTRs,exons,firstexons,intronexonboundaries	islands	0.02	0.992
cg03448766	305	chr22:20791553:20792535	hyper	0.00682	1	0.09	0.041	11	chr22	20792242	20792244	-	SCARF2;XXbac-B562F10.12	promoters,intronexonboundaries	islands	0.0263	0.394
cg03952331	305	chr22:20791553:20792535	hyper	0.00682	1	0.09	0.041	11	chr22	20792221	20792223	-	SCARF2;XXbac-B562F10.12	promoters,intronexonboundaries	islands	0.0289	0.667
cg04608146	305	chr22:20791553:20792535	hyper	0.00682	1	0.09	0.041	11	chr22	20792322	20792324	+	SCARF2;XXbac-B562F10.12	NA	islands	0.0513	0.668
cg08748948	305	chr22:20791553:20792535	hyper	0.00682	1	0.09	0.041	11	chr22	20792475	20792477	-	SCARF2;XXbac-B562F10.12	promoters	islands	0.07	0.824
cg09783874	305	chr22:20791553:20792535	hyper	0.00682	1	0.09	0.041	11	chr22	20791552	20791554	+	SCARF2;XXbac-B562F10.12	NA	islands	0.0397	0.991
cg14785479	305	chr22:20791553:20792535	hyper	0.00682	1	0.09	0.041	11	chr22	20792534	20792536	-	SCARF2;XXbac-B562F10.12	promoters	islands	0.0696	0.991
cg14998335	305	chr22:20791553:20792535	hyper	0.00682	1	0.09	0.041	11	chr22	20792254	20792256	-	SCARF2;XXbac-B562F10.12	promoters,intronexonboundaries	islands	0.0195	0.514
cg15243570	305	chr22:20791553:20792535	hyper	0.00682	1	0.09	0.041	11	chr22	20792216	20792218	-	SCARF2;XXbac-B562F10.12	promoters,intronexonboundaries	islands	0.0336	0.873
cg19840066	305	chr22:20791553:20792535	hyper	0.00682	1	0.09	0.041	11	chr22	20792223	20792225	-	SCARF2;XXbac-B562F10.12	promoters,intronexonboundaries	islands	0.0206	0.71
[truncated: 1,964 more rows]
