# Supplementary material for: Cutaneous and acral melanoma cross-OMICs reveals prognostic cancer drivers associated with pathobiology and ultraviolet exposure
Source: Nat Commun. 2022 Jul 15;13:4115. doi: 10.1038/s41467-022-31488-w (PMC9287446; doi:10.1038/s41467-022-31488-w)
Supplement: Supplementary file 11 — Supplementary Data 7 [file 41467_2022_31488_MOESM11_ESM.xlsx]

## Sheet: Codebook
Supplementary Data 7: All CpGs differentially methylated in BCH comparing non UV-mutant versus UV-mutant in crude model that passed the filtration steps described in Supplementary Fig. 1A and used in pathway and heatmap cluster analysis (Figure 3A and 3C) in BCH.
CpGprobe_Id	CpGs probe ID from Illumina 450K assay
DMR_ID	Number of DMR
DMRs	Hg19 genomic coordinates of the DMRs
DMR_Status	Methylation status of the DMR
No_probes	Number of constituent CpG sites in differentially methylated region
Gene	Gene name
Delta_Betas	Average beta value of one group minus the average beta value of the other group
Dip_Test	Test of unimodality of methylation level of CpGs

## Sheet: BCH_cutaneous_crude_model
DMR_ID	DMRs	No_probes	DMR_Status	CpGprobe_ID	Delta_Betas	Dip_Test	Gene
1	chr12:122110467:122110594	3	hyper	cg14192160	-0.25	0.87	MORN3
1	chr12:122110467:122110594	3	hyper	cg16095767	-0.24	0.91	MORN3
1	chr12:122110467:122110594	3	hyper	cg01029840	-0.26	0.99	MORN3
2	chr8:93107298:93108262	9	hyper	cg12040370	-0.15	0.41	RUNX1T1
2	chr8:93107298:93108262	9	hyper	cg04617905	-0.23	0.61	RUNX1T1
2	chr8:93107298:93108262	9	hyper	cg11043251	-0.27	0.73	RUNX1T1
2	chr8:93107298:93108262	9	hyper	cg19007731	-0.22	0.73	RUNX1T1
2	chr8:93107298:93108262	9	hyper	cg24476103	-0.27	0.79	RUNX1T1
2	chr8:93107298:93108262	9	hyper	cg07538339	-0.36	0.86	RUNX1T1
2	chr8:93107298:93108262	9	hyper	cg15975574	-0.34	0.98	RUNX1T1
2	chr8:93107298:93108262	9	hyper	cg17487050	-0.35	0.99	RUNX1T1
2	chr8:93107298:93108262	9	hyper	cg26959358	-0.34	0.99	RUNX1T1
3	chr3:169376298:169376618	3	hyper	cg07378762	-0.2	0.91	MECOM
3	chr3:169376298:169376618	3	hyper	cg11123595	-0.33	0.99	MECOM
3	chr3:169376298:169376618	3	hyper	cg25702780	-0.33	0.99	MECOM
4	chr6:26188969:26190175	11	hyper	cg08170869	-0.36	0.23	HIST1H4D
4	chr6:26188969:26190175	11	hyper	cg21026663	-0.4	0.37	HIST1H4D
4	chr6:26188969:26190175	11	hyper	cg27326642	-0.44	0.46	HIST1H4D
4	chr6:26188969:26190175	11	hyper	cg16898833	-0.36	0.93	HIST1H4D
4	chr6:26188969:26190175	11	hyper	cg12315302	-0.38	0.94	HIST1H4D
4	chr6:26188969:26190175	11	hyper	cg14611398	-0.3	0.95	HIST1H4D
4	chr6:26188969:26190175	11	hyper	cg06035815	-0.31	0.96	HIST1H4D
4	chr6:26188969:26190175	11	hyper	cg19884345	-0.35	0.99	HIST1H4D
4	chr6:26188969:26190175	11	hyper	cg13837913	-0.35	0.99	HIST1H4D
4	chr6:26188969:26190175	11	hyper	cg21438527	-0.31	0.99	HIST1H4D
5	chr3:112051808:112052405	6	hyper	cg04367486	-0.31	0.38	CD200
5	chr3:112051808:112052405	6	hyper	cg07251099	-0.34	0.73	CD200
5	chr3:112051808:112052405	6	hyper	cg03329165	-0.32	0.75	CD200
5	chr3:112051808:112052405	6	hyper	cg01031032	-0.38	0.78	CD200
5	chr3:112051808:112052405	6	hyper	cg10777851	-0.27	0.99	CD200
5	chr3:112051808:112052405	6	hyper	cg09006015	-0.3	0.99	CD200
6	chr1:24739858:24740239	4	hyper	cg19510127	-0.22	0.16	STPG1
6	chr1:24739858:24740239	4	hyper	cg02439438	-0.18	0.75	STPG1
6	chr1:24739858:24740239	4	hyper	cg19362328	-0.24	0.89	STPG1
6	chr1:24739858:24740239	4	hyper	cg23264525	-0.25	0.96	STPG1
7	chr17:1011493:1013317	9	hyper	cg23283335	-0.14	0.39	ABR
7	chr17:1011493:1013317	9	hyper	cg15369512	-0.19	0.72	ABR
7	chr17:1011493:1013317	9	hyper	cg01555791	-0.23	0.73	ABR
7	chr17:1011493:1013317	9	hyper	cg23568341	-0.31	0.86	ABR
7	chr17:1011493:1013317	9	hyper	cg24437429	-0.18	0.92	ABR
7	chr17:1011493:1013317	9	hyper	cg27016262	-0.22	0.94	ABR
7	chr17:1011493:1013317	9	hyper	cg17208740	-0.1	0.95	ABR
7	chr17:1011493:1013317	9	hyper	cg24479027	-0.3	0.97	ABR
7	chr17:1011493:1013317	9	hyper	cg06968724	-0.28	0.98	ABR
8	chr14:29227941:29229455	9	hyper	cg08273957	-0.2	0.3	FOXG1
8	chr14:29227941:29229455	9	hyper	cg20286114	-0.26	0.78	FOXG1
8	chr14:29227941:29229455	9	hyper	cg04723401	-0.25	0.92	FOXG1
8	chr14:29227941:29229455	9	hyper	cg16791619	-0.32	0.93	FOXG1
8	chr14:29227941:29229455	9	hyper	cg21886425	-0.34	0.99	FOXG1
8	chr14:29227941:29229455	9	hyper	cg15925383	-0.24	0.99	FOXG1
8	chr14:29227941:29229455	9	hyper	cg05359130	-0.26	0.99	FOXG1
8	chr14:29227941:29229455	9	hyper	cg00946992	-0.24	0.99	FOXG1
8	chr14:29227941:29229455	9	hyper	cg05857941	-0.25	0.99	FOXG1
9	chr19:12951996:12952280	4	hyper	cg06382294	-0.16	0.86	MAST1
9	chr19:12951996:12952280	4	hyper	cg26571127	-0.12	0.98	MAST1
9	chr19:12951996:12952280	4	hyper	cg25756435	-0.19	0.99	MAST1
9	chr19:12951996:12952280	4	hyper	cg14183976	-0.11	0.99	MAST1
10	chr2:137747719:137748833	7	hyper	cg07412043	-0.13	0.91	THSD7B
11	chr17:21414701:21415527	5	hyper	cg12837896	-0.28	0.68	LINC02693
11	chr17:21414701:21415527	5	hyper	cg25758690	-0.27	0.84	LINC02693
11	chr17:21414701:21415527	5	hyper	cg03383061	-0.34	0.89	LINC02693
11	chr17:21414701:21415527	5	hyper	cg18183174	-0.35	0.96	LINC02693
12	chr17:54756052:54756378	3	hyper	cg05303057	-0.26	0.92	NOG
12	chr17:54756052:54756378	3	hyper	cg22268760	-0.18	0.96	NOG
12	chr17:54756052:54756378	3	hyper	cg03220124	-0.17	0.99	NOG
16	chr11:58911067:58912327	9	hyper	cg14058754	-0.29	0.18	FAM111A
16	chr11:58911067:58912327	9	hyper	cg15723195	-0.16	0.24	FAM111A
16	chr11:58911067:58912327	9	hyper	cg24238205	-0.28	0.42	FAM111A
16	chr11:58911067:58912327	9	hyper	cg03764161	-0.31	0.7	FAM111A
16	chr11:58911067:58912327	9	hyper	cg18529243	-0.21	0.72	FAM111A
16	chr11:58911067:58912327	9	hyper	cg14766700	-0.1	0.74	FAM111A
16	chr11:58911067:58912327	9	hyper	cg06770568	-0.36	0.95	FAM111A
16	chr11:58911067:58912327	9	hyper	cg25067153	-0.36	0.96	FAM111A
16	chr11:58911067:58912327	9	hyper	cg05198733	-0.31	1	FAM111A
17	chr12:52214119:52215216	6	hyper	cg05238741	-0.3	0.68	FIGNL2
17	chr12:52214119:52215216	6	hyper	cg11869007	-0.13	0.73	FIGNL2
17	chr12:52214119:52215216	6	hyper	cg07375978	-0.23	0.83	FIGNL2
17	chr12:52214119:52215216	6	hyper	cg18259930	-0.25	0.92	FIGNL2
17	chr12:52214119:52215216	6	hyper	cg19495013	-0.21	0.95	FIGNL2
17	chr12:52214119:52215216	6	hyper	cg19856499	-0.26	0.98	FIGNL2
18	chr8:101170019:101170671	16	hyper	cg20295949	-0.15	0.77	SPAG1
18	chr8:101170019:101170671	16	hyper	cg01536011	-0.31	0.77	SPAG1
18	chr8:101170019:101170671	16	hyper	cg11192808	-0.17	0.83	SPAG1
18	chr8:101170019:101170671	16	hyper	cg21536042	-0.13	0.87	SPAG1
18	chr8:101170019:101170671	16	hyper	cg27537600	-0.25	0.89	SPAG1
18	chr8:101170019:101170671	16	hyper	cg08198517	-0.21	0.9	SPAG1
18	chr8:101170019:101170671	16	hyper	cg08681365	-0.13	0.92	SPAG1
18	chr8:101170019:101170671	16	hyper	cg20857228	-0.22	0.95	SPAG1
18	chr8:101170019:101170671	16	hyper	cg07239293	-0.31	0.96	SPAG1
18	chr8:101170019:101170671	16	hyper	cg16150678	-0.27	0.97	SPAG1
18	chr8:101170019:101170671	16	hyper	cg04958845	-0.23	0.97	SPAG1
18	chr8:101170019:101170671	16	hyper	cg05833318	-0.28	0.98	SPAG1
18	chr8:101170019:101170671	16	hyper	cg06993761	-0.2	0.98	SPAG1
18	chr8:101170019:101170671	16	hyper	cg06768655	-0.32	0.99	SPAG1
18	chr8:101170019:101170671	16	hyper	cg16192717	-0.26	0.99	SPAG1
19	chr4:111397134:111398146	11	hyper	cg17854440	-0.12	0.06	ENPEP
19	chr4:111397134:111398146	11	hyper	cg15406387	-0.2	0.27	ENPEP
19	chr4:111397134:111398146	11	hyper	cg22888902	-0.13	0.54	ENPEP
19	chr4:111397134:111398146	11	hyper	cg07587796	-0.18	0.64	ENPEP
19	chr4:111397134:111398146	11	hyper	cg09248380	-0.22	0.69	ENPEP
19	chr4:111397134:111398146	11	hyper	cg15810415	-0.21	0.8	ENPEP
19	chr4:111397134:111398146	11	hyper	cg08310176	-0.15	0.82	ENPEP
19	chr4:111397134:111398146	11	hyper	cg23169614	-0.11	0.87	ENPEP
19	chr4:111397134:111398146	11	hyper	cg20773127	-0.21	0.91	ENPEP
20	chr6:54710399:54711838	10	hyper	cg05155704	-0.26	0.32	FAM83B
20	chr6:54710399:54711838	10	hyper	cg03024372	-0.31	0.82	FAM83B
20	chr6:54710399:54711838	10	hyper	cg07267782	-0.3	0.86	FAM83B
20	chr6:54710399:54711838	10	hyper	cg04690482	-0.21	0.97	FAM83B
20	chr6:54710399:54711838	10	hyper	cg18532076	-0.16	0.97	FAM83B
20	chr6:54710399:54711838	10	hyper	cg21227040	-0.13	0.99	FAM83B
20	chr6:54710399:54711838	10	hyper	cg19716238	-0.27	0.99	FAM83B
20	chr6:54710399:54711838	10	hyper	cg20497803	-0.23	1	FAM83B
22	chr6:26087607:26088446	6	hyper	cg20485758	-0.32	0.4	HFE
22	chr6:26087607:26088446	6	hyper	cg19320816	-0.38	0.56	HFE
22	chr6:26087607:26088446	6	hyper	cg06892726	-0.39	0.95	HFE
22	chr6:26087607:26088446	6	hyper	cg08015801	-0.27	0.96	HFE
22	chr6:26087607:26088446	6	hyper	cg05569784	-0.29	0.96	HFE
22	chr6:26087607:26088446	6	hyper	cg08320659	-0.41	0.99	HFE
23	chr2:107456855:107458180	4	hyper	cg17277248	-0.18	0.35	ST6GAL2
23	chr2:107456855:107458180	4	hyper	cg16331492	-0.19	0.36	ST6GAL2
23	chr2:107456855:107458180	4	hyper	cg06410510	-0.2	0.5	ST6GAL2
23	chr2:107456855:107458180	4	hyper	cg08775629	-0.16	0.92	ST6GAL2
24	chr14:29242040:29244278	12	hyper	cg21195256	-0.28	0.16	LINC01551
24	chr14:29242040:29244278	12	hyper	cg04184232	-0.3	0.29	LINC01551
24	chr14:29242040:29244278	12	hyper	cg03505995	-0.34	0.67	LINC01551
24	chr14:29242040:29244278	12	hyper	cg02273846	-0.16	0.8	LINC01551
24	chr14:29242040:29244278	12	hyper	cg04991036	-0.18	0.8	LINC01551
24	chr14:29242040:29244278	12	hyper	cg23302649	-0.22	0.83	LINC01551
24	chr14:29242040:29244278	12	hyper	cg17007640	-0.19	0.88	LINC01551
24	chr14:29242040:29244278	12	hyper	cg22400166	-0.3	0.89	LINC01551
24	chr14:29242040:29244278	12	hyper	cg18875371	-0.31	0.95	LINC01551
24	chr14:29242040:29244278	12	hyper	cg06779110	-0.25	0.95	LINC01551
24	chr14:29242040:29244278	12	hyper	cg22337128	-0.28	0.98	LINC01551
24	chr14:29242040:29244278	12	hyper	cg21542248	-0.19	0.99	LINC01551
25	chr8:142215736:142216276	4	hyper	cg06768944	-0.26	0.51	SLC45A4
25	chr8:142215736:142216276	4	hyper	cg02508881	-0.27	0.89	SLC45A4
25	chr8:142215736:142216276	4	hyper	cg16788286	-0.31	0.95	SLC45A4
25	chr8:142215736:142216276	4	hyper	cg09940032	-0.23	0.97	SLC45A4
26	chr19:7953054:7953984	10	hyper	cg24321467	-0.19	0.29	LRRC8E
26	chr19:7953054:7953984	10	hyper	cg19281083	-0.23	0.49	LRRC8E
26	chr19:7953054:7953984	10	hyper	cg27615578	-0.24	0.63	LRRC8E
26	chr19:7953054:7953984	10	hyper	cg24000285	-0.21	0.77	LRRC8E
26	chr19:7953054:7953984	10	hyper	cg21215336	-0.12	0.91	LRRC8E
26	chr19:7953054:7953984	10	hyper	cg13465955	-0.2	0.99	LRRC8E
27	chr3:50604613:50605269	8	hyper	cg07638105	-0.25	0.45	C3orf18
27	chr3:50604613:50605269	8	hyper	cg10779423	-0.24	0.55	C3orf18
27	chr3:50604613:50605269	8	hyper	cg24075738	-0.28	0.64	C3orf18
27	chr3:50604613:50605269	8	hyper	cg00169373	-0.24	0.81	C3orf18
27	chr3:50604613:50605269	8	hyper	cg19233043	-0.29	0.86	C3orf18
27	chr3:50604613:50605269	8	hyper	cg16614613	-0.29	0.92	C3orf18
27	chr3:50604613:50605269	8	hyper	cg11975445	-0.19	0.95	C3orf18
30	chr11:32851087:32851950	11	hyper	cg14700820	-0.2	0.62	PRRG4
30	chr11:32851087:32851950	11	hyper	cg06972381	-0.17	0.69	PRRG4
30	chr11:32851087:32851950	11	hyper	cg03081205	-0.19	0.77	PRRG4
30	chr11:32851087:32851950	11	hyper	cg13770088	-0.21	0.83	PRRG4
30	chr11:32851087:32851950	11	hyper	cg12956209	-0.14	0.94	PRRG4
30	chr11:32851087:32851950	11	hyper	cg09919787	-0.17	0.96	PRRG4
30	chr11:32851087:32851950	11	hyper	cg23846459	-0.19	0.97	PRRG4
30	chr11:32851087:32851950	11	hyper	cg13265437	-0.18	0.99	PRRG4
31	chr3:148414664:148416308	8	hyper	cg05710753	-0.29	0.25	AGTR1
31	chr3:148414664:148416308	8	hyper	cg04807594	-0.19	0.33	AGTR1
31	chr3:148414664:148416308	8	hyper	cg20906621	-0.15	0.42	AGTR1
31	chr3:148414664:148416308	8	hyper	cg21457909	-0.13	0.86	AGTR1
31	chr3:148414664:148416308	8	hyper	cg04240493	-0.13	0.95	AGTR1
31	chr3:148414664:148416308	8	hyper	cg22498996	-0.21	0.97	AGTR1
31	chr3:148414664:148416308	8	hyper	cg04878152	-0.2	0.98	AGTR1
31	chr3:148414664:148416308	8	hyper	cg22082709	-0.21	0.98	AGTR1
32	chr5:1206645:1207464	5	hyper	cg20706711	-0.14	0.13	SLC6A19
32	chr5:1206645:1207464	5	hyper	cg09648809	-0.14	0.22	SLC6A19
32	chr5:1206645:1207464	5	hyper	cg04718185	-0.16	0.59	SLC6A19
32	chr5:1206645:1207464	5	hyper	cg01840128	-0.16	0.72	SLC6A19
32	chr5:1206645:1207464	5	hyper	cg11666857	-0.19	0.81	SLC6A19
33	chr7:21208923:21209781	7	hyper	cg27508620	-0.32	0.24	SP4
33	chr7:21208923:21209781	7	hyper	cg27385193	-0.42	0.71	SP4
33	chr7:21208923:21209781	7	hyper	cg24803391	-0.37	0.75	SP4
33	chr7:21208923:21209781	7	hyper	cg00684125	-0.44	0.76	SP4
33	chr7:21208923:21209781	7	hyper	cg08701183	-0.35	0.82	SP4
33	chr7:21208923:21209781	7	hyper	cg20400838	-0.34	0.83	SP4
33	chr7:21208923:21209781	7	hyper	cg16448636	-0.3	0.85	SP4
34	chr6:43276478:43276781	9	hyper	cg25610702	-0.12	0.85	CRIP3
34	chr6:43276478:43276781	9	hyper	cg27291698	-0.15	0.86	CRIP3
34	chr6:43276478:43276781	9	hyper	cg07882836	-0.17	0.89	CRIP3
34	chr6:43276478:43276781	9	hyper	cg11982736	-0.15	0.9	CRIP3
34	chr6:43276478:43276781	9	hyper	cg13097407	-0.13	0.93	CRIP3
34	chr6:43276478:43276781	9	hyper	cg21109265	-0.13	0.96	CRIP3
34	chr6:43276478:43276781	9	hyper	cg14238325	-0.22	0.99	CRIP3
35	chr13:108922032:108922745	8	hyper	cg20945738	-0.21	0.45	TNFSF13B
35	chr13:108922032:108922745	8	hyper	cg21784254	-0.23	0.64	TNFSF13B
35	chr13:108922032:108922745	8	hyper	cg09450063	-0.17	0.73	TNFSF13B
35	chr13:108922032:108922745	8	hyper	cg01462856	-0.3	0.74	TNFSF13B
35	chr13:108922032:108922745	8	hyper	cg10864680	-0.22	0.8	TNFSF13B
35	chr13:108922032:108922745	8	hyper	cg09158314	-0.21	0.82	TNFSF13B
35	chr13:108922032:108922745	8	hyper	cg18703238	-0.28	0.93	TNFSF13B
35	chr13:108922032:108922745	8	hyper	cg21143446	-0.22	1	TNFSF13B
36	chr8:93074521:93076177	6	hyper	cg01851874	-0.31	0.35	RUNX1T1
36	chr8:93074521:93076177	6	hyper	cg07120544	-0.19	0.5	RUNX1T1
36	chr8:93074521:93076177	6	hyper	cg02473460	-0.31	0.56	RUNX1T1
36	chr8:93074521:93076177	6	hyper	cg00045118	-0.33	0.56	RUNX1T1
36	chr8:93074521:93076177	6	hyper	cg22334059	-0.34	0.62	RUNX1T1
36	chr8:93074521:93076177	6	hyper	cg18457433	-0.2	0.83	RUNX1T1
37	chr3:169383292:169384648	5	hyper	cg14580747	-0.2	0.67	MECOM
37	chr3:169383292:169384648	5	hyper	cg10703884	-0.22	0.9	MECOM
37	chr3:169383292:169384648	5	hyper	cg19825437	-0.2	0.95	MECOM
37	chr3:169383292:169384648	5	hyper	cg09380805	-0.25	0.95	MECOM
37	chr3:169383292:169384648	5	hyper	cg04120686	-0.24	0.99	MECOM
38	chr10:101824920:101825185	5	hyper	cg11251234	-0.14	0.25	CPN1
38	chr10:101824920:101825185	5	hyper	cg23247504	-0.16	0.64	CPN1
38	chr10:101824920:101825185	5	hyper	cg04359915	-0.16	0.74	CPN1
38	chr10:101824920:101825185	5	hyper	cg19754520	-0.17	0.94	CPN1
40	chr12:108039569:108039856	3	hyper	cg26515471	-0.11	0.78	BTBD11
41	chr14:106306830:106307623	4	hypo	cg19571360	0.13	0.22	FAM30A
41	chr14:106306830:106307623	4	hypo	cg04991452	0.11	0.94	FAM30A
44	chr4:174537658:174539194	4	hyper	cg12279734	-0.22	0.07	HAND2-AS1
44	chr4:174537658:174539194	4	hyper	cg02545984	-0.14	0.36	HAND2-AS1
44	chr4:174537658:174539194	4	hyper	cg22461018	-0.15	0.78	HAND2-AS1
45	chr6:125855124:125855421	4	hyper	cg00147788	-0.39	0.37	LINC02523
45	chr6:125855124:125855421	4	hyper	cg18501202	-0.26	0.66	LINC02523
45	chr6:125855124:125855421	4	hyper	cg02612397	-0.24	0.78	LINC02523
45	chr6:125855124:125855421	4	hyper	cg05601917	-0.29	1	LINC02523
46	chr17:27503437:27503924	4	hyper	cg23952189	-0.14	0.89	MYO18A
46	chr17:27503437:27503924	4	hyper	cg08278648	-0.13	0.99	MYO18A
46	chr17:27503437:27503924	4	hyper	cg08352292	-0.14	0.99	MYO18A
47	chr14:29247148:29247705	6	hyper	cg03796729	-0.26	0.12	LINC01551
47	chr14:29247148:29247705	6	hyper	cg20043105	-0.32	0.85	LINC01551
47	chr14:29247148:29247705	6	hyper	cg15482122	-0.12	0.86	LINC01551
47	chr14:29247148:29247705	6	hyper	cg12967137	-0.31	0.89	LINC01551
47	chr14:29247148:29247705	6	hyper	cg24154325	-0.19	0.99	LINC01551
48	chr6:33047185:33049505	30	hyper	cg26645432	-0.16	0.17	HLA-DPA1
48	chr6:33047185:33049505	30	hyper	cg14870156	-0.13	0.19	HLA-DPA1
48	chr6:33047185:33049505	30	hyper	cg03636880	-0.12	0.33	HLA-DPB1
48	chr6:33047185:33049505	30	hyper	cg19990651	-0.14	0.57	HLA-DPA1
48	chr6:33047185:33049505	30	hyper	cg12893780	-0.14	0.64	HLA-DPB1
48	chr6:33047185:33049505	30	hyper	cg09234582	-0.14	0.66	HLA-DPA1
48	chr6:33047185:33049505	30	hyper	cg25045942	-0.11	0.79	HLA-DPA1
48	chr6:33047185:33049505	30	hyper	cg19053046	-0.12	0.79	HLA-DPA1
48	chr6:33047185:33049505	30	hyper	cg01132696	-0.14	0.85	HLA-DPB1
48	chr6:33047185:33049505	30	hyper	cg13349035	-0.11	0.9	HLA-DPA1
48	chr6:33047185:33049505	30	hyper	cg02692313	-0.17	0.92	HLA-DPA1
48	chr6:33047185:33049505	30	hyper	cg09059466	-0.21	0.96	HLA-DPA1
48	chr6:33047185:33049505	30	hyper	cg14801692	-0.13	0.97	HLA-DPB1
48	chr6:33047185:33049505	30	hyper	cg06437840	-0.14	0.99	HLA-DPA1
49	chr4:81306753:81309007	8	hyper	cg24563639	-0.16	0.37	CFAP299
49	chr4:81306753:81309007	8	hyper	cg02256198	-0.17	0.44	CFAP299
49	chr4:81306753:81309007	8	hyper	cg01791935	-0.13	0.63	CFAP299
49	chr4:81306753:81309007	8	hyper	cg07982899	-0.15	0.7	CFAP299
49	chr4:81306753:81309007	8	hyper	cg04476125	-0.13	0.72	CFAP299
49	chr4:81306753:81309007	8	hyper	cg13740508	-0.11	0.95	CFAP299
51	chr1:246887303:246888301	10	hyper	cg26361329	-0.36	0.32	SCCPDH
51	chr1:246887303:246888301	10	hyper	cg26309691	-0.4	0.6	SCCPDH
51	chr1:246887303:246888301	10	hyper	cg06946154	-0.37	0.64	SCCPDH
51	chr1:246887303:246888301	10	hyper	cg23613205	-0.28	0.88	SCCPDH
51	chr1:246887303:246888301	10	hyper	cg20478514	-0.13	0.92	SCCPDH
51	chr1:246887303:246888301	10	hyper	cg00755836	-0.36	0.95	SCCPDH
51	chr1:246887303:246888301	10	hyper	cg22475246	-0.3	0.96	SCCPDH
51	chr1:246887303:246888301	10	hyper	cg08261858	-0.24	0.96	SCCPDH
51	chr1:246887303:246888301	10	hyper	cg15210596	-0.18	1	SCCPDH
51	chr1:246887303:246888301	10	hyper	cg17427154	-0.2	1	SCCPDH
54	chr17:8311594:8311836	4	hyper	cg00061635	-0.11	0.88	RNF222
59	chr15:98064827:98065822	3	hyper	cg25220320	-0.27	0.19	LINC00923
59	chr15:98064827:98065822	3	hyper	cg00943384	-0.11	0.71	LINC00923
59	chr15:98064827:98065822	3	hyper	cg25792999	-0.21	0.78	LINC00923
62	chr17:38020344:38020667	4	hyper	cg16293631	-0.22	0.72	IKZF3
62	chr17:38020344:38020667	4	hyper	cg15637191	-0.35	0.8	IKZF3
62	chr17:38020344:38020667	4	hyper	cg27613455	-0.32	0.98	IKZF3
62	chr17:38020344:38020667	4	hyper	cg13878456	-0.28	1	IKZF3
64	chr1:62207459:62208645	6	hyper	cg08894594	-0.22	0.66	PATJ
64	chr1:62207459:62208645	6	hyper	cg10316635	-0.18	0.84	PATJ
64	chr1:62207459:62208645	6	hyper	cg10139846	-0.16	0.96	PATJ
64	chr1:62207459:62208645	6	hyper	cg12128740	-0.13	0.97	PATJ
64	chr1:62207459:62208645	6	hyper	cg13919148	-0.17	0.99	PATJ
65	chr16:51026724:51026841	3	hypo	cg01832935	0.12	0.48	SALL1
65	chr16:51026724:51026841	3	hypo	cg05387963	0.12	0.55	SALL1
69	chr19:20187307:20187745	3	hypo	cg14766646	0.11	0.16	ZNF90
69	chr19:20187307:20187745	3	hypo	cg19505032	0.13	0.68	ZNF90
71	chr5:83017553:83018422	6	hyper	cg03542891	-0.28	0.43	HAPLN1
71	chr5:83017553:83018422	6	hyper	cg15083037	-0.17	0.78	HAPLN1
71	chr5:83017553:83018422	6	hyper	cg08487215	-0.2	0.84	HAPLN1
71	chr5:83017553:83018422	6	hyper	cg24984653	-0.28	0.89	HAPLN1
71	chr5:83017553:83018422	6	hyper	cg10536076	-0.35	0.95	HAPLN1
73	chr11:10323902:10324739	5	hyper	cg26135397	-0.19	0.53	ADM
73	chr11:10323902:10324739	5	hyper	cg25308427	-0.35	0.93	ADM
73	chr11:10323902:10324739	5	hyper	cg14750263	-0.25	0.99	ADM
73	chr11:10323902:10324739	5	hyper	cg09210514	-0.32	0.99	ADM
74	chr6:108454859:108455338	5	hyper	cg03137889	-0.16	0.6	NR2E1
74	chr6:108454859:108455338	5	hyper	cg16095951	-0.17	0.67	NR2E1
74	chr6:108454859:108455338	5	hyper	cg25862975	-0.27	0.75	NR2E1
74	chr6:108454859:108455338	5	hyper	cg08810584	-0.25	0.85	NR2E1
74	chr6:108454859:108455338	5	hyper	cg22022799	-0.21	0.99	NR2E1
76	chr12:213776:214224	4	hypo	cg01239735	0.25	0.69	IQSEC3
76	chr12:213776:214224	4	hypo	cg19186614	0.17	0.98	IQSEC3
80	chr18:31739202:31740096	5	hyper	cg14002960	-0.15	0.49	NOL4
80	chr18:31739202:31740096	5	hyper	cg14401309	-0.16	0.89	NOL4
80	chr18:31739202:31740096	5	hyper	cg13611347	-0.17	0.96	NOL4
80	chr18:31739202:31740096	5	hyper	cg08141495	-0.24	0.99	NOL4
80	chr18:31739202:31740096	5	hyper	cg13721404	-0.22	1	NOL4
81	chr19:4328745:4328818	3	hypo	cg25528916	0.11	0.99	STAP2
82	chr10:47082604:47083632	10	hyper	cg14087880	-0.17	0.33	ANXA8
82	chr10:47082604:47083632	10	hyper	cg02394955	-0.27	0.58	ANXA8
82	chr10:47082604:47083632	10	hyper	cg06939941	-0.11	0.6	ANXA8
82	chr10:47082604:47083632	10	hyper	cg11861387	-0.24	0.66	ANXA8
82	chr10:47082604:47083632	10	hyper	cg20491707	-0.13	0.69	ANXA8
82	chr10:47082604:47083632	10	hyper	cg25761626	-0.14	0.82	ANXA8
82	chr10:47082604:47083632	10	hyper	cg04127044	-0.16	0.87	ANXA8
82	chr10:47082604:47083632	10	hyper	cg17771050	-0.17	0.87	ANXA8
82	chr10:47082604:47083632	10	hyper	cg25344503	-0.29	0.99	ANXA8
87	chr7:157694404:157697628	18	hypo	cg01961965	0.15	0.34	PTPRN2
87	chr7:157694404:157697628	18	hypo	cg02860108	0.1	0.78	PTPRN2
87	chr7:157694404:157697628	18	hypo	cg14582691	0.13	0.85	PTPRN2
87	chr7:157694404:157697628	18	hypo	cg22213057	0.1	0.91	PTPRN2
87	chr7:157694404:157697628	18	hypo	cg01999622	0.11	0.93	PTPRN2
89	chr1:152758453:152758755	3	hyper	cg21065959	-0.13	0.35	LCE1E
89	chr1:152758453:152758755	3	hyper	cg25610428	-0.13	0.99	LCE1E
94	chr6:26043546:26046579	19	hyper	cg02221866	-0.37	0.47	HIST1H2BB
94	chr6:26043546:26046579	19	hyper	cg07701237	-0.42	0.49	HIST1H2BB
94	chr6:26043546:26046579	19	hyper	cg10199913	-0.26	0.54	HIST1H3C
94	chr6:26043546:26046579	19	hyper	cg05646373	-0.37	0.72	HIST1H2BB
94	chr6:26043546:26046579	19	hyper	cg17432453	-0.32	0.72	HIST1H3C
94	chr6:26043546:26046579	19	hyper	cg20545458	-0.17	0.78	HIST1H3C
94	chr6:26043546:26046579	19	hyper	cg04800585	-0.2	0.84	HIST1H2BB
94	chr6:26043546:26046579	19	hyper	cg22478210	-0.21	0.91	HIST1H2BB
94	chr6:26043546:26046579	19	hyper	cg12588279	-0.23	0.92	HIST1H2BB
94	chr6:26043546:26046579	19	hyper	cg02677388	-0.19	0.97	HIST1H3C
94	chr6:26043546:26046579	19	hyper	cg21250296	-0.29	0.98	HIST1H2BB
94	chr6:26043546:26046579	19	hyper	cg26426142	-0.34	0.98	HIST1H2BB
94	chr6:26043546:26046579	19	hyper	cg15387132	-0.39	0.99	HIST1H2BB
94	chr6:26043546:26046579	19	hyper	cg25438963	-0.39	0.99	HIST1H3C
94	chr6:26043546:26046579	19	hyper	cg27635394	-0.35	0.99	HIST1H2BB
94	chr6:26043546:26046579	19	hyper	cg00779304	-0.21	0.99	HIST1H3C
94	chr6:26043546:26046579	19	hyper	cg07636178	-0.3	0.99	HIST1H3C
96	chr3:151178727:151178904	3	hyper	cg21766308	-0.2	0.93	IGSF10
96	chr3:151178727:151178904	3	hyper	cg00472710	-0.18	0.95	IGSF10
96	chr3:151178727:151178904	3	hyper	cg16780454	-0.22	0.99	IGSF10
97	chr11:131241286:131241788	3	hyper	cg23375384	-0.11	0.88	NTM
99	chr19:52004630:52006105	11	hypo	cg18986165	0.19	0.33	SIGLEC12
99	chr19:52004630:52006105	11	hypo	cg17872326	0.15	0.75	SIGLEC12
99	chr19:52004630:52006105	11	hypo	cg14953197	0.12	0.95	SIGLEC12
100	chr1:203320190:203320541	6	hyper	cg04704856	-0.14	0.3	FMOD
100	chr1:203320190:203320541	6	hyper	cg03764585	-0.15	0.3	FMOD
100	chr1:203320190:203320541	6	hyper	cg27387030	-0.26	0.48	FMOD
100	chr1:203320190:203320541	6	hyper	cg22705746	-0.22	0.55	FMOD
100	chr1:203320190:203320541	6	hyper	cg26987645	-0.23	0.83	FMOD
100	chr1:203320190:203320541	6	hyper	cg16289210	-0.22	0.99	FMOD
101	chr6:74018889:74020122	7	hyper	cg08289063	-0.26	0.59	KHDC1
101	chr6:74018889:74020122	7	hyper	cg12281798	-0.19	0.98	KHDC1
101	chr6:74018889:74020122	7	hyper	cg19690766	-0.18	0.98	KHDC1
101	chr6:74018889:74020122	7	hyper	cg12938565	-0.14	0.99	NA
101	chr6:74018889:74020122	7	hyper	cg13272280	-0.12	0.99	KHDC1
101	chr6:74018889:74020122	7	hyper	cg16655805	-0.27	0.99	NA
102	chr7:31379820:31381526	5	hyper	cg11554507	-0.2	0.22	NEUROD6
102	chr7:31379820:31381526	5	hyper	cg15903915	-0.19	0.92	NEUROD6
104	chr1:229566769:229567560	4	hyper	cg11589139	-0.12	0.78	ACTA1
104	chr1:229566769:229567560	4	hyper	cg02970384	-0.13	0.87	ACTA1
104	chr1:229566769:229567560	4	hyper	cg18343474	-0.15	0.91	ACTA1
104	chr1:229566769:229567560	4	hyper	cg07117219	-0.19	0.99	ACTA1
108	chr8:22925391:22925766	3	hyper	cg13580286	-0.19	0.92	TNFRSF10B
108	chr8:22925391:22925766	3	hyper	cg05934196	-0.14	0.96	TNFRSF10B
108	chr8:22925391:22925766	3	hyper	cg08954353	-0.25	0.97	TNFRSF10B
111	chr19:8952004:8952874	3	hypo	cg26308280	0.15	0.68	MBD3L1
111	chr19:8952004:8952874	3	hypo	cg15523060	0.15	0.86	MBD3L1
114	chr1:164545553:164547119	6	hyper	cg18181229	-0.23	0.09	PBX1
114	chr1:164545553:164547119	6	hyper	cg20825416	-0.18	0.12	PBX1
114	chr1:164545553:164547119	6	hyper	cg00222472	-0.21	0.38	PBX1
114	chr1:164545553:164547119	6	hyper	cg22238122	-0.22	0.66	PBX1
114	chr1:164545553:164547119	6	hyper	cg06750897	-0.23	0.84	PBX1
114	chr1:164545553:164547119	6	hyper	cg20682146	-0.13	0.96	PBX1
115	chr10:133793442:133794593	8	hyper	cg18477674	-0.19	0.48	BNIP3
115	chr10:133793442:133794593	8	hyper	cg12751948	0.13	0.59	BNIP3
115	chr10:133793442:133794593	8	hyper	cg23471067	-0.18	0.76	BNIP3
115	chr10:133793442:133794593	8	hyper	cg16592121	0.14	0.96	BNIP3
115	chr10:133793442:133794593	8	hyper	cg15390444	-0.11	0.98	BNIP3
116	chr14:89017615:89018372	4	hyper	cg13037201	-0.23	0.65	PTPN21
116	chr14:89017615:89018372	4	hyper	cg20265748	-0.2	0.65	PTPN21
116	chr14:89017615:89018372	4	hyper	cg23574802	-0.18	0.89	PTPN21
116	chr14:89017615:89018372	4	hyper	cg25074426	-0.16	0.9	PTPN21
118	chr16:51684824:51685042	3	hypo	cg02560510	0.12	0.07	C16orf97
124	chr19:12911875:12913155	11	hyper	cg07077694	-0.12	0.39	PRDX2
124	chr19:12911875:12913155	11	hyper	cg03860466	-0.12	0.76	PRDX2
124	chr19:12911875:12913155	11	hyper	cg23467004	-0.15	0.81	PRDX2
124	chr19:12911875:12913155	11	hyper	cg15993354	-0.2	0.82	PRDX2
124	chr19:12911875:12913155	11	hyper	cg22555472	-0.17	0.96	PRDX2
124	chr19:12911875:12913155	11	hyper	cg15976709	-0.15	0.99	PRDX2
124	chr19:12911875:12913155	11	hyper	cg11370532	-0.27	0.99	PRDX2
124	chr19:12911875:12913155	11	hyper	cg13618045	-0.14	0.99	PRDX2
124	chr19:12911875:12913155	11	hyper	cg00155609	-0.21	0.99	PRDX2
125	chr6:50674399:50674663	3	hyper	cg16291880	-0.15	0.25	TFAP2D
125	chr6:50674399:50674663	3	hyper	cg23913421	-0.22	0.7	TFAP2D
125	chr6:50674399:50674663	3	hyper	cg13279673	-0.16	0.99	TFAP2D
129	chr20:31366437:31366486	3	hypo	cg24403338	0.11	0.86	DNMT3B
133	chr19:54173727:54174606	3	hypo	cg24128045	0.21	0.7	MIR1323
133	chr19:54173727:54174606	3	hypo	cg20643675	0.2	0.74	MIR512-2
133	chr19:54173727:54174606	3	hypo	cg17392201	0.21	0.85	MIR1323
141	chr7:157967926:157968683	4	hypo	cg27658314	0.12	0.37	PTPRN2
141	chr7:157967926:157968683	4	hypo	cg06955214	0.13	0.98	PTPRN2
141	chr7:157967926:157968683	4	hypo	cg25903223	0.11	0.99	PTPRN2
142	chr12:1940380:1940618	4	hyper	cg18952026	-0.14	0.58	CACNA2D4
142	chr12:1940380:1940618	4	hyper	cg18633600	-0.15	0.82	CACNA2D4
142	chr12:1940380:1940618	4	hyper	cg04980928	-0.11	0.85	CACNA2D4
142	chr12:1940380:1940618	4	hyper	cg14567043	-0.2	0.99	CACNA2D4
144	chr14:20611696:20612220	3	hyper	cg23234847	-0.12	0.27	OR4N5
144	chr14:20611696:20612220	3	hyper	cg14262740	-0.21	0.95	OR4N5
145	chr3:113932855:113933175	3	hyper	cg09871285	-0.22	0.92	DRD3
145	chr3:113932855:113933175	3	hyper	cg11612799	-0.29	0.98	DRD3
145	chr3:113932855:113933175	3	hyper	cg09626521	-0.35	0.98	DRD3
146	chr3:58570605:58571389	5	hyper	cg11661534	-0.16	0.53	FAM107A
146	chr3:58570605:58571389	5	hyper	cg22812733	-0.15	0.75	FAM107A
146	chr3:58570605:58571389	5	hyper	cg04047146	-0.13	0.77	FAM107A
146	chr3:58570605:58571389	5	hyper	cg01562471	-0.17	0.94	FAM107A
146	chr3:58570605:58571389	5	hyper	cg23144063	-0.16	0.98	FAM107A
147	chr4:140586396:140587536	9	hyper	cg10724791	-0.19	0.75	MGST2
147	chr4:140586396:140587536	9	hyper	cg03327307	-0.12	0.92	MGST2
147	chr4:140586396:140587536	9	hyper	cg02480522	-0.17	0.92	MGST2
147	chr4:140586396:140587536	9	hyper	cg21604320	-0.21	0.95	MGST2
147	chr4:140586396:140587536	9	hyper	cg12229172	-0.17	0.97	MGST2
147	chr4:140586396:140587536	9	hyper	cg11748071	-0.14	0.98	MGST2
147	chr4:140586396:140587536	9	hyper	cg07705964	-0.19	0.99	MGST2
147	chr4:140586396:140587536	9	hyper	cg25613641	-0.19	0.99	MGST2
148	chr5:145316063:145316416	8	hyper	cg03326608	-0.31	0.44	SH3RF2
148	chr5:145316063:145316416	8	hyper	cg09124703	-0.23	0.83	SH3RF2
148	chr5:145316063:145316416	8	hyper	cg11938014	-0.29	0.85	SH3RF2
148	chr5:145316063:145316416	8	hyper	cg26399778	-0.34	0.93	SH3RF2
148	chr5:145316063:145316416	8	hyper	cg16370645	-0.23	0.97	SH3RF2
148	chr5:145316063:145316416	8	hyper	cg08017606	-0.25	0.98	SH3RF2
148	chr5:145316063:145316416	8	hyper	cg11670060	-0.25	0.99	SH3RF2
148	chr5:145316063:145316416	8	hyper	cg23513690	-0.13	1	SH3RF2
151	chr4:75230391:75231177	7	hyper	cg19308222	-0.21	0.33	EREG
151	chr4:75230391:75231177	7	hyper	cg18021716	-0.17	0.47	EREG
151	chr4:75230391:75231177	7	hyper	cg05868023	-0.12	0.6	EREG
151	chr4:75230391:75231177	7	hyper	cg15198000	-0.28	0.84	EREG
151	chr4:75230391:75231177	7	hyper	cg23585979	-0.27	0.97	EREG
151	chr4:75230391:75231177	7	hyper	cg04941721	-0.15	0.99	EREG
151	chr4:75230391:75231177	7	hyper	cg11646192	-0.23	0.99	EREG
152	chr1:152486477:152487335	4	hyper	cg21823605	-0.1	0.45	CRCT1
152	chr1:152486477:152487335	4	hyper	cg22358102	-0.14	0.82	CRCT1
157	chr17:33775295:33775475	3	hyper	cg26654790	-0.11	0.97	SLFN13
157	chr17:33775295:33775475	3	hyper	cg10785284	-0.12	1	SLFN13
158	chr16:34407715:34408014	5	hypo	cg04432594	0.14	0.07	UBE2MP1
158	chr16:34407715:34408014	5	hypo	cg14125292	0.11	0.38	UBE2MP1
158	chr16:34407715:34408014	5	hypo	cg26546664	0.18	0.83	UBE2MP1
158	chr16:34407715:34408014	5	hypo	cg09185826	0.14	0.99	UBE2MP1
160	chr1:176811023:176811645	3	hyper	cg15991207	-0.16	0.16	PAPPA2
160	chr1:176811023:176811645	3	hyper	cg26406924	-0.11	0.95	PAPPA2
161	chr10:50530557:50530868	4	hypo	cg25038317	0.16	0.15	C10orf71
161	chr10:50530557:50530868	4	hypo	cg11974346	0.15	0.23	C10orf71
163	chr3:101546486:101547296	7	hyper	cg17445840	-0.12	0.76	NXPE3
163	chr3:101546486:101547296	7	hyper	cg02713138	-0.11	0.98	NXPE3
163	chr3:101546486:101547296	7	hyper	cg26284390	-0.17	0.98	NXPE3
163	chr3:101546486:101547296	7	hyper	cg01855735	-0.12	0.98	NXPE3
163	chr3:101546486:101547296	7	hyper	cg01649334	-0.11	0.99	NFKBIZ
163	chr3:101546486:101547296	7	hyper	cg15006396	-0.16	0.99	NXPE3
163	chr3:101546486:101547296	7	hyper	cg14769570	-0.14	0.99	NXPE3
164	chr1:158322841:158323482	3	hyper	cg10976626	-0.16	0.1	CD1E
164	chr1:158322841:158323482	3	hyper	cg09478478	-0.18	0.45	CD1E
164	chr1:158322841:158323482	3	hyper	cg03701795	-0.16	0.98	CD1E
165	chr14:29225754:29226478	5	hyper	cg20563468	-0.23	0.91	FOXG1
165	chr14:29225754:29226478	5	hyper	cg00911123	-0.17	0.99	FOXG1
165	chr14:29225754:29226478	5	hyper	cg18486902	-0.21	0.99	FOXG1
165	chr14:29225754:29226478	5	hyper	cg04301754	-0.24	1	FOXG1
166	chr17:71897854:71898904	8	hyper	cg13990321	-0.17	0.44	LINC00469
166	chr17:71897854:71898904	8	hyper	cg16118438	-0.17	0.68	LINC00469
166	chr17:71897854:71898904	8	hyper	cg26692463	-0.18	0.95	LINC00469
166	chr17:71897854:71898904	8	hyper	cg20701404	-0.25	0.97	LINC00469
168	chr1:24741723:24743492	15	hyper	cg08936898	-0.13	0.12	STPG1
168	chr1:24741723:24743492	15	hyper	cg18323236	-0.15	0.54	NIPAL3
168	chr1:24741723:24743492	15	hyper	cg02976090	-0.13	0.69	NIPAL3
168	chr1:24741723:24743492	15	hyper	cg25381754	-0.11	0.82	NIPAL3
168	chr1:24741723:24743492	15	hyper	cg21685234	-0.12	0.87	NIPAL3
168	chr1:24741723:24743492	15	hyper	cg16261730	-0.14	0.88	NIPAL3
168	chr1:24741723:24743492	15	hyper	cg20279402	-0.13	0.88	NIPAL3
168	chr1:24741723:24743492	15	hyper	cg00659667	-0.11	0.93	NIPAL3
168	chr1:24741723:24743492	15	hyper	cg26935265	-0.13	0.98	NIPAL3
168	chr1:24741723:24743492	15	hyper	cg08656267	-0.13	0.99	NIPAL3
169	chr3:193987426:193987757	4	hyper	cg02523270	-0.1	0.19	LINC00887
171	chr8:1509810:1510409	3	hypo	cg27581191	0.22	0.98	DLGAP2
180	chr7:39170497:39171113	6	hyper	cg10621924	-0.13	0.17	POU6F2
180	chr7:39170497:39171113	6	hyper	cg15212455	-0.15	0.46	POU6F2
180	chr7:39170497:39171113	6	hyper	cg20302533	-0.25	0.7	POU6F2
180	chr7:39170497:39171113	6	hyper	cg18850127	-0.28	0.98	POU6F2
182	chr2:71192044:71192445	4	hyper	cg04751811	-0.1	0.22	ATP6V1B1
182	chr2:71192044:71192445	4	hyper	cg10598816	-0.11	0.74	ATP6V1B1
183	chr2:131594245:131595321	5	hypo	cg08901662	0.2	0.94	AMER3
186	chr7:150754081:150754731	4	hyper	cg07184237	-0.17	0.92	CDK5
186	chr7:150754081:150754731	4	hyper	cg02203833	-0.18	0.97	CDK5
187	chr13:30002334:30002931	8	hyper	cg13437361	-0.12	0.86	MTUS2
187	chr13:30002334:30002931	8	hyper	cg25157524	-0.22	0.88	MTUS2
187	chr13:30002334:30002931	8	hyper	cg21780859	-0.22	0.95	MTUS2
187	chr13:30002334:30002931	8	hyper	cg16315060	-0.15	0.95	MTUS2
187	chr13:30002334:30002931	8	hyper	cg06472554	-0.14	0.96	MTUS2
187	chr13:30002334:30002931	8	hyper	cg21297704	-0.15	0.96	MTUS2
187	chr13:30002334:30002931	8	hyper	cg03989020	-0.2	0.98	MTUS2
187	chr13:30002334:30002931	8	hyper	cg00007032	-0.12	0.99	MTUS2
188	chr1:3826425:3827651	8	hyper	cg26550938	-0.14	0.71	LINC01134
188	chr1:3826425:3827651	8	hyper	cg24432048	-0.12	0.88	LINC01134
189	chr2:881987:882228	3	hypo	cg12942932	0.13	0.86	LINC01115
191	chr5:50262796:50266228	16	hyper	cg04087742	-0.18	0.19	PARP8
191	chr5:50262796:50266228	16	hyper	cg02644072	-0.31	0.2	PARP8
191	chr5:50262796:50266228	16	hyper	cg03847373	-0.29	0.52	PARP8
191	chr5:50262796:50266228	16	hyper	cg12440258	-0.21	0.69	PARP8
191	chr5:50262796:50266228	16	hyper	cg27307729	-0.25	0.71	PARP8
191	chr5:50262796:50266228	16	hyper	cg14685796	-0.27	0.91	PARP8
191	chr5:50262796:50266228	16	hyper	cg22519545	-0.27	0.93	PARP8
191	chr5:50262796:50266228	16	hyper	cg11216064	-0.36	0.93	PARP8
191	chr5:50262796:50266228	16	hyper	cg18063495	-0.3	0.93	PARP8
191	chr5:50262796:50266228	16	hyper	cg15473084	-0.23	0.94	PARP8
191	chr5:50262796:50266228	16	hyper	cg17407677	-0.27	0.94	PARP8
191	chr5:50262796:50266228	16	hyper	cg02282774	-0.41	0.94	PARP8
191	chr5:50262796:50266228	16	hyper	cg04184143	-0.34	0.94	PARP8
191	chr5:50262796:50266228	16	hyper	cg07173239	-0.27	0.99	PARP8
191	chr5:50262796:50266228	16	hyper	cg19429599	-0.26	0.99	PARP8
191	chr5:50262796:50266228	16	hyper	cg18063733	-0.23	1	PARP8
193	chr8:6418978:6421171	11	hyper	cg02548132	-0.26	0.13	MCPH1
193	chr8:6418978:6421171	11	hyper	cg02402368	-0.24	0.14	MCPH1
193	chr8:6418978:6421171	11	hyper	cg04017131	-0.13	0.35	MCPH1
193	chr8:6418978:6421171	11	hyper	cg03631656	-0.18	0.45	MCPH1
193	chr8:6418978:6421171	11	hyper	cg25350011	-0.17	0.78	MCPH1
193	chr8:6418978:6421171	11	hyper	cg10395101	-0.18	0.85	MCPH1
196	chr1:2318621:2319796	7	hyper	cg26542461	-0.25	0.06	MORN1
196	chr1:2318621:2319796	7	hyper	cg04292672	-0.2	0.47	MORN1
197	chr7:31374862:31376488	6	hyper	cg02872491	-0.17	0.71	NEUROD6
197	chr7:31374862:31376488	6	hyper	cg19706515	-0.26	0.76	NEUROD6
197	chr7:31374862:31376488	6	hyper	cg10413352	-0.18	0.77	NEUROD6
197	chr7:31374862:31376488	6	hyper	cg24434350	-0.14	0.81	NEUROD6
197	chr7:31374862:31376488	6	hyper	cg26623444	-0.16	0.94	NEUROD6
197	chr7:31374862:31376488	6	hyper	cg11898009	-0.17	0.97	NEUROD6
203	chr1:248684628:248685382	3	hypo	cg07395806	0.17	0.23	OR2G6
203	chr1:248684628:248685382	3	hypo	cg05943574	0.25	0.78	OR2G6
206	chr17:37183206:37183683	4	hyper	cg02443072	-0.3	0.72	LRRC37A11P
206	chr17:37183206:37183683	4	hyper	cg16864825	-0.16	0.9	LRRC37A11P
206	chr17:37183206:37183683	4	hyper	cg05364411	-0.14	0.95	LRRC37A11P
206	chr17:37183206:37183683	4	hyper	cg04484234	-0.24	0.97	LRRC37A11P
215	chr18:72916012:72917450	8	hyper	cg18449964	-0.17	0.65	ZADH2
215	chr18:72916012:72917450	8	hyper	cg21330207	-0.16	0.73	ZADH2
215	chr18:72916012:72917450	8	hyper	cg03972071	-0.14	0.81	ZADH2
215	chr18:72916012:72917450	8	hyper	cg11568697	-0.21	0.9	ZADH2
215	chr18:72916012:72917450	8	hyper	cg02750262	-0.15	0.96	ZADH2
215	chr18:72916012:72917450	8	hyper	cg21786191	-0.15	0.99	ZADH2
218	chr3:169099429:169100731	3	hyper	cg00444898	-0.17	0.1	MECOM
218	chr3:169099429:169100731	3	hyper	cg25010400	-0.13	0.33	MECOM
220	chr7:1293599:1294013	5	hyper	cg16967003	-0.15	0.93	UNCX
220	chr7:1293599:1294013	5	hyper	cg01140416	-0.12	0.98	UNCX
222	chr2:30966534:30967753	3	hypo	cg19304003	0.12	0.87	CAPN13
224	chr1:157811303:157811905	4	hyper	cg03761113	-0.2	0.48	CD5L
224	chr1:157811303:157811905	4	hyper	cg11139878	-0.16	0.68	CD5L
224	chr1:157811303:157811905	4	hyper	cg23992209	-0.17	0.95	CD5L
224	chr1:157811303:157811905	4	hyper	cg01637734	-0.1	0.99	CD5L
230	chr6:150259601:150260358	5	hyper	cg01999539	-0.14	0.92	ULBP2
230	chr6:150259601:150260358	5	hyper	cg17380160	-0.11	0.99	ULBP2
233	chr1:59612408:59612710	3	hyper	cg08625289	-0.24	0.54	HSD52
233	chr1:59612408:59612710	3	hyper	cg26246897	-0.18	0.92	HSD52
233	chr1:59612408:59612710	3	hyper	cg19526130	-0.26	0.99	HSD52
237	chr4:186577902:186578455	3	hyper	cg17466131	-0.11	0.82	SORBS2
238	chr6:146919633:146920295	11	hyper	cg14994513	-0.14	0.79	ADGB
238	chr6:146919633:146920295	11	hyper	cg25770340	-0.18	0.84	ADGB
238	chr6:146919633:146920295	11	hyper	cg16331679	-0.17	0.95	ADGB
238	chr6:146919633:146920295	11	hyper	cg10197432	-0.17	0.97	ADGB
238	chr6:146919633:146920295	11	hyper	cg05597001	-0.16	0.98	ADGB
238	chr6:146919633:146920295	11	hyper	cg27641136	-0.13	0.99	ADGB
238	chr6:146919633:146920295	11	hyper	cg24631877	-0.12	0.99	ADGB
242	chr11:133928292:133928346	3	hypo	cg24490227	0.13	0.64	JAM3
242	chr11:133928292:133928346	3	hypo	cg20451986	0.14	0.84	JAM3
243	chr3:115231438:115231576	3	hyper	cg03556653	-0.18	0.84	GAP43
243	chr3:115231438:115231576	3	hyper	cg04870523	-0.12	0.99	GAP43
243	chr3:115231438:115231576	3	hyper	cg17445120	-0.14	0.99	GAP43
245	chr7:136555697:136556271	4	hyper	cg22426570	-0.28	0.95	CHRM2
245	chr7:136555697:136556271	4	hyper	cg19630629	-0.26	1	CHRM2
249	chr16:86703935:86704486	4	hyper	cg03084704	-0.19	0.2	FOXL1
249	chr16:86703935:86704486	4	hyper	cg02657828	-0.12	0.55	FOXL1
249	chr16:86703935:86704486	4	hyper	cg00461236	-0.13	0.66	FOXL1
249	chr16:86703935:86704486	4	hyper	cg27391627	-0.13	0.86	FOXL1
256	chr2:233740669:233741920	5	hyper	cg13759905	-0.1	0.28	SNORC
256	chr2:233740669:233741920	5	hyper	cg18572413	-0.11	0.88	SNORC
260	chr7:126698156:126698829	4	hyper	cg15908975	-0.21	0.98	GRM8
260	chr7:126698156:126698829	4	hyper	cg02090654	-0.25	0.99	GRM8
265	chr11:503807:504937	8	hyper	cg01704474	-0.16	0.53	RNH1
265	chr11:503807:504937	8	hyper	cg15661311	-0.18	0.55	RNH1
265	chr11:503807:504937	8	hyper	cg18732172	-0.2	0.78	RNH1
265	chr11:503807:504937	8	hyper	cg23687466	-0.15	0.85	RNH1
265	chr11:503807:504937	8	hyper	cg20813589	-0.17	0.91	RNH1
265	chr11:503807:504937	8	hyper	cg23927970	-0.15	0.98	RNH1
266	chr2:2569880:2570318	3	hypo	cg00618717	0.1	0.48	MYT1L
266	chr2:2569880:2570318	3	hypo	cg07362512	0.11	0.88	MYT1L
266	chr2:2569880:2570318	3	hypo	cg22683010	0.14	0.92	MYT1L
271	chr8:97169621:97170364	6	hyper	cg08381274	-0.17	0.76	GDF6
271	chr8:97169621:97170364	6	hyper	cg10131194	-0.13	0.88	GDF6
271	chr8:97169621:97170364	6	hyper	cg17999376	-0.19	0.94	GDF6
271	chr8:97169621:97170364	6	hyper	cg10689528	-0.18	0.94	GDF6
271	chr8:97169621:97170364	6	hyper	cg15277906	-0.16	0.96	GDF6
271	chr8:97169621:97170364	6	hyper	cg20800022	-0.17	0.99	GDF6
273	chr3:87842019:87842398	3	hyper	cg23039333	-0.15	0.88	HTR1F
273	chr3:87842019:87842398	3	hyper	cg00290892	-0.24	0.96	HTR1F
274	chr3:186505240:186505713	3	hypo	cg15906260	0.14	0.7	EIF4A2
277	chr10:131334690:131334866	3	hypo	cg09757049	0.17	0.25	MGMT
277	chr10:131334690:131334866	3	hypo	cg05611777	0.19	0.97	MGMT
277	chr10:131334690:131334866	3	hypo	cg11302655	0.14	0.98	MGMT
282	chr12:34551489:34552411	3	hypo	cg13945631	0.13	0.32	ALG10
282	chr12:34551489:34552411	3	hypo	cg21451653	0.13	0.6	ALG10
283	chr1:207596670:207597138	3	hyper	cg11953775	-0.16	0.16	CR2
283	chr1:207596670:207597138	3	hyper	cg23217575	-0.15	0.61	CR2
286	chr11:118122715:118123243	10	hypo	cg19069882	-0.12	0.17	MPZL3
290	chr5:178088836:178088953	3	hypo	cg16656939	0.12	0.36	CLK4
297	chr6:170471161:170471697	5	hypo	cg09655272	0.16	0.47	LOC154449
297	chr6:170471161:170471697	5	hypo	cg26292575	0.13	0.48	LOC154449
297	chr6:170471161:170471697	5	hypo	cg03667405	0.11	0.96	LOC154449
297	chr6:170471161:170471697	5	hypo	cg09623085	0.13	0.99	LOC154449
299	chr8:47156401:47156875	3	hypo	cg04735773	0.11	0.37	LINC00293
299	chr8:47156401:47156875	3	hypo	cg16697749	0.11	0.96	LINC00293
307	chr11:57945730:57947030	3	hyper	cg05360806	-0.1	0.2	OR9Q1
307	chr11:57945730:57947030	3	hyper	cg25967459	-0.16	0.93	OR9Q1
309	chr14:103021642:103022105	3	hyper	cg12046867	-0.13	0.44	MIR4309
309	chr14:103021642:103022105	3	hyper	cg23461800	-0.22	0.98	MIR4309
309	chr14:103021642:103022105	3	hyper	cg23071808	-0.21	0.98	MIR4309
311	chr11:66823587:66824650	11	hyper	cg03166566	-0.19	0.13	RHOD
311	chr11:66823587:66824650	11	hyper	cg13388983	-0.2	0.15	RHOD
311	chr11:66823587:66824650	11	hyper	cg21695485	-0.21	0.48	RHOD
311	chr11:66823587:66824650	11	hyper	cg03160508	-0.14	0.62	RHOD
311	chr11:66823587:66824650	11	hyper	cg27175128	-0.15	0.74	RHOD
311	chr11:66823587:66824650	11	hyper	cg12243133	-0.17	0.78	RHOD
311	chr11:66823587:66824650	11	hyper	cg14283328	-0.13	0.94	RHOD
313	chr11:6896603:6898245	3	hyper	cg04456892	-0.14	0.85	OR10A4
313	chr11:6896603:6898245	3	hyper	cg03898365	-0.12	0.86	OR10A4
315	chr7:39332739:39332884	3	hyper	cg22460204	-0.17	0.18	POU6F2
315	chr7:39332739:39332884	3	hyper	cg04106201	-0.12	0.81	POU6F2
316	chr2:168150203:168151051	5	hyper	cg12990337	-0.43	0.12	XIRP2
316	chr2:168150203:168151051	5	hyper	cg26275470	-0.32	0.39	XIRP2
316	chr2:168150203:168151051	5	hyper	cg11369761	-0.38	0.87	XIRP2
316	chr2:168150203:168151051	5	hyper	cg11991058	-0.29	0.89	XIRP2
320	chr1:152747472:152747562	3	hyper	cg26302157	-0.15	0.82	LCE1F
324	chr21:45876245:45877719	5	hypo	cg23921523	0.17	0.82	LRRC3
324	chr21:45876245:45877719	5	hypo	cg22139500	0.11	0.85	LRRC3
324	chr21:45876245:45877719	5	hypo	cg05923101	0.1	0.99	LRRC3
324	chr21:45876245:45877719	5	hypo	cg22599236	0.11	0.99	LRRC3
326	chr2:234776807:234777085	5	hyper	cg01078197	-0.12	0.81	MSL3P1
333	chr19:12406154:12406247	3	hyper	cg24362016	-0.1	0.81	ZNF44
336	chr19:1456157:1456337	3	hypo	cg21153658	0.13	0.96	APC2
336	chr19:1456157:1456337	3	hypo	cg27150178	0.12	0.96	APC2
341	chr15:92706068:92706140	3	hypo	cg26723698	0.14	0.75	SLCO3A1
341	chr15:92706068:92706140	3	hypo	cg25508605	0.16	0.99	SLCO3A1
348	chr1:8013974:8015485	7	hyper	cg11518359	-0.13	0.85	PARK7
348	chr1:8013974:8015485	7	hyper	cg02737782	-0.16	0.87	PARK7
348	chr1:8013974:8015485	7	hyper	cg04112961	-0.14	0.99	PARK7
361	chr22:18531028:18531591	6	hyper	cg25163076	-0.28	0.17	LINC01634
361	chr22:18531028:18531591	6	hyper	cg25257671	-0.23	0.75	LINC01634
361	chr22:18531028:18531591	6	hyper	cg08819022	-0.33	0.75	LINC01634
361	chr22:18531028:18531591	6	hyper	cg16074271	-0.1	0.77	LINC01634
361	chr22:18531028:18531591	6	hyper	cg06961233	-0.21	0.86	LINC01634
361	chr22:18531028:18531591	6	hyper	cg12775223	-0.12	0.99	LINC01634
365	chr6:139694265:139695356	7	hyper	cg16636271	-0.22	0.49	CITED2
365	chr6:139694265:139695356	7	hyper	cg02595474	-0.22	0.81	CITED2
365	chr6:139694265:139695356	7	hyper	cg05383565	-0.24	0.96	CITED2
365	chr6:139694265:139695356	7	hyper	cg11468000	-0.16	0.98	CITED2
366	chr15:45018591:45018905	3	hypo	cg26203328	-0.12	0.74	TRIM69
366	chr15:45018591:45018905	3	hypo	cg21954370	-0.16	0.75	TRIM69
366	chr15:45018591:45018905	3	hypo	cg15832822	-0.12	0.93	TRIM69
370	chr19:44763334:44764603	7	hyper	cg08662052	-0.22	0.4	ZNF235
370	chr19:44763334:44764603	7	hyper	cg15904523	-0.17	0.91	ZNF235
370	chr19:44763334:44764603	7	hyper	cg07894352	-0.18	0.96	ZNF235
370	chr19:44763334:44764603	7	hyper	cg14531862	-0.12	0.97	ZNF235
370	chr19:44763334:44764603	7	hyper	cg01278873	-0.19	0.98	ZNF235
374	chr19:1856726:1857442	4	hyper	cg04998634	-0.23	0.9	KLF16
374	chr19:1856726:1857442	4	hyper	cg05379634	-0.18	0.98	KLF16
380	chr17:35078334:35079061	5	hyper	cg21653132	-0.25	0.09	MRM1
380	chr17:35078334:35079061	5	hyper	cg27614319	-0.17	0.54	MRM1
380	chr17:35078334:35079061	5	hyper	cg23876285	-0.17	0.71	MRM1
380	chr17:35078334:35079061	5	hyper	cg21869956	-0.23	0.75	MRM1
380	chr17:35078334:35079061	5	hyper	cg20147819	-0.27	0.76	MRM1
383	chr8:141110260:141111080	4	hyper	cg22807877	-0.21	0.95	TRAPPC9
383	chr8:141110260:141111080	4	hyper	cg03803002	-0.14	0.96	TRAPPC9
383	chr8:141110260:141111080	4	hyper	cg08626916	-0.13	0.99	TRAPPC9
383	chr8:141110260:141111080	4	hyper	cg00155882	-0.17	1	TRAPPC9
385	chr1:24191740:24192033	3	hyper	cg05160751	-0.18	0.93	FUCA1
385	chr1:24191740:24192033	3	hyper	cg08896387	-0.13	0.94	FUCA1
385	chr1:24191740:24192033	3	hyper	cg16906859	-0.13	0.95	FUCA1
389	chr1:38219781:38220138	3	hyper	cg14523898	-0.1	0.78	EPHA10
389	chr1:38219781:38220138	3	hyper	cg12139725	-0.17	0.9	EPHA10
389	chr1:38219781:38220138	3	hyper	cg13851466	-0.14	0.96	EPHA10
391	chr6:156717406:156718546	6	hyper	cg00587301	-0.22	0.63	ARID1B
404	chr21:46875142:46875433	5	hyper	cg14903689	-0.11	0.25	COL18A1
404	chr21:46875142:46875433	5	hyper	cg07279557	-0.16	0.82	COL18A1
404	chr21:46875142:46875433	5	hyper	cg11029358	-0.15	0.89	COL18A1
404	chr21:46875142:46875433	5	hyper	cg02124724	-0.11	0.99	COL18A1
410	chr19:1302619:1302808	3	hyper	cg26019584	-0.14	0.87	EFNA2
422	chr5:1243714:1245902	10	hyper	cg09075844	-0.11	0.49	SLC6A18
422	chr5:1243714:1245902	10	hyper	cg17277001	-0.14	0.71	SLC6A18
422	chr5:1243714:1245902	10	hyper	cg24115232	-0.15	0.74	SLC6A18
422	chr5:1243714:1245902	10	hyper	cg14688430	-0.12	0.97	SLC6A18
422	chr5:1243714:1245902	10	hyper	cg10333311	-0.13	0.98	SLC6A18
423	chr7:49709857:49710144	3	hyper	cg09609598	-0.1	0.74	VWC2
423	chr7:49709857:49710144	3	hyper	cg03514933	-0.12	0.92	VWC2
425	chr1:158258802:158259926	4	hyper	cg07548313	-0.12	0.12	CD1C
425	chr1:158258802:158259926	4	hyper	cg22610434	-0.18	0.71	CD1C
425	chr1:158258802:158259926	4	hyper	cg27534912	-0.14	0.71	CD1C
425	chr1:158258802:158259926	4	hyper	cg16993682	-0.15	0.86	CD1C
427	chr15:100889683:100889719	3	hypo	cg01361068	0.11	0.91	SPATA41
428	chr3:54157353:54157900	7	hyper	cg17563235	-0.18	0.91	CACNA2D3
428	chr3:54157353:54157900	7	hyper	cg23537887	-0.19	0.92	CACNA2D3
428	chr3:54157353:54157900	7	hyper	cg16660661	-0.11	0.96	CACNA2D3
428	chr3:54157353:54157900	7	hyper	cg15603311	-0.11	0.99	CACNA2D3
428	chr3:54157353:54157900	7	hyper	cg01559726	-0.14	0.99	CACNA2D3
431	chr17:27048708:27049137	3	hypo	cg15036326	0.13	0.24	RPL23A
431	chr17:27048708:27049137	3	hypo	cg17408380	0.11	0.84	RPL23A
433	chr11:134605083:134605862	3	hypo	cg25638978	0.14	0.97	LOC283177
435	chr5:137474700:137475532	9	hyper	cg13707560	-0.17	0.35	NME5
435	chr5:137474700:137475532	9	hyper	cg09047573	-0.21	0.41	NME5
435	chr5:137474700:137475532	9	hyper	cg17954695	-0.13	0.42	BRD8
435	chr5:137474700:137475532	9	hyper	cg25507001	-0.22	0.92	NME5
435	chr5:137474700:137475532	9	hyper	cg25582283	-0.22	0.96	NME5
435	chr5:137474700:137475532	9	hyper	cg16354091	-0.24	0.96	NME5
435	chr5:137474700:137475532	9	hyper	cg04233770	-0.21	0.99	NME5
435	chr5:137474700:137475532	9	hyper	cg22656956	-0.16	0.99	NME5
436	chr6:27640255:27640341	3	hyper	cg19727175	-0.17	0.86	LINC01012
436	chr6:27640255:27640341	3	hyper	cg12185399	-0.13	0.98	LINC01012
436	chr6:27640255:27640341	3	hyper	cg26958806	-0.18	0.98	LINC01012
438	chr2:444504:445430	6	hypo	cg17362001	0.12	0.7	ALKAL2
438	chr2:444504:445430	6	hypo	cg14499933	0.11	0.94	ALKAL2
439	chr8:144639478:144640755	11	hyper	cg20387272	-0.11	0.83	GSDMD
439	chr8:144639478:144640755	11	hyper	cg18145080	-0.13	0.86	GSDMD
439	chr8:144639478:144640755	11	hyper	cg26711732	-0.13	0.93	GSDMD
439	chr8:144639478:144640755	11	hyper	cg23101464	-0.12	0.94	GSDMD
439	chr8:144639478:144640755	11	hyper	cg16563151	-0.12	0.95	GSDMD
445	chr17:31860758:31861540	3	hypo	cg07428782	0.12	0.96	ASIC2
449	chr10:133879763:133880615	4	hypo	cg11185335	0.12	0.38	JAKMIP3
449	chr10:133879763:133880615	4	hypo	cg15922270	0.13	0.96	JAKMIP3
449	chr10:133879763:133880615	4	hypo	cg20296404	0.23	0.99	JAKMIP3
457	chr19:49314192:49314475	3	hyper	cg23441208	-0.1	0.99	BCAT2
458	chr19:38343327:38344455	3	hypo	cg20624953	0.1	0.27	LOC100631378
458	chr19:38343327:38344455	3	hypo	cg05606331	0.1	0.28	LOC100631378
458	chr19:38343327:38344455	3	hypo	cg18225914	0.12	0.31	LOC100631378
459	chr17:21934776:21935133	4	hypo	cg13145670	0.12	0.22	FLJ36000
472	chr3:196730265:196730609	4	hyper	cg09681814	-0.16	0.7	MELTF
473	chr6:27470541:27471350	5	hyper	cg09482421	-0.13	0.72	ZNF184
473	chr6:27470541:27471350	5	hyper	cg23897613	-0.27	0.99	ZNF184
473	chr6:27470541:27471350	5	hyper	cg19241872	-0.14	1	ZNF184
473	chr6:27470541:27471350	5	hyper	cg22496996	-0.22	1	ZNF184
489	chr5:140105089:140106029	11	hyper	cg08777304	-0.35	0.67	VTRNA1-3
489	chr5:140105089:140106029	11	hyper	cg07379832	-0.18	0.83	VTRNA1-3
489	chr5:140105089:140106029	11	hyper	cg02529723	-0.36	0.88	VTRNA1-3
489	chr5:140105089:140106029	11	hyper	cg19065177	-0.23	0.92	VTRNA1-3
489	chr5:140105089:140106029	11	hyper	cg07741016	-0.21	0.92	VTRNA1-3
489	chr5:140105089:140106029	11	hyper	cg02053188	-0.1	0.98	VTRNA1-3
489	chr5:140105089:140106029	11	hyper	cg01063759	-0.23	0.99	VTRNA1-3
490	chr2:2875763:2876182	3	hypo	cg04521724	0.11	0.31	EIPR1
491	chr6:170500876:170500967	3	hypo	cg23066587	0.1	0.99	LOC154449
491	chr6:170500876:170500967	3	hypo	cg13214005	0.15	0.99	LOC154449
492	chr7:709960:710833	5	hypo	cg14362192	0.15	0.93	PRKAR1B
492	chr7:709960:710833	5	hypo	cg03775437	0.15	0.99	PRKAR1B
492	chr7:709960:710833	5	hypo	cg18527197	0.18	1	PRKAR1B
492	chr7:709960:710833	5	hypo	cg04214629	0.13	1	PRKAR1B
500	chr7:157340390:157340554	3	hypo	cg02637474	0.13	0.32	PTPRN2
500	chr7:157340390:157340554	3	hypo	cg05482502	0.12	0.76	PTPRN2
500	chr7:157340390:157340554	3	hypo	cg23631556	0.12	0.97	PTPRN2
506	chr5:178322737:178323492	7	hyper	cg12353428	-0.11	0.47	ZFP2
506	chr5:178322737:178323492	7	hyper	cg06599677	-0.23	0.47	ZFP2
506	chr5:178322737:178323492	7	hyper	cg09339527	-0.14	0.93	ZFP2
506	chr5:178322737:178323492	7	hyper	cg02064237	-0.13	0.97	ZFP2
506	chr5:178322737:178323492	7	hyper	cg27654142	-0.2	0.99	ZFP2
506	chr5:178322737:178323492	7	hyper	cg08270223	-0.11	0.99	ZFP2
507	chr10:1654236:1654421	3	hypo	cg05506270	0.13	0.97	ADARB2
508	chr8:124284176:124285055	5	hyper	cg23824183	-0.1	0.43	ZHX1-C8orf76
508	chr8:124284176:124285055	5	hyper	cg10451262	-0.17	0.52	ZHX1-C8orf76
508	chr8:124284176:124285055	5	hyper	cg00078299	-0.16	0.96	ZHX1-C8orf76
508	chr8:124284176:124285055	5	hyper	cg20987431	-0.13	0.99	ZHX1-C8orf76
514	chr7:157636458:157638869	9	hypo	cg21341435	0.12	0.62	PTPRN2
514	chr7:157636458:157638869	9	hypo	cg02369113	0.11	0.84	PTPRN2
523	chr1:209759145:209759344	3	hyper	cg14034757	-0.15	0.99	CAMK1G
525	chr14:77041210:77041277	3	hyper	cg14200631	-0.18	0.39	ESRRB
525	chr14:77041210:77041277	3	hyper	cg26257676	-0.16	0.54	ESRRB
525	chr14:77041210:77041277	3	hyper	cg17009813	-0.21	0.94	ESRRB
529	chr10:118607718:118610187	14	hyper	cg10338124	-0.17	0.83	HSPA12A
529	chr10:118607718:118610187	14	hyper	cg02909379	-0.2	0.84	HSPA12A
529	chr10:118607718:118610187	14	hyper	cg01035689	-0.27	0.9	HSPA12A
529	chr10:118607718:118610187	14	hyper	cg17677490	-0.15	0.92	HSPA12A
529	chr10:118607718:118610187	14	hyper	cg03871675	-0.15	0.96	HSPA12A
529	chr10:118607718:118610187	14	hyper	cg15461105	-0.27	0.97	HSPA12A
529	chr10:118607718:118610187	14	hyper	cg09763162	-0.18	0.98	HSPA12A
529	chr10:118607718:118610187	14	hyper	cg10654496	-0.17	0.99	HSPA12A
532	chr3:158786187:158786963	4	hyper	cg09784347	-0.14	0.99	IQCJ-SCHIP1
540	chr1:152798912:152799942	3	hyper	cg07330196	-0.11	0.52	LCE1A
542	chr1:152730027:152731117	6	hyper	cg11950860	-0.15	0.55	KPRP
542	chr1:152730027:152731117	6	hyper	cg26939283	-0.13	0.76	KPRP
542	chr1:152730027:152731117	6	hyper	cg00242098	-0.1	0.77	KPRP
542	chr1:152730027:152731117	6	hyper	cg10194573	-0.14	0.88	KPRP
544	chr10:28970534:28971331	3	hyper	cg05046589	-0.13	0.67	BAMBI
547	chr1:151137274:151137376	3	hyper	cg11928198	-0.1	0.53	TNFAIP8L2-SCNM1
556	chr10:50339928:50340173	4	hypo	cg12872560	0.11	0.6	FAM170B-AS1
556	chr10:50339928:50340173	4	hypo	cg26930408	0.12	0.98	FAM170B-AS1
559	chr18:21018217:21018724	3	hyper	cg17249268	-0.13	0.44	TMEM241
559	chr18:21018217:21018724	3	hyper	cg25436157	-0.11	0.53	TMEM241
561	chr1:152813850:152816168	8	hyper	cg08101739	-0.17	0.19	LCE6A
561	chr1:152813850:152816168	8	hyper	cg00998782	-0.16	0.75	LCE6A
561	chr1:152813850:152816168	8	hyper	cg22124859	-0.2	0.81	LCE6A
562	chr7:158279694:158279891	4	hypo	cg10919624	0.14	0.98	PTPRN2
562	chr7:158279694:158279891	4	hypo	cg01224451	0.13	0.98	PTPRN2
564	chr7:4652671:4652842	4	hyper	cg26802256	-0.29	0.77	FOXK1
564	chr7:4652671:4652842	4	hyper	cg11884030	-0.3	0.91	FOXK1
564	chr7:4652671:4652842	4	hyper	cg16714154	-0.27	0.95	FOXK1
564	chr7:4652671:4652842	4	hyper	cg02820836	-0.28	0.99	FOXK1
573	chr10:1531034:1531529	5	hypo	cg07660114	0.1	0.57	ADARB2
580	chr1:216896852:216897293	6	hyper	cg22007666	-0.39	0.12	ESRRG
580	chr1:216896852:216897293	6	hyper	cg24700959	-0.39	0.14	ESRRG
580	chr1:216896852:216897293	6	hyper	cg00964103	-0.35	0.3	ESRRG
580	chr1:216896852:216897293	6	hyper	cg23963317	-0.34	0.4	ESRRG
580	chr1:216896852:216897293	6	hyper	cg10108237	-0.36	0.8	ESRRG
582	chr2:983306:983636	4	hypo	cg25481636	0.1	0.74	SNTG2
582	chr2:983306:983636	4	hypo	cg18330370	0.1	0.85	SNTG2
582	chr2:983306:983636	4	hypo	cg13134763	0.13	0.99	SNTG2
584	chr11:5248218:5248566	3	hyper	cg18764164	-0.16	0.71	HBB
588	chr1:154539523:154540904	10	hyper	cg21052164	-0.17	0.35	CHRNB2
588	chr1:154539523:154540904	10	hyper	cg12654064	-0.16	0.53	CHRNB2
588	chr1:154539523:154540904	10	hyper	cg05746024	-0.19	0.8	CHRNB2
588	chr1:154539523:154540904	10	hyper	cg02293668	-0.21	0.88	CHRNB2
588	chr1:154539523:154540904	10	hyper	cg19312536	-0.14	0.9	CHRNB2
588	chr1:154539523:154540904	10	hyper	cg25730356	-0.13	0.94	CHRNB2
588	chr1:154539523:154540904	10	hyper	cg00818872	-0.15	0.95	CHRNB2
590	chr12:1929265:1929588	4	hyper	cg21746969	-0.22	0.84	CACNA2D4
590	chr12:1929265:1929588	4	hyper	cg23331653	-0.21	0.89	CACNA2D4
590	chr12:1929265:1929588	4	hyper	cg25629418	-0.15	0.95	CACNA2D4
590	chr12:1929265:1929588	4	hyper	cg26738614	-0.22	0.99	CACNA2D4
591	chr8:23710946:23712762	6	hyper	cg20272884	-0.17	0.46	STC1
591	chr8:23710946:23712762	6	hyper	cg00013451	-0.24	0.92	STC1
591	chr8:23710946:23712762	6	hyper	cg25195334	-0.2	0.94	STC1
591	chr8:23710946:23712762	6	hyper	cg00410898	-0.21	0.95	STC1
591	chr8:23710946:23712762	6	hyper	cg07774884	-0.18	0.98	STC1
591	chr8:23710946:23712762	6	hyper	cg04645534	-0.16	0.99	STC1
592	chr11:442380:442955	3	hyper	cg18889092	-0.17	0.37	ANO9
594	chr1:84326185:84327426	12	hypo	cg19602485	-0.12	0.55	MIR548AP
595	chr6:46713411:46714021	3	hyper	cg15858970	-0.16	0.48	ANKRD66
596	chr10:124896129:124897153	5	hyper	cg04670666	-0.18	0.68	HMX3
596	chr10:124896129:124897153	5	hyper	cg01635405	-0.23	0.81	HMX3
596	chr10:124896129:124897153	5	hyper	cg18402615	-0.18	0.82	HMX3
596	chr10:124896129:124897153	5	hyper	cg03453917	-0.21	0.85	HMX3
596	chr10:124896129:124897153	5	hyper	cg07819944	-0.26	0.99	HMX3
598	chr7:126889015:126890512	4	hyper	cg02409125	-0.16	0.46	GRM8
598	chr7:126889015:126890512	4	hyper	cg15254881	-0.19	0.83	GRM8
598	chr7:126889015:126890512	4	hyper	cg09066361	-0.15	0.87	GRM8
599	chr7:126882944:126885001	5	hyper	cg02946850	-0.17	0.14	GRM8
599	chr7:126882944:126885001	5	hyper	cg09868882	-0.21	0.31	GRM8
599	chr7:126882944:126885001	5	hyper	cg09971309	-0.1	0.89	GRM8
599	chr7:126882944:126885001	5	hyper	cg05065846	-0.11	0.91	GRM8
602	chr1:152778580:152779584	3	hyper	cg07796016	-0.13	0.59	LCE1C
602	chr1:152778580:152779584	3	hyper	cg08895932	-0.11	0.99	LCE1C
606	chr1:202182603:202183605	7	hyper	cg04131431	-0.12	0.22	LGR6
606	chr1:202182603:202183605	7	hyper	cg03985801	-0.11	0.3	LGR6
606	chr1:202182603:202183605	7	hyper	cg17830682	-0.12	0.67	LGR6
607	chr10:100995305:100995640	3	hyper	cg10441934	-0.19	0.38	HPSE2
607	chr10:100995305:100995640	3	hyper	cg13343639	-0.18	0.69	HPSE2
607	chr10:100995305:100995640	3	hyper	cg20552296	-0.22	0.85	HPSE2
612	chr19:54187209:54190235	9	hypo	cg17109533	0.14	0.09	MIR515-1
612	chr19:54187209:54190235	9	hypo	cg27547695	0.24	0.53	MIR515-1
612	chr19:54187209:54190235	9	hypo	cg03799024	0.12	0.56	MIR515-1
612	chr19:54187209:54190235	9	hypo	cg12247976	0.12	0.73	MIR515-1
612	chr19:54187209:54190235	9	hypo	cg09796029	0.2	0.74	MIR519C
612	chr19:54187209:54190235	9	hypo	cg11835050	0.12	0.93	MIR515-1
612	chr19:54187209:54190235	9	hypo	cg06620200	0.22	0.96	MIR519C
612	chr19:54187209:54190235	9	hypo	cg07071144	0.13	0.99	MIR519C
613	chr20:30777558:30778039	3	hyper	cg06686029	-0.12	0.86	TSPY26P
613	chr20:30777558:30778039	3	hyper	cg22329555	-0.13	0.97	TSPY26P
613	chr20:30777558:30778039	3	hyper	cg07071389	-0.16	1	TSPY26P
616	chr2:49381495:49382401	4	hyper	cg19927457	-0.11	0.24	FSHR
616	chr2:49381495:49382401	4	hyper	cg20613889	-0.14	0.55	FSHR
616	chr2:49381495:49382401	4	hyper	cg12353175	-0.12	0.61	FSHR
618	chr1:2000462:2000679	3	hypo	cg22332100	0.14	0.85	PRKCZ
619	chr8:23605543:23605601	3	hyper	cg15908152	-0.12	0.95	NKX2-6
619	chr8:23605543:23605601	3	hyper	cg02372145	-0.13	0.99	NKX2-6
619	chr8:23605543:23605601	3	hyper	cg03324961	-0.15	0.99	NKX2-6
620	chr4:670694:671851	6	hyper	cg21254883	-0.1	0.99	MYL5
621	chr11:41481358:41481655	5	hyper	cg24638253	-0.22	0.88	LRRC4C
621	chr11:41481358:41481655	5	hyper	cg03681834	-0.15	0.96	LRRC4C
621	chr11:41481358:41481655	5	hyper	cg08072402	-0.23	0.98	LRRC4C
621	chr11:41481358:41481655	5	hyper	cg11382417	-0.13	0.99	LRRC4C
621	chr11:41481358:41481655	5	hyper	cg15681577	-0.21	0.99	LRRC4C
623	chr17:750241:750379	3	hyper	cg19987768	-0.25	0.48	NXN
623	chr17:750241:750379	3	hyper	cg10805039	-0.3	0.62	NXN
623	chr17:750241:750379	3	hyper	cg23241448	-0.25	0.99	NXN
626	chr16:3156381:3156779	3	hyper	cg09132500	-0.11	0.78	ZNF205-AS1
629	chr10:14575319:14575436	3	hypo	cg06218787	0.14	0.85	FAM107B
629	chr10:14575319:14575436	3	hypo	cg08206657	0.17	0.96	FAM107B
629	chr10:14575319:14575436	3	hypo	cg04426977	0.12	0.97	FAM107B
635	chr9:78506874:78507533	3	hyper	cg13670316	-0.31	0.42	PCSK5
635	chr9:78506874:78507533	3	hyper	cg21362478	-0.35	0.7	PCSK5
637	chr3:167293056:167293814	3	hyper	cg14643415	-0.23	0.66	WDR49
637	chr3:167293056:167293814	3	hyper	cg18142906	-0.17	0.78	WDR49
637	chr3:167293056:167293814	3	hyper	cg17178922	-0.16	0.99	WDR49
639	chr1:152783137:152785473	6	hyper	cg21434954	-0.12	0.67	LCE1B
639	chr1:152783137:152785473	6	hyper	cg08878744	-0.2	0.78	LCE1B
639	chr1:152783137:152785473	6	hyper	cg19250709	-0.15	0.83	LCE1B
639	chr1:152783137:152785473	6	hyper	cg03881934	-0.12	0.89	LCE1B
639	chr1:152783137:152785473	6	hyper	cg07090653	-0.13	0.92	LCE1B
639	chr1:152783137:152785473	6	hyper	cg12449852	-0.18	0.95	LCE1B
642	chr6:163746113:163746175	3	hypo	cg14529406	0.1	0.76	PACRG-AS1
644	chr10:1383257:1384058	4	hypo	cg05230927	0.13	0.7	ADARB2
650	chr1:158300733:158301451	3	hyper	cg15952487	-0.21	0.26	CD1B
650	chr1:158300733:158301451	3	hyper	cg04574507	-0.2	0.46	CD1B
650	chr1:158300733:158301451	3	hyper	cg02478603	-0.2	0.74	CD1B
654	chr17:77813221:77815166	8	hypo	cg04398978	0.13	0.67	CBX4
657	chr11:69451115:69451645	3	hypo	cg09177106	0.16	0.67	CCND1
657	chr11:69451115:69451645	3	hypo	cg15114474	0.11	0.92	CCND1
657	chr11:69451115:69451645	3	hypo	cg17976121	0.14	0.99	CCND1
660	chr6:12957651:12958080	5	hyper	cg09949366	-0.17	0.89	PHACTR1
660	chr6:12957651:12958080	5	hyper	cg22370057	-0.18	0.91	PHACTR1
660	chr6:12957651:12958080	5	hyper	cg19458485	-0.14	0.95	PHACTR1
660	chr6:12957651:12958080	5	hyper	cg08051310	-0.2	0.96	PHACTR1
660	chr6:12957651:12958080	5	hyper	cg09400316	-0.23	0.99	PHACTR1
661	chr6:72926121:72926485	3	hyper	cg10739386	-0.19	0.47	RIMS1
661	chr6:72926121:72926485	3	hyper	cg25737224	-0.21	0.5	RIMS1
662	chr6:50679857:50681114	5	hyper	cg17489695	-0.15	0.19	TFAP2D
662	chr6:50679857:50681114	5	hyper	cg15435730	-0.17	0.92	TFAP2D
663	chr8:99952591:99953022	3	hyper	cg15830431	-0.1	0.67	STK3
663	chr8:99952591:99953022	3	hyper	cg12194701	-0.13	0.92	STK3
670	chr18:74090695:74091787	6	hypo	cg06807726	0.14	0.46	ZNF516
670	chr18:74090695:74091787	6	hypo	cg03862651	0.16	0.92	ZNF516
670	chr18:74090695:74091787	6	hypo	cg24139931	0.11	0.96	ZNF516
670	chr18:74090695:74091787	6	hypo	cg07040396	0.15	0.97	ZNF516
670	chr18:74090695:74091787	6	hypo	cg04834825	0.13	0.99	ZNF516
679	chr19:54168850:54169175	3	hypo	cg10360420	0.22	0.32	MIR512-2
679	chr19:54168850:54169175	3	hypo	cg11978784	0.24	0.5	MIR512-2
679	chr19:54168850:54169175	3	hypo	cg05237332	0.16	0.82	MIR512-2
681	chr12:8716899:8717487	4	hyper	cg15737177	-0.27	0.3	CLEC4E
681	chr12:8716899:8717487	4	hyper	cg11932091	-0.14	0.47	CLEC4E
681	chr12:8716899:8717487	4	hyper	cg14108567	-0.31	0.64	CLEC4E
683	chr1:47998637:47999856	7	hyper	cg02486904	-0.12	0.79	FOXD2
683	chr1:47998637:47999856	7	hyper	cg10622911	-0.11	0.8	FOXD2
683	chr1:47998637:47999856	7	hyper	cg22524657	-0.19	0.92	FOXD2
683	chr1:47998637:47999856	7	hyper	cg11856897	-0.12	0.93	FOXD2
683	chr1:47998637:47999856	7	hyper	cg01693598	-0.17	0.94	FOXD2
683	chr1:47998637:47999856	7	hyper	cg20907051	-0.11	0.99	FOXD2
684	chr19:53540845:53541287	4	hypo	cg07962338	-0.1	0.96	ERVV-2
689	chr3:159755869:159757679	8	hyper	cg22500555	-0.21	0.13	IL12A
689	chr3:159755869:159757679	8	hyper	cg22878441	-0.28	0.71	IL12A
689	chr3:159755869:159757679	8	hyper	cg17094985	-0.24	0.73	IL12A
689	chr3:159755869:159757679	8	hyper	cg15998779	-0.2	0.75	IL12A
689	chr3:159755869:159757679	8	hyper	cg26772854	-0.27	0.94	IL12A
689	chr3:159755869:159757679	8	hyper	cg04322363	-0.16	0.96	IL12A
690	chr17:36575254:36575655	3	hyper	cg04817238	-0.16	0.4	ARHGAP23
690	chr17:36575254:36575655	3	hyper	cg05322217	-0.28	0.99	ARHGAP23
690	chr17:36575254:36575655	3	hyper	cg02232273	-0.15	0.99	ARHGAP23
693	chr10:1234979:1236072	4	hypo	cg00525288	0.12	0.97	ADARB2
697	chr5:508185:508834	3	hypo	cg21271026	0.13	0.79	SLC9A3
700	chr7:20833088:20834411	8	hyper	cg02986266	-0.38	0.45	SP8
700	chr7:20833088:20834411	8	hyper	cg02817030	-0.4	0.46	SP8
700	chr7:20833088:20834411	8	hyper	cg25653223	-0.28	0.47	SP8
700	chr7:20833088:20834411	8	hyper	cg24954668	-0.32	0.61	SP8
700	chr7:20833088:20834411	8	hyper	cg14021133	-0.22	0.65	SP8
700	chr7:20833088:20834411	8	hyper	cg04607865	-0.38	0.95	SP8
700	chr7:20833088:20834411	8	hyper	cg13084731	-0.37	0.98	SP8
700	chr7:20833088:20834411	8	hyper	cg06198892	-0.34	0.99	SP8
702	chr5:140182627:140182956	3	hyper	cg21915910	-0.15	0.98	PCDHA1
707	chr12:132891553:132891957	3	hyper	cg03961332	-0.12	0.93	GALNT9
708	chr6:75913786:75916445	19	hyper	cg04504006	-0.13	0.34	COL12A1
708	chr6:75913786:75916445	19	hyper	cg08009622	-0.22	0.37	COL12A1
708	chr6:75913786:75916445	19	hyper	cg07004443	-0.12	0.71	COL12A1
708	chr6:75913786:75916445	19	hyper	cg10470588	-0.16	0.79	COL12A1
708	chr6:75913786:75916445	19	hyper	cg27567401	-0.15	0.81	COL12A1
708	chr6:75913786:75916445	19	hyper	cg26870584	-0.13	0.83	COL12A1
708	chr6:75913786:75916445	19	hyper	cg24897255	-0.11	0.85	COL12A1
708	chr6:75913786:75916445	19	hyper	cg14375912	-0.17	0.91	COL12A1
708	chr6:75913786:75916445	19	hyper	cg20129242	-0.18	0.94	COL12A1
708	chr6:75913786:75916445	19	hyper	cg12801474	-0.13	0.95	COL12A1
708	chr6:75913786:75916445	19	hyper	cg18473652	-0.15	0.96	COL12A1
708	chr6:75913786:75916445	19	hyper	cg10364041	-0.13	0.98	COL12A1
708	chr6:75913786:75916445	19	hyper	cg05587282	-0.17	0.99	COL12A1
708	chr6:75913786:75916445	19	hyper	cg26780404	-0.17	0.99	COL12A1
708	chr6:75913786:75916445	19	hyper	cg04074140	-0.18	0.99	COL12A1
708	chr6:75913786:75916445	19	hyper	cg03569645	-0.14	0.99	COL12A1
708	chr6:75913786:75916445	19	hyper	cg19132213	-0.15	0.99	COL12A1
709	chr2:241400774:241402786	6	hypo	cg01533409	0.1	0.99	GPC1
710	chr3:108475765:108476878	6	hyper	cg16027147	-0.16	0.13	RETNLB
710	chr3:108475765:108476878	6	hyper	cg14659547	-0.13	0.47	RETNLB
710	chr3:108475765:108476878	6	hyper	cg20441894	-0.17	0.73	RETNLB
710	chr3:108475765:108476878	6	hyper	cg05163071	-0.17	0.94	RETNLB
710	chr3:108475765:108476878	6	hyper	cg00003965	-0.11	0.97	RETNLB
712	chr17:1366091:1366221	3	hyper	cg05981034	-0.21	0.69	MYO1C
713	chr3:133191270:133191407	3	hyper	cg15486454	-0.1	0.99	BFSP2
714	chr12:57940139:57940684	3	hyper	cg00750518	-0.14	0.95	DCTN2
716	chr8:6796176:6796902	3	hypo	cg19401149	0.14	0.46	DEFA4
716	chr8:6796176:6796902	3	hypo	cg19304352	0.12	0.47	DEFA4
719	chr10:131217836:131218009	3	hypo	cg07175255	0.2	0.73	MGMT
720	chr17:33289325:33289944	4	hyper	cg06580033	-0.18	0.47	ZNF830
727	chr1:110035670:110036417	4	hypo	cg09372525	-0.11	0.48	ATXN7L2
728	chr7:155896389:155897808	6	hypo	cg12340343	0.1	0.48	SHH
728	chr7:155896389:155897808	6	hypo	cg24838949	0.1	0.59	SHH
728	chr7:155896389:155897808	6	hypo	cg02343235	0.15	0.97	SHH
729	chr19:35329641:35330243	5	hypo	cg11701869	0.13	0.96	LINC01801
730	chr20:50310568:50310587	3	hypo	cg07696884	0.1	0.96	ATP9A
730	chr20:50310568:50310587	3	hypo	cg00977408	0.12	0.99	ATP9A
732	chr7:127808512:127809009	4	hyper	cg01337813	-0.11	0.27	MIR129-1
732	chr7:127808512:127809009	4	hyper	cg02383785	-0.14	0.44	MIR129-1
732	chr7:127808512:127809009	4	hyper	cg23152641	-0.21	0.92	MIR129-1
732	chr7:127808512:127809009	4	hyper	cg17200920	-0.16	0.97	MIR129-1
733	chr16:31711160:31712420	9	hyper	cg15119375	-0.26	0.89	CLUHP3
733	chr16:31711160:31712420	9	hyper	cg16585380	-0.34	0.93	CLUHP3
733	chr16:31711160:31712420	9	hyper	cg09713758	0.21	0.93	CLUHP3
733	chr16:31711160:31712420	9	hyper	cg09084370	-0.3	0.99	CLUHP3
735	chr20:10652722:10653164	3	hypo	cg08402873	-0.11	0.99	JAG1
737	chr1:2022951:2023258	3	hypo	cg16735509	0.1	0.63	PRKCZ
737	chr1:2022951:2023258	3	hypo	cg08659047	0.19	0.81	PRKCZ
740	chr1:228558987:228559321	5	hyper	cg25002294	-0.11	0.61	OBSCN
740	chr1:228558987:228559321	5	hyper	cg03224650	-0.11	1	OBSCN
741	chr7:1392573:1392700	3	hyper	cg20167679	-0.16	0.48	MICALL2
741	chr7:1392573:1392700	3	hyper	cg25805770	-0.1	0.8	MICALL2
744	chr7:155170624:155170868	3	hyper	cg12903911	-0.14	0.32	INSIG1
744	chr7:155170624:155170868	3	hyper	cg12118798	-0.2	0.92	INSIG1
744	chr7:155170624:155170868	3	hyper	cg16307674	-0.21	0.98	INSIG1
746	chr19:49535079:49535657	4	hypo	cg22360284	0.15	0.7	CGB2
746	chr19:49535079:49535657	4	hypo	cg00529810	0.1	0.92	CGB2
747	chr6:157008264:157009149	6	hyper	cg21827153	-0.11	0.98	ARID1B
748	chr18:76766250:76766747	3	hyper	cg22345519	-0.11	0.62	SALL3
748	chr18:76766250:76766747	3	hyper	cg06406536	-0.12	0.7	SALL3
752	chr2:40678618:40678760	3	hyper	cg12742937	-0.12	0.7	SLC8A1
752	chr2:40678618:40678760	3	hyper	cg12748607	-0.12	0.84	SLC8A1
752	chr2:40678618:40678760	3	hyper	cg20227806	-0.13	0.97	SLC8A1
753	chr2:38300537:38300707	3	hyper	cg00565882	-0.12	0.19	CYP1B1
754	chr3:97982397:97983540	4	hyper	cg05232914	-0.15	0.61	OR5H6
757	chr14:76445988:76446681	5	hyper	cg02057912	-0.14	0.75	TGFB3
757	chr14:76445988:76446681	5	hyper	cg13121428	-0.1	0.83	TGFB3
757	chr14:76445988:76446681	5	hyper	cg06958766	-0.13	0.97	TGFB3
757	chr14:76445988:76446681	5	hyper	cg24696715	-0.1	0.98	TGFB3
758	chr19:54204403:54204773	4	hypo	cg15993786	0.18	0.19	MIR520B
758	chr19:54204403:54204773	4	hypo	cg19606290	0.17	0.47	MIR520B
758	chr19:54204403:54204773	4	hypo	cg17857791	0.16	0.61	MIR520B
758	chr19:54204403:54204773	4	hypo	cg11251554	0.13	0.74	MIR520B
759	chr8:39171620:39172120	9	hyper	cg19512903	-0.16	0.47	ADAM5
759	chr8:39171620:39172120	9	hyper	cg10327428	-0.27	0.66	ADAM5
759	chr8:39171620:39172120	9	hyper	cg11199639	-0.21	0.83	ADAM5
759	chr8:39171620:39172120	9	hyper	cg11583762	-0.27	0.85	ADAM5
759	chr8:39171620:39172120	9	hyper	cg14742937	-0.3	0.95	ADAM5
759	chr8:39171620:39172120	9	hyper	cg03000503	-0.12	0.97	ADAM5
759	chr8:39171620:39172120	9	hyper	cg07387286	-0.22	0.97	ADAM5
759	chr8:39171620:39172120	9	hyper	cg19659741	-0.26	0.98	ADAM5
761	chr11:4664117:4665165	4	hyper	cg06735218	-0.12	0.47	OR51E1
761	chr11:4664117:4665165	4	hyper	cg27183113	-0.1	0.89	OR51E1
762	chr10:131477613:131477739	3	hypo	cg27275103	0.15	0.38	MGMT
762	chr10:131477613:131477739	3	hypo	cg03639152	0.14	0.86	MGMT
762	chr10:131477613:131477739	3	hypo	cg06874216	0.15	0.97	MGMT
763	chr9:79630987:79632225	6	hyper	cg14627348	-0.18	0.62	FOXB2
763	chr9:79630987:79632225	6	hyper	cg14579864	-0.32	0.8	FOXB2
763	chr9:79630987:79632225	6	hyper	cg10422777	-0.2	0.81	FOXB2
763	chr9:79630987:79632225	6	hyper	cg04181546	-0.2	0.85	FOXB2
763	chr9:79630987:79632225	6	hyper	cg13713830	-0.23	0.89	FOXB2
763	chr9:79630987:79632225	6	hyper	cg13455410	-0.31	0.99	FOXB2
768	chr6:170473165:170474577	4	hypo	cg02426072	0.1	0.79	LOC154449
768	chr6:170473165:170474577	4	hypo	cg04226823	0.11	0.81	LOC154449
773	chr19:56249291:56249891	3	hypo	cg08475088	0.14	0.84	NLRP9
774	chr7:1572252:1572571	3	hypo	cg04358131	0.11	0.99	MAFK
775	chr10:78943401:78943634	3	hyper	cg07464125	-0.12	0.45	KCNMA1
777	chr13:71498322:71498639	4	hyper	cg17308852	-0.29	0.14	LINC00348
777	chr13:71498322:71498639	4	hyper	cg05362424	-0.21	0.39	LINC00348
777	chr13:71498322:71498639	4	hyper	cg14008143	-0.24	0.68	LINC00348
778	chr10:118434451:118434728	3	hypo	cg09269454	0.13	0.96	HSPA12A
778	chr10:118434451:118434728	3	hypo	cg18098806	0.1	0.97	HSPA12A
778	chr10:118434451:118434728	3	hypo	cg18300285	0.11	1	HSPA12A
781	chr19:1079617:1080697	4	hypo	cg12977334	0.11	0.99	ARHGAP45
784	chr6:100909121:100909443	3	hyper	cg12847554	-0.22	0.87	SIM1
784	chr6:100909121:100909443	3	hyper	cg26499055	-0.18	0.99	SIM1
786	chr15:44581311:44581614	3	hyper	cg27418564	-0.13	0.72	CASC4
788	chr9:100070007:100070423	3	hyper	cg01838004	-0.18	0.11	SUGT1P4-STRA6LP-CCDC180
788	chr9:100070007:100070423	3	hyper	cg14015656	-0.24	0.39	SUGT1P4-STRA6LP-CCDC180
788	chr9:100070007:100070423	3	hyper	cg13727089	-0.12	0.81	SUGT1P4-STRA6LP-CCDC180
789	chr11:123947157:123947230	3	hyper	cg10424454	-0.1	0.84	OR10G7
789	chr11:123947157:123947230	3	hyper	cg11633126	-0.12	0.99	OR10G7
789	chr11:123947157:123947230	3	hyper	cg13945107	-0.14	1	OR10G7
793	chr6:32724369:32725438	6	hyper	cg22407511	-0.11	0.46	HLA-DQB2
793	chr6:32724369:32725438	6	hyper	cg08976995	-0.16	0.84	HLA-DQB2
793	chr6:32724369:32725438	6	hyper	cg07739876	-0.11	0.86	HLA-DQB2
794	chr18:77138860:77139296	5	hypo	cg24884543	0.12	0.1	ATP9B
794	chr18:77138860:77139296	5	hypo	cg17813208	0.12	0.99	ATP9B
803	chr6:49605181:49605401	3	hyper	cg09538825	-0.11	0.91	RHAG
804	chr4:3043019:3043752	4	hyper	cg14003022	-0.15	0.6	GRK4
804	chr4:3043019:3043752	4	hyper	cg01807241	-0.11	0.67	GRK4
804	chr4:3043019:3043752	4	hyper	cg06421590	-0.12	0.91	GRK4
807	chr20:19869644:19870217	4	hyper	cg06856720	-0.33	0.55	RIN2
807	chr20:19869644:19870217	4	hyper	cg08200952	-0.29	0.72	RIN2
807	chr20:19869644:19870217	4	hyper	cg12687767	-0.14	0.99	RIN2
809	chr10:1505595:1506175	4	hypo	cg26040809	0.12	0.39	ADARB2
809	chr10:1505595:1506175	4	hypo	cg13771471	0.11	0.72	ADARB2
811	chr15:75165821:75166202	3	hyper	cg03289416	-0.11	0.98	SCAMP2
812	chr12:131588540:131588853	3	hypo	cg23937381	0.14	0.49	ADGRD1
812	chr12:131588540:131588853	3	hypo	cg13821287	0.12	0.99	ADGRD1
815	chr19:44302666:44303058	4	hyper	cg06327965	-0.11	0.53	LYPD5
815	chr19:44302666:44303058	4	hyper	cg20110633	-0.23	0.91	LYPD5
816	chr1:166134182:166135267	9	hyper	cg21868774	-0.24	0.66	FAM78B
816	chr1:166134182:166135267	9	hyper	cg02229993	-0.12	0.72	FAM78B
816	chr1:166134182:166135267	9	hyper	cg16596102	-0.17	0.95	FAM78B
816	chr1:166134182:166135267	9	hyper	cg10829458	-0.24	0.96	FAM78B
816	chr1:166134182:166135267	9	hyper	cg09279615	-0.21	0.97	FAM78B
816	chr1:166134182:166135267	9	hyper	cg07198881	-0.18	0.99	FAM78B
818	chr5:66461884:66462988	5	hypo	cg08743751	0.13	0.82	MAST4
818	chr5:66461884:66462988	5	hypo	cg09012346	0.15	0.9	MAST4
818	chr5:66461884:66462988	5	hypo	cg25399309	0.12	0.99	MAST4
820	chr10:130854343:130855264	6	hypo	cg06772643	0.13	0.39	MGMT
820	chr10:130854343:130855264	6	hypo	cg19149132	0.17	0.53	MGMT
820	chr10:130854343:130855264	6	hypo	cg12483588	0.17	0.7	MGMT
820	chr10:130854343:130855264	6	hypo	cg27608913	0.2	0.76	MGMT
820	chr10:130854343:130855264	6	hypo	cg16783349	0.22	0.98	MGMT
821	chr5:134526269:134527449	6	hyper	cg11465767	-0.24	0.48	C5orf66
821	chr5:134526269:134527449	6	hyper	cg26129417	-0.21	0.8	C5orf66
821	chr5:134526269:134527449	6	hyper	cg16187340	-0.2	0.8	C5orf66
821	chr5:134526269:134527449	6	hyper	cg09011891	-0.23	0.89	C5orf66
825	chr19:42817154:42817302	3	hyper	cg02456292	-0.11	0.79	TMEM145
825	chr19:42817154:42817302	3	hyper	cg19701213	-0.14	0.82	TMEM145
828	chr16:65157050:65157663	3	hyper	cg25244722	-0.2	0.84	CDH11
828	chr16:65157050:65157663	3	hyper	cg07537692	-0.23	0.87	CDH11
828	chr16:65157050:65157663	3	hyper	cg10065825	-0.22	0.99	CDH11
829	chr10:134527606:134528050	4	hyper	cg05477444	-0.17	0.35	INPP5A
829	chr10:134527606:134528050	4	hyper	cg14305701	-0.18	0.49	INPP5A
829	chr10:134527606:134528050	4	hyper	cg15847996	-0.16	0.74	INPP5A
829	chr10:134527606:134528050	4	hyper	cg02676262	-0.15	0.98	INPP5A
830	chr12:124371660:124371801	3	hyper	cg26639596	-0.11	0.65	DNAH10
831	chr8:1570635:1571105	4	hypo	cg22102082	0.12	0.49	DLGAP2
831	chr8:1570635:1571105	4	hypo	cg03518799	0.13	0.87	DLGAP2
833	chr2:65217211:65217623	4	hyper	cg00498211	-0.23	0.16	SLC1A4
833	chr2:65217211:65217623	4	hyper	cg20698421	-0.17	0.36	SLC1A4
833	chr2:65217211:65217623	4	hyper	cg19220282	-0.19	0.49	SLC1A4
833	chr2:65217211:65217623	4	hyper	cg26748578	-0.22	0.91	SLC1A4
841	chr2:241385294:241385598	3	hypo	cg26128123	0.13	0.88	GPC1
842	chr13:114799652:114801587	11	hyper	cg16766036	-0.11	0.76	RASA3
842	chr13:114799652:114801587	11	hyper	cg15082473	-0.11	0.89	RASA3
850	chr13:114308619:114308749	3	hyper	cg02182272	-0.13	0.65	ATP4B
850	chr13:114308619:114308749	3	hyper	cg10238725	-0.14	0.73	ATP4B
850	chr13:114308619:114308749	3	hyper	cg18143824	-0.13	0.92	ATP4B
851	chr7:127910494:127911034	3	hyper	cg08234689	-0.11	0.09	LEP
852	chr19:47933421:47933813	3	hyper	cg24529484	-0.16	0.87	SLC8A2
852	chr19:47933421:47933813	3	hyper	cg23048399	-0.18	0.95	SLC8A2
854	chr6:169641045:169641288	3	hypo	cg03091070	0.13	0.67	THBS2
854	chr6:169641045:169641288	3	hypo	cg14627862	0.11	0.8	THBS2
858	chr4:147561203:147561669	3	hyper	cg00505045	-0.14	0.52	POU4F2
858	chr4:147561203:147561669	3	hyper	cg06083330	-0.22	0.72	POU4F2
858	chr4:147561203:147561669	3	hyper	cg19134568	-0.15	0.84	POU4F2
859	chr7:154540294:154540580	4	hypo	cg00252418	0.16	0.24	DPP6
859	chr7:154540294:154540580	4	hypo	cg11999800	0.17	0.25	DPP6
859	chr7:154540294:154540580	4	hypo	cg11328677	0.21	0.71	DPP6
859	chr7:154540294:154540580	4	hypo	cg02926033	0.13	0.88	DPP6
860	chr2:26624228:26625326	13	hyper	cg06492283	-0.14	0.28	DRC1
860	chr2:26624228:26625326	13	hyper	cg13414212	-0.27	0.37	DRC1
860	chr2:26624228:26625326	13	hyper	cg15138396	-0.13	0.43	DRC1
860	chr2:26624228:26625326	13	hyper	cg01734112	-0.25	0.58	DRC1
860	chr2:26624228:26625326	13	hyper	cg14013195	-0.26	0.74	DRC1
860	chr2:26624228:26625326	13	hyper	cg11525280	-0.29	0.78	DRC1
860	chr2:26624228:26625326	13	hyper	cg14273450	-0.3	0.79	DRC1
860	chr2:26624228:26625326	13	hyper	cg20140363	-0.14	0.84	DRC1
860	chr2:26624228:26625326	13	hyper	cg04726446	-0.25	0.87	DRC1
860	chr2:26624228:26625326	13	hyper	cg10883621	-0.21	0.91	DRC1
860	chr2:26624228:26625326	13	hyper	cg02583525	-0.24	0.96	DRC1
860	chr2:26624228:26625326	13	hyper	cg13255216	-0.21	0.98	DRC1
861	chr5:100236649:100237279	4	hypo	cg18091435	-0.28	0.4	ST8SIA4
862	chr17:727706:727791	3	hypo	cg05390141	0.14	0.94	NXN
862	chr17:727706:727791	3	hypo	cg16333078	0.15	0.95	NXN
863	chr1:163039012:163039184	3	hyper	cg03892631	-0.32	0.05	RGS4
863	chr1:163039012:163039184	3	hyper	cg09501516	-0.25	0.94	RGS4
872	chr1:159923525:159923861	3	hyper	cg10816369	-0.11	0.28	SLAMF9
872	chr1:159923525:159923861	3	hyper	cg21022868	-0.15	0.95	SLAMF9
872	chr1:159923525:159923861	3	hyper	cg09737668	-0.13	0.98	SLAMF9
874	chr7:1358119:1358467	4	hyper	cg02553862	-0.1	0.92	UNCX
880	chr16:34648842:34649152	3	hypo	cg16689238	0.13	0.77	LINC01566
880	chr16:34648842:34649152	3	hypo	cg06238180	0.12	0.79	LINC01566
885	chr2:1415911:1417431	8	hypo	cg10370591	0.12	0.1	TPO
885	chr2:1415911:1417431	8	hypo	cg08946720	0.12	0.24	TPO
885	chr2:1415911:1417431	8	hypo	cg07083862	0.14	0.39	TPO
885	chr2:1415911:1417431	8	hypo	cg25349955	0.15	0.43	TPO
885	chr2:1415911:1417431	8	hypo	cg06500727	0.13	0.7	TPO
885	chr2:1415911:1417431	8	hypo	cg12680131	0.1	0.72	TPO
887	chr7:81399308:81399747	6	hyper	cg06055763	-0.29	0.18	HGF
887	chr7:81399308:81399747	6	hyper	cg15567428	-0.28	0.6	HGF
887	chr7:81399308:81399747	6	hyper	cg23838245	-0.22	0.86	HGF
887	chr7:81399308:81399747	6	hyper	cg22543992	-0.17	0.87	HGF
887	chr7:81399308:81399747	6	hyper	cg08005849	-0.26	0.96	HGF
887	chr7:81399308:81399747	6	hyper	cg06745740	-0.14	0.99	HGF
888	chr4:82135607:82136940	8	hyper	cg15972560	-0.26	0.82	PRKG2
888	chr4:82135607:82136940	8	hyper	cg01508023	-0.18	0.95	PRKG2
888	chr4:82135607:82136940	8	hyper	cg00660105	-0.18	0.99	PRKG2
888	chr4:82135607:82136940	8	hyper	cg08111167	-0.14	0.99	PRKG2
888	chr4:82135607:82136940	8	hyper	cg22546686	-0.21	0.99	PRKG2
888	chr4:82135607:82136940	8	hyper	cg21426239	-0.19	0.99	PRKG2
888	chr4:82135607:82136940	8	hyper	cg13798300	-0.27	0.99	PRKG2
888	chr4:82135607:82136940	8	hyper	cg16173191	-0.18	1	PRKG2
889	chr1:23003462:23003692	4	hyper	cg09062638	-0.17	0.13	C1QB
889	chr1:23003462:23003692	4	hyper	cg01795776	-0.13	0.27	C1QB
889	chr1:23003462:23003692	4	hyper	cg02623028	-0.17	0.98	C1QB
890	chr5:693476:693638	4	hyper	cg07741915	-0.13	0.88	TPPP
891	chr4:83675202:83675797	3	hyper	cg09363604	-0.17	0.58	SCD5
891	chr4:83675202:83675797	3	hyper	cg03650550	-0.13	0.62	SCD5
891	chr4:83675202:83675797	3	hyper	cg08030987	-0.1	0.94	SCD5
892	chr2:71211981:71212504	4	hypo	cg04076766	0.21	0.23	ANKRD53
893	chr1:159893671:159894061	3	hypo	cg16107628	0.13	0.9	TAGLN2
894	chr9:136399386:136400057	3	hyper	cg14201417	-0.24	0.94	ADAMTSL2
894	chr9:136399386:136400057	3	hyper	cg14389669	-0.1	0.95	ADAMTSL2
894	chr9:136399386:136400057	3	hyper	cg25580018	-0.19	0.95	ADAMTSL2
896	chr17:33842181:33842301	3	hyper	cg21390082	-0.17	0.39	SLFN12L
896	chr17:33842181:33842301	3	hyper	cg21705506	-0.12	0.71	SLFN12L
897	chr10:102501755:102502104	4	hyper	cg02767177	-0.11	0.99	PAX2
897	chr10:102501755:102502104	4	hyper	cg24127310	-0.19	0.99	PAX2
903	chr5:1291888:1292446	3	hyper	cg07285213	-0.13	0.99	TERT
905	chr4:2696631:2696786	3	hypo	cg15065821	0.14	0.53	FAM193A
905	chr4:2696631:2696786	3	hypo	cg15913375	0.12	0.81	FAM193A
905	chr4:2696631:2696786	3	hypo	cg07265976	0.12	0.96	FAM193A
906	chr15:40398007:40399131	7	hypo	cg18494902	0.11	0.76	BMF
906	chr15:40398007:40399131	7	hypo	cg12929983	0.16	0.79	BMF
907	chr6:27482641:27483069	4	hyper	cg05557233	-0.27	0.2	ZNF184
907	chr6:27482641:27483069	4	hyper	cg17553149	-0.2	0.65	ZNF184
907	chr6:27482641:27483069	4	hyper	cg14566393	-0.16	0.79	ZNF184
907	chr6:27482641:27483069	4	hyper	cg26843783	-0.13	0.82	ZNF184
909	chr7:154542060:154543037	4	hypo	cg15770754	0.16	0.26	DPP6
909	chr7:154542060:154543037	4	hypo	cg24311564	0.22	0.27	DPP6
909	chr7:154542060:154543037	4	hypo	cg08910550	0.2	0.78	DPP6
909	chr7:154542060:154543037	4	hypo	cg22402701	0.21	0.83	DPP6
911	chr7:158093198:158093277	3	hypo	cg27014435	0.12	0.39	PTPRN2
911	chr7:158093198:158093277	3	hypo	cg09992350	0.11	0.91	PTPRN2
916	chr4:139481751:139482017	3	hypo	cg05906530	0.11	0.8	LINC00499
920	chr1:247711595:247712591	9	hypo	cg05767404	0.11	0.06	GCSAML
920	chr1:247711595:247712591	9	hypo	cg27573991	0.12	0.22	GCSAML
926	chr1:3088524:3090345	9	hypo	cg05755889	0.1	0.59	PRDM16
926	chr1:3088524:3090345	9	hypo	cg23212796	0.13	0.61	PRDM16
926	chr1:3088524:3090345	9	hypo	cg24612696	0.14	0.83	PRDM16
926	chr1:3088524:3090345	9	hypo	cg04277097	0.14	0.99	PRDM16
927	chr8:10965430:10966251	5	hypo	cg23673360	0.13	0.81	XKR6
927	chr8:10965430:10966251	5	hypo	cg27534424	0.12	0.95	XKR6
927	chr8:10965430:10966251	5	hypo	cg03245271	0.14	0.96	XKR6
927	chr8:10965430:10966251	5	hypo	cg09051192	0.13	0.98	XKR6
927	chr8:10965430:10966251	5	hypo	cg21789131	0.14	1	XKR6
930	chr17:75798196:75798752	3	hyper	cg11825642	-0.12	0.54	LINC01973
930	chr17:75798196:75798752	3	hyper	cg03226114	-0.18	0.6	LINC01973
930	chr17:75798196:75798752	3	hyper	cg22764700	-0.17	0.97	LINC01973
932	chr6:1378677:1379065	3	hyper	cg13368923	-0.27	0.06	FOXF2
932	chr6:1378677:1379065	3	hyper	cg08368654	-0.31	0.49	FOXF2
932	chr6:1378677:1379065	3	hyper	cg08975922	-0.21	0.98	FOXF2
933	chr6:42109999:42110396	4	hyper	cg21875532	-0.27	0.09	C6orf132
933	chr6:42109999:42110396	4	hyper	cg08857039	-0.18	0.69	C6orf132
933	chr6:42109999:42110396	4	hyper	cg05207526	-0.18	0.97	C6orf132
933	chr6:42109999:42110396	4	hyper	cg08498942	-0.17	0.99	C6orf132
934	chr8:133878997:133879311	4	hyper	cg01776045	-0.12	0.86	TG
935	chr8:28351217:28352084	6	hyper	cg16729690	-0.16	0.9	FZD3
935	chr8:28351217:28352084	6	hyper	cg08943089	-0.15	0.98	FZD3
936	chr10:131132572:131132745	3	hypo	cg20384231	0.17	0.89	MGMT
936	chr10:131132572:131132745	3	hypo	cg17451493	0.14	0.95	MGMT
936	chr10:131132572:131132745	3	hypo	cg03510528	0.13	0.97	MGMT
937	chr19:45417526:45417668	3	hyper	cg23270113	-0.18	0.95	APOC1
939	chr1:248074848:248074944	3	hypo	cg21832962	0.19	0.14	OR2T8
939	chr1:248074848:248074944	3	hypo	cg17929590	0.14	0.92	OR2T8
943	chr11:20691823:20692867	6	hyper	cg00530448	-0.17	0.31	NELL1
943	chr11:20691823:20692867	6	hyper	cg12014547	-0.21	0.71	NELL1
943	chr11:20691823:20692867	6	hyper	cg20764116	-0.19	0.96	NELL1
943	chr11:20691823:20692867	6	hyper	cg01461552	-0.22	0.99	NELL1
943	chr11:20691823:20692867	6	hyper	cg23549358	-0.16	0.99	NELL1
943	chr11:20691823:20692867	6	hyper	cg27603915	-0.19	0.99	NELL1
947	chr19:47742558:47742961	4	hyper	cg00381697	-0.18	0.5	BBC3
947	chr19:47742558:47742961	4	hyper	cg12098872	-0.22	0.64	BBC3
947	chr19:47742558:47742961	4	hyper	cg17384056	-0.2	0.99	BBC3
948	chr1:209381323:209381777	3	hyper	cg17082959	-0.12	0.69	MIR205HG
948	chr1:209381323:209381777	3	hyper	cg09117778	-0.32	0.98	MIR205HG
949	chr7:142352951:142353847	3	hyper	cg20167216	-0.12	0.48	MTRNR2L6
951	chr19:39797966:39798563	3	hyper	cg11199014	-0.17	0.24	LRFN1
951	chr19:39797966:39798563	3	hyper	cg00002033	-0.17	0.83	LRFN1
955	chr7:4118825:4119142	3	hyper	cg20258934	-0.14	0.58	SDK1
955	chr7:4118825:4119142	3	hyper	cg20355735	-0.17	0.74	SDK1
955	chr7:4118825:4119142	3	hyper	cg23320454	-0.15	0.85	SDK1
956	chr11:7052239:7052637	3	hyper	cg20564558	-0.17	0.37	NLRP14
956	chr11:7052239:7052637	3	hyper	cg20883730	-0.13	0.41	NLRP14
959	chr1:159173216:159175295	10	hyper	cg20003179	-0.12	0.82	ACKR1
959	chr1:159173216:159175295	10	hyper	cg18552413	-0.13	0.82	ACKR1
959	chr1:159173216:159175295	10	hyper	cg04922029	-0.17	0.89	ACKR1
959	chr1:159173216:159175295	10	hyper	cg10808936	-0.12	0.93	CADM3
960	chr20:39312290:39312602	3	hypo	cg06665391	0.12	0.17	MAFB
961	chr3:46875226:46875360	3	hypo	cg00373275	0.13	0.99	PRSS42P
962	chr16:34983384:34983912	3	hypo	cg07510714	0.13	0.86	LINC02167
962	chr16:34983384:34983912	3	hypo	cg01452125	0.19	0.92	LINC02167
963	chr12:110172208:110172346	3	hyper	cg02351381	-0.21	0.62	FAM222A
963	chr12:110172208:110172346	3	hyper	cg08141615	-0.18	0.84	FAM222A
963	chr12:110172208:110172346	3	hyper	cg01335367	-0.18	1	FAM222A
964	chr5:177540239:177541051	5	hyper	cg18049676	-0.16	0.98	N4BP3
967	chr14:36973204:36973691	4	hyper	cg13209481	-0.24	0.62	SFTA3
967	chr14:36973204:36973691	4	hyper	cg13012916	-0.22	0.88	SFTA3
967	chr14:36973204:36973691	4	hyper	cg08086724	-0.17	0.98	SFTA3
967	chr14:36973204:36973691	4	hyper	cg05134015	-0.18	0.99	SFTA3
969	chr5:143584273:143585107	6	hyper	cg04474731	-0.12	0.98	KCTD16
970	chr4:77610508:77611020	4	hyper	cg23282363	-0.28	0.4	SHROOM3
970	chr4:77610508:77611020	4	hyper	cg22633988	-0.16	0.51	SHROOM3
970	chr4:77610508:77611020	4	hyper	cg03712476	-0.18	0.74	SHROOM3
970	chr4:77610508:77611020	4	hyper	cg03446195	-0.19	0.85	SHROOM3
971	chr17:77772650:77774124	8	hyper	cg16426714	-0.26	0.19	CBX8
971	chr17:77772650:77774124	8	hyper	cg26378417	-0.25	0.28	CBX8
971	chr17:77772650:77774124	8	hyper	cg09420068	-0.33	0.81	CBX8
971	chr17:77772650:77774124	8	hyper	cg12460307	-0.29	0.82	CBX8
971	chr17:77772650:77774124	8	hyper	cg22972965	-0.21	0.95	CBX8
971	chr17:77772650:77774124	8	hyper	cg03383056	-0.29	0.99	CBX8
971	chr17:77772650:77774124	8	hyper	cg20432589	-0.24	0.99	CBX8
971	chr17:77772650:77774124	8	hyper	cg13995769	-0.31	0.99	CBX8
975	chr15:39871808:39872919	15	hyper	cg08433504	-0.13	0.45	THBS1
975	chr15:39871808:39872919	15	hyper	cg25499543	-0.17	0.46	THBS1
975	chr15:39871808:39872919	15	hyper	cg23849826	-0.17	0.49	THBS1
975	chr15:39871808:39872919	15	hyper	cg19570574	-0.14	0.71	THBS1
975	chr15:39871808:39872919	15	hyper	cg08293324	-0.21	0.73	THBS1
975	chr15:39871808:39872919	15	hyper	cg20043291	-0.12	0.78	THBS1
975	chr15:39871808:39872919	15	hyper	cg10078511	-0.16	0.8	THBS1
975	chr15:39871808:39872919	15	hyper	cg10548034	-0.11	0.85	THBS1
975	chr15:39871808:39872919	15	hyper	cg23116540	-0.13	0.87	THBS1
975	chr15:39871808:39872919	15	hyper	cg25503381	-0.18	0.99	THBS1
975	chr15:39871808:39872919	15	hyper	cg14182667	-0.14	0.99	THBS1
975	chr15:39871808:39872919	15	hyper	cg13360562	-0.11	0.99	THBS1
976	chr10:1577265:1577596	3	hypo	cg10448329	0.13	0.94	ADARB2
980	chr10:130507705:130508478	5	hypo	cg25057461	0.12	0.49	MKI67
980	chr10:130507705:130508478	5	hypo	cg21368402	0.13	0.92	MKI67
981	chr20:55685277:55685778	3	hypo	cg21921996	0.12	0.95	BMP7
981	chr20:55685277:55685778	3	hypo	cg02162556	0.13	0.98	BMP7
981	chr20:55685277:55685778	3	hypo	cg25799291	0.15	1	BMP7
982	chr3:115342323:115342527	3	hyper	cg00216361	-0.24	0.43	GAP43
982	chr3:115342323:115342527	3	hyper	cg20914508	-0.13	0.69	GAP43
982	chr3:115342323:115342527	3	hyper	cg03430502	-0.14	0.87	GAP43
983	chr19:3880535:3881536	8	hyper	cg19563288	-0.11	0.64	ATCAY
983	chr19:3880535:3881536	8	hyper	cg09528496	-0.25	0.8	ATCAY
984	chr5:180028658:180028818	3	hyper	cg11530408	-0.11	0.63	FLT4
986	chr17:61778366:61778813	4	hypo	cg07836815	0.12	0.12	LOC729683
986	chr17:61778366:61778813	4	hypo	cg04380519	0.15	0.75	LOC729683
986	chr17:61778366:61778813	4	hypo	cg04918402	0.13	0.99	LOC729683
986	chr17:61778366:61778813	4	hypo	cg02988947	0.13	0.99	LOC729683
988	chr8:73163524:73164024	5	hyper	cg16587952	-0.23	0.06	LOC392232
988	chr8:73163524:73164024	5	hyper	cg21183256	-0.1	0.25	LOC392232
991	chr1:2876347:2876723	3	hypo	cg06836656	0.13	0.67	ACTRT2
991	chr1:2876347:2876723	3	hypo	cg23932261	0.12	0.92	ACTRT2
995	chr3:27674461:27674834	3	hyper	cg13707894	-0.12	0.95	EOMES
996	chr19:51411737:51412615	5	hypo	cg11976052	0.16	0.4	KLK4
996	chr19:51411737:51412615	5	hypo	cg03473127	0.11	0.82	KLK4
996	chr19:51411737:51412615	5	hypo	cg27128734	0.17	0.88	KLK4
999	chr14:101908561:101909681	7	hypo	cg14250737	0.12	0.88	MIR1247
1000	chr10:50341989:50343286	6	hypo	cg12771178	0.15	0.69	FAM170B-AS1
1000	chr10:50341989:50343286	6	hypo	cg14924620	0.11	0.74	FAM170B-AS1
1000	chr10:50341989:50343286	6	hypo	cg16512990	0.13	0.81	FAM170B-AS1
1000	chr10:50341989:50343286	6	hypo	cg19102866	0.12	0.82	FAM170B-AS1
1000	chr10:50341989:50343286	6	hypo	cg00018866	0.15	0.86	FAM170B-AS1
1001	chr1:834183:834356	3	hyper	cg23999112	-0.16	0.76	LINC02593
1001	chr1:834183:834356	3	hyper	cg12445832	-0.22	0.98	LINC02593
1002	chr13:114150007:114150139	3	hyper	cg22923006	-0.11	0.99	TMCO3
1007	chr2:223156901:223160569	13	hypo	cg00461612	0.2	0.43	PAX3
1007	chr2:223156901:223160569	13	hypo	cg04407305	0.17	0.52	PAX3
1007	chr2:223156901:223160569	13	hypo	cg25809290	0.16	0.69	PAX3
1007	chr2:223156901:223160569	13	hypo	cg18406033	0.25	0.8	PAX3
1007	chr2:223156901:223160569	13	hypo	cg24621972	0.2	0.89	PAX3
1007	chr2:223156901:223160569	13	hypo	cg01879473	0.15	0.9	PAX3
1007	chr2:223156901:223160569	13	hypo	cg10601940	0.16	0.95	PAX3
1007	chr2:223156901:223160569	13	hypo	cg09678971	0.18	0.97	PAX3
1007	chr2:223156901:223160569	13	hypo	cg11912765	0.17	0.99	PAX3
1007	chr2:223156901:223160569	13	hypo	cg13495369	0.13	0.99	PAX3
1007	chr2:223156901:223160569	13	hypo	cg02120658	0.18	0.99	PAX3
1007	chr2:223156901:223160569	13	hypo	cg19987665	0.24	0.99	PAX3
1007	chr2:223156901:223160569	13	hypo	cg16978914	0.18	0.99	PAX3
1008	chr9:108418416:108418916	4	hyper	cg14620549	-0.13	0.74	TAL2
1008	chr9:108418416:108418916	4	hyper	cg13317687	-0.11	0.88	TAL2
1008	chr9:108418416:108418916	4	hyper	cg13632230	-0.17	0.9	TAL2
1008	chr9:108418416:108418916	4	hyper	cg00697626	-0.14	0.99	TAL2
1011	chr7:158235051:158236160	8	hypo	cg15243366	0.14	0.45	PTPRN2
1011	chr7:158235051:158236160	8	hypo	cg24481303	0.13	0.96	PTPRN2
1012	chr7:157700028:157701262	6	hypo	cg24963653	0.12	0.53	PTPRN2
1015	chr1:110025642:110026138	4	hyper	cg02415029	-0.21	0.87	SYPL2
1015	chr1:110025642:110026138	4	hyper	cg08911820	-0.16	0.99	ATXN7L2
1016	chr8:1644982:1645455	3	hypo	cg03308704	0.14	0.09	DLGAP2
1019	chr12:28128105:28128669	5	hyper	cg02473866	-0.3	0.33	PTHLH
1019	chr12:28128105:28128669	5	hyper	cg12144497	-0.3	0.63	PTHLH
1019	chr12:28128105:28128669	5	hyper	cg17271428	-0.23	0.83	PTHLH
1019	chr12:28128105:28128669	5	hyper	cg15545035	-0.29	0.96	PTHLH
1019	chr12:28128105:28128669	5	hyper	cg00467600	-0.21	0.98	PTHLH
1022	chr5:11903145:11903299	3	hyper	cg21174746	-0.11	0.97	CTNND2
1024	chr5:160972931:160973736	4	hyper	cg25986202	-0.19	0.76	GABRB2
1024	chr5:160972931:160973736	4	hyper	cg09902379	-0.14	0.94	GABRB2
1024	chr5:160972931:160973736	4	hyper	cg21901643	-0.28	0.99	GABRB2
1026	chr7:1460673:1460944	4	hyper	cg11589429	-0.1	0.7	MICALL2
1028	chr9:114286979:114287383	3	hyper	cg13570660	-0.21	0.9	ZNF483
1028	chr9:114286979:114287383	3	hyper	cg02612963	-0.24	0.98	ZNF483
1030	chr15:25481443:25482669	4	hypo	cg25879561	0.1	0.62	SNORD115-11
1030	chr15:25481443:25482669	4	hypo	cg03425194	0.12	0.72	SNORD115-11
1031	chr3:79815639:79815848	4	hyper	cg11980129	-0.14	0.79	ROBO1
1031	chr3:79815639:79815848	4	hyper	cg15325658	-0.11	0.92	ROBO1
1031	chr3:79815639:79815848	4	hyper	cg04562217	-0.16	0.99	ROBO1
1032	chr1:5561949:5561995	3	hypo	cg11968318	0.13	0.78	NA
1034	chr8:61822428:61823027	4	hyper	cg26295808	-0.2	0.08	CHD7
1034	chr8:61822428:61823027	4	hyper	cg20904475	-0.18	0.98	CHD7
1034	chr8:61822428:61823027	4	hyper	cg22340072	-0.25	0.99	CHD7
1037	chr8:116660311:116661063	5	hyper	cg05754853	-0.38	0.35	TRPS1
1037	chr8:116660311:116661063	5	hyper	cg22291627	-0.33	0.46	TRPS1
1037	chr8:116660311:116661063	5	hyper	cg03277455	-0.32	0.46	TRPS1
1037	chr8:116660311:116661063	5	hyper	cg13270873	-0.33	0.98	TRPS1
1038	chr1:1365911:1366274	3	hyper	cg11156891	-0.11	0.75	TMEM88B
1043	chr4:21305490:21305805	3	hyper	cg27196467	-0.19	0.22	KCNIP4
1043	chr4:21305490:21305805	3	hyper	cg05005308	-0.17	0.97	KCNIP4
1045	chr1:118727658:118728810	11	hyper	cg16240368	-0.24	0.62	SPAG17
1045	chr1:118727658:118728810	11	hyper	cg26100099	-0.18	0.86	SPAG17
1045	chr1:118727658:118728810	11	hyper	cg09497789	-0.15	0.91	SPAG17
1045	chr1:118727658:118728810	11	hyper	cg02152120	-0.22	0.92	SPAG17
1045	chr1:118727658:118728810	11	hyper	cg02623200	-0.17	0.93	SPAG17
1045	chr1:118727658:118728810	11	hyper	cg23257935	-0.24	0.97	SPAG17
1045	chr1:118727658:118728810	11	hyper	cg03850057	-0.15	0.98	SPAG17
1045	chr1:118727658:118728810	11	hyper	cg01105494	-0.21	0.99	SPAG17
1045	chr1:118727658:118728810	11	hyper	cg00310968	-0.19	1	SPAG17
1048	chr5:140787013:140787864	6	hyper	cg07613945	-0.11	0.72	PCDHGA1
1048	chr5:140787013:140787864	6	hyper	cg18617005	-0.33	0.87	PCDHGA1
1048	chr5:140787013:140787864	6	hyper	cg18507379	-0.29	0.87	PCDHGA1
1048	chr5:140787013:140787864	6	hyper	cg23034757	-0.23	0.88	PCDHGA1
1050	chr12:123259105:123259789	5	hyper	cg01428378	-0.25	0.67	CCDC62
1050	chr12:123259105:123259789	5	hyper	cg05771701	-0.16	0.79	CCDC62
1050	chr12:123259105:123259789	5	hyper	cg01519345	-0.15	0.92	CCDC62
1050	chr12:123259105:123259789	5	hyper	cg17833037	-0.14	0.98	CCDC62
1050	chr12:123259105:123259789	5	hyper	cg05745851	-0.13	0.99	CCDC62
1052	chr1:207669003:207670065	9	hyper	cg02588107	-0.23	0.66	CR1
1052	chr1:207669003:207670065	9	hyper	cg18147366	-0.18	0.75	CR1
1052	chr1:207669003:207670065	9	hyper	cg05825950	-0.16	0.81	CR1
1052	chr1:207669003:207670065	9	hyper	cg14726637	-0.17	0.9	CR1
1052	chr1:207669003:207670065	9	hyper	cg22049321	-0.17	0.92	CR1
1052	chr1:207669003:207670065	9	hyper	cg10021878	-0.18	0.96	CR1
1052	chr1:207669003:207670065	9	hyper	cg11195082	-0.21	0.98	CR1
1052	chr1:207669003:207670065	9	hyper	cg00175709	-0.18	0.99	CR1
1055	chr3:35785107:35786480	8	hyper	cg03192231	-0.19	0.12	ARPP21
1055	chr3:35785107:35786480	8	hyper	cg08490094	-0.2	0.3	ARPP21
1055	chr3:35785107:35786480	8	hyper	cg02179478	-0.22	0.54	ARPP21
1055	chr3:35785107:35786480	8	hyper	cg22978384	-0.19	0.86	ARPP21
1055	chr3:35785107:35786480	8	hyper	cg21384588	-0.11	0.93	ARPP21
1055	chr3:35785107:35786480	8	hyper	cg24102420	-0.12	0.99	ARPP21
1055	chr3:35785107:35786480	8	hyper	cg23220346	-0.13	0.99	ARPP21
1056	chr12:106979726:106981083	6	hyper	cg10444382	-0.24	0.37	LOC100287944
1056	chr12:106979726:106981083	6	hyper	cg21176643	-0.17	0.67	LOC100287944
1056	chr12:106979726:106981083	6	hyper	cg08859190	-0.17	0.8	LOC100287944
1056	chr12:106979726:106981083	6	hyper	cg03072984	-0.2	0.81	LOC100287944
1056	chr12:106979726:106981083	6	hyper	cg07006889	-0.14	0.99	LOC100287944
1064	chr20:21085983:21086103	3	hypo	cg03154931	-0.1	0.33	KIZ
1065	chr7:1847567:1847762	3	hypo	cg21986035	0.13	0.32	MAD1L1
1066	chr15:23810861:23811369	3	hyper	cg19903927	-0.12	0.15	MKRN3
1066	chr15:23810861:23811369	3	hyper	cg23234999	-0.13	0.73	MKRN3
1067	chr15:31355304:31355430	3	hyper	cg12241333	-0.11	0.57	TRPM1
1068	chr7:158267256:158267589	3	hypo	cg17646855	0.11	0.64	PTPRN2
1073	chr5:161111187:161113339	6	hyper	cg22672790	-0.17	0.95	GABRA6
1074	chr19:39108529:39109076	5	hyper	cg04292549	-0.14	0.88	MAP4K1
1074	chr19:39108529:39109076	5	hyper	cg19457477	-0.17	0.93	MAP4K1
1074	chr19:39108529:39109076	5	hyper	cg24337786	-0.14	0.96	MAP4K1
1075	chr10:27547536:27547965	6	hyper	cg18937827	-0.29	0.64	LRRC37A6P
1075	chr10:27547536:27547965	6	hyper	cg06661482	-0.16	0.75	LRRC37A6P
1075	chr10:27547536:27547965	6	hyper	cg16190667	-0.15	0.86	LRRC37A6P
1075	chr10:27547536:27547965	6	hyper	cg19517458	-0.14	0.98	LRRC37A6P
1075	chr10:27547536:27547965	6	hyper	cg07875430	-0.19	0.99	LRRC37A6P
1079	chr14:62461969:62462754	3	hyper	cg01238234	-0.14	0.47	SYT16
1079	chr14:62461969:62462754	3	hyper	cg14479704	-0.11	0.62	SYT16
1081	chr17:74965015:74965708	5	hyper	cg23387384	-0.18	0.58	MGAT5B
1081	chr17:74965015:74965708	5	hyper	cg27178940	-0.17	0.64	MGAT5B
1081	chr17:74965015:74965708	5	hyper	cg08289692	-0.12	0.98	MGAT5B
1081	chr17:74965015:74965708	5	hyper	cg12897844	-0.3	0.99	MGAT5B
1081	chr17:74965015:74965708	5	hyper	cg09777525	-0.22	0.99	MGAT5B
1082	chr3:124930822:124932002	10	hyper	cg09363539	-0.14	0.3	SLC12A8
1082	chr3:124930822:124932002	10	hyper	cg14391622	-0.17	0.73	SLC12A8
1082	chr3:124930822:124932002	10	hyper	cg25611254	-0.22	0.73	SLC12A8
1082	chr3:124930822:124932002	10	hyper	cg12662091	-0.22	0.83	SLC12A8
1082	chr3:124930822:124932002	10	hyper	cg20208384	-0.18	0.86	SLC12A8
1082	chr3:124930822:124932002	10	hyper	cg19768599	-0.19	0.92	SLC12A8
1082	chr3:124930822:124932002	10	hyper	cg07755390	-0.18	0.98	SLC12A8
1082	chr3:124930822:124932002	10	hyper	cg25260865	-0.21	0.99	SLC12A8
1082	chr3:124930822:124932002	10	hyper	cg10747115	-0.21	0.99	SLC12A8
1085	chr2:23840268:23840763	6	hyper	cg17419888	-0.1	0.13	KLHL29
1086	chr7:3849340:3849602	4	hyper	cg24061597	-0.17	0.24	SDK1
1086	chr7:3849340:3849602	4	hyper	cg06720232	-0.12	0.75	SDK1
1087	chr15:29077493:29077683	3	hyper	cg03585447	-0.12	0.99	PDCD6IPP2
1087	chr15:29077493:29077683	3	hyper	cg17741501	-0.22	1	PDCD6IPP2
1088	chr7:120454298:120454639	3	hyper	cg02904800	-0.26	0.09	TSPAN12
1088	chr7:120454298:120454639	3	hyper	cg13942782	-0.24	0.58	TSPAN12
1088	chr7:120454298:120454639	3	hyper	cg24610425	-0.17	0.79	TSPAN12
1089	chr2:2712959:2713429	4	hypo	cg07912020	0.11	0.51	MYT1L
1089	chr2:2712959:2713429	4	hypo	cg02322969	0.1	0.52	MYT1L
1089	chr2:2712959:2713429	4	hypo	cg13791351	0.1	0.96	MYT1L
1089	chr2:2712959:2713429	4	hypo	cg18305853	0.13	0.98	MYT1L
1090	chr4:41878739:41879651	3	hyper	cg09468051	-0.1	0.62	TMEM33
1091	chr12:54388108:54389982	13	hypo	cg11380530	0.11	0.41	MIR196A2
1091	chr12:54388108:54389982	13	hypo	cg07541701	0.11	0.98	HOXC9
1092	chr14:103674159:103674342	4	hypo	cg20656525	0.17	0.63	LINC00605
1092	chr14:103674159:103674342	4	hypo	cg14020846	0.16	0.8	LINC00605
1092	chr14:103674159:103674342	4	hypo	cg15345741	0.11	0.99	LINC00605
1094	chr22:27017201:27018010	5	hyper	cg22847608	-0.13	0.96	CRYBA4
1095	chr6:150358873:150359130	3	hyper	cg22287014	-0.23	0.45	RAET1L
1095	chr6:150358873:150359130	3	hyper	cg03114255	-0.17	0.99	RAET1L
1096	chr5:1241765:1241958	3	hyper	cg02381009	-0.15	0.83	SLC6A18
1096	chr5:1241765:1241958	3	hyper	cg01921382	-0.17	0.97	SLC6A18
1098	chr17:42299162:42299928	4	hyper	cg08903019	-0.14	0.66	UBTF
1098	chr17:42299162:42299928	4	hyper	cg24239014	-0.2	0.93	UBTF
1098	chr17:42299162:42299928	4	hyper	cg06376161	-0.12	0.99	UBTF
1098	chr17:42299162:42299928	4	hyper	cg24950185	-0.14	0.99	UBTF
1107	chr10:77021847:77021880	3	hyper	cg17814175	-0.13	0.74	COMTD1
1108	chr11:6865719:6866629	4	hyper	cg26936577	-0.18	0.63	OR10A5
1108	chr11:6865719:6866629	4	hyper	cg23632029	-0.12	0.86	OR10A5
1110	chr11:1252192:1252312	3	hypo	cg27661209	0.12	0.88	MUC5B
1110	chr11:1252192:1252312	3	hypo	cg16842717	0.13	0.94	MUC5B
1110	chr11:1252192:1252312	3	hypo	cg14973973	0.14	0.98	MUC5B
1111	chr2:176957462:176957842	3	hyper	cg04415176	-0.11	0.99	HOXD13
1111	chr2:176957462:176957842	3	hyper	cg00039441	-0.13	0.99	HOXD13
1111	chr2:176957462:176957842	3	hyper	cg08911275	-0.17	0.99	HOXD13
1114	chr17:7992094:7992476	3	hyper	cg00501366	-0.12	0.42	MIR4314
1115	chr19:51961666:51962338	4	hypo	cg02427831	0.14	0.73	SIGLEC8
1115	chr19:51961666:51962338	4	hypo	cg27040525	0.18	0.89	SIGLEC8
1115	chr19:51961666:51962338	4	hypo	cg17521120	0.15	0.95	SIGLEC8
1117	chr6:41253757:41254885	5	hyper	cg21328082	-0.19	0.08	TREM1
1117	chr6:41253757:41254885	5	hyper	cg06196379	-0.13	0.45	TREM1
1117	chr6:41253757:41254885	5	hyper	cg10981439	-0.14	0.9	TREM1
1121	chr11:43603572:43604219	4	hyper	cg13260012	-0.14	0.42	MIR129-2
1122	chr6:32828996:32829303	6	hyper	cg05062939	-0.12	0.29	PSMB9
1123	chr7:157357758:157357887	3	hypo	cg02306654	0.17	0.9	PTPRN2
1123	chr7:157357758:157357887	3	hypo	cg12001456	0.13	0.99	PTPRN2
1130	chr14:42074635:42075122	3	hyper	cg06765956	-0.17	0.86	LRFN5
1130	chr14:42074635:42075122	3	hyper	cg10318063	-0.27	0.9	LRFN5
1130	chr14:42074635:42075122	3	hyper	cg23217097	-0.17	0.99	LRFN5
1131	chr20:3758189:3758584	4	hyper	cg08151292	-0.26	0.69	SPEF1
1131	chr20:3758189:3758584	4	hyper	cg01740424	-0.15	0.84	SPEF1
1131	chr20:3758189:3758584	4	hyper	cg23865994	-0.24	0.87	SPEF1
1131	chr20:3758189:3758584	4	hyper	cg13222091	-0.23	0.98	SPEF1
1132	chr11:120080945:120081259	4	hyper	cg01146320	-0.14	0.9	OAF
1132	chr11:120080945:120081259	4	hyper	cg12572278	-0.12	0.93	OAF
1133	chr16:24857497:24857601	3	hyper	cg23280807	-0.11	0.8	SLC5A11
1133	chr16:24857497:24857601	3	hyper	cg04756594	-0.11	0.97	SLC5A11
1134	chr7:157291204:157291474	3	hypo	cg24022656	0.13	0.62	PTPRN2
1135	chr5:462141:462522	5	hypo	cg11690789	0.11	0.87	EXOC3
1137	chr14:101874838:101875604	4	hypo	cg07431458	0.11	0.58	MIR1247
1141	chr6:167511399:167511537	3	hypo	cg16885725	0.12	0.99	CCR6
1141	chr6:167511399:167511537	3	hypo	cg10809622	0.12	0.99	CCR6
1142	chr1:153581494:153581793	5	hypo	cg11820824	0.13	0.41	S100A16
1142	chr1:153581494:153581793	5	hypo	cg07910075	0.12	0.48	S100A16
1142	chr1:153581494:153581793	5	hypo	cg18859033	0.12	0.61	S100A16
1142	chr1:153581494:153581793	5	hypo	cg04990202	0.11	0.97	S100A16
1143	chr12:7817844:7819180	5	hyper	cg20597842	-0.13	0.92	APOBEC1
1143	chr12:7817844:7819180	5	hyper	cg17187764	-0.13	0.98	APOBEC1
1144	chr20:61196900:61197101	4	hyper	cg20311839	-0.14	0.57	MIR1-1HG
1144	chr20:61196900:61197101	4	hyper	cg00471400	-0.11	0.93	MIR1-1HG
1144	chr20:61196900:61197101	4	hyper	cg17246810	-0.11	0.95	MIR1-1HG
1145	chr10:131361165:131361540	6	hypo	cg23365905	0.17	0.55	MGMT
1145	chr10:131361165:131361540	6	hypo	cg26976729	0.18	0.94	MGMT
1145	chr10:131361165:131361540	6	hypo	cg02981064	0.17	0.98	MGMT
1145	chr10:131361165:131361540	6	hypo	cg15381609	0.16	0.99	MGMT
1146	chr7:23570884:23572665	13	hyper	cg19747852	-0.1	0.58	TRA2A
1146	chr7:23570884:23572665	13	hyper	cg08636536	-0.25	0.68	TRA2A
1146	chr7:23570884:23572665	13	hyper	cg09845709	-0.18	0.83	TRA2A
1146	chr7:23570884:23572665	13	hyper	cg05501276	-0.17	0.88	TRA2A
1146	chr7:23570884:23572665	13	hyper	cg04526124	-0.12	0.9	TRA2A
1146	chr7:23570884:23572665	13	hyper	cg06452064	-0.16	0.95	TRA2A
1146	chr7:23570884:23572665	13	hyper	cg00288562	-0.14	0.96	TRA2A
1146	chr7:23570884:23572665	13	hyper	cg22875749	-0.16	0.98	TRA2A
1146	chr7:23570884:23572665	13	hyper	cg00401880	-0.17	0.99	TRA2A
1146	chr7:23570884:23572665	13	hyper	cg09285695	-0.18	0.99	TRA2A
1146	chr7:23570884:23572665	13	hyper	cg11932746	-0.22	0.99	TRA2A
1147	chr2:217557616:217558075	4	hyper	cg14575484	-0.23	0.23	IGFBP5
1147	chr2:217557616:217558075	4	hyper	cg00715925	-0.2	0.68	IGFBP5
1147	chr2:217557616:217558075	4	hyper	cg18807929	-0.22	0.78	IGFBP5
1147	chr2:217557616:217558075	4	hyper	cg13448906	-0.23	0.98	IGFBP5
1151	chr1:156646065:156647259	9	hypo	cg11723801	0.15	0.37	NES
1151	chr1:156646065:156647259	9	hypo	cg06355129	0.23	0.41	NES
1151	chr1:156646065:156647259	9	hypo	cg21838334	0.12	0.58	NES
1151	chr1:156646065:156647259	9	hypo	cg12636369	0.13	0.66	NES
1151	chr1:156646065:156647259	9	hypo	cg12080906	0.15	0.91	NES
1151	chr1:156646065:156647259	9	hypo	cg20285128	0.16	0.97	NES
1153	chr6:158936763:158937485	5	hyper	cg16195332	-0.1	0.9	TULP4
1156	chr19:54244371:54244435	3	hypo	cg18436714	0.19	0.72	MIR517C
1156	chr19:54244371:54244435	3	hypo	cg08030633	0.11	0.86	MIR517C
1157	chr2:71016724:71018354	11	hyper	cg16907558	-0.25	0.82	FIGLA
1157	chr2:71016724:71018354	11	hyper	cg00469856	-0.18	0.91	FIGLA
1157	chr2:71016724:71018354	11	hyper	cg22687748	-0.22	0.91	FIGLA
1157	chr2:71016724:71018354	11	hyper	cg08834401	-0.14	0.92	FIGLA
1157	chr2:71016724:71018354	11	hyper	cg04297868	-0.22	0.94	FIGLA
1157	chr2:71016724:71018354	11	hyper	cg01812070	-0.18	0.99	FIGLA
1157	chr2:71016724:71018354	11	hyper	cg22650617	-0.26	0.99	FIGLA
1158	chr5:137803102:137803362	4	hypo	cg07336840	0.1	0.22	EGR1
1160	chr10:132909113:132909470	5	hypo	cg06063541	0.21	0.59	TCERG1L
1160	chr10:132909113:132909470	5	hypo	cg03810717	0.1	0.73	TCERG1L
1160	chr10:132909113:132909470	5	hypo	cg15161973	0.23	0.82	TCERG1L
1162	chr6:50683213:50683782	4	hyper	cg22286936	-0.1	0.69	TFAP2D
1162	chr6:50683213:50683782	4	hyper	cg07625194	-0.14	0.72	TFAP2D
1164	chr19:54107279:54107821	4	hypo	cg01230207	0.14	0.09	LOC284379
1164	chr19:54107279:54107821	4	hypo	cg11353792	0.13	0.74	LOC284379
1166	chr1:6527401:6527809	3	hypo	cg05151739	0.11	0.72	PLEKHG5
1167	chr15:40571997:40572794	5	hyper	cg02904657	-0.1	0.34	ANKRD63
1167	chr15:40571997:40572794	5	hyper	cg19442201	-0.1	0.73	ANKRD63
1168	chr4:41875193:41875875	5	hyper	cg05036656	-0.27	0.2	TMEM33
1168	chr4:41875193:41875875	5	hyper	cg08049853	-0.22	0.37	TMEM33
1168	chr4:41875193:41875875	5	hyper	cg11924806	-0.18	0.9	TMEM33
1168	chr4:41875193:41875875	5	hyper	cg20885782	-0.28	0.99	TMEM33
1168	chr4:41875193:41875875	5	hyper	cg09784335	-0.3	0.99	TMEM33
1174	chr13:72438249:72439779	6	hyper	cg00703798	-0.16	0.86	DACH1
1174	chr13:72438249:72439779	6	hyper	cg16198315	-0.35	0.98	DACH1
1174	chr13:72438249:72439779	6	hyper	cg13726218	-0.29	0.99	DACH1
1177	chr1:220959931:220960934	5	hyper	cg13986762	-0.11	0.43	2001-03-01
1177	chr1:220959931:220960934	5	hyper	cg11245333	-0.19	0.44	2001-03-01
1177	chr1:220959931:220960934	5	hyper	cg26337985	-0.25	0.73	2001-03-01
1177	chr1:220959931:220960934	5	hyper	cg01892980	-0.18	0.73	2001-03-01
1177	chr1:220959931:220960934	5	hyper	cg09767598	-0.3	0.91	2001-03-01
1178	chr5:1836569:1836793	3	hyper	cg17370296	-0.15	0.68	NDUFS6
1178	chr5:1836569:1836793	3	hyper	cg16217510	-0.18	0.76	NDUFS6
1179	chr7:157543805:157545179	6	hypo	cg02543519	0.12	0.56	PTPRN2
1179	chr7:157543805:157545179	6	hypo	cg18843944	0.16	0.59	PTPRN2
1180	chr2:121070622:121071458	6	hyper	cg06545490	-0.17	0.83	RALB
1180	chr2:121070622:121071458	6	hyper	cg03973036	-0.14	0.9	RALB
1180	chr2:121070622:121071458	6	hyper	cg25924274	-0.16	0.96	RALB
1180	chr2:121070622:121071458	6	hyper	cg24070213	-0.15	0.99	RALB
1184	chr6:27173753:27173991	3	hyper	cg06026136	-0.12	0.76	PRSS16
1184	chr6:27173753:27173991	3	hyper	cg06321998	-0.14	0.98	PRSS16
1185	chr13:40762260:40762469	4	hyper	cg06329392	-0.15	0.75	LINC00332
1185	chr13:40762260:40762469	4	hyper	cg21845390	-0.11	0.91	LINC00332
1185	chr13:40762260:40762469	4	hyper	cg22488891	-0.13	0.97	LINC00332
1185	chr13:40762260:40762469	4	hyper	cg19627549	-0.12	0.99	LINC00332
1186	chr1:28285152:28286884	12	hyper	cg20809881	-0.24	0.16	XKR8
1186	chr1:28285152:28286884	12	hyper	cg24091371	-0.29	0.16	XKR8
1186	chr1:28285152:28286884	12	hyper	cg10519271	-0.2	0.28	XKR8
1186	chr1:28285152:28286884	12	hyper	cg00265863	-0.27	0.32	XKR8
1186	chr1:28285152:28286884	12	hyper	cg00563229	-0.29	0.46	XKR8
1186	chr1:28285152:28286884	12	hyper	cg24311947	-0.25	0.48	XKR8
1186	chr1:28285152:28286884	12	hyper	cg06352370	-0.28	0.66	XKR8
1186	chr1:28285152:28286884	12	hyper	cg24458833	-0.35	0.82	SMPDL3B
1186	chr1:28285152:28286884	12	hyper	cg13804316	-0.12	0.96	XKR8
1189	chr2:6072744:6072981	4	hypo	cg04747036	0.14	0.19	SILC1
1189	chr2:6072744:6072981	4	hypo	cg25686172	0.12	0.98	SILC1
1190	chr19:13112283:13113893	8	hyper	cg04646674	-0.11	0.36	NFIX
1190	chr19:13112283:13113893	8	hyper	cg10157208	-0.11	0.99	NFIX
1194	chr16:88482626:88483312	5	hypo	cg00347882	0.15	0.92	ZNF469
1196	chr3:8693706:8693859	5	hyper	cg02100848	-0.11	0.52	SSUH2
1196	chr3:8693706:8693859	5	hyper	cg22959932	-0.14	0.99	SSUH2
1198	chr14:23888370:23888756	4	hypo	cg23474173	0.11	0.87	MYH7
1199	chr1:78354382:78354839	4	hyper	cg20967975	-0.23	0.16	NEXN
1199	chr1:78354382:78354839	4	hyper	cg20943338	-0.22	0.3	NEXN
1199	chr1:78354382:78354839	4	hyper	cg19359627	-0.23	0.91	NEXN
1199	chr1:78354382:78354839	4	hyper	cg06914015	-0.25	0.97	NEXN
1201	chr5:31193340:31193686	3	hyper	cg10919204	-0.18	0.87	CDH6
1201	chr5:31193340:31193686	3	hyper	cg09729598	-0.25	0.98	CDH6
1203	chr6:106439790:106440663	5	hyper	cg20331609	-0.27	0.67	PRDM1
1203	chr6:106439790:106440663	5	hyper	cg27330824	-0.17	0.67	PRDM1
1203	chr6:106439790:106440663	5	hyper	cg13969239	-0.18	0.84	PRDM1
1203	chr6:106439790:106440663	5	hyper	cg18439734	-0.2	0.98	PRDM1
1205	chr3:46742865:46743199	4	hyper	cg23971915	-0.2	0.26	TMIE
1205	chr3:46742865:46743199	4	hyper	cg04534077	-0.16	0.81	TMIE
1205	chr3:46742865:46743199	4	hyper	cg03646234	-0.19	0.94	TMIE
1206	chr2:2799370:2799615	3	hypo	cg20760156	0.17	0.94	EIPR1
1210	chr4:93224895:93226245	11	hyper	cg05873487	-0.2	0.33	GRID2
1210	chr4:93224895:93226245	11	hyper	cg14049461	-0.24	0.48	GRID2
1210	chr4:93224895:93226245	11	hyper	cg11982583	-0.16	0.91	GRID2
1210	chr4:93224895:93226245	11	hyper	cg11486133	-0.24	0.93	GRID2
1210	chr4:93224895:93226245	11	hyper	cg13952745	-0.13	0.93	GRID2
1210	chr4:93224895:93226245	11	hyper	cg13243169	-0.25	0.94	GRID2
1210	chr4:93224895:93226245	11	hyper	cg13549845	-0.28	0.96	GRID2
1210	chr4:93224895:93226245	11	hyper	cg09111223	-0.27	0.96	GRID2
1210	chr4:93224895:93226245	11	hyper	cg00833989	-0.16	0.99	GRID2
1210	chr4:93224895:93226245	11	hyper	cg25617092	-0.23	0.99	GRID2
1210	chr4:93224895:93226245	11	hyper	cg01718739	-0.19	0.99	GRID2
1211	chr8:68658237:68659103	5	hyper	cg09428251	-0.12	0.92	CPA6
1211	chr8:68658237:68659103	5	hyper	cg15202006	-0.13	1	CPA6
1221	chr19:43856746:43857874	5	hypo	cg12032655	0.18	0.06	CD177
1221	chr19:43856746:43857874	5	hypo	cg15742245	0.16	0.16	CD177
1221	chr19:43856746:43857874	5	hypo	cg22537604	0.17	0.78	CD177
1222	chr10:133928550:133928913	3	hypo	cg09362300	0.13	0.94	JAKMIP3
1223	chr10:131323903:131324189	4	hypo	cg07828472	0.16	0.57	MGMT
1223	chr10:131323903:131324189	4	hypo	cg25974017	0.14	0.71	MGMT
1223	chr10:131323903:131324189	4	hypo	cg23004031	0.23	0.95	MGMT
1225	chr3:147072597:147073118	5	hyper	cg06583576	-0.17	0.27	ZIC4
1225	chr3:147072597:147073118	5	hyper	cg17255752	-0.3	0.94	ZIC4
1225	chr3:147072597:147073118	5	hyper	cg13453374	-0.14	0.95	ZIC4
1225	chr3:147072597:147073118	5	hyper	cg18252903	-0.16	0.99	ZIC4
1229	chr1:158390649:158391119	4	hyper	cg27235829	-0.18	0.32	OR10K2
1229	chr1:158390649:158391119	4	hyper	cg01733284	-0.19	0.52	OR10K2
1229	chr1:158390649:158391119	4	hyper	cg08400475	-0.17	0.58	OR10K2
1229	chr1:158390649:158391119	4	hyper	cg26151206	-0.22	0.58	OR10K2
1230	chr11:826837:827328	4	hyper	cg17950435	-0.17	0.57	CRACR2B
1230	chr11:826837:827328	4	hyper	cg14230379	-0.18	0.88	CRACR2B
1230	chr11:826837:827328	4	hyper	cg09253931	-0.16	0.89	CRACR2B
1230	chr11:826837:827328	4	hyper	cg15883721	-0.17	0.95	CRACR2B
1236	chr3:23851909:23853015	6	hyper	cg20950724	-0.28	0.53	UBE2E1
1236	chr3:23851909:23853015	6	hyper	cg03864483	-0.16	0.78	UBE2E1
1236	chr3:23851909:23853015	6	hyper	cg05654049	-0.14	0.87	UBE2E1
1236	chr3:23851909:23853015	6	hyper	cg00061264	-0.18	0.93	UBE2E1
1236	chr3:23851909:23853015	6	hyper	cg00861308	-0.21	0.97	UBE2E1
1237	chr7:158271757:158272029	3	hypo	cg08151051	0.13	0.66	PTPRN2
1238	chr16:2326080:2326752	3	hyper	cg10275969	-0.11	0.56	ABCA3
1240	chr1:6537569:6537840	4	hypo	cg05385061	0.1	0.57	PLEKHG5
1242	chr12:81100403:81101397	3	hyper	cg15166296	-0.2	0.72	MYF6
1242	chr12:81100403:81101397	3	hyper	cg08352786	-0.11	0.84	MYF6
1244	chr5:140614552:140614765	3	hyper	cg02539153	-0.1	0.85	PCDHB18P
1248	chr3:89163702:89164223	4	hyper	cg04238185	-0.3	0.75	EPHA3
1248	chr3:89163702:89164223	4	hyper	cg03321003	-0.36	0.76	EPHA3
1248	chr3:89163702:89164223	4	hyper	cg17549100	-0.27	0.97	EPHA3
1248	chr3:89163702:89164223	4	hyper	cg05475667	-0.27	0.99	EPHA3
1249	chr15:25296404:25296628	4	hypo	cg10832166	0.12	0.69	SNORD116-1
1251	chr7:50347081:50348870	6	hyper	cg04900186	-0.15	0.18	IKZF1
1251	chr7:50347081:50348870	6	hyper	cg16905265	-0.3	0.57	IKZF1
1251	chr7:50347081:50348870	6	hyper	cg07103517	-0.23	0.86	IKZF1
1251	chr7:50347081:50348870	6	hyper	cg19159011	-0.22	0.95	IKZF1
1251	chr7:50347081:50348870	6	hyper	cg02852025	-0.28	0.98	IKZF1
1251	chr7:50347081:50348870	6	hyper	cg19115610	-0.13	1	IKZF1
1252	chr5:175791672:175793541	13	hyper	cg15553598	-0.12	0.35	ARL10
1252	chr5:175791672:175793541	13	hyper	cg09155701	-0.13	0.61	ARL10
1252	chr5:175791672:175793541	13	hyper	cg26720389	-0.13	0.78	ARL10
1252	chr5:175791672:175793541	13	hyper	cg26929261	-0.16	0.82	ARL10
1252	chr5:175791672:175793541	13	hyper	cg07352345	-0.13	0.85	ARL10
1252	chr5:175791672:175793541	13	hyper	cg06525892	-0.14	0.85	ARL10
1252	chr5:175791672:175793541	13	hyper	cg18779601	-0.22	0.93	ARL10
1252	chr5:175791672:175793541	13	hyper	cg08725962	-0.12	0.96	ARL10
1254	chr5:50673033:50675192	10	hyper	cg05501996	-0.23	0.27	LOC642366
1254	chr5:50673033:50675192	10	hyper	cg26277754	-0.27	0.42	LOC642366
1254	chr5:50673033:50675192	10	hyper	cg14879760	-0.25	0.43	LOC642366
1254	chr5:50673033:50675192	10	hyper	cg09011833	-0.24	0.54	LOC642366
1254	chr5:50673033:50675192	10	hyper	cg09868598	-0.27	0.8	LOC642366
1254	chr5:50673033:50675192	10	hyper	cg04068980	-0.14	0.81	LOC642366
1254	chr5:50673033:50675192	10	hyper	cg22115076	-0.31	0.83	LOC642366
1254	chr5:50673033:50675192	10	hyper	cg10536898	-0.27	0.86	LOC642366
1254	chr5:50673033:50675192	10	hyper	cg04022561	-0.3	0.86	LOC642366
1254	chr5:50673033:50675192	10	hyper	cg15120333	-0.26	0.9	LOC642366
1254	chr5:50673033:50675192	10	hyper	cg25339054	-0.24	0.92	LOC642366
1254	chr5:50673033:50675192	10	hyper	cg08229672	-0.31	0.96	LOC642366
1254	chr5:50673033:50675192	10	hyper	cg16293959	-0.29	0.97	LOC642366
1254	chr5:50673033:50675192	10	hyper	cg11290860	-0.33	0.97	LOC642366
1254	chr5:50673033:50675192	10	hyper	cg00325750	-0.3	0.99	LOC642366
1255	chr5:167000687:167001123	5	hyper	cg13983686	-0.12	0.49	TENM2
1255	chr5:167000687:167001123	5	hyper	cg21188154	-0.11	0.87	TENM2
1255	chr5:167000687:167001123	5	hyper	cg22554488	-0.11	0.97	TENM2
1255	chr5:167000687:167001123	5	hyper	cg16190746	-0.15	0.99	TENM2
1256	chr6:26234061:26235699	12	hyper	cg13308080	-0.26	0.11	HIST1H1D
1256	chr6:26234061:26235699	12	hyper	cg23705973	-0.41	0.19	HIST1H1D
1256	chr6:26234061:26235699	12	hyper	cg24036126	-0.26	0.2	HIST1H1D
1256	chr6:26234061:26235699	12	hyper	cg15485323	-0.28	0.26	HIST1H1D
1256	chr6:26234061:26235699	12	hyper	cg03761746	-0.37	0.28	HIST1H1D
1256	chr6:26234061:26235699	12	hyper	cg25267285	-0.37	0.47	HIST1H1D
1256	chr6:26234061:26235699	12	hyper	cg21085190	-0.37	0.57	HIST1H1D
1256	chr6:26234061:26235699	12	hyper	cg24855943	-0.34	0.61	HIST1H1D
1256	chr6:26234061:26235699	12	hyper	cg05554718	-0.17	0.76	HIST1H1D
1256	chr6:26234061:26235699	12	hyper	cg10638657	-0.16	0.94	HIST1H1D
1256	chr6:26234061:26235699	12	hyper	cg15689967	-0.35	0.96	HIST1H1D
1256	chr6:26234061:26235699	12	hyper	cg25091056	-0.22	0.99	HIST1H1D
1258	chr10:135039948:135040250	5	hypo	cg02202923	-0.11	0.85	KNDC1
1260	chr8:96085270:96085994	5	hyper	cg22234712	-0.12	0.59	NDUFAF6
1260	chr8:96085270:96085994	5	hyper	cg17495087	-0.12	0.99	NDUFAF6
1264	chr10:1558762:1559249	6	hypo	cg20455197	0.16	0.72	ADARB2
1266	chr7:2059150:2059412	3	hyper	cg07568296	-0.11	0.46	MAD1L1
1266	chr7:2059150:2059412	3	hyper	cg21110456	-0.14	0.47	MAD1L1
1269	chr16:68676451:68676806	5	hypo	cg09900242	0.14	0.98	CDH3
1269	chr16:68676451:68676806	5	hypo	cg06575065	0.13	0.99	CDH3
1269	chr16:68676451:68676806	5	hypo	cg07061260	0.14	0.99	CDH3
1269	chr16:68676451:68676806	5	hypo	cg27417609	0.16	0.99	CDH3
1269	chr16:68676451:68676806	5	hypo	cg00748373	0.14	1	CDH3
1270	chr7:157658762:157660801	7	hypo	cg02323550	0.12	0.39	PTPRN2
1270	chr7:157658762:157660801	7	hypo	cg12875205	0.11	0.54	PTPRN2
1270	chr7:157658762:157660801	7	hypo	cg00267078	0.11	0.97	PTPRN2
1271	chr1:156893349:156894231	5	hyper	cg06374307	-0.16	0.54	LRRC71
1271	chr1:156893349:156894231	5	hyper	cg26614154	-0.19	0.78	LRRC71
1271	chr1:156893349:156894231	5	hyper	cg24638326	-0.27	0.97	LRRC71
1271	chr1:156893349:156894231	5	hyper	cg09858604	-0.13	0.99	LRRC71
1272	chr19:24184753:24184933	4	hypo	cg00445254	0.11	0.82	ZNF254
1272	chr19:24184753:24184933	4	hypo	cg15841210	0.12	0.99	ZNF254
1275	chr1:28906210:28906538	5	hypo	cg19712659	0.1	0.41	SNHG12
1275	chr1:28906210:28906538	5	hypo	cg03542031	0.12	0.62	SNHG12
1275	chr1:28906210:28906538	5	hypo	cg26328951	0.17	0.63	SNHG12
1275	chr1:28906210:28906538	5	hypo	cg15601452	0.14	0.86	SNHG12
1275	chr1:28906210:28906538	5	hypo	cg07033395	0.15	0.95	SNHG12
1276	chr14:101351197:101352141	4	hypo	cg25020591	0.13	0.91	RTL1
1279	chr6:28482403:28483092	4	hypo	cg15899461	0.18	0.36	GPX6
1279	chr6:28482403:28483092	4	hypo	cg01084722	0.17	0.92	GPX6
1279	chr6:28482403:28483092	4	hypo	cg10372721	0.13	0.98	GPX6
1280	chr11:59317890:59318777	7	hyper	cg24814293	-0.14	0.7	OSBP
1280	chr11:59317890:59318777	7	hyper	cg25982505	-0.18	0.88	OSBP
1280	chr11:59317890:59318777	7	hyper	cg13127309	-0.14	0.92	OSBP
1280	chr11:59317890:59318777	7	hyper	cg12662576	-0.24	0.93	OSBP
1280	chr11:59317890:59318777	7	hyper	cg19083871	-0.16	0.94	OSBP
1280	chr11:59317890:59318777	7	hyper	cg04858776	-0.1	0.96	OSBP
1281	chr1:35257924:35258933	6	hyper	cg13364230	-0.12	0.08	GJA4
1281	chr1:35257924:35258933	6	hyper	cg07070934	-0.11	0.82	GJA4
1281	chr1:35257924:35258933	6	hyper	cg10106804	-0.13	0.92	GJA4
1283	chr1:227963164:227963296	3	hypo	cg18801505	0.12	0.57	SNAP47
1284	chr6:26216541:26217890	13	hyper	cg01745522	-0.22	0.07	HIST1H2AE
1284	chr6:26216541:26217890	13	hyper	cg06210187	-0.26	0.19	HIST1H2BG
1284	chr6:26216541:26217890	13	hyper	cg04808283	-0.24	0.25	HIST1H2AE
1284	chr6:26216541:26217890	13	hyper	cg15326795	-0.3	0.39	HIST1H2AE
1284	chr6:26216541:26217890	13	hyper	cg05480042	-0.28	0.52	HIST1H2AE
1284	chr6:26216541:26217890	13	hyper	cg16906712	-0.25	0.52	HIST1H2AE
1284	chr6:26216541:26217890	13	hyper	cg27133864	-0.25	0.63	HIST1H2BG
1284	chr6:26216541:26217890	13	hyper	cg02959285	-0.23	0.64	HIST1H2AE
1284	chr6:26216541:26217890	13	hyper	cg26108678	-0.29	0.68	HIST1H2AE
1284	chr6:26216541:26217890	13	hyper	cg13320114	-0.24	0.74	HIST1H2BG
1284	chr6:26216541:26217890	13	hyper	cg15019694	-0.23	0.91	HIST1H2AE
1284	chr6:26216541:26217890	13	hyper	cg20520725	-0.25	0.96	HIST1H2AE
1285	chr3:57529873:57530208	5	hyper	cg09244635	-0.16	0.72	DNAH12
1285	chr3:57529873:57530208	5	hyper	cg10530169	-0.2	0.75	DNAH12
1285	chr3:57529873:57530208	5	hyper	cg21637884	-0.19	0.78	DNAH12
1285	chr3:57529873:57530208	5	hyper	cg06850558	-0.25	0.88	DNAH12
1285	chr3:57529873:57530208	5	hyper	cg16797020	-0.24	0.99	DNAH12
1286	chr19:1505996:1506255	3	hyper	cg08085639	-0.1	0.87	ADAMTSL5
1287	chr2:240118619:240119034	4	hypo	cg14758976	0.12	0.92	HDAC4
1288	chr16:88361441:88361944	4	hypo	cg27452922	0.11	0.9	ZNF469
1291	chr12:5152546:5153054	4	hyper	cg09720117	-0.11	0.63	KCNA5
1292	chr17:46695192:46695514	4	hyper	cg22311200	-0.2	0.92	HOXB9
1292	chr17:46695192:46695514	4	hyper	cg12878824	-0.24	0.96	HOXB8
1292	chr17:46695192:46695514	4	hyper	cg21877220	-0.2	0.97	HOXB9
1292	chr17:46695192:46695514	4	hyper	cg27656949	-0.21	0.99	HOXB8
1296	chr10:134775542:134776050	5	hyper	cg00912926	-0.11	0.94	LINC01168
1302	chr12:7940852:7941120	3	hyper	cg12688240	-0.19	0.88	NANOG
1304	chr3:130064583:130064935	3	hyper	cg23083277	-0.14	0.72	COL6A5
1306	chr15:76004985:76005861	9	hyper	cg09628962	-0.12	0.89	CSPG4
1306	chr15:76004985:76005861	9	hyper	cg03942265	-0.12	0.95	CSPG4
1306	chr15:76004985:76005861	9	hyper	cg11698750	-0.13	0.97	CSPG4
1306	chr15:76004985:76005861	9	hyper	cg21609684	-0.12	0.99	CSPG4
1307	chr4:571371:571737	4	hyper	cg10112017	-0.21	0.73	PIGG
1307	chr4:571371:571737	4	hyper	cg09570974	-0.14	0.81	PIGG
1307	chr4:571371:571737	4	hyper	cg11722587	-0.17	0.95	PIGG
1307	chr4:571371:571737	4	hyper	cg22316269	-0.17	0.99	PIGG
1310	chr7:27180888:27185282	56	hyper	cg25390165	-0.11	0.09	HOXA-AS3
1310	chr7:27180888:27185282	56	hyper	cg02248486	-0.18	0.1	HOXA-AS3
1310	chr7:27180888:27185282	56	hyper	cg19759481	-0.18	0.24	HOXA-AS3
1310	chr7:27180888:27185282	56	hyper	cg27151303	-0.12	0.29	HOXA-AS3
1310	chr7:27180888:27185282	56	hyper	cg14013695	-0.13	0.39	HOXA-AS3
1310	chr7:27180888:27185282	56	hyper	cg12128839	-0.19	0.44	HOXA-AS3
1310	chr7:27180888:27185282	56	hyper	cg05076221	-0.13	0.46	HOXA-AS3
1310	chr7:27180888:27185282	56	hyper	cg04863892	-0.16	0.49	HOXA-AS3
1310	chr7:27180888:27185282	56	hyper	cg09549073	-0.15	0.51	HOXA-AS3
1310	chr7:27180888:27185282	56	hyper	cg01370449	-0.14	0.52	HOXA-AS3
1310	chr7:27180888:27185282	56	hyper	cg20974609	-0.14	0.58	HOXA-AS3
1310	chr7:27180888:27185282	56	hyper	cg11724970	-0.16	0.6	HOXA-AS3
1310	chr7:27180888:27185282	56	hyper	cg02005600	-0.11	0.64	HOXA-AS3
1310	chr7:27180888:27185282	56	hyper	cg00969405	-0.12	0.66	HOXA-AS3
1310	chr7:27180888:27185282	56	hyper	cg17569124	-0.15	0.67	HOXA-AS3
1310	chr7:27180888:27185282	56	hyper	cg25307665	-0.11	0.7	HOXA-AS3
1310	chr7:27180888:27185282	56	hyper	cg02916332	-0.11	0.71	HOXA-AS3
1310	chr7:27180888:27185282	56	hyper	cg01323381	-0.13	0.75	HOXA-AS3
1310	chr7:27180888:27185282	56	hyper	cg02646423	-0.12	0.8	HOXA-AS3
1310	chr7:27180888:27185282	56	hyper	cg17432857	-0.15	0.86	HOXA-AS3
1310	chr7:27180888:27185282	56	hyper	cg07049592	-0.1	0.89	HOXA-AS3
1310	chr7:27180888:27185282	56	hyper	cg09880291	-0.11	0.93	HOXA-AS3
1310	chr7:27180888:27185282	56	hyper	cg02106682	-0.11	0.95	HOXA-AS3
1310	chr7:27180888:27185282	56	hyper	cg03368099	-0.12	0.97	HOXA-AS3
1310	chr7:27180888:27185282	56	hyper	cg25866143	-0.15	0.97	HOXA-AS3
1310	chr7:27180888:27185282	56	hyper	cg23936031	-0.13	0.97	HOXA-AS3
1310	chr7:27180888:27185282	56	hyper	cg19643053	-0.1	0.97	HOXA-AS3
1310	chr7:27180888:27185282	56	hyper	cg26023912	-0.1	0.99	HOXA-AS3
1311	chr10:7376148:7376726	5	hyper	cg19343449	-0.13	0.99	SFMBT2
1315	chr1:116021925:116022091	3	hyper	cg25599129	-0.12	0.69	NGF
1316	chr3:9811407:9811990	9	hyper	cg00841408	-0.13	0.93	CAMK1
1316	chr3:9811407:9811990	9	hyper	cg14558573	-0.12	0.99	CAMK1
1317	chr2:201982310:201983708	11	hyper	cg12944530	-0.12	0.99	CFLAR
1318	chr7:157663646:157664568	3	hypo	cg26046877	0.16	0.23	PTPRN2
1319	chr15:25325092:25330536	18	hypo	cg20385284	0.11	0.82	IPW
1319	chr15:25325092:25330536	18	hypo	cg07897695	0.11	0.89	IPW
1319	chr15:25325092:25330536	18	hypo	cg05951178	0.14	0.99	IPW
1319	chr15:25325092:25330536	18	hypo	cg17198397	0.16	1	IPW
1321	chr19:54263064:54264888	5	hypo	cg07925582	0.12	0.81	MIR516A2
1321	chr19:54263064:54264888	5	hypo	cg00182416	0.16	0.95	MIR516A2
1322	chr3:134031551:134032590	7	hyper	cg12118013	-0.13	0.91	AMOTL2
1322	chr3:134031551:134032590	7	hyper	cg17631972	-0.14	0.98	AMOTL2
1323	chr7:50467921:50470492	8	hyper	cg16626194	-0.24	0.77	IKZF1
1324	chr12:103980767:103981113	4	hyper	cg10622586	-0.12	0.95	STAB2
1326	chr11:22213803:22215407	11	hyper	cg20115218	-0.31	0.66	ANO5
1326	chr11:22213803:22215407	11	hyper	cg20634738	-0.3	0.67	ANO5
1326	chr11:22213803:22215407	11	hyper	cg27343150	-0.19	0.77	ANO5
1326	chr11:22213803:22215407	11	hyper	cg15397076	-0.17	0.83	ANO5
1326	chr11:22213803:22215407	11	hyper	cg13205384	-0.31	0.88	ANO5
1326	chr11:22213803:22215407	11	hyper	cg27113440	-0.21	0.91	ANO5
1326	chr11:22213803:22215407	11	hyper	cg09968630	-0.3	0.97	ANO5
1326	chr11:22213803:22215407	11	hyper	cg19639184	-0.21	0.98	ANO5
1326	chr11:22213803:22215407	11	hyper	cg18275831	-0.2	0.99	ANO5
1326	chr11:22213803:22215407	11	hyper	cg18131689	-0.29	0.99	ANO5
1327	chr9:80911457:80912260	7	hyper	cg12548454	-0.21	0.6	PSAT1
1327	chr9:80911457:80912260	7	hyper	cg14385175	-0.28	0.88	PSAT1
1327	chr9:80911457:80912260	7	hyper	cg13828183	-0.25	0.99	PSAT1
1328	chr10:102821848:102822873	7	hyper	cg03168249	-0.16	0.72	KAZALD1
1328	chr10:102821848:102822873	7	hyper	cg03248820	-0.23	0.9	KAZALD1
1328	chr10:102821848:102822873	7	hyper	cg17333042	-0.11	0.99	KAZALD1
1328	chr10:102821848:102822873	7	hyper	cg10342899	-0.14	0.99	KAZALD1
1329	chr7:157474856:157476443	8	hypo	cg05876425	0.12	0.5	PTPRN2
1329	chr7:157474856:157476443	8	hypo	cg01359748	0.1	0.56	PTPRN2
1333	chr19:49713323:49714044	5	hypo	cg24904818	0.14	0.25	TRPM4
1333	chr19:49713323:49714044	5	hypo	cg21520111	0.15	0.63	TRPM4
1333	chr19:49713323:49714044	5	hypo	cg09554406	0.21	0.96	TRPM4
1333	chr19:49713323:49714044	5	hypo	cg18225577	0.18	0.99	TRPM4
1335	chr13:61989037:61989412	3	hyper	cg01836044	-0.2	0.9	PCDH20
1335	chr13:61989037:61989412	3	hyper	cg20149973	-0.21	0.93	PCDH20
1335	chr13:61989037:61989412	3	hyper	cg22936975	-0.15	0.98	PCDH20
1336	chr17:54230419:54230996	7	hyper	cg05422096	-0.11	0.14	ANKFN1
1337	chr6:110797233:110797797	5	hyper	cg04014105	-0.2	0.28	SLC22A16
1337	chr6:110797233:110797797	5	hyper	cg26197117	-0.11	0.44	SLC22A16
1337	chr6:110797233:110797797	5	hyper	cg05415020	-0.19	0.53	SLC22A16
1337	chr6:110797233:110797797	5	hyper	cg23210852	-0.15	0.55	SLC22A16
1337	chr6:110797233:110797797	5	hyper	cg22334665	-0.12	0.63	SLC22A16
1340	chr19:51568863:51569622	4	hypo	cg04617549	0.12	0.92	KLK13
1341	chr1:205912646:205913422	4	hyper	cg13172432	-0.13	0.14	SLC26A9
1341	chr1:205912646:205913422	4	hyper	cg04292976	-0.17	0.69	SLC26A9
1342	chr2:213696794:213698158	6	hyper	cg22265452	-0.23	0.77	MIR4776-1
1342	chr2:213696794:213698158	6	hyper	cg08122831	-0.15	0.8	MIR4776-1
1342	chr2:213696794:213698158	6	hyper	cg16865291	-0.24	0.82	MIR4776-1
1342	chr2:213696794:213698158	6	hyper	cg27329091	-0.24	0.9	MIR4776-1
1342	chr2:213696794:213698158	6	hyper	cg22533762	-0.16	0.99	MIR4776-1
1344	chr1:119530600:119530702	3	hyper	cg21392341	-0.11	0.73	TBX15
1344	chr1:119530600:119530702	3	hyper	cg27262412	-0.11	1	TBX15
1346	chr11:57957939:57958333	4	hyper	cg06698926	-0.12	0.82	OR9Q2
1346	chr11:57957939:57958333	4	hyper	cg04750099	-0.11	0.96	OR9Q2
1348	chr19:51727295:51728586	5	hypo	cg11122968	0.18	0.24	CD33
1348	chr19:51727295:51728586	5	hypo	cg24809544	0.21	0.25	CD33
1348	chr19:51727295:51728586	5	hypo	cg10129493	0.1	0.34	CD33
1349	chr7:157876300:157876450	3	hypo	cg10769178	0.15	0.11	PTPRN2
1349	chr7:157876300:157876450	3	hypo	cg09230014	0.11	0.87	PTPRN2
1350	chr6:106533925:106534382	9	hyper	cg24040346	-0.21	0.09	PRDM1
1350	chr6:106533925:106534382	9	hyper	cg22186515	-0.2	0.27	PRDM1
1350	chr6:106533925:106534382	9	hyper	cg00555933	-0.15	0.53	PRDM1
1350	chr6:106533925:106534382	9	hyper	cg17965230	-0.14	0.65	PRDM1
1350	chr6:106533925:106534382	9	hyper	cg01761420	-0.28	0.71	PRDM1
1350	chr6:106533925:106534382	9	hyper	cg19464016	-0.24	0.72	PRDM1
1350	chr6:106533925:106534382	9	hyper	cg22196848	-0.26	0.94	PRDM1
1350	chr6:106533925:106534382	9	hyper	cg26351406	-0.28	0.98	PRDM1
1350	chr6:106533925:106534382	9	hyper	cg05170275	-0.32	0.99	PRDM1
1354	chr1:247614860:247615433	5	hypo	cg06190616	0.11	0.57	OR2B11
1354	chr1:247614860:247615433	5	hypo	cg02650767	0.14	0.78	OR2B11
1358	chr11:60775233:60775715	3	hyper	cg10981907	-0.22	0.91	CD6
1359	chr12:42680888:42681223	4	hyper	cg11229334	-0.11	0.98	ZCRB1
1360	chr1:165205314:165205506	4	hyper	cg16524049	-0.1	0.94	LMX1A
1361	chr5:118691751:118692011	3	hyper	cg10911160	-0.19	0.65	TNFAIP8
1361	chr5:118691751:118692011	3	hyper	cg19893178	-0.26	0.97	TNFAIP8
1361	chr5:118691751:118692011	3	hyper	cg23917399	-0.28	0.99	TNFAIP8
1363	chr16:10276674:10277505	7	hyper	cg08621611	-0.11	0.83	GRIN2A
1364	chr20:19866743:19867145	8	hyper	cg13396318	-0.13	0.59	RIN2
1364	chr20:19866743:19867145	8	hyper	cg25291653	-0.19	0.61	RIN2
1364	chr20:19866743:19867145	8	hyper	cg09110922	-0.14	0.91	RIN2
1364	chr20:19866743:19867145	8	hyper	cg20918393	-0.19	0.98	RIN2
1368	chr7:148679794:148680831	10	hyper	cg19156402	-0.21	0.44	PDIA4
1368	chr7:148679794:148680831	10	hyper	cg16174274	-0.2	0.97	PDIA4
1368	chr7:148679794:148680831	10	hyper	cg13661131	-0.25	0.99	PDIA4
1368	chr7:148679794:148680831	10	hyper	cg18326610	-0.26	0.99	PDIA4
1368	chr7:148679794:148680831	10	hyper	cg24997589	-0.29	1	PDIA4
1369	chr4:88141939:88142277	3	hyper	cg21593676	-0.1	0.99	KLHL8
1369	chr4:88141939:88142277	3	hyper	cg02847897	-0.1	0.99	KLHL8
1370	chr14:92790285:92790798	5	hyper	cg10113212	-0.17	0.09	SLC24A4
1370	chr14:92790285:92790798	5	hyper	cg11294692	-0.19	0.47	SLC24A4
1370	chr14:92790285:92790798	5	hyper	cg18229521	-0.16	0.91	SLC24A4
1370	chr14:92790285:92790798	5	hyper	cg04556542	-0.23	0.96	SLC24A4
1370	chr14:92790285:92790798	5	hyper	cg07285995	-0.12	1	SLC24A4
1371	chr6:33243983:33244178	3	hypo	cg03702686	0.13	0.25	RPS18
1371	chr6:33243983:33244178	3	hypo	cg22322679	0.14	0.41	RPS18
1373	chr5:50694104:50695337	6	hyper	cg02788266	-0.27	0.67	ISL1
1373	chr5:50694104:50695337	6	hyper	cg05895545	-0.23	0.96	ISL1
1373	chr5:50694104:50695337	6	hyper	cg15814504	-0.29	0.98	ISL1
1373	chr5:50694104:50695337	6	hyper	cg00569447	-0.25	0.98	ISL1
1373	chr5:50694104:50695337	6	hyper	cg05547777	-0.31	0.99	ISL1
1373	chr5:50694104:50695337	6	hyper	cg11405534	-0.25	1	ISL1
1374	chr19:5210505:5210847	5	hypo	cg25312880	0.12	0.99	PTPRS
1375	chr2:906044:906974	7	hypo	cg14148690	0.11	0.12	SNTG2
1376	chr6:32304143:32305145	5	hyper	cg20636526	-0.17	0.32	TSBP1
1376	chr6:32304143:32305145	5	hyper	cg16564946	-0.11	0.46	TSBP1
1376	chr6:32304143:32305145	5	hyper	cg02808240	-0.11	0.49	TSBP1
1376	chr6:32304143:32305145	5	hyper	cg24640182	-0.16	0.9	TSBP1
1377	chr6:26183508:26184037	10	hyper	cg12392684	-0.36	0.3	HIST1H2BE
1377	chr6:26183508:26184037	10	hyper	cg21146268	-0.23	0.32	HIST1H2BE
1377	chr6:26183508:26184037	10	hyper	cg26191923	-0.26	0.63	HIST1H2BE
1377	chr6:26183508:26184037	10	hyper	cg26256916	-0.3	0.65	HIST1H2BE
1377	chr6:26183508:26184037	10	hyper	cg22036966	-0.25	0.65	HIST1H2BE
1377	chr6:26183508:26184037	10	hyper	cg22942804	-0.29	0.77	HIST1H2BE
1377	chr6:26183508:26184037	10	hyper	cg07997936	-0.31	0.77	HIST1H2BE
1377	chr6:26183508:26184037	10	hyper	cg12169977	-0.26	0.78	HIST1H2BE
1377	chr6:26183508:26184037	10	hyper	cg01665823	-0.35	0.81	HIST1H2BE
1377	chr6:26183508:26184037	10	hyper	cg27415552	-0.27	0.81	HIST1H2BE
1381	chr17:7283817:7284662	8	hyper	cg23558601	-0.21	0.66	TNK1
1381	chr17:7283817:7284662	8	hyper	cg06942159	-0.22	0.69	TNK1
1381	chr17:7283817:7284662	8	hyper	cg18632631	-0.19	0.94	TNK1
1381	chr17:7283817:7284662	8	hyper	cg06728497	-0.13	0.96	TNK1
1381	chr17:7283817:7284662	8	hyper	cg10290814	-0.18	0.98	TNK1
1381	chr17:7283817:7284662	8	hyper	cg25499099	-0.2	0.99	TNK1
1382	chr10:129845375:129846082	8	hypo	cg18166144	0.12	0.55	PTPRE
1383	chr12:10095902:10096794	6	hypo	cg02513556	0.13	0.75	CLEC12A
1383	chr12:10095902:10096794	6	hypo	cg19651757	0.16	0.76	CLEC12A
1383	chr12:10095902:10096794	6	hypo	cg09601159	0.1	0.98	CLEC12A
1383	chr12:10095902:10096794	6	hypo	cg24299306	0.22	0.98	CLEC12A
1384	chr10:1443686:1444586	5	hypo	cg08668359	0.11	1	ADARB2
1385	chr12:53591398:53591766	4	hypo	cg11510999	0.11	0.8	ITGB7
1387	chr2:71246588:71246985	3	hyper	cg04072419	-0.1	0.98	OR7E91P
1388	chr5:31854651:31855477	5	hyper	cg02346970	-0.16	0.24	PDZD2
1388	chr5:31854651:31855477	5	hyper	cg00326259	-0.16	0.27	PDZD2
1388	chr5:31854651:31855477	5	hyper	cg13923018	-0.26	0.33	PDZD2
1388	chr5:31854651:31855477	5	hyper	cg26880493	-0.14	0.48	PDZD2
1391	chr4:7512016:7512498	5	hypo	cg10703338	0.13	0.06	SORCS2
1391	chr4:7512016:7512498	5	hypo	cg21013745	0.1	0.69	SORCS2
1396	chr1:98514388:98515272	6	hyper	cg22158212	-0.16	0.6	MIR137HG
1396	chr1:98514388:98515272	6	hyper	cg19236995	-0.2	0.82	MIR137HG
1396	chr1:98514388:98515272	6	hyper	cg08730623	-0.3	0.83	MIR137HG
1396	chr1:98514388:98515272	6	hyper	cg24866936	-0.17	0.97	MIR137HG
1396	chr1:98514388:98515272	6	hyper	cg14035771	-0.24	0.99	MIR137HG
1396	chr1:98514388:98515272	6	hyper	cg03208936	-0.24	0.99	MIR137HG
1397	chr19:46180667:46181546	6	hyper	cg18735402	-0.21	0.18	GIPR
1397	chr19:46180667:46181546	6	hyper	cg20434926	-0.33	0.54	GIPR
1397	chr19:46180667:46181546	6	hyper	cg17351154	-0.17	0.85	GIPR
1397	chr19:46180667:46181546	6	hyper	cg16082401	-0.22	0.91	GIPR
1397	chr19:46180667:46181546	6	hyper	cg23047952	-0.24	0.99	GIPR
1398	chr1:218519549:218519576	4	hyper	cg16361301	-0.16	0.67	TGFB2
1398	chr1:218519549:218519576	4	hyper	cg08746138	-0.22	0.8	TGFB2
1398	chr1:218519549:218519576	4	hyper	cg12461345	-0.18	0.91	TGFB2
1398	chr1:218519549:218519576	4	hyper	cg09167119	-0.17	0.99	TGFB2
1401	chr18:29027658:29027885	4	hyper	cg02903192	-0.12	0.47	DSG3
1401	chr18:29027658:29027885	4	hyper	cg14871544	-0.17	0.57	DSG3
1403	chr15:25314390:25315383	4	hypo	cg25114752	0.12	0.13	IPW
1403	chr15:25314390:25315383	4	hypo	cg25345578	0.13	0.98	IPW
1404	chr7:213469:213703	4	hypo	cg27406091	0.12	0.95	FAM20C
1405	chr19:33717487:33718148	5	hypo	cg23331484	0.14	0.67	SLC7A10
1407	chr6:29859520:29860039	4	hyper	cg06503981	-0.11	0.86	HLA-G
1408	chr2:288785:289731	7	hyper	cg08856347	-0.25	0.53	ALKAL2
1408	chr2:288785:289731	7	hyper	cg07800384	-0.21	0.83	ALKAL2
1408	chr2:288785:289731	7	hyper	cg18642499	-0.19	0.91	ALKAL2
1408	chr2:288785:289731	7	hyper	cg09985832	-0.22	0.96	ALKAL2
1408	chr2:288785:289731	7	hyper	cg17109036	-0.18	0.99	ALKAL2
1408	chr2:288785:289731	7	hyper	cg02736505	-0.15	0.99	ALKAL2
1410	chr7:101943788:101944556	5	hypo	cg01723606	0.11	0.74	SH2B2
1412	chr10:131359563:131359714	3	hypo	cg00759178	0.14	0.81	MGMT
1412	chr10:131359563:131359714	3	hypo	cg02792401	0.13	0.98	MGMT
1412	chr10:131359563:131359714	3	hypo	cg14434995	0.16	1	MGMT
1413	chr7:8474544:8477597	13	hyper	cg17264513	-0.24	0.17	NXPH1
1413	chr7:8474544:8477597	13	hyper	cg03099208	-0.25	0.32	NXPH1
1413	chr7:8474544:8477597	13	hyper	cg02124383	-0.26	0.39	NXPH1
[truncated: 2,722 more rows]
