# Supplementary material for: Cutaneous and acral melanoma cross-OMICs reveals prognostic cancer drivers associated with pathobiology and ultraviolet exposure
Source: Nat Commun. 2022 Jul 15;13:4115. doi: 10.1038/s41467-022-31488-w (PMC9287446; doi:10.1038/s41467-022-31488-w)
Supplement: Supplementary file 12 — Supplementary Data 8 [file 41467_2022_31488_MOESM12_ESM.xlsx]

## Sheet: Codebook
Supplementary Data 8: All CpGs differentially methylated in TCGA comparing non UV-mutant versus UV-mutant in crude model that passed the filtration steps described in Supplementary Fig. 1A and used in pathway and heatmap cluster analysis (Figure 3A and 3C) in TCGA.
CpGprobe_Id	CpGs probe ID from Illumina 450K assay
DMR_ID	Number of DMR
DMRs	Hg19 genomic coordinates of the DMRs
DMR_Status	Methylation status of the DMR
No_probes	Number of constituent CpG sites in differentially methylated region
Gene	Gene name
Delta_Betas	Average beta value of one group minus the average beta value of the other group
Dip_Test	Test of unimodality of methylation level of CpGs

## Sheet: TCGA_cutaneous_crude_model
DMR_ID	DMRs	No_probes	DMR_Status	CpGprobe_ID	Delta_Betas	Dip_Test	Gene
6	chr10:133048362:133048930	3	hyper	cg23573567	-0.14	0.37	TCERG1L
6	chr10:133048362:133048930	3	hyper	cg24343823	-0.12	0.47	TCERG1L
6	chr10:133048362:133048930	3	hyper	cg06144718	-0.19	0.98	TCERG1L
24	chr19:17951967:17952486	3	hyper	cg05950755	-0.11	0.87	JAK3
27	chr19:18549689:18550061	3	hypo	cg23468959	0.21	0.54	ISYNA1
27	chr19:18549689:18550061	3	hypo	cg06953865	0.12	0.83	ISYNA1
27	chr19:18549689:18550061	3	hypo	cg01065977	0.12	0.99	ISYNA1
28	chr7:644219:644417	3	hypo	cg05167561	0.1	0.6	PRKAR1B
29	chr6:136681884:136682138	3	hypo	cg13638737	0.11	0.99	MAP7
32	chr4:298681:299051	3	hyper	cg13208922	-0.14	0.98	ZNF732
32	chr4:298681:299051	3	hyper	cg14626309	-0.14	1	ZNF732
34	chr3:73045440:73045686	3	hypo	cg03847932	0.21	0.12	PPP4R2
34	chr3:73045440:73045686	3	hypo	cg20540428	0.13	0.39	PPP4R2
36	chr19:59092612:59093449	5	hypo	cg21042248	0.13	0.38	CENPBD1P1
36	chr19:59092612:59093449	5	hypo	cg23652859	0.16	0.78	CENPBD1P1
39	chr7:107483786:107483851	3	hypo	cg18771538	0.13	0.87	SLC26A3
39	chr7:107483786:107483851	3	hypo	cg07536914	0.15	0.99	SLC26A3
39	chr7:107483786:107483851	3	hypo	cg06995003	0.12	1	SLC26A3
45	chr10:47008185:47008316	3	hypo	cg12043818	0.2	0.27	ANXA8
46	chr10:133038915:133039348	3	hyper	cg26256560	-0.16	0.38	TCERG1L
47	chr10:133051487:133051839	3	hyper	cg05909343	-0.18	0.28	TCERG1L
47	chr10:133051487:133051839	3	hyper	cg23574519	-0.13	0.93	TCERG1L
47	chr10:133051487:133051839	3	hyper	cg18360873	-0.13	0.98	TCERG1L
50	chr7:155920156:155920455	3	hyper	cg22755679	-0.12	0.42	LOC285889
50	chr7:155920156:155920455	3	hyper	cg09973371	-0.15	0.86	LOC285889
116	chr14:77605789:77606594	4	hyper	cg09263164	0.12	0.06	ZDHHC22
117	chr19:41531634:41531976	4	hypo	cg27089200	0.13	0.55	CYP2A7
117	chr19:41531634:41531976	4	hypo	cg20630647	0.19	0.92	CYP2A7
118	chr5:77146796:77147651	4	hyper	cg11012412	-0.11	0.65	TBCA
118	chr5:77146796:77147651	4	hyper	cg05945661	0.11	0.92	TBCA
119	chr17:38939673:38940132	4	hyper	cg14504826	-0.1	0.97	KRT27
120	chr20:2384240:2384464	4	hypo	cg13341864	0.11	0.92	TGM6
121	chr17:33700180:33700295	4	hyper	cg18411103	-0.15	0.81	SLFN11
121	chr17:33700180:33700295	4	hyper	cg12581244	-0.1	0.89	SLFN11
121	chr17:33700180:33700295	4	hyper	cg25054416	-0.14	0.97	SLFN11
121	chr17:33700180:33700295	4	hyper	cg08764758	-0.11	1	SLFN11
122	chr7:23507657:23508548	4	hypo	cg23991636	0.19	0.41	IGF2BP3
124	chr7:16625816:16626530	4	hypo	cg24231558	0.22	0.9	LRRC72
124	chr7:16625816:16626530	4	hypo	cg22526939	0.13	0.99	LRRC72
129	chr7:55072042:55072617	4	hypo	cg12343106	0.11	0.44	EGFR
132	chr14:23284518:23285365	4	hypo	cg15070897	0.12	0.71	SLC7A7
132	chr14:23284518:23285365	4	hypo	cg02999224	0.14	0.81	SLC7A7
133	chr1:2836564:2836643	3	hypo	cg02394247	0.14	0.33	ACTRT2
133	chr1:2836564:2836643	3	hypo	cg04979216	0.11	0.82	ACTRT2
133	chr1:2836564:2836643	3	hypo	cg14836978	0.12	0.92	ACTRT2
138	chr1:155830264:155830477	3	hypo	cg24712249	0.12	0.48	SYT11
138	chr1:155830264:155830477	3	hypo	cg11961255	0.13	0.66	SYT11
138	chr1:155830264:155830477	3	hypo	cg16585911	0.1	0.75	SYT11
140	chr1:210466024:210466211	3	hypo	cg12030860	0.12	0.94	HHAT
141	chr1:238648845:238649445	3	hypo	cg16662846	0.19	0.5	LINC01139
141	chr1:238648845:238649445	3	hypo	cg07240877	0.19	0.93	LINC01139
141	chr1:238648845:238649445	3	hypo	cg23570874	0.15	0.99	LINC01139
142	chr10:1739346:1739665	3	hyper	cg05441518	-0.11	0.51	ADARB2
143	chr10:3023677:3023801	3	hyper	cg22876659	-0.14	0.56	PFKP
143	chr10:3023677:3023801	3	hyper	cg18731546	-0.13	0.76	PFKP
144	chr10:7376656:7376726	3	hypo	cg08234418	0.13	0.93	SFMBT2
144	chr10:7376656:7376726	3	hypo	cg15129097	0.12	0.99	SFMBT2
147	chr10:132959070:132959127	3	hyper	cg08763309	-0.13	0.46	TCERG1L
147	chr10:132959070:132959127	3	hyper	cg26202872	-0.14	0.7	TCERG1L
147	chr10:132959070:132959127	3	hyper	cg25718735	-0.11	1	TCERG1L
148	chr10:132977221:132977408	3	hyper	cg17911420	-0.17	0.94	TCERG1L
148	chr10:132977221:132977408	3	hyper	cg14645017	-0.11	0.99	TCERG1L
149	chr10:133087013:133087135	3	hyper	cg26470482	-0.15	0.45	TCERG1L
149	chr10:133087013:133087135	3	hyper	cg12455797	-0.14	0.64	TCERG1L
149	chr10:133087013:133087135	3	hyper	cg18327147	-0.14	0.95	TCERG1L
150	chr10:134978874:134979303	3	hyper	cg24436466	-0.11	0.58	KNDC1
153	chr11:88241594:88241946	3	hyper	cg02928699	-0.12	0.54	GRM5
153	chr11:88241594:88241946	3	hyper	cg26801014	-0.11	0.97	GRM5
155	chr16:7568053:7568364	3	hypo	cg06844984	0.14	0.2	RBFOX1
155	chr16:7568053:7568364	3	hypo	cg26488009	0.21	0.24	RBFOX1
161	chr17:7758854:7759140	3	hyper	cg17977470	-0.25	0.21	TMEM88
161	chr17:7758854:7759140	3	hyper	cg21969795	-0.13	0.44	TMEM88
164	chr17:76851838:76851962	3	hyper	cg26017754	-0.1	0.98	TIMP2
164	chr17:76851838:76851962	3	hyper	cg13530679	-0.11	0.99	TIMP2
167	chr19:58627492:58627987	3	hypo	cg15128312	0.1	0.49	ZSCAN18
173	chr2:202483704:202483868	3	hypo	cg04983151	0.17	0.44	C2CD6
173	chr2:202483704:202483868	3	hypo	cg03020006	0.18	0.82	C2CD6
174	chr2:219030752:219030898	3	hyper	cg15908708	-0.12	0.84	CXCR1
175	chr20:20350367:20350813	3	hyper	cg07047570	-0.11	0.99	INSM1
176	chr20:39317034:39317482	3	hyper	cg24033330	-0.15	0.83	MAFB
179	chr21:34400659:34401201	3	hypo	cg06515159	0.17	0.23	OLIG2
179	chr21:34400659:34401201	3	hypo	cg10364942	0.18	0.4	OLIG2
182	chr3:43935671:43936093	3	hypo	cg18784420	0.2	0.38	ABHD5
182	chr3:43935671:43936093	3	hypo	cg25939181	0.19	0.56	ABHD5
183	chr3:44622596:44622865	3	hypo	cg06792262	0.13	0.58	ZKSCAN7
183	chr3:44622596:44622865	3	hypo	cg22502448	0.16	0.62	ZKSCAN7
184	chr3:74662850:74663024	3	hyper	cg11361636	-0.12	0.13	CNTN3
184	chr3:74662850:74663024	3	hyper	cg23170439	-0.11	0.73	CNTN3
184	chr3:74662850:74663024	3	hyper	cg00191178	-0.14	0.89	CNTN3
185	chr3:194014745:194015171	3	hypo	cg11324650	0.21	0.18	LINC00887
185	chr3:194014745:194015171	3	hypo	cg12155036	0.15	0.5	LINC00887
185	chr3:194014745:194015171	3	hypo	cg08991643	0.16	0.89	LINC00887
188	chr4:174440471:174440681	3	hypo	cg23291886	0.14	0.34	HAND2
188	chr4:174440471:174440681	3	hypo	cg26606286	0.13	0.6	HAND2
188	chr4:174440471:174440681	3	hypo	cg20232746	0.12	0.9	HAND2
189	chr4:187219538:187219978	3	hypo	cg24549659	0.1	0.8	F11-AS1
190	chr5:3188066:3188191	3	hyper	cg01086526	-0.11	0.52	LINC01019
191	chr5:96478495:96478573	3	hypo	cg09551613	0.17	0.17	LIX1
191	chr5:96478495:96478573	3	hypo	cg06213287	0.1	0.31	LIX1
194	chr5:174120078:174120335	3	hyper	cg17339488	-0.22	0.79	MSX2
202	chr7:155996361:155996597	3	hyper	cg09461420	-0.1	0.66	LOC285889
205	chr8:47015829:47015868	3	hyper	cg13678428	-0.27	0.07	LINC00293
205	chr8:47015829:47015868	3	hyper	cg16863052	-0.31	0.29	LINC00293
205	chr8:47015829:47015868	3	hyper	cg12253315	-0.15	0.34	LINC00293
206	chr9:117265427:117266029	3	hyper	cg00305629	-0.13	0.9	WHRN
206	chr9:117265427:117266029	3	hyper	cg13657200	-0.12	0.99	WHRN
206	chr9:117265427:117266029	3	hyper	cg04759982	-0.16	0.99	WHRN
208	chr11:5530544:5531524	5	hyper	cg24229750	-0.16	0.46	HBG2
208	chr11:5530544:5531524	5	hyper	cg15553770	-0.15	0.75	HBG2
208	chr11:5530544:5531524	5	hyper	cg13372231	-0.19	0.79	HBG2
208	chr11:5530544:5531524	5	hyper	cg15541062	-0.15	0.94	HBG2
208	chr11:5530544:5531524	5	hyper	cg01369413	-0.17	0.99	HBG2
211	chr19:13318873:13319777	5	hyper	cg11660879	-0.14	0.77	CACNA1A
211	chr19:13318873:13319777	5	hyper	cg24891846	-0.19	0.92	CACNA1A
211	chr19:13318873:13319777	5	hyper	cg22304399	-0.11	0.94	CACNA1A
214	chr10:132942225:132943102	5	hyper	cg06938601	-0.12	0.82	TCERG1L
214	chr10:132942225:132943102	5	hyper	cg22697516	-0.16	0.95	TCERG1L
214	chr10:132942225:132943102	5	hyper	cg25486749	-0.15	0.99	TCERG1L
215	chr16:67428155:67428898	5	hyper	cg13973436	-0.11	0.81	ZDHHC1
218	chr15:26873818:26875014	7	hypo	cg14859324	0.12	0.97	GABRB3
221	chr6:31696333:31698744	54	hyper	cg07404514	-0.12	0.2	CLIC1
221	chr6:31696333:31698744	54	hyper	cg03608520	-0.11	0.66	DDAH2
221	chr6:31696333:31698744	54	hyper	cg16704889	-0.13	0.8	DDAH2
221	chr6:31696333:31698744	54	hyper	cg21286967	-0.12	0.92	DDAH2
221	chr6:31696333:31698744	54	hyper	cg04665604	-0.16	0.97	DDAH2
221	chr6:31696333:31698744	54	hyper	cg04387059	-0.12	0.99	CLIC1
222	chr11:2889602:2891118	40	hypo	cg27223805	0.16	0.44	KCNQ1DN
222	chr11:2889602:2891118	40	hypo	cg23762359	0.11	0.59	KCNQ1DN
222	chr11:2889602:2891118	40	hypo	cg02589685	0.17	0.71	KCNQ1DN
222	chr11:2889602:2891118	40	hypo	cg16083838	0.11	0.75	KCNQ1DN
222	chr11:2889602:2891118	40	hypo	cg26690742	0.16	0.9	KCNQ1DN
223	chr20:61446962:61448203	40	hyper	cg07827435	0.1	0.52	COL9A3
224	chr6:33160120:33161589	36	hyper	cg11384924	0.15	0.36	COL11A2
224	chr6:33160120:33161589	36	hyper	cg27181765	0.12	0.53	COL11A2
224	chr6:33160120:33161589	36	hyper	cg11652360	0.11	0.59	COL11A2
224	chr6:33160120:33161589	36	hyper	cg02266086	0.14	0.62	RXRB
224	chr6:33160120:33161589	36	hyper	cg22320183	0.14	0.84	RXRB
224	chr6:33160120:33161589	36	hyper	cg17560929	0.14	0.96	RXRB
225	chr6:33282418:33283849	36	hyper	cg18144560	-0.12	0.34	ZBTB22
225	chr6:33282418:33283849	36	hyper	cg25954512	-0.13	0.51	ZBTB22
225	chr6:33282418:33283849	36	hyper	cg03000593	-0.11	0.56	ZBTB22
225	chr6:33282418:33283849	36	hyper	cg27368379	-0.12	0.59	ZBTB22
225	chr6:33282418:33283849	36	hyper	cg08573355	-0.11	0.62	ZBTB22
225	chr6:33282418:33283849	36	hyper	cg07245868	-0.11	0.64	ZBTB22
225	chr6:33282418:33283849	36	hyper	cg26646118	-0.14	0.65	ZBTB22
225	chr6:33282418:33283849	36	hyper	cg27168291	-0.16	0.72	ZBTB22
225	chr6:33282418:33283849	36	hyper	cg04678230	-0.1	0.84	ZBTB22
225	chr6:33282418:33283849	36	hyper	cg10134527	-0.17	0.84	ZBTB22
225	chr6:33282418:33283849	36	hyper	cg07895437	-0.14	0.85	ZBTB22
225	chr6:33282418:33283849	36	hyper	cg14096569	-0.11	0.98	ZBTB22
225	chr6:33282418:33283849	36	hyper	cg24221373	-0.12	0.99	ZBTB22
228	chr6:33047944:33048919	26	hypo	cg19990651	0.25	0.17	HLA-DPA1
228	chr6:33047944:33048919	26	hypo	cg01132696	0.25	0.27	HLA-DPB1
228	chr6:33047944:33048919	26	hypo	cg09234582	0.24	0.38	HLA-DPA1
228	chr6:33047944:33048919	26	hypo	cg26645432	0.25	0.45	HLA-DPA1
228	chr6:33047944:33048919	26	hypo	cg15829535	0.17	0.47	HLA-DPB1
228	chr6:33047944:33048919	26	hypo	cg02692313	0.18	0.52	HLA-DPA1
228	chr6:33047944:33048919	26	hypo	cg25045942	0.2	0.59	HLA-DPA1
228	chr6:33047944:33048919	26	hypo	cg20223237	0.22	0.65	HLA-DPB1
228	chr6:33047944:33048919	26	hypo	cg06437840	0.23	0.66	HLA-DPA1
228	chr6:33047944:33048919	26	hypo	cg14801692	0.16	0.69	HLA-DPB1
228	chr6:33047944:33048919	26	hypo	cg00570906	0.17	0.73	HLA-DPB1
228	chr6:33047944:33048919	26	hypo	cg13349035	0.21	0.76	HLA-DPA1
228	chr6:33047944:33048919	26	hypo	cg25511667	0.2	0.79	HLA-DPB1
228	chr6:33047944:33048919	26	hypo	cg03636880	0.22	0.82	HLA-DPB1
228	chr6:33047944:33048919	26	hypo	cg19053046	0.16	0.84	HLA-DPA1
228	chr6:33047944:33048919	26	hypo	cg13581859	0.17	0.85	HLA-DPB1
228	chr6:33047944:33048919	26	hypo	cg14870156	0.25	0.93	HLA-DPA1
228	chr6:33047944:33048919	26	hypo	cg12893780	0.19	0.93	HLA-DPB1
228	chr6:33047944:33048919	26	hypo	cg03229061	0.19	0.95	HLA-DPA1
228	chr6:33047944:33048919	26	hypo	cg10850215	0.23	0.95	HLA-DPA1
228	chr6:33047944:33048919	26	hypo	cg17588455	0.19	0.96	HLA-DPA1
228	chr6:33047944:33048919	26	hypo	cg09059466	0.14	0.97	HLA-DPA1
229	chr6:28983835:28985069	25	hyper	cg00219626	-0.13	0.42	ZNF311
231	chr6:33280052:33280927	21	hyper	cg18930100	-0.16	0.14	TAPBP
231	chr6:33280052:33280927	21	hyper	cg26083458	-0.18	0.45	TAPBP
231	chr6:33280052:33280927	21	hyper	cg01253676	-0.16	0.66	TAPBP
231	chr6:33280052:33280927	21	hyper	cg20998791	-0.18	0.76	TAPBP
231	chr6:33280052:33280927	21	hyper	cg06230948	-0.2	0.77	TAPBP
231	chr6:33280052:33280927	21	hyper	cg11796996	-0.26	0.83	TAPBP
231	chr6:33280052:33280927	21	hyper	cg03780271	-0.13	0.83	TAPBP
231	chr6:33280052:33280927	21	hyper	cg20973878	-0.15	0.84	TAPBP
231	chr6:33280052:33280927	21	hyper	cg14419102	-0.21	0.85	TAPBP
231	chr6:33280052:33280927	21	hyper	cg08814531	-0.13	0.89	TAPBP
231	chr6:33280052:33280927	21	hyper	cg02863594	-0.23	0.92	TAPBP
231	chr6:33280052:33280927	21	hyper	cg01654446	-0.16	0.93	TAPBP
231	chr6:33280052:33280927	21	hyper	cg18353226	-0.12	0.94	TAPBP
231	chr6:33280052:33280927	21	hyper	cg12589538	-0.17	0.95	TAPBP
231	chr6:33280052:33280927	21	hyper	cg13638257	-0.19	0.98	TAPBP
231	chr6:33280052:33280927	21	hyper	cg06375761	-0.24	0.98	TAPBP
231	chr6:33280052:33280927	21	hyper	cg05700142	-0.14	0.99	TAPBP
231	chr6:33280052:33280927	21	hyper	cg00274587	-0.11	1	TAPBP
233	chr6:30594037:30595190	19	hyper	cg13542073	0.15	0.94	MRPS18B
235	chr17:46655164:46656093	18	hypo	cg24114154	0.1	0.95	HOXB3
237	chr6:30070059:30071067	18	hyper	cg13831136	-0.13	0.89	TRIM31
237	chr6:30070059:30071067	18	hyper	cg00578614	-0.1	0.99	TRIM31
238	chr12:54388108:54391631	17	hypo	cg07541701	0.12	0.12	HOXC9
238	chr12:54388108:54391631	17	hypo	cg20340866	0.16	0.12	HOXC9
238	chr12:54388108:54391631	17	hypo	cg21841963	0.12	0.14	MIR196A2
238	chr12:54388108:54391631	17	hypo	cg18787548	0.1	0.31	MIR196A2
238	chr12:54388108:54391631	17	hypo	cg19794507	0.1	0.41	HOXC9
238	chr12:54388108:54391631	17	hypo	cg09941406	0.14	0.62	HOXC9
241	chr7:27190431:27192656	17	hypo	cg19623360	0.21	0.23	HOXA-AS3
241	chr7:27190431:27192656	17	hypo	cg26032198	0.24	0.53	HOXA-AS3
241	chr7:27190431:27192656	17	hypo	cg06206902	0.18	0.56	HOXA-AS3
241	chr7:27190431:27192656	17	hypo	cg23263937	0.25	0.65	HOXA-AS3
241	chr7:27190431:27192656	17	hypo	cg16771406	0.18	0.7	HOXA-AS3
241	chr7:27190431:27192656	17	hypo	cg02919960	0.21	0.75	HOXA-AS3
241	chr7:27190431:27192656	17	hypo	cg17969084	0.22	0.77	HOXA-AS3
241	chr7:27190431:27192656	17	hypo	cg01414882	0.26	0.93	HOXA-AS3
242	chr7:130418549:130419614	17	hyper	cg08719712	-0.15	0.19	KLF14
242	chr7:130418549:130419614	17	hyper	cg09499629	-0.1	0.5	KLF14
242	chr7:130418549:130419614	17	hyper	cg00094518	-0.15	0.62	KLF14
242	chr7:130418549:130419614	17	hyper	cg06533629	-0.14	0.73	KLF14
242	chr7:130418549:130419614	17	hyper	cg22285878	-0.19	0.78	KLF14
242	chr7:130418549:130419614	17	hyper	cg14361627	-0.14	0.87	KLF14
242	chr7:130418549:130419614	17	hyper	cg07955995	-0.21	0.88	KLF14
242	chr7:130418549:130419614	17	hyper	cg02778245	-0.12	0.98	KLF14
244	chr12:121163144:121164646	16	hyper	cg21721566	0.13	0.36	ACADS
245	chr12:133065724:133066069	16	hyper	cg20214067	0.13	0.41	FBRSL1
245	chr12:133065724:133066069	16	hyper	cg17152423	0.11	0.59	FBRSL1
245	chr12:133065724:133066069	16	hyper	cg00360256	0.13	0.74	FBRSL1
245	chr12:133065724:133066069	16	hyper	cg23681339	0.12	0.99	FBRSL1
246	chr3:25469125:25469991	16	hypo	cg10712623	0.18	0.05	RARB
246	chr3:25469125:25469991	16	hypo	cg03428864	0.18	0.19	RARB
246	chr3:25469125:25469991	16	hypo	cg00758229	0.15	0.72	RARB
246	chr3:25469125:25469991	16	hypo	cg00371702	0.14	0.74	RARB
248	chr6:27840957:27842098	16	hypo	cg06005695	0.15	0.09	HIST1H4L
248	chr6:27840957:27842098	16	hypo	cg12408601	0.18	0.26	HIST1H4L
248	chr6:27840957:27842098	16	hypo	cg17651821	0.17	0.31	HIST1H4L
248	chr6:27840957:27842098	16	hypo	cg11992375	0.16	0.41	HIST1H4L
249	chr6:32022470:32023923	16	hyper	cg26977256	-0.11	0.95	TNXB
250	chr1:45956256:45957456	15	hyper	cg00969787	-0.12	0.95	TESK2
250	chr1:45956256:45957456	15	hyper	cg22628146	-0.14	0.99	TESK2
250	chr1:45956256:45957456	15	hyper	cg17930852	-0.12	0.99	TESK2
251	chr10:104178391:104179541	15	hyper	cg24144419	-0.15	0.65	PSD
253	chr12:133017800:133020746	15	hyper	cg02688867	-0.12	0.27	FBRSL1
253	chr12:133017800:133020746	15	hyper	cg10368675	-0.11	0.39	FBRSL1
253	chr12:133017800:133020746	15	hyper	cg00912164	-0.13	0.58	FBRSL1
253	chr12:133017800:133020746	15	hyper	cg03665089	-0.11	0.59	FBRSL1
253	chr12:133017800:133020746	15	hyper	cg17310247	-0.15	0.88	FBRSL1
253	chr12:133017800:133020746	15	hyper	cg19989277	-0.12	0.89	FBRSL1
253	chr12:133017800:133020746	15	hyper	cg06987623	-0.13	0.94	FBRSL1
253	chr12:133017800:133020746	15	hyper	cg20109840	-0.11	0.95	FBRSL1
253	chr12:133017800:133020746	15	hyper	cg14071137	-0.16	0.99	FBRSL1
254	chr19:40324226:40325405	15	hyper	cg11957481	-0.12	0.75	FBL
259	chr10:95326098:95327325	14	hyper	cg25497250	-0.1	0.8	FFAR4
259	chr10:95326098:95327325	14	hyper	cg15133448	-0.12	0.84	FFAR4
259	chr10:95326098:95327325	14	hyper	cg05613447	-0.11	0.9	FFAR4
259	chr10:95326098:95327325	14	hyper	cg22749310	-0.1	0.91	FFAR4
260	chr14:24779400:24780926	14	hyper	cg07760773	-0.15	0.13	CIDEB
260	chr14:24779400:24780926	14	hyper	cg25576711	-0.16	0.27	CIDEB
260	chr14:24779400:24780926	14	hyper	cg06796435	-0.13	0.43	LTB4R2
260	chr14:24779400:24780926	14	hyper	cg16075268	-0.19	0.46	CIDEB
260	chr14:24779400:24780926	14	hyper	cg21886367	-0.15	0.52	LTB4R2
260	chr14:24779400:24780926	14	hyper	cg12853742	-0.12	0.58	LTB4R2
260	chr14:24779400:24780926	14	hyper	cg15364618	-0.17	0.67	CIDEB
260	chr14:24779400:24780926	14	hyper	cg13840968	-0.12	0.89	LTB4R2
262	chr18:28622200:28623159	14	hyper	cg11832722	-0.11	0.28	DSC3
262	chr18:28622200:28623159	14	hyper	cg11722699	-0.11	0.65	DSC3
262	chr18:28622200:28623159	14	hyper	cg26861703	-0.16	0.85	DSC3
262	chr18:28622200:28623159	14	hyper	cg27648075	-0.14	0.89	DSC3
262	chr18:28622200:28623159	14	hyper	cg14631834	-0.13	0.96	DSC3
262	chr18:28622200:28623159	14	hyper	cg26497348	-0.15	0.96	DSC3
262	chr18:28622200:28623159	14	hyper	cg25789861	-0.11	0.97	DSC3
262	chr18:28622200:28623159	14	hyper	cg16492377	-0.1	0.99	DSC3
265	chr6:24910562:24911615	14	hyper	cg08818610	-0.12	0.32	RIPOR2
265	chr6:24910562:24911615	14	hyper	cg15289427	-0.11	0.61	RIPOR2
265	chr6:24910562:24911615	14	hyper	cg05491854	-0.15	0.98	RIPOR2
266	chr1:24513473:24514557	13	hyper	cg26835312	-0.1	0.61	IFNLR1
272	chr17:65039695:65040983	13	hyper	cg21977075	-0.13	0.5	CACNG1
272	chr17:65039695:65040983	13	hyper	cg01541398	-0.15	0.6	CACNG1
272	chr17:65039695:65040983	13	hyper	cg17380770	-0.17	0.97	CACNG1
274	chr2:177015992:177017797	13	hyper	cg25304107	-0.22	0.07	HOXD4
274	chr2:177015992:177017797	13	hyper	cg10803577	-0.24	0.09	HOXD4
274	chr2:177015992:177017797	13	hyper	cg19509393	-0.24	0.09	HOXD4
274	chr2:177015992:177017797	13	hyper	cg18750960	-0.25	0.12	HOXD4
274	chr2:177015992:177017797	13	hyper	cg16218721	-0.22	0.16	HOXD4
274	chr2:177015992:177017797	13	hyper	cg14900124	-0.21	0.37	HOXD4
274	chr2:177015992:177017797	13	hyper	cg25951210	-0.17	0.38	HOXD4
274	chr2:177015992:177017797	13	hyper	cg21011616	-0.21	0.49	HOXD4
274	chr2:177015992:177017797	13	hyper	cg04843067	-0.18	0.5	HOXD4
274	chr2:177015992:177017797	13	hyper	cg12539415	-0.24	0.52	HOXD4
274	chr2:177015992:177017797	13	hyper	cg09701582	-0.15	0.96	HOXD4
276	chr6:18122474:18123232	13	hypo	cg06646708	0.12	0.06	NHLRC1
276	chr6:18122474:18123232	13	hypo	cg18068140	0.14	0.15	NHLRC1
276	chr6:18122474:18123232	13	hypo	cg05849324	0.11	0.51	NHLRC1
276	chr6:18122474:18123232	13	hypo	cg00772000	0.1	0.76	NHLRC1
276	chr6:18122474:18123232	13	hypo	cg06497198	0.12	0.78	NHLRC1
276	chr6:18122474:18123232	13	hypo	cg22959611	0.11	0.87	NHLRC1
276	chr6:18122474:18123232	13	hypo	cg16879574	0.11	0.91	NHLRC1
276	chr6:18122474:18123232	13	hypo	cg20697984	0.11	0.92	NHLRC1
276	chr6:18122474:18123232	13	hypo	cg10291141	0.11	0.96	NHLRC1
278	chr6:30884590:30885567	13	hyper	cg18881094	-0.14	0.86	VARS2
279	chr10:30024742:30026143	12	hypo	cg03222244	0.14	0.36	SVIL
279	chr10:30024742:30026143	12	hypo	cg27426287	0.14	0.36	SVIL
279	chr10:30024742:30026143	12	hypo	cg01128566	0.11	0.86	SVIL
279	chr10:30024742:30026143	12	hypo	cg03259469	0.12	0.99	SVIL
279	chr10:30024742:30026143	12	hypo	cg04194651	0.12	0.99	SVIL
283	chr6:32049513:32050348	12	hyper	cg13064679	-0.16	0.6	TNXB
283	chr6:32049513:32050348	12	hyper	cg08753391	-0.1	0.96	TNXB
285	chr8:86157364:86157935	12	hypo	cg20503956	0.16	0.57	CA13
285	chr8:86157364:86157935	12	hypo	cg08508368	0.17	0.72	CA13
285	chr8:86157364:86157935	12	hypo	cg18503260	0.18	0.98	CA13
286	chr10:21814313:21815715	11	hyper	cg22700691	0.19	0.06	SKIDA1
288	chr10:132890839:132892510	11	hyper	cg03970591	-0.13	0.51	TCERG1L
288	chr10:132890839:132892510	11	hyper	cg03625662	-0.17	0.62	TCERG1L
288	chr10:132890839:132892510	11	hyper	cg19269511	-0.17	0.8	TCERG1L
288	chr10:132890839:132892510	11	hyper	cg12452800	-0.11	0.9	TCERG1L
288	chr10:132890839:132892510	11	hyper	cg25328413	-0.13	0.93	TCERG1L
289	chr11:61062665:61063144	11	hyper	cg05190577	-0.11	0.07	VWCE
289	chr11:61062665:61063144	11	hyper	cg13388111	-0.13	0.67	VWCE
289	chr11:61062665:61063144	11	hyper	cg01698298	-0.11	0.76	VWCE
291	chr15:58357874:58358879	11	hyper	cg19890277	-0.12	0.82	ALDH1A2
291	chr15:58357874:58358879	11	hyper	cg14805347	-0.1	0.83	ALDH1A2
291	chr15:58357874:58358879	11	hyper	cg00930873	-0.13	0.84	ALDH1A2
291	chr15:58357874:58358879	11	hyper	cg07721203	-0.16	0.91	ALDH1A2
291	chr15:58357874:58358879	11	hyper	cg13198321	-0.11	0.98	ALDH1A2
291	chr15:58357874:58358879	11	hyper	cg23699879	-0.12	0.99	ALDH1A2
293	chr16:67918001:67919362	11	hyper	cg02215611	-0.12	0.72	NRN1L
293	chr16:67918001:67919362	11	hyper	cg01068601	-0.13	0.73	NRN1L
295	chr17:27044169:27045302	11	hyper	cg03452174	-0.13	0.68	RAB34
295	chr17:27044169:27045302	11	hyper	cg19982230	-0.1	0.71	RAB34
298	chr18:76739409:76741157	11	hyper	cg10717463	-0.13	0.71	SALL3
298	chr18:76739409:76741157	11	hyper	cg05080154	-0.24	0.85	SALL3
298	chr18:76739409:76741157	11	hyper	cg16580499	-0.12	0.87	SALL3
298	chr18:76739409:76741157	11	hyper	cg07382554	-0.19	0.91	SALL3
298	chr18:76739409:76741157	11	hyper	cg14007067	-0.19	0.91	SALL3
298	chr18:76739409:76741157	11	hyper	cg15191648	-0.12	0.96	SALL3
298	chr18:76739409:76741157	11	hyper	cg05884032	-0.18	0.97	SALL3
300	chr2:183731169:183732607	11	hypo	cg03576419	0.14	0.06	FRZB
300	chr2:183731169:183732607	11	hypo	cg14693391	0.12	0.06	FRZB
300	chr2:183731169:183732607	11	hypo	cg19568591	0.11	0.1	FRZB
300	chr2:183731169:183732607	11	hypo	cg09484039	0.11	0.13	FRZB
300	chr2:183731169:183732607	11	hypo	cg07721625	0.15	0.24	FRZB
300	chr2:183731169:183732607	11	hypo	cg01481989	0.11	0.87	FRZB
302	chr2:237078026:237079319	11	hyper	cg01270424	-0.16	0.17	GBX2
302	chr2:237078026:237079319	11	hyper	cg11612786	-0.16	0.3	GBX2
302	chr2:237078026:237079319	11	hyper	cg02106377	-0.11	0.39	GBX2
302	chr2:237078026:237079319	11	hyper	cg00051154	-0.11	0.47	GBX2
302	chr2:237078026:237079319	11	hyper	cg09681167	-0.17	0.6	GBX2
302	chr2:237078026:237079319	11	hyper	cg17171215	-0.17	0.7	GBX2
302	chr2:237078026:237079319	11	hyper	cg06546806	-0.14	0.75	GBX2
302	chr2:237078026:237079319	11	hyper	cg21165221	-0.13	0.9	GBX2
302	chr2:237078026:237079319	11	hyper	cg07014673	-0.14	0.97	GBX2
303	chr20:21377671:21378560	11	hyper	cg21200656	-0.12	0.99	NKX2-4
304	chr20:61583537:61584159	11	hypo	cg26329715	0.11	0.4	SLC17A9
306	chr22:29976613:29977742	11	hyper	cg03857553	-0.1	0.94	NIPSNAP1
307	chr4:9782891:9783623	11	hyper	cg23847712	-0.11	0.94	DRD5
307	chr4:9782891:9783623	11	hyper	cg03045635	-0.1	0.97	DRD5
307	chr4:9782891:9783623	11	hyper	cg26296488	-0.12	0.99	DRD5
309	chr5:140792511:140793470	11	hypo	cg01169021	0.1	0.36	PCDHGA1
310	chr6:32222492:32223430	11	hyper	cg22370379	-0.1	0.12	NOTCH4
310	chr6:32222492:32223430	11	hyper	cg10187879	-0.18	0.15	NOTCH4
310	chr6:32222492:32223430	11	hyper	cg23321397	-0.19	0.15	NOTCH4
310	chr6:32222492:32223430	11	hyper	cg19263700	-0.17	0.37	NOTCH4
310	chr6:32222492:32223430	11	hyper	cg00523604	-0.21	0.68	NOTCH4
310	chr6:32222492:32223430	11	hyper	cg09715059	-0.25	0.74	NOTCH4
310	chr6:32222492:32223430	11	hyper	cg11720950	-0.11	0.75	NOTCH4
310	chr6:32222492:32223430	11	hyper	cg17990771	-0.12	0.79	NOTCH4
310	chr6:32222492:32223430	11	hyper	cg14914046	-0.16	0.93	NOTCH4
311	chr6:33396215:33396610	11	hypo	cg25696974	0.11	0.82	SYNGAP1
318	chr1:75138964:75139746	10	hyper	cg03537032	-0.12	0.74	ERICH3
318	chr1:75138964:75139746	10	hyper	cg15386773	-0.11	0.98	ERICH3
318	chr1:75138964:75139746	10	hyper	cg19695945	-0.13	0.99	ERICH3
319	chr1:204183060:204183655	10	hypo	cg20510272	0.12	0.54	GOLT1A
319	chr1:204183060:204183655	10	hypo	cg15962547	0.15	0.67	GOLT1A
319	chr1:204183060:204183655	10	hypo	cg07011373	0.1	0.85	GOLT1A
319	chr1:204183060:204183655	10	hypo	cg05807885	0.13	0.85	GOLT1A
319	chr1:204183060:204183655	10	hypo	cg17906339	0.13	0.94	GOLT1A
319	chr1:204183060:204183655	10	hypo	cg12210036	0.12	0.98	GOLT1A
319	chr1:204183060:204183655	10	hypo	cg02858402	0.17	0.99	GOLT1A
320	chr10:729001:729956	10	hypo	cg18503829	0.14	0.09	DIP2C
320	chr10:729001:729956	10	hypo	cg12808565	0.15	0.19	DIP2C
320	chr10:729001:729956	10	hypo	cg24470298	0.13	0.38	DIP2C
320	chr10:729001:729956	10	hypo	cg10064922	0.17	0.48	DIP2C
320	chr10:729001:729956	10	hypo	cg01022670	0.11	0.56	DIP2C
320	chr10:729001:729956	10	hypo	cg05879576	0.12	0.64	DIP2C
320	chr10:729001:729956	10	hypo	cg05450336	0.12	0.74	DIP2C
321	chr10:1594637:1596108	10	hyper	cg10830219	-0.13	0.22	ADARB2
322	chr10:44880128:44881054	10	hyper	cg17267805	-0.16	0.85	CXCL12
322	chr10:44880128:44881054	10	hyper	cg26718433	-0.14	0.97	CXCL12
322	chr10:44880128:44881054	10	hyper	cg06048524	-0.13	0.97	CXCL12
322	chr10:44880128:44881054	10	hyper	cg26267854	-0.11	1	CXCL12
323	chr10:104220531:104221598	10	hyper	cg25117362	-0.17	0.95	MFSD13A
324	chr11:298670:300286	10	hyper	cg08437786	-0.11	0.36	IFITM5
324	chr11:298670:300286	10	hyper	cg24018756	-0.13	0.6	IFITM5
324	chr11:298670:300286	10	hyper	cg09232564	-0.12	0.79	IFITM5
324	chr11:298670:300286	10	hyper	cg14620839	-0.15	0.86	IFITM5
324	chr11:298670:300286	10	hyper	cg09172362	-0.11	0.99	IFITM5
326	chr11:7272653:7273498	10	hyper	cg26945996	-0.15	0.77	SYT9
326	chr11:7272653:7273498	10	hyper	cg14243481	-0.16	0.77	SYT9
327	chr13:25337649:25338621	10	hypo	cg07131398	0.12	0.93	RNF17
329	chr15:65203541:65204428	10	hyper	cg10097464	-0.11	0.34	ANKDD1A
335	chr20:25062254:25063052	10	hypo	cg01715455	0.12	0.06	VSX1
335	chr20:25062254:25063052	10	hypo	cg00043788	0.11	0.11	VSX1
335	chr20:25062254:25063052	10	hypo	cg16185834	0.1	0.47	VSX1
335	chr20:25062254:25063052	10	hypo	cg02631468	0.11	0.51	VSX1
335	chr20:25062254:25063052	10	hypo	cg15272362	0.15	0.7	VSX1
336	chr20:30062696:30063609	10	hypo	cg09962842	0.1	0.56	REM1
337	chr3:46758813:46759698	10	hyper	cg01788113	-0.13	0.12	PRSS50
337	chr3:46758813:46759698	10	hyper	cg19875656	-0.11	0.13	PRSS50
337	chr3:46758813:46759698	10	hyper	cg00817731	-0.11	0.38	PRSS50
341	chr6:30920086:30921007	10	hyper	cg10033746	-0.11	0.79	MUCL3
341	chr6:30920086:30921007	10	hyper	cg18796319	-0.14	0.96	MUCL3
345	chr6:151646312:151647133	10	hyper	cg03446012	-0.12	0.12	AKAP12
345	chr6:151646312:151647133	10	hyper	cg04221606	-0.15	0.23	AKAP12
345	chr6:151646312:151647133	10	hyper	cg15892964	-0.17	0.29	AKAP12
345	chr6:151646312:151647133	10	hyper	cg16198990	-0.12	0.43	AKAP12
345	chr6:151646312:151647133	10	hyper	cg25855249	-0.11	0.6	AKAP12
345	chr6:151646312:151647133	10	hyper	cg12794224	-0.13	0.8	AKAP12
345	chr6:151646312:151647133	10	hyper	cg18245460	-0.1	0.82	AKAP12
345	chr6:151646312:151647133	10	hyper	cg06019170	-0.1	0.94	AKAP12
347	chr8:49467831:49469560	10	hypo	cg14907769	0.26	0.06	EFCAB1
347	chr8:49467831:49469560	10	hypo	cg14095438	0.23	0.2	EFCAB1
347	chr8:49467831:49469560	10	hypo	cg19414967	0.13	0.58	EFCAB1
347	chr8:49467831:49469560	10	hypo	cg27038634	0.14	0.99	EFCAB1
347	chr8:49467831:49469560	10	hypo	cg06043908	0.11	0.99	EFCAB1
348	chr1:901449:902653	9	hyper	cg12663811	-0.14	0.92	PLEKHN1
348	chr1:901449:902653	9	hyper	cg25742326	-0.11	0.97	KLHL17
349	chr1:2002722:2003864	9	hypo	cg15115072	0.13	0.73	PRKCZ
349	chr1:2002722:2003864	9	hypo	cg22332339	0.12	0.82	PRKCZ
349	chr1:2002722:2003864	9	hypo	cg17815669	0.16	1	PRKCZ
351	chr1:201251982:201252734	9	hypo	cg09472802	0.18	0.16	PKP1
351	chr1:201251982:201252734	9	hypo	cg12611449	0.17	0.2	PKP1
351	chr1:201251982:201252734	9	hypo	cg19570545	0.17	0.41	PKP1
351	chr1:201251982:201252734	9	hypo	cg09279512	0.22	0.5	PKP1
351	chr1:201251982:201252734	9	hypo	cg17463149	0.19	0.74	PKP1
351	chr1:201251982:201252734	9	hypo	cg08872722	0.16	0.76	PKP1
351	chr1:201251982:201252734	9	hypo	cg02855983	0.12	1	PKP1
352	chr10:131263962:131264597	9	hypo	cg09450835	0.13	0.73	MGMT
352	chr10:131263962:131264597	9	hypo	cg16850444	0.14	0.91	MGMT
352	chr10:131263962:131264597	9	hypo	cg24420981	0.11	0.99	MGMT
353	chr10:132999647:133000471	9	hyper	cg25367201	-0.12	0.21	TCERG1L
353	chr10:132999647:133000471	9	hyper	cg11334499	-0.12	0.28	TCERG1L
353	chr10:132999647:133000471	9	hyper	cg13248604	-0.11	0.42	TCERG1L
353	chr10:132999647:133000471	9	hyper	cg11935812	-0.18	0.46	TCERG1L
353	chr10:132999647:133000471	9	hyper	cg04936238	-0.19	0.62	TCERG1L
353	chr10:132999647:133000471	9	hyper	cg13804738	-0.18	0.68	TCERG1L
353	chr10:132999647:133000471	9	hyper	cg20253807	-0.1	0.85	TCERG1L
354	chr11:128693801:128694915	9	hypo	cg07690882	0.13	0.98	FLI1
361	chr2:178937477:178937882	9	hyper	cg22874858	0.1	0.99	PDE11A
365	chr5:140857192:140858107	9	hypo	cg12877039	0.14	0.13	PCDHGA1
365	chr5:140857192:140858107	9	hypo	cg24024424	0.16	0.3	PCDHGA1
365	chr5:140857192:140858107	9	hypo	cg25600472	0.21	0.33	PCDHGA1
365	chr5:140857192:140858107	9	hypo	cg18858331	0.14	0.61	PCDHGA1
365	chr5:140857192:140858107	9	hypo	cg08155325	0.19	0.69	PCDHGA1
365	chr5:140857192:140858107	9	hypo	cg00589850	0.18	0.83	PCDHGA1
365	chr5:140857192:140858107	9	hypo	cg27639030	0.11	0.92	PCDHGA1
366	chr5:170763642:170764152	9	hypo	cg18275819	0.1	0.52	TLX3
367	chr6:26250347:26250936	9	hyper	cg05414338	-0.13	0.32	HIST1H3F
367	chr6:26250347:26250936	9	hyper	cg06254453	-0.16	0.49	HIST1H3F
367	chr6:26250347:26250936	9	hyper	cg15386964	-0.18	0.58	HIST1H3F
367	chr6:26250347:26250936	9	hyper	cg23841066	-0.11	0.88	HIST1H3F
367	chr6:26250347:26250936	9	hyper	cg17332573	-0.2	0.89	HIST1H3F
367	chr6:26250347:26250936	9	hyper	cg21663122	-0.18	0.94	HIST1H3F
367	chr6:26250347:26250936	9	hyper	cg14808890	-0.1	0.98	HIST1H3F
367	chr6:26250347:26250936	9	hyper	cg19247350	-0.19	1	HIST1H3F
371	chr6:85483334:85484863	9	hyper	cg07995179	-0.12	0.92	TBX18
371	chr6:85483334:85484863	9	hyper	cg06187770	-0.12	0.99	TBX18
371	chr6:85483334:85484863	9	hyper	cg25439496	-0.1	0.99	TBX18
371	chr6:85483334:85484863	9	hyper	cg16561893	-0.12	0.99	TBX18
376	chr1:109656145:109656777	8	hypo	cg23599104	0.17	0.07	C1orf194
376	chr1:109656145:109656777	8	hypo	cg19378640	0.13	0.26	C1orf194
376	chr1:109656145:109656777	8	hypo	cg09820792	0.1	0.8	C1orf194
376	chr1:109656145:109656777	8	hypo	cg13932362	0.14	0.83	C1orf194
376	chr1:109656145:109656777	8	hypo	cg26045220	0.11	0.85	C1orf194
377	chr10:132907652:132909470	8	hyper	cg18876201	-0.1	0.17	TCERG1L
377	chr10:132907652:132909470	8	hyper	cg23130832	-0.12	0.39	TCERG1L
377	chr10:132907652:132909470	8	hyper	cg06063541	-0.12	0.4	TCERG1L
377	chr10:132907652:132909470	8	hyper	cg18006379	-0.14	0.45	TCERG1L
377	chr10:132907652:132909470	8	hyper	cg03810717	-0.11	0.69	TCERG1L
377	chr10:132907652:132909470	8	hyper	cg15161973	-0.11	0.95	TCERG1L
377	chr10:132907652:132909470	8	hyper	cg01363433	-0.11	0.98	TCERG1L
379	chr12:6898149:6898975	8	hypo	cg27478485	0.17	0.6	CD4
379	chr12:6898149:6898975	8	hypo	cg13512987	0.13	0.74	CD4
379	chr12:6898149:6898975	8	hypo	cg06624527	0.2	0.99	CD4
380	chr12:54070891:54071672	8	hypo	cg23278196	0.19	0.06	ATP5MC2
380	chr12:54070891:54071672	8	hypo	cg04418091	0.17	0.29	ATP5MC2
380	chr12:54070891:54071672	8	hypo	cg09706122	0.17	0.44	ATP5MC2
380	chr12:54070891:54071672	8	hypo	cg08995424	0.12	0.93	ATP5MC2
381	chr12:111618925:111619455	8	hypo	cg07366670	0.16	0.15	CUX2
381	chr12:111618925:111619455	8	hypo	cg26874693	0.19	0.16	CUX2
381	chr12:111618925:111619455	8	hypo	cg15920906	0.14	0.35	CUX2
381	chr12:111618925:111619455	8	hypo	cg26416887	0.17	0.5	CUX2
381	chr12:111618925:111619455	8	hypo	cg00807464	0.16	0.66	CUX2
381	chr12:111618925:111619455	8	hypo	cg23489038	0.12	0.95	CUX2
381	chr12:111618925:111619455	8	hypo	cg06815950	0.1	0.96	CUX2
385	chr15:23810163:23810861	8	hypo	cg11100640	0.15	0.06	MKRN3
385	chr15:23810163:23810861	8	hypo	cg27046052	0.14	0.07	MKRN3
385	chr15:23810163:23810861	8	hypo	cg00215587	0.13	0.17	MKRN3
385	chr15:23810163:23810861	8	hypo	cg20769842	0.12	0.61	MKRN3
385	chr15:23810163:23810861	8	hypo	cg16131766	0.14	0.77	MKRN3
385	chr15:23810163:23810861	8	hypo	cg09437135	0.12	0.86	MKRN3
385	chr15:23810163:23810861	8	hypo	cg05952543	0.12	0.95	MKRN3
385	chr15:23810163:23810861	8	hypo	cg20792895	0.12	0.99	MKRN3
386	chr15:72489686:72491032	8	hyper	cg27032813	-0.11	0.38	GRAMD2A
386	chr15:72489686:72491032	8	hyper	cg05036032	-0.12	0.63	GRAMD2A
386	chr15:72489686:72491032	8	hyper	cg09234567	-0.12	0.72	GRAMD2A
386	chr15:72489686:72491032	8	hyper	cg00635674	-0.1	0.84	GRAMD2A
386	chr15:72489686:72491032	8	hyper	cg19687230	-0.17	0.95	GRAMD2A
386	chr15:72489686:72491032	8	hyper	cg08885647	-0.13	0.99	GRAMD2A
389	chr17:40575289:40575822	8	hyper	cg02668843	-0.1	0.99	CAVIN1
390	chr18:33766607:33768144	8	hyper	cg08739828	-0.2	0.09	MOCOS
390	chr18:33766607:33768144	8	hyper	cg07412079	-0.15	0.77	MOCOS
390	chr18:33766607:33768144	8	hyper	cg08648568	-0.11	0.95	MOCOS
391	chr19:46800054:46800602	8	hypo	cg10594090	0.1	0.98	RNU6-66P
394	chr2:237172609:237174072	8	hyper	cg02317832	-0.22	0.14	ASB18
394	chr2:237172609:237174072	8	hyper	cg14464052	-0.2	0.55	ASB18
394	chr2:237172609:237174072	8	hyper	cg13228576	-0.22	0.69	ASB18
394	chr2:237172609:237174072	8	hyper	cg18845375	-0.2	0.76	ASB18
394	chr2:237172609:237174072	8	hyper	cg03164112	-0.12	0.81	ASB18
394	chr2:237172609:237174072	8	hyper	cg05685483	-0.11	0.95	ASB18
394	chr2:237172609:237174072	8	hyper	cg01377124	-0.11	0.96	ASB18
396	chr3:150690183:150690810	8	hypo	cg17221738	0.19	0.22	CLRN1-AS1
396	chr3:150690183:150690810	8	hypo	cg19981828	0.17	0.83	CLRN1-AS1
396	chr3:150690183:150690810	8	hypo	cg01292722	0.13	0.86	CLRN1-AS1
396	chr3:150690183:150690810	8	hypo	cg21361134	0.15	0.91	CLRN1-AS1
396	chr3:150690183:150690810	8	hypo	cg17808195	0.18	0.95	CLRN1-AS1
396	chr3:150690183:150690810	8	hypo	cg11593729	0.21	0.99	CLRN1-AS1
397	chr3:153840109:153840718	8	hyper	cg27020216	-0.11	0.15	ARHGEF26
402	chr6:32407289:32407838	8	hyper	cg20724257	-0.14	0.68	HLA-DRA
402	chr6:32407289:32407838	8	hyper	cg19248557	-0.13	0.93	HLA-DRA
403	chr7:212539:213500	8	hypo	cg14016031	0.13	0.95	FAM20C
403	chr7:212539:213500	8	hypo	cg17317690	0.13	0.99	FAM20C
409	chr1:1289806:1290712	7	hyper	cg07284273	-0.16	0.94	MXRA8
409	chr1:1289806:1290712	7	hyper	cg14793596	-0.13	0.95	MXRA8
409	chr1:1289806:1290712	7	hyper	cg15386434	-0.11	0.97	MXRA8
409	chr1:1289806:1290712	7	hyper	cg25063151	-0.19	0.98	MXRA8
411	chr10:133058169:133058988	7	hyper	cg17853642	-0.18	0.44	TCERG1L
411	chr10:133058169:133058988	7	hyper	cg07810282	-0.24	0.53	TCERG1L
411	chr10:133058169:133058988	7	hyper	cg27568504	-0.11	0.85	TCERG1L
411	chr10:133058169:133058988	7	hyper	cg12497883	-0.16	0.88	TCERG1L
414	chr11:32452038:32452771	7	hypo	cg01693350	0.12	0.67	WT1
417	chr15:99408636:99409506	7	hyper	cg19322380	-0.16	0.37	IGF1R
417	chr15:99408636:99409506	7	hyper	cg21746425	-0.15	0.72	IGF1R
417	chr15:99408636:99409506	7	hyper	cg07615383	-0.1	0.78	IGF1R
417	chr15:99408636:99409506	7	hyper	cg03380198	-0.12	0.81	IGF1R
417	chr15:99408636:99409506	7	hyper	cg00098799	-0.14	0.83	IGF1R
418	chr16:1480030:1480992	7	hypo	cg08830576	0.2	0.13	C16orf91
418	chr16:1480030:1480992	7	hypo	cg08888553	0.18	0.41	C16orf91
418	chr16:1480030:1480992	7	hypo	cg01713348	0.13	0.65	C16orf91
418	chr16:1480030:1480992	7	hypo	cg27635653	0.11	0.69	C16orf91
418	chr16:1480030:1480992	7	hypo	cg10451940	0.13	0.99	C16orf91
422	chr17:66097778:66098659	7	hyper	cg10839684	-0.11	0.36	LINC00674
423	chr19:2041905:2042592	7	hyper	cg11894504	-0.2	0.16	MKNK2
423	chr19:2041905:2042592	7	hyper	cg26184687	-0.15	0.24	MKNK2
423	chr19:2041905:2042592	7	hyper	cg06950023	-0.2	0.42	MKNK2
423	chr19:2041905:2042592	7	hyper	cg18418335	-0.18	0.43	MKNK2
423	chr19:2041905:2042592	7	hyper	cg26647303	-0.13	0.48	MKNK2
423	chr19:2041905:2042592	7	hyper	cg00434573	-0.14	0.96	MKNK2
425	chr2:54785375:54786148	7	hypo	cg19530886	0.12	0.46	SPTBN1
425	chr2:54785375:54786148	7	hypo	cg09588360	0.11	0.77	SPTBN1
425	chr2:54785375:54786148	7	hypo	cg12593303	0.14	0.85	SPTBN1
425	chr2:54785375:54786148	7	hypo	cg04652957	0.1	0.93	SPTBN1
425	chr2:54785375:54786148	7	hypo	cg12677436	0.12	0.97	SPTBN1
425	chr2:54785375:54786148	7	hypo	cg15602548	0.12	0.97	SPTBN1
428	chr22:25159879:25160406	7	hypo	cg20571420	-0.15	0.93	PIWIL3
429	chr3:54121271:54122146	7	hyper	cg15798837	-0.14	0.58	CACNA2D3
429	chr3:54121271:54122146	7	hyper	cg18447876	-0.14	0.9	CACNA2D3
429	chr3:54121271:54122146	7	hyper	cg00345443	-0.13	0.91	CACNA2D3
429	chr3:54121271:54122146	7	hyper	cg19394866	-0.1	0.99	CACNA2D3
430	chr4:13540430:13541863	7	hypo	cg09354241	0.12	0.99	NKX3-2
432	chr5:175223225:175223982	7	hyper	cg23495748	-0.18	0.88	CPLX2
432	chr5:175223225:175223982	7	hyper	cg19885761	-0.17	0.99	CPLX2
434	chr6:116691382:116692265	7	hyper	cg09025324	-0.14	0.63	DSE
434	chr6:116691382:116692265	7	hyper	cg15366353	-0.11	0.81	DSE
435	chr6:138866865:138867125	7	hypo	cg17353337	0.21	0.06	NHSL1
435	chr6:138866865:138867125	7	hypo	cg15962969	0.22	0.33	NHSL1
435	chr6:138866865:138867125	7	hypo	cg13280041	0.21	0.41	NHSL1
435	chr6:138866865:138867125	7	hypo	cg24324628	0.21	0.42	NHSL1
435	chr6:138866865:138867125	7	hypo	cg05880829	0.13	0.51	NHSL1
435	chr6:138866865:138867125	7	hypo	cg22180580	0.13	0.74	NHSL1
435	chr6:138866865:138867125	7	hypo	cg26287741	0.12	0.98	NHSL1
436	chr7:39648696:39649706	7	hypo	cg27071152	0.16	0.07	LOC646999
436	chr7:39648696:39649706	7	hypo	cg05858889	0.11	0.15	LOC646999
436	chr7:39648696:39649706	7	hypo	cg21101743	0.1	0.48	LOC646999
438	chr7:56242142:56243524	7	hyper	cg10742917	-0.15	0.87	NUPR2
440	chr7:100823280:100823790	7	hypo	cg14562712	0.25	0.35	NAT16
440	chr7:100823280:100823790	7	hypo	cg26916297	0.16	0.48	NAT16
440	chr7:100823280:100823790	7	hypo	cg19828791	0.14	0.74	NAT16
440	chr7:100823280:100823790	7	hypo	cg19528976	0.16	0.85	NAT16
441	chr7:121945597:121946608	7	hyper	cg04606367	-0.11	0.92	FEZF1-AS1
441	chr7:121945597:121946608	7	hyper	cg10485664	-0.14	0.94	FEZF1-AS1
441	chr7:121945597:121946608	7	hyper	cg20222926	-0.13	0.99	FEZF1-AS1
442	chr8:6420242:6421171	7	hypo	cg02402368	0.23	0.16	MCPH1
442	chr8:6420242:6421171	7	hypo	cg24519108	0.21	0.17	MCPH1
442	chr8:6420242:6421171	7	hypo	cg03631656	0.22	0.2	MCPH1
442	chr8:6420242:6421171	7	hypo	cg10395101	0.22	0.26	MCPH1
442	chr8:6420242:6421171	7	hypo	cg01556846	0.16	0.33	MCPH1
442	chr8:6420242:6421171	7	hypo	cg24670715	0.17	0.59	MCPH1
443	chr8:55533655:55534103	7	hypo	cg03546668	0.15	0.72	RP1
443	chr8:55533655:55534103	7	hypo	cg18794475	0.16	0.72	RP1
443	chr8:55533655:55534103	7	hypo	cg07092985	0.15	0.74	RP1
443	chr8:55533655:55534103	7	hypo	cg08092111	0.12	0.81	RP1
443	chr8:55533655:55534103	7	hypo	cg22535729	0.13	0.91	RP1
443	chr8:55533655:55534103	7	hypo	cg05520465	0.12	0.91	RP1
446	chr1:46859671:46859845	6	hyper	cg18261491	-0.13	0.84	FAAH
446	chr1:46859671:46859845	6	hyper	cg12671744	-0.19	0.91	FAAH
450	chr1:240656217:240656737	6	hyper	cg02577267	-0.24	0.32	GREM2
450	chr1:240656217:240656737	6	hyper	cg00081729	-0.13	0.33	GREM2
454	chr11:122850490:122851122	6	hyper	cg15503722	-0.2	0.51	BSX
454	chr11:122850490:122851122	6	hyper	cg06191454	-0.16	0.7	BSX
454	chr11:122850490:122851122	6	hyper	cg17121178	-0.19	0.81	BSX
454	chr11:122850490:122851122	6	hyper	cg24719321	-0.1	0.96	BSX
455	chr12:48396354:48397225	6	hyper	cg07650504	0.18	0.53	COL2A1
455	chr12:48396354:48397225	6	hyper	cg19426944	0.14	0.79	COL2A1
455	chr12:48396354:48397225	6	hyper	cg03495195	0.11	0.85	COL2A1
456	chr12:52214119:52215216	6	hyper	cg18259930	-0.21	0.22	FIGNL2
456	chr12:52214119:52215216	6	hyper	cg19856499	-0.2	0.49	FIGNL2
456	chr12:52214119:52215216	6	hyper	cg11869007	-0.14	0.52	FIGNL2
456	chr12:52214119:52215216	6	hyper	cg05238741	-0.23	0.93	FIGNL2
456	chr12:52214119:52215216	6	hyper	cg07375978	-0.15	0.99	FIGNL2
456	chr12:52214119:52215216	6	hyper	cg19495013	-0.14	0.99	FIGNL2
458	chr12:56101078:56101649	6	hyper	cg24725263	-0.15	0.99	ITGA7
460	chr13:113622633:113622750	6	hyper	cg21090298	-0.11	0.84	MCF2L-AS1
463	chr15:42500502:42500843	6	hyper	cg09856295	-0.11	0.49	VPS39
464	chr17:17465162:17465682	6	hypo	cg11556559	0.12	0.39	PEMT
464	chr17:17465162:17465682	6	hypo	cg22542139	0.16	0.76	PEMT
464	chr17:17465162:17465682	6	hypo	cg18173263	0.16	0.81	PEMT
464	chr17:17465162:17465682	6	hypo	cg05694563	0.15	0.81	PEMT
464	chr17:17465162:17465682	6	hypo	cg02625024	0.14	0.93	PEMT
464	chr17:17465162:17465682	6	hypo	cg18465945	0.2	0.98	PEMT
467	chr19:11531294:11531874	6	hypo	cg01626681	0.11	0.09	CCDC151
467	chr19:11531294:11531874	6	hypo	cg09263118	0.26	0.11	CCDC151
467	chr19:11531294:11531874	6	hypo	cg21506800	0.18	0.28	CCDC151
467	chr19:11531294:11531874	6	hypo	cg07812877	0.18	0.7	CCDC151
467	chr19:11531294:11531874	6	hypo	cg24076474	0.15	0.94	CCDC151
468	chr2:1233556:1234756	6	hypo	cg11996093	0.1	0.18	SNTG2
469	chr20:62368956:62369956	6	hyper	cg18725573	-0.18	0.71	ZGPAT
469	chr20:62368956:62369956	6	hyper	cg06226150	-0.1	0.82	ZGPAT
472	chr4:36245138:36245632	6	hyper	cg08284371	-0.23	0.51	ARAP2
472	chr4:36245138:36245632	6	hyper	cg07941983	-0.22	0.52	ARAP2
472	chr4:36245138:36245632	6	hyper	cg06499344	-0.11	0.99	ARAP2
473	chr4:96469264:96469634	6	hypo	cg12412390	0.14	0.87	UNC5C
473	chr4:96469264:96469634	6	hypo	cg23542495	0.11	0.98	UNC5C
474	chr4:110224036:110224951	6	hyper	cg09926747	0.1	0.98	COL25A1
475	chr5:980580:981189	6	hypo	cg26443646	0.15	0.53	LOC100506688
475	chr5:980580:981189	6	hypo	cg04058281	0.1	0.94	LOC100506688
476	chr5:1243714:1244503	6	hyper	cg11681428	-0.13	0.62	SLC6A18
476	chr5:1243714:1244503	6	hyper	cg24115232	-0.21	0.88	SLC6A18
477	chr5:135265753:135266135	6	hyper	cg26664161	-0.19	0.69	FBXL21P
477	chr5:135265753:135266135	6	hyper	cg25215292	-0.18	0.75	FBXL21P
477	chr5:135265753:135266135	6	hyper	cg13557668	-0.22	0.99	FBXL21P
477	chr5:135265753:135266135	6	hyper	cg20924470	-0.13	0.99	FBXL21P
477	chr5:135265753:135266135	6	hyper	cg01283246	-0.14	0.99	FBXL21P
478	chr6:32155783:32156527	6	hypo	cg05525649	0.12	0.97	PBX2
480	chr7:25900279:25901273	6	hypo	cg27620317	0.13	0.86	RNU6-16P
480	chr7:25900279:25901273	6	hypo	cg18116968	0.15	0.89	RNU6-16P
480	chr7:25900279:25901273	6	hypo	cg00992850	0.18	0.99	RNU6-16P
481	chr7:129912487:129913310	6	hypo	cg22789065	0.1	0.52	CPA2
481	chr7:129912487:129913310	6	hypo	cg15942185	0.19	0.98	CPA2
481	chr7:129912487:129913310	6	hypo	cg06143732	0.26	0.99	CPA2
483	chr8:102092795:102093477	6	hypo	cg17398515	0.13	0.54	FLJ42969
484	chr8:109143682:109144230	6	hypo	cg02362620	0.11	0.32	RSPO2
484	chr8:109143682:109144230	6	hypo	cg05584855	0.12	0.67	RSPO2
484	chr8:109143682:109144230	6	hypo	cg12168275	0.11	0.83	RSPO2
484	chr8:109143682:109144230	6	hypo	cg27318570	0.12	0.94	RSPO2
484	chr8:109143682:109144230	6	hypo	cg15632901	0.11	0.95	RSPO2
486	chr1:2202931:2203648	5	hypo	cg01949002	0.17	0.27	SKI
486	chr1:2202931:2203648	5	hypo	cg12580943	0.24	0.47	SKI
486	chr1:2202931:2203648	5	hypo	cg26566407	0.13	0.77	SKI
486	chr1:2202931:2203648	5	hypo	cg06087623	0.11	0.97	SKI
486	chr1:2202931:2203648	5	hypo	cg11224984	0.11	1	SKI
491	chr1:218520435:218520959	5	hyper	cg27508144	-0.14	0.27	TGFB2
495	chr10:132912784:132913255	5	hyper	cg13275538	-0.12	0.25	TCERG1L
495	chr10:132912784:132913255	5	hyper	cg09740179	-0.17	0.48	TCERG1L
495	chr10:132912784:132913255	5	hyper	cg04275239	-0.19	0.53	TCERG1L
495	chr10:132912784:132913255	5	hyper	cg08629856	-0.14	0.6	TCERG1L
495	chr10:132912784:132913255	5	hyper	cg12450087	-0.1	0.85	TCERG1L
496	chr10:132944831:132945786	5	hyper	cg18424850	-0.12	0.4	TCERG1L
496	chr10:132944831:132945786	5	hyper	cg17840997	-0.15	0.9	TCERG1L
497	chr10:133036065:133036507	5	hyper	cg08975834	-0.18	0.7	TCERG1L
497	chr10:133036065:133036507	5	hyper	cg02512540	-0.14	0.72	TCERG1L
497	chr10:133036065:133036507	5	hyper	cg07685977	-0.14	0.77	TCERG1L
497	chr10:133036065:133036507	5	hyper	cg07723599	-0.19	0.81	TCERG1L
497	chr10:133036065:133036507	5	hyper	cg12074485	-0.14	0.96	TCERG1L
498	chr11:20043971:20044639	5	hypo	cg19222784	0.18	0.3	NAV2
498	chr11:20043971:20044639	5	hypo	cg20949700	0.17	0.98	NAV2
498	chr11:20043971:20044639	5	hypo	cg02404377	0.14	0.99	NAV2
498	chr11:20043971:20044639	5	hypo	cg26869615	0.17	0.99	NAV2
501	chr15:29033879:29034669	5	hypo	cg22093640	0.14	0.78	LOC100289656
502	chr15:40268421:40269214	5	hypo	cg20255370	0.2	0.43	EIF2AK4
502	chr15:40268421:40269214	5	hypo	cg10821964	0.18	0.53	EIF2AK4
502	chr15:40268421:40269214	5	hypo	cg01081584	0.2	0.81	EIF2AK4
503	chr15:69323876:69324156	5	hypo	cg08148660	0.12	0.38	MIR548H4
507	chr17:33814163:33814596	5	hyper	cg20429250	-0.11	0.92	SLFN12L
507	chr17:33814163:33814596	5	hyper	cg01045118	-0.11	0.98	SLFN12L
510	chr19:1907677:1908388	5	hypo	cg19254118	0.18	0.27	SCAMP4
510	chr19:1907677:1908388	5	hypo	cg01397065	0.11	0.56	SCAMP4
510	chr19:1907677:1908388	5	hypo	cg15018704	0.12	0.76	SCAMP4
515	chr3:27762352:27763102	5	hypo	cg09665320	0.12	0.12	EOMES
515	chr3:27762352:27763102	5	hypo	cg13830203	0.13	0.67	EOMES
519	chr3:193775686:193776240	5	hypo	cg08478709	0.22	0.51	LINC02026
522	chr5:128796595:128797013	5	hyper	cg10821115	-0.1	0.64	ADAMTS19
525	chr6:6588089:6588931	5	hyper	cg03349397	-0.16	0.32	LY86-AS1
525	chr6:6588089:6588931	5	hyper	cg19190593	-0.15	0.55	LY86-AS1
525	chr6:6588089:6588931	5	hyper	cg20162076	-0.12	0.76	LY86-AS1
525	chr6:6588089:6588931	5	hyper	cg09249494	-0.13	0.89	LY86-AS1
527	chr6:33967519:33968234	5	hyper	cg18007341	-0.18	0.42	MIR1275
527	chr6:33967519:33968234	5	hyper	cg02963689	-0.12	0.58	MIR1275
527	chr6:33967519:33968234	5	hyper	cg01956472	-0.12	0.96	MIR1275
527	chr6:33967519:33968234	5	hyper	cg03903398	-0.15	1	MIR1275
529	chr6:97285662:97285948	5	hyper	cg07687332	-0.2	0.85	GPR63
529	chr6:97285662:97285948	5	hyper	cg02912326	-0.23	0.93	GPR63
530	chr6:136872084:136872552	5	hypo	cg19555986	0.12	0.71	MAP7
530	chr6:136872084:136872552	5	hypo	cg02303324	0.12	0.77	MAP7
530	chr6:136872084:136872552	5	hypo	cg18872215	0.12	0.81	MAP7
530	chr6:136872084:136872552	5	hypo	cg10558616	0.15	0.97	MAP7
532	chr7:27186993:27187374	5	hyper	cg12810523	-0.13	0.36	HOXA-AS3
532	chr7:27186993:27187374	5	hyper	cg23129930	-0.12	0.62	HOXA-AS3
532	chr7:27186993:27187374	5	hyper	cg06237983	-0.13	0.66	HOXA-AS3
532	chr7:27186993:27187374	5	hyper	cg05928186	-0.15	0.98	HOXA-AS3
532	chr7:27186993:27187374	5	hyper	cg04265576	-0.12	0.99	HOXA-AS3
533	chr7:42277950:42278096	5	hypo	cg26557756	0.18	0.31	GLI3
533	chr7:42277950:42278096	5	hypo	cg17588800	0.12	0.85	GLI3
533	chr7:42277950:42278096	5	hypo	cg24497732	0.14	0.86	GLI3
533	chr7:42277950:42278096	5	hypo	cg14396995	0.16	0.99	GLI3
535	chr7:141673384:141673903	5	hypo	cg11277355	0.12	0.24	TAS2R38
535	chr7:141673384:141673903	5	hypo	cg12986639	0.17	0.83	TAS2R38
536	chr7:155971032:155971398	5	hyper	cg22695084	-0.11	0.33	LOC285889
537	chr9:126135300:126135998	5	hyper	cg13558371	-0.32	0.86	CRB2
537	chr9:126135300:126135998	5	hyper	cg11431402	-0.13	0.97	CRB2
539	chr1:3164390:3164642	4	hyper	cg24939838	-0.1	0.99	PRDM16
541	chr1:41848739:41849203	4	hyper	cg24596898	-0.1	0.05	EDN2
541	chr1:41848739:41849203	4	hyper	cg08144172	-0.1	0.36	EDN2
541	chr1:41848739:41849203	4	hyper	cg11828180	-0.14	0.36	EDN2
541	chr1:41848739:41849203	4	hyper	cg00290994	-0.16	0.99	EDN2
547	chr10:105037349:105037796	4	hyper	cg00824018	-0.13	0.98	INA
547	chr10:105037349:105037796	4	hyper	cg18932798	-0.22	0.98	INA
548	chr11:19223517:19224117	4	hypo	cg19216731	0.15	0.66	CSRP3
548	chr11:19223517:19224117	4	hypo	cg25619586	0.13	0.89	CSRP3
551	chr13:37247048:37247708	4	hyper	cg12987911	-0.11	0.2	SERTM1
551	chr13:37247048:37247708	4	hyper	cg25578773	-0.1	0.96	SERTM1
551	chr13:37247048:37247708	4	hyper	cg17906786	-0.12	0.96	SERTM1
553	chr15:37389951:37390326	4	hyper	cg01958086	-0.19	0.79	MEIS2
553	chr15:37389951:37390326	4	hyper	cg13800209	-0.17	0.96	MEIS2
553	chr15:37389951:37390326	4	hyper	cg07433663	-0.11	0.97	MEIS2
553	chr15:37389951:37390326	4	hyper	cg03951374	-0.14	0.99	MEIS2
554	chr15:60296809:60296996	4	hyper	cg03059131	-0.12	0.58	FOXB1
554	chr15:60296809:60296996	4	hyper	cg08583049	-0.1	0.95	FOXB1
554	chr15:60296809:60296996	4	hyper	cg20987924	-0.14	0.96	FOXB1
555	chr16:967350:967680	4	hypo	cg08568145	0.11	0.54	LMF1
557	chr16:10271822:10272788	4	hypo	cg01348055	0.19	0.54	GRIN2A
557	chr16:10271822:10272788	4	hypo	cg03935060	0.1	0.58	GRIN2A
557	chr16:10271822:10272788	4	hypo	cg04898487	0.14	0.77	GRIN2A
558	chr17:27949795:27950413	4	hyper	cg00516222	-0.16	0.12	CORO6
558	chr17:27949795:27950413	4	hyper	cg04568355	-0.13	0.69	CORO6
561	chr17:79377272:79377850	4	hypo	cg07855465	0.24	0.34	BAHCC1
561	chr17:79377272:79377850	4	hypo	cg09545579	0.2	0.46	BAHCC1
561	chr17:79377272:79377850	4	hypo	cg14943796	0.22	0.99	BAHCC1
563	chr18:60903834:60904418	4	hypo	cg25059899	0.21	0.46	BCL2
563	chr18:60903834:60904418	4	hypo	cg08223235	0.19	0.65	BCL2
563	chr18:60903834:60904418	4	hypo	cg12459502	0.15	0.91	BCL2
563	chr18:60903834:60904418	4	hypo	cg23756272	0.14	0.93	BCL2
569	chr2:176952696:176952930	4	hypo	cg18241829	0.14	0.33	EVX2
571	chr2:233251770:233252170	4	hypo	cg02812891	0.15	0.62	ECEL1P2
571	chr2:233251770:233252170	4	hypo	cg13138089	0.13	0.78	ECEL1P2
572	chr2:237082073:237083222	4	hyper	cg25335557	-0.14	0.5	GBX2
572	chr2:237082073:237083222	4	hyper	cg26820636	-0.11	0.87	GBX2
572	chr2:237082073:237083222	4	hyper	cg05100419	-0.1	0.88	GBX2
573	chr2:237084695:237085808	4	hyper	cg10012722	-0.13	0.99	GBX2
575	chr20:36932385:36932553	4	hypo	cg02983911	0.13	0.75	BPI
577	chr22:19746984:19747140	4	hypo	cg20987089	0.1	0.2	TBX1
580	chr3:194117018:194117403	4	hypo	cg10658438	0.28	0.46	GP5
580	chr3:194117018:194117403	4	hypo	cg03396896	0.22	0.47	GP5
580	chr3:194117018:194117403	4	hypo	cg05040232	0.17	0.96	GP5
581	chr4:4854459:4854923	4	hypo	cg17807131	0.19	0.05	MSX1
581	chr4:4854459:4854923	4	hypo	cg13053505	0.18	0.21	MSX1
581	chr4:4854459:4854923	4	hypo	cg11569486	0.19	0.67	MSX1
582	chr4:165118368:165118938	4	hypo	cg25932496	0.1	0.98	2001-03-01
584	chr5:137577632:137578003	4	hypo	cg14708076	0.28	0.21	GFRA3
584	chr5:137577632:137578003	4	hypo	cg10970856	0.23	0.7	GFRA3
584	chr5:137577632:137578003	4	hypo	cg18980733	0.22	0.73	GFRA3
584	chr5:137577632:137578003	4	hypo	cg14477745	0.2	0.86	GFRA3
585	chr6:2683947:2684536	4	hypo	cg16402006	0.16	0.99	MYLK4
585	chr6:2683947:2684536	4	hypo	cg01681422	0.11	0.99	MYLK4
587	chr6:4706170:4706427	4	hypo	cg14831798	0.19	0.72	CDYL
587	chr6:4706170:4706427	4	hypo	cg09600520	0.21	0.92	CDYL
587	chr6:4706170:4706427	4	hypo	cg19565396	0.19	0.94	CDYL
587	chr6:4706170:4706427	4	hypo	cg02099148	0.22	0.98	CDYL
591	chr6:37751706:37752301	4	hypo	cg22673999	0.13	0.35	ZFAND3
591	chr6:37751706:37752301	4	hypo	cg22772896	0.13	0.37	ZFAND3
592	chr6:83073156:83073335	4	hyper	cg12864853	-0.1	0.94	TPBG
593	chr6:117869027:117869453	4	hypo	cg04248234	0.19	0.24	GOPC
594	chr7:1877678:1878297	4	hypo	cg01055075	0.24	0.54	MAD1L1
594	chr7:1877678:1878297	4	hypo	cg00815484	0.32	0.8	MAD1L1
594	chr7:1877678:1878297	4	hypo	cg00853819	0.13	0.99	MAD1L1
595	chr7:27219224:27219704	4	hypo	cg04959634	0.19	0.38	HOXA10-HOXA9
595	chr7:27219224:27219704	4	hypo	cg05210501	0.18	0.88	HOXA10-HOXA9
597	chr7:158379132:158379348	4	hyper	cg19208749	-0.11	0.41	PTPRN2
597	chr7:158379132:158379348	4	hyper	cg10554264	-0.14	0.99	PTPRN2
599	chr8:49835988:49836230	4	hypo	cg19808847	0.14	0.98	SNAI2
