# Supplementary material for: Cutaneous and acral melanoma cross-OMICs reveals prognostic cancer drivers associated with pathobiology and ultraviolet exposure
Source: Nat Commun. 2022 Jul 15;13:4115. doi: 10.1038/s41467-022-31488-w (PMC9287446; doi:10.1038/s41467-022-31488-w)
Supplement: Supplementary file 13 — Supplementary Data 9 [file 41467_2022_31488_MOESM13_ESM.xlsx]

## Sheet: BCH_cutaneous_Jensen
Supplementary Data 9: Jensen Ontology analysis using genes prioritized in Supplementary Fig. 1A and described in Supplementary Data 7 in BCH cohort using Enrich-r website.
Term	Overlap	p_value	Adjusted_p_value	Odds_Ratio	Combined_Score	Genes
Hepatitis B	7/7	8.79826e-10	7.96243e-07	132860	2.7703e+06	GRIN2A;HLA-DPB1;BTNL2;HLA-DQA2;HLA-DQB2;HLA-DPA1;HLA-DQB1
Skin cancer	46/454	7.55271e-06	0.00282186	2.1498	25.3539	WDR49;SPAG17;ENPEP;PTPRS;FAM13C;STAB2;LRP2;CD1C;CD1B;MTMR7;CDH6;GRIN2A;TPO;SALL1;NLRP9;PCDHA1;MECOM;CHL1;GRM8;MOV10L1;XIRP2;LRRC4C;ZSWIM2;FAM83B;PDGFRA;CR2;GRID2;CASR;KCNH6;SIGLEC12;ABCA3;COL22A1;HGF;ST18;LRP1B;KIAA1217;NELL1;TBX15;ZEB1;TG;COL7A1;ATP13A4;DSG3;EPHA3;KCTD16;MYH7
Rheumatoid arthritis	35/310	9.35422e-06	0.00282186	2.41689	27.9868	OCA2;SLC44A4;FAM107A;CDH6;GRIN2A;HLA-DMA;RPS18;TRPS1;VPS52;RNF39;CCR6;HLA-DQA2;LY6G6F;IER3;HLA-DPA1;MICB;DAXX;TRIM40;OLIG3;ANXA3;PRSS16;BTNL2;TBX5;HLA-G;HLA-E;PSMB9;TAPBP;DOK6;HLA-DPB1;TRIM15;LY6G5C;TRIM31;TRIM10;HLA-DQB2;HLA-DQB1
Liver cancer	55/597	1.67653e-05	0.00379314	1.93888	21.3203	GABRB2;TENM2;PTPRS;THSD7B;MAST4;CTNND2;COL12A1;STAB2;KNDC1;MKI67;ROBO1;SALL3;GRM8;ADGB;HGF;CACNA2D3;KIAA1217;SLC5A7;OBSCN;CDH11;PKHD1L1;FAM193A;COL6A5;CNTNAP5;MYH7;CD5L;DNAH6;KCNA5;ATP10A;LRP2;SLC1A6;THBS2;SNTG2;PDZD2;NLRP7;XIRP2;ZNF469;HLA-DQA2;CSMD1;ZSWIM2;FAM83B;RUNX1T1;DNAH12;DNAH11;DNAH10;COL22A1;EIF2AK4;MUC5B;LRP1B;LRFN2;IGSF10;SDK1;LRFN5;TG;NES
Kidney cancer	175/2584	3.95785e-05	0.00716372	1.4246	14.4415	CHRM2;THSD7B;HPSE2;MYT1L;TUSC3;CTNND2;COL12A1;KNDC1;PRDM2;UBE3A;MKI67;SLC8A1;CDH6;RIMS1;SALL1;CCND1;SALL3;DIP2C;TNS3;KCNH1;HERC6;SOX5;TPTE2;PDGFRA;CADPS2;GUCY1A2;CASR;ST6GAL2;SFMBT2;CACNA2D3;MTUS2;EBF3;ATP11A;GABRG1;KIAA1217;SLFN13;CACNB2;SLFN11;OBSCN;EPHA3;KPRP;ENPEP;NTM;LTBP2;SLC1A6;TRPM1;SCUBE2;GRIN2A;TPO;CALCR;NLRP9;PDZD2;PCDHA1;NLRP7;PDGFD;PRDM16;CMYA5;ST8SIA4;MOV10L1;UGT3A2;LRRC4C;MAP9;EXPH…
Type 1 diabetes mellitus	21/158	5.48779e-05	0.00827742	2.89123	28.3642	TRIM40;SLC44A4;HPSE2;TAP1;BTNL2;HLA-E;PSMB9;HLA-DMA;INS-IGF2;RNF39;HLA-DPB1;LY6G5C;TRIM31;HLA-DQA2;HLA-DQB2;LY6G6F;IER3;HLA-DPA1;HLA-DQB1;VWA7;MICB
Vitiligo	12/63	6.94942e-05	0.00898461	4.41853	42.3042	RETNLB;SLC44A4;TG;FKBPL;TRIM15;CCR6;BTNL2;TRIM31;HLA-G;GTF2H4;IER3;HLA-E
Atrial fibrillation	10/46	8.6634e-05	0.00980047	5.21012	48.7345	KCNE1;GAP43;KCNE3;F10;SYNPO2L;KCND3;KCNA5;PITX2;NKX2-5;TBX5
Melanoma	45/505	0.000205547	0.0173783	1.85819	15.7758	WDR49;SPAG17;ENPEP;PTPRS;FAM13C;CTNND2;STAB2;LRP2;CD1C;CD1B;PCSK5;MTMR7;CDH6;GRIN2A;TPO;SALL1;NLRP9;PCDHA1;MECOM;CHL1;GRM8;MOV10L1;XIRP2;LRRC4C;FAM83B;GUCY1A2;CR2;GRID2;CASR;DNAH10;ARPP21;KCNH6;SIGLEC12;COL22A1;ST18;LRP1B;KIAA1217;IGSF10;NELL1;SDK1;TBX15;COL7A1;ATP13A4;DSG3;MYH7
Atrial heart septal defect	4/7	0.000207939	0.0173783	24.9042	211.144	CITED2;TBX20;GATA4;NKX2-5
Pancreatic cancer	18/137	0.000211228	0.0173783	2.84723	24.0949	TENM2;ST6GAL2;THSD7B;CHD7;DNAH6;MTUS2;ATP10A;LRP1B;RIMS1;DPP6;SHH;OBSCN;PCDHA1;XIRP2;COL6A5;DSCAML1;CSMD1;SOX5
Mental depression	13/82	0.000246898	0.0186202	3.53817	29.39	BARHL2;FOXD2;USP44;KCNIP4;ESRRG;NOL4;AK8;CHL1;SP4;GRM8;SPRY2;ATXN7L2;SLFN12L
Hypoparathyroidism	6/21	0.000485591	0.0338046	7.48126	57.0831	FAM111A;CASR;CALCA;TG;HBB;PTHLH
Parathyroid adenoma	4/9	0.000689322	0.0445597	14.9409	108.767	CASR;CALCA;CCND1;PTHLH
Systemic scleroderma	7/31	0.000786697	0.0474641	5.45788	39.0111	HLA-DPB1;HLA-DQA2;HLA-DQB2;HLA-DPA1;SOX5;MICB;HLA-DQB1
Congenital heart disease	10/62	0.00109225	0.0617802	3.60396	24.5773	NKX2-6;JAG1;CITED2;CHD7;TBX20;GATA4;PITX2;NKX2-5;TBX5;ISL1
Acquired metabolic disease	31/338	0.00119773	0.0637613	1.90652	12.8258	WDR49;H6PD;THSD7B;SPEF1;GIPR;CTNND2;STC1;SLC7A10;PCSK5;HAPLN1;STK33;CHL1;GRM8;PRKG2;ZNF169;AMZ1;TFAP2B;DNAH10;IGFBP5;KCND3;SORBS2;GRHL3;ESR1;PBX1;LRP1B;TBX15;TAL2;PSAT1;HIST1H2BF;SPRY2;FOXA2
Aortic valve insufficiency	4/11	0.00166295	0.0836096	10.671	68.2853	PTPRN2;NKX2-6;PLEKHG5;SRSF6
Alopecia areata	9/56	0.0019641	0.0935534	3.58602	22.3507	SLC44A4;RAET1L;BTNL2;HLA-DQA2;HLA-DQB2;IER3;HLA-DQB1;VWA7;ULBP3
Alcohol dependence	13/103	0.0022152	0.0950705	2.70959	16.5621	GABRA2;GABRB2;GABRA1;TTC12;GABRA6;OPRM1;GABRG1;GRIN2A;GRM8;CYP2E1;GGT1;DRD3;DRD4
Obesity	13/103	0.0022152	0.0950705	2.70959	16.5621	HDAC4;TFAP2B;BTNL2;TBX15;STK33;CMYA5;KCNMA1;APOC1;PKP1;HOXB3;SPRY2;FAM83B;CAMK1G
Trichorhinophalangeal syndrome type I	3/6	0.00235497	0.0950705	18.6598	112.915	PCDH20;TRPS1;IKZF1
Asthma	12/92	0.00244102	0.0950705	2.8125	16.9181	HERC5;GNGT1;C20ORF85;TUSC3;CTNND2;COL22A1;BTNL2;IKZF3;HLA-DQA2;CSMD1;HLA-DPA1;HLA-DQB1
Prader-Willi syndrome	9/58	0.00252121	0.0950705	3.43929	20.5773	RTL1;IPW;OCA2;LEP;NIPAL3;MKRN3;UBE3A;ATP10A;SIM1
Holt-Oram syndrome	4/13	0.00331986	0.120179	8.29878	47.368	TFAP2B;GATA4;TBX5;NKX2-5
Multiple sclerosis	21/219	0.00416102	0.144836	1.99402	10.9312	EOMES;KLHL29;ARHGEF10;CTBP2;BTNL2;HLA-G;PCSK5;PSMB9;HLA-DMA;CD6;TRIM2;KCNMA1;ST8SIA4;GPR149;IL12A;TRIM31;HLA-DQA2;HLA-DQB2;IER3;HLA-DQB1;MICB
Esophageal atresia	5/23	0.00532895	0.173927	5.18938	27.1643	SHH;NOG;CHD7;HOXB3;HOXD13
Cerebrovascular disease	21/225	0.00566661	0.173927	1.93476	10.0088	F10;EPO;TWIST1;KLK4;AQP4;ADM;NGF;SAMHD1;PLA2G7;PCSK5;TSPAN33;DPP4;GRIN2A;GAP43;LEP;AGTR1;MBP;TAC1;CD34;NES;TRPM4
Refractive error	7/43	0.00566736	0.173927	3.63628	18.8106	WDR27;PDGFRA;PTPRR;KCNE3;THSD7B;SMPDL3B;GK2
Brugada syndrome	4/15	0.00584159	0.173927	6.78919	34.9151	CACNB2;KCNE3;KCND3;TRPM4
Antisocial personality disorder	3/8	0.00610497	0.173927	11.1947	57.0778	GABRA2;GABRB2;LRFN2
Acquired immunodeficiency syndrome	10/78	0.00614991	0.173927	2.75364	14.0197	WDR27;GRIN2A;MAST4;GRM8;PRKG2;BTNL2;TRIM10;RXRG;GABRG1;MICB
Globe disease	9/68	0.00742471	0.203617	2.85485	13.9972	PDGFRA;PTPRN2;CTNND2;ANXA6;GATA4;EIF2AK4;TAC1;TPT1;PARP8
Cardiovascular system disease	22/246	0.00770065	0.204973	1.8458	8.98249	TPTE2;KLHL29;GPR39;TFAP2B;DNAH11;CASR;TYW3;IRX4;STAB2;OPRM1;TMEM241;ROBO1;DPP6;MTHFD1L;PSAT1;PDGFD;APOC1;ASIC2;DSCAML1;MAP9;XKR6;HLA-DQB1
Dermatitis	3/9	0.00881281	0.221544	9.32842	44.1379	NELL1;DACH1;PSKH2
Fetal alcohol syndrome	3/9	0.00881281	0.221544	9.32842	44.1379	SHH;GRIN2A;RBP1
Persistent hyperplastic primary vitreous	4/17	0.0093907	0.229691	5.74409	26.8136	CADPS2;FOXF2;TSPAN12;PITX2
Spina bifida	6/37	0.0103855	0.247338	3.61691	16.5197	CITED2;SHROOM3;UNCX;PAX3;GRHL3;PAX1
Type 2 diabetes mellitus	23/269	0.0109402	0.253868	1.75682	7.93261	FZD3;PTPRR;CASR;CR2;SYT1;GIPR;HFE;NOG;SORCS2;ARID1B;PDZD2;TCERG1L;TSPAN8;NDUFAF6;SLCO3A1;APOC1;SPRY2;DSG3;HLA-DQA2;DLGAP2;STK32C;FAM83B;ULBP3
Cystinuria	4/18	0.0115946	0.261097	5.33352	23.7726	SLC6A19;SLC6A18;F10;SLC7A10
Axenfeld-Rieger syndrome	3/10	0.0121172	0.261097	7.99536	35.2846	COL25A1;CYP1B1;PITX2
Canavan disease	3/10	0.0121172	0.261097	7.99536	35.2846	GABRA6;ATP10A;SLC1A6
Sensorineural hearing loss	11/103	0.0158768	0.334152	2.2382	9.27264	KCNE1;SALL1;MYO1C;CHD7;SLC52A1;PAX3;MYO7A;SLC26A4;PAX2;ACTG1;ATP6V1B1
Phaeochromocytoma	4/20	0.0169342	0.337782	4.66634	19.0313	CALCA;SST;ADM;NGF
Hypogonadism	8/65	0.0171151	0.337782	2.62437	10.6754	CALCA;HFE;FSHR;LEP;CHD7;HBB;TACR3;HS6ST1
Orofacial cleft	7/53	0.0174948	0.337782	2.84429	11.5076	MAFB;MAST4;SPRY2;MKI67;BEST3;EPHA3;JAM3
Essential hypertension	9/78	0.0175423	0.337782	2.43981	9.86451	FGF5;APBB1IP;CACNB2;ENPEP;HFE;IQSEC3;ADM;PHACTR1;RGMA
Heroin dependence	4/21	0.0200935	0.344368	4.39162	17.1596	GABRB2;TTC12;GABRA6;DRD4
Ebstein anomaly	3/12	0.0205853	0.344368	6.21796	24.1454	GATA4;NKX2-5;MYH7
Hartnup disease	3/12	0.0205853	0.344368	6.21796	24.1454	SLC6A19;SLC6A18;SLC6A20
Liver cirrhosis	3/12	0.0205853	0.344368	6.21796	24.1454	CCDC68;HLA-DPB1;BTNL2
Heart disease	10/94	0.0214166	0.344368	2.22725	8.56064	TRIM40;RPL3;CHL1;KCND3;TBX20;ESRRG;CD34;ISL1;ESR1;NPAS3
Angelman syndrome	6/44	0.0233672	0.344368	2.94955	11.0797	OCA2;IPW;NIPAL3;MKRN3;UBE3A;ATP10A
Acute stress disorder	2/5	0.0234395	0.344368	12.4276	46.645	GABRA2;TBX20
Aggressive systemic mastocytosis	2/5	0.0234395	0.344368	12.4276	46.645	H19;SPO11
Chromosome 4q21 deletion syndrome	2/5	0.0234395	0.344368	12.4276	46.645	SCD5;PRKG2
Demyelinating polyneuropathy	2/5	0.0234395	0.344368	12.4276	46.645	CNTN2;CD1E
Dermatofibrosarcoma protuberans	2/5	0.0234395	0.344368	12.4276	46.645	SH3RF2;NAA11
Intestinal perforation	2/5	0.0234395	0.344368	12.4276	46.645	SLCO3A1;DEFA4
Trichotillomania	2/5	0.0234395	0.344368	12.4276	46.645	DLGAP3;HOXB8
Seasonal affective disorder	4/22	0.023592	0.344368	4.14742	15.5397	PER3;ZADH2;DRD4;MTMR7
VACTERL association	4/22	0.023592	0.344368	4.14742	15.5397	SHH;SALL1;HOXD13;PTF1A
Piebaldism	3/13	0.025765	0.364333	5.59587	20.4738	OCA2;GRK4;PAX3
Pseudoachondroplasia	3/13	0.025765	0.364333	5.59587	20.4738	COMP;MATN4;HAPLN1
Disease of mental health	5/34	0.0278093	0.387192	3.21913	11.5321	SYT1;ADAMTS19;P2RY2;MTUS2;RXRG
Brain ischemia	5/35	0.031127	0.399397	3.11166	10.7965	GRIN2A;AQP4;NES;SLC8A1;SLC8A2
Hyperthyroidism	5/35	0.031127	0.399397	3.11166	10.7965	CALCA;TPO;TG;SST;LEP
Pancreatic agenesis	3/14	0.0315749	0.399397	5.08689	17.5772	NKX2-6;GATA4;PTF1A
Goiter	4/24	0.0316336	0.399397	3.73228	12.8896	CALCA;TPO;TG;SLC26A4
Leiomyoma	4/24	0.0316336	0.399397	3.73228	12.8896	CRABP2;HPSE2;TGFB3;CD34
Ulcerative colitis	11/115	0.032874	0.399397	1.97869	6.75738	CDH3;NXN;RSPO2;PRDM1;PARK7;BTNL2;MKX;AMZ1;SORCS2;NKX2-3;CAMK1G
Osteoporosis	12/130	0.0338399	0.399397	1.90295	6.4436	KIAA1217;JAG1;LMX1A;MECOM;DOK6;KCNMA1;TBX20;PHACTR1;FRMD4B;ESR1;TRHR;CPN1
Coloboma	2/6	0.0339819	0.399397	9.32024	31.5204	SHH;GDF6
Lymphangioma	2/6	0.0339819	0.399397	9.32024	31.5204	FLT4;CD34
Lymphoma	2/6	0.0339819	0.399397	9.32024	31.5204	HLA-DQA2;HLA-DQB1
Myelitis	2/6	0.0339819	0.399397	9.32024	31.5204	MBP;AQP4
Osteosclerosis	2/6	0.0339819	0.399397	9.32024	31.5204	CALCA;FAM20C
Breast cancer	31/434	0.037375	0.429968	1.44489	4.74901	SPAG17;THSD7B;NXPH2;MAST4;COL12A1;STAB2;AQP4;LRP2;PTHLH;GRIN2A;PDZD2;TERT;CCND1;CHL1;XIRP2;CSMD1;PDGFRA;DNAH11;GABRA6;MTUS2;TBX5;ESR1;LRP1B;SDK1;OBSCN;TG;COL7A1;PKHD1L1;LGR6;EPHA3;PAPPA2
Autoimmune thyroiditis	3/15	0.0380082	0.429968	4.66273	15.2469	CALCA;TPO;TG
Congenital hypothyroidism	3/15	0.0380082	0.429968	4.66273	15.2469	TPO;TG;NKX2-5
Hypertension	22/289	0.040242	0.433538	1.54499	4.96379	ENPEP;CASR;TRPC6;EPO;WNK4;KLK4;ADM;KCNA5;ATP11A;SAMHD1;SLC8A1;DPP4;SLC9A3;SCNN1G;GRK4;SST;LEP;GJA4;AGTR1;GGT1;TAC1;CD34
Brachydactyly	6/50	0.040773	0.433538	2.54653	8.14822	HDAC4;TRPS1;ADAMTSL2;NOG;HOXD13;PTHLH
Klinefelter's syndrome	4/26	0.0410959	0.433538	3.39263	10.8287	CHD7;TACR3;HS6ST1;FEZF1
Kidney disease	9/91	0.0423009	0.433538	2.0516	6.48911	TFAP2B;DACH1;JAG1;SHROOM3;STC1;UNCX;SYPL2;HLA-DQA2;MICB
Hyperparathyroidism	5/38	0.0425189	0.433538	2.82833	8.93133	CALCA;CASR;CCND1;EPO;PTHLH
Atrioventricular block	3/16	0.0450536	0.433538	4.30383	13.3415	KCNE1;TBX5;NKX2-5
Cannabis dependence	3/16	0.0450536	0.433538	4.30383	13.3415	GABRA2;ANKFN1;CSMD1
Left ventricular noncompaction	3/16	0.0450536	0.433538	4.30383	13.3415	OBSCN;PRDM16;MYH7
Acute disseminated encephalomyelitis	2/7	0.0459885	0.433538	7.4558	22.9591	MBP;AQP4
Favism	2/7	0.0459885	0.433538	7.4558	22.9591	GPX6;GPX5
Hajdu-Cheney syndrome	2/7	0.0459885	0.433538	7.4558	22.9591	JAG1;IZUMO1
Histidinemia	2/7	0.0459885	0.433538	7.4558	22.9591	SLC6A18;FOXK1
Iridogoniodysgenesis syndrome	2/7	0.0459885	0.433538	7.4558	22.9591	PITX2;PIGG
Myocardial infarction	2/7	0.0459885	0.433538	7.4558	22.9591	MARC1;PHACTR1
Myofascial pain syndrome	2/7	0.0459885	0.433538	7.4558	22.9591	SPAG1;TAC1
Serine deficiency	2/7	0.0459885	0.433538	7.4558	22.9591	SLC1A4;PHGDH
Cognitive disorder	6/52	0.0480069	0.443329	2.43555	7.39534	PTPRN2;NTM;APOC1;PTN;NXPH1;MAD1L1
Substance abuse	6/52	0.0480069	0.443329	2.43555	7.39534	GABRA2;OPRM1;CYP2E1;GGT1;DRD3;DRD4
Male infertility	12/138	0.0497409	0.454186	1.78137	5.34576	STPG1;DNAH11;DPY19L2;SPO11;SYCP1;FSHR;MOV10L1;GSTT1;HSPA2;FKBP6;DNALI1;CLGN
