# Supplementary material for: Cutaneous and acral melanoma cross-OMICs reveals prognostic cancer drivers associated with pathobiology and ultraviolet exposure
Source: Nat Commun. 2022 Jul 15;13:4115. doi: 10.1038/s41467-022-31488-w (PMC9287446; doi:10.1038/s41467-022-31488-w)
Supplement: Supplementary file 14 — Supplementary Data 10 [file 41467_2022_31488_MOESM14_ESM.xlsx]

## Sheet: BCH_cutaneous_Jensen
Supplementary Data 10: Jensen Ontology analysis using genes prioritized in Supplementary Fig. 1A and described in Supplementary Data 8 in TCGA cohort using Enrich-r website.
Term	Overlap	p_value	Adjusted_p_value	Odds_Ratio	Combined_Score	Genes
Cleft palate	9/98	2.40782e-06	0.00101072	8.76479	113.388	GABRB3;TBX1;TGFB2;MAFB;COL2A1;MSX2;COL11A2;MSX1;MEIS2
Rheumatoid arthritis	15/310	4.49211e-06	0.00101072	4.47941	55.1558	CALCOCO1;TNXB;NOTCH4;COL11A2;PBX2;UNC5C;ZBTB22;TAPBP;GRIN2A;SYNGAP1;HLA-DPB1;HLA-DRA;VARS2;TRIM31;HLA-DPA1
Systemic scleroderma	5/31	2.9e-05	0.00435	16.4319	171.684	TNXB;NOTCH4;HLA-DPB1;HLA-DRA;HLA-DPA1
Hepatitis B	3/7	5.48256e-05	0.00616788	63.6052	624.053	GRIN2A;HLA-DPB1;HLA-DPA1
Myopia	6/75	0.00025857	0.0232713	7.44612	61.5076	GREM2;TGFB2;COL2A1;ALDH1A2;DSE;COL11A2
Gingival fibromatosis	3/13	0.000425109	0.0318831	25.4343	197.451	HBG2;CACNA2D3;KCNQ1DN
Type 1 diabetes mellitus	8/158	0.000588958	0.0378616	4.58807	34.1222	TNXB;NOTCH4;HLA-DPB1;HLA-DRA;VARS2;TRIM31;ZNF311;HLA-DPA1
Stickler syndrome	2/4	0.000818999	0.0460687	84.453	600.244	COL2A1;COL11A2
Phenylketonuria	3/17	0.000976102	0.0488051	18.1637	125.91	SLC6A18;CACNA1A;NIPSNAP1
Chronic obstructive pulmonary disease	7/135	0.00112348	0.0505565	4.68927	31.8464	NOTCH4;PBX2;HLA-DRA;RARB;CDYL;VARS2;ZNF311
Cervical cancer	3/19	0.00136694	0.0559202	15.8916	104.808	RAB34;INSM1;GP5
Chancroid	2/6	0.00201576	0.0755911	42.2222	262.063	CD4;WT1
Cognitive disorder	4/52	0.0032836	0.10419	7.0819	40.5001	PTPRN2;RARB;BPI;MAD1L1
Anogenital venereal wart	2/8	0.00370454	0.10419	28.1453	157.563	CD4;GP5
Osteochondrodysplasia	2/8	0.00370454	0.10419	28.1453	157.563	COL2A1;COL11A2
Strongyloidiasis	2/8	0.00370454	0.10419	28.1453	157.563	CD4;ARAP2
Cleidocranial dysplasia	2/9	0.00472605	0.118151	24.1233	129.172	MSX2;NKX3-2
Scheuermann's disease	2/9	0.00472605	0.118151	24.1233	129.172	COL2A1;COL9A3
Vitiligo	4/63	0.00653369	0.14541	5.75833	28.9689	TNXB;NOTCH4;VARS2;TRIM31
Cervix uteri carcinoma in situ	2/11	0.00710895	0.14541	18.7607	92.7979	INSM1;GP5
Pyelonephritis	2/11	0.00710895	0.14541	18.7607	92.7979	CXCR1;GLI3
Wernicke encephalopathy	2/11	0.00710895	0.14541	18.7607	92.7979	CPLX2;INA
Migraine	2/12	0.00846477	0.147721	16.8838	80.5666	PRDM16;INA
Liver cirrhosis	2/12	0.00846477	0.147721	16.8838	80.5666	HLA-DPB1;HLA-DRA
Lysinuric protein intolerance	2/12	0.00846477	0.147721	16.8838	80.5666	SLC7A7;SLC6A18
Globe disease	4/68	0.008535	0.147721	5.30711	25.2809	PTPRN2;EIF2AK4;SPTBN1;FLI1
Systemic primary carnitine deficiency disease	2/13	0.00992653	0.159534	15.3481	70.7938	ABHD5;ACADS
Holt-Oram syndrome	2/13	0.00992653	0.159534	15.3481	70.7938	TBX1;TBX18
Proliferative vitreoretinopathy	2/14	0.0114916	0.163448	14.0684	62.8314	TGFB2;PRKCZ
Ehlers-Danlos syndrome	2/14	0.0114916	0.163448	14.0684	62.8314	TNXB;DSE
Klippel-Trenaunay syndrome	2/14	0.0114916	0.163448	14.0684	62.8314	SYNGAP1;SALL3
Macular degeneration	3/40	0.011623	0.163448	6.86475	30.5809	TNXB;NOTCH4;GLI3
Cleft lip	4/77	0.0130693	0.17414	4.65068	20.1723	GABRB3;MAFB;MSX2;MSX1
Panic disorder	2/15	0.0131573	0.17414	12.9855	56.2375	CALCOCO1;PKP1
Acquired immunodeficiency syndrome	4/78	0.0136515	0.175519	4.5876	19.6987	GRM5;GRIN2A;TNXB;NAV2
Multiple sclerosis	7/219	0.0154761	0.177105	2.81915	11.7515	EOMES;SVIL;EDN2;TNXB;NOTCH4;HLA-DRA;TRIM31
Ectropion	2/17	0.0167804	0.177105	11.253	45.9971	ABHD5;DRD5
Stomatitis	2/17	0.0167804	0.177105	11.253	45.9971	CD4;EGFR
Synostosis	2/17	0.0167804	0.177105	11.253	45.9971	MSX1;GLI3
X-linked endothelial corneal dystrophy	2/17	0.0167804	0.177105	11.253	45.9971	HIST1H3F;VSX1
Insulinoma	2/17	0.0167804	0.177105	11.253	45.9971	PTPRN2;INSM1
Systemic lupus erythematosus	4/83	0.0168085	0.177105	4.29616	17.5536	TNXB;COL25A1;NOTCH4;HLA-DRA
Schizophrenia	5/126	0.0169234	0.177105	3.51383	14.3331	HHAT;CXCL12;NOTCH4;PRKCZ;MAD1L1
Bronchiectasis	2/18	0.0187328	0.183255	10.5491	41.959	CD4;BPI
Cystinuria	2/18	0.0187328	0.183255	10.5491	41.959	SLC6A18;SLC7A7
Goldenhar syndrome	2/18	0.0187328	0.183255	10.5491	41.959	MSX2;NKX3-2
Carney complex	2/19	0.0207758	0.198917	9.9281	38.4611	PDE11A;PRKAR1B
Craniosynostosis	2/20	0.0229071	0.207916	9.37607	35.4069	SKI;MSX2
Diastrophic dysplasia	2/20	0.0229071	0.207916	9.37607	35.4069	COL9A3;SLC26A3
Asthma	4/92	0.0235639	0.207916	3.85502	14.4488	NOTCH4;PBX2;HLA-DRA;HLA-DPA1
Polydactyly	4/92	0.0235639	0.207916	3.85502	14.4488	MSX2;HAND2;MSX1;GLI3
Chromosome 1p36 deletion syndrome	2/21	0.0251243	0.215853	8.88214	32.7211	KLHL17;PRDM16
Liver cancer	13/597	0.0254226	0.215853	1.91458	7.03057	TNXB;CACNA2D3;CACNA1A;UNC5C;KNDC1;EIF2AK4;GLI3;IGF1R;SNTG2;RP1;SALL3;SPTBN1;ZSCAN18
Cancer	8/300	0.026468	0.220567	2.33982	8.49781	SKI;MAFB;WT1;BCL2;RARB;OLIG2;FLI1;EGFR
Aspergillosis	2/22	0.0274251	0.224387	8.43761	30.3441	HHAT;CD4
Alopecia areata	3/56	0.0284403	0.228538	4.78848	17.0468	TNXB;NOTCH4;HLA-DRA
Diarrhea	5/151	0.0335905	0.262061	2.90844	9.86982	CD4;FAM20C;SLC26A3;CLIC1;EGFR
Obesity	4/103	0.0337768	0.262061	3.42476	11.603	PKP1;HOXB3;RARB;PFKP
Astigmatism	2/25	0.0348066	0.265474	7.33593	24.6337	GREM2;DSE
Autosomal dominant cerebellar ataxia	2/27	0.0401051	0.273793	6.74838	21.7045	CACNA1A;TGM6
Posterior polymorphous corneal dystrophy	2/28	0.0428613	0.273793	6.48849	20.4374	HIST1H3F;VSX1
Malignant hyperthermia	2/28	0.0428613	0.273793	6.48849	20.4374	CYP2A7;CACNG1
Cystic fibrosis	1/4	0.0463743	0.273793	28.0298	86.0798	HLA-DRA
Ulcerative colitis	4/115	0.0474436	0.273793	3.05266	9.30515	TNXB;RSPO2;HLA-DRA;SLC26A3
