# Supplementary material for: Cutaneous and acral melanoma cross-OMICs reveals prognostic cancer drivers associated with pathobiology and ultraviolet exposure
Source: Nat Commun. 2022 Jul 15;13:4115. doi: 10.1038/s41467-022-31488-w (PMC9287446; doi:10.1038/s41467-022-31488-w)
Supplement: Supplementary file 15 — Supplementary Data 11 [file 41467_2022_31488_MOESM15_ESM.xlsx]

## Sheet: BCH_cutaneous_KEGG_enrichr
Supplementary Data 11: KEGG pathway analysis using genes prioritized in Supplementary Fig. 1A and described in Supplementary Data 7 in BCH cohort using Enrich-r website.
Term	Overlap	p_value	Adjusted_p_value	Odds_Ratio	Combined_Score	Genes
Malaria	10/49	0.000152008	0.0256705	4.80858	42.275	COMP;TGFB2;CR1;TGFB3;HGF;HBB;IL12A;ACKR1;THBS2;THBS1
Type I diabetes mellitus	9/43	0.000264496	0.0256705	4.96055	40.8635	HLA-DMA;PTPRN2;HLA-DPB1;IL12A;HLA-DQA2;HLA-G;HLA-DPA1;HLA-E;HLA-DQB1
Hematopoietic cell lineage	14/97	0.000394987	0.0256705	3.16844	24.8299	CR2;CR1;ITGA4;EPO;CD1E;CD1C;CD1B;HLA-DMA;HLA-DPB1;HLA-DQA2;CD34;CD33;HLA-DPA1;HLA-DQB1
Systemic lupus erythematosus	17/133	0.000434477	0.0256705	2.75628	21.3374	C1QB;HIST1H4L;GRIN2A;HLA-DMA;HIST1H2AE;HIST1H2BF;HLA-DPB1;HIST1H2BE;HIST1H2BG;HIST1H3I;HIST1H2BB;HIST1H3C;HLA-DQA2;HIST1H4D;HIST1H2AB;HLA-DPA1;HLA-DQB1
Allograft rejection	8/38	0.000554554	0.0256705	4.99341	37.4373	HLA-DMA;HLA-DPB1;IL12A;HLA-DQA2;HLA-G;HLA-DPA1;HLA-E;HLA-DQB1
Neuroactive ligand-receptor interaction	32/338	0.000590127	0.0256705	1.97656	14.696	NPFFR2;CHRM2;GABRB2;CALCA;GIPR;ADM;GRIN2A;CALCR;P2RY2;GRM8;TAC1;DRD3;DRD4;GABRA2;CHRNB2;GABRA1;GRID2;AVPR1B;GABRA6;NPY5R;HTR1F;TACR3;NMBR;OPRM1;TRHR;GABRG1;ADCYAP1;MTNR1A;SST;FSHR;LEP;AGTR1
Viral myocarditis	10/59	0.000732649	0.0273173	3.82522	27.6136	HLA-DMA;CCND1;HLA-DPB1;HLA-G;HLA-DQA2;ACTG1;HLA-DPA1;HLA-E;HLA-DQB1;MYH7
Cell adhesion molecules (CAMs)	17/145	0.00116914	0.0381434	2.49629	16.8537	CADM3;ITGA4;HLA-G;HLA-E;HLA-DMA;CDH3;ALCAM;CD6;HLA-DPB1;CNTN2;ITGB7;LRRC4C;HLA-DQA2;CD34;HLA-DPA1;HLA-DQB1;JAM3
Autoimmune thyroid disease	9/53	0.00131679	0.038187	3.83113	25.4102	TPO;HLA-DMA;TG;HLA-DPB1;HLA-G;HLA-DQA2;HLA-DPA1;HLA-E;HLA-DQB1
Antigen processing and presentation	11/77	0.00175209	0.0457296	3.12422	19.8292	HLA-DMA;HLA-DPB1;TAP1;HSPA2;HLA-G;HLA-DQA2;CTSB;HLA-DPA1;TAPBP;HLA-E;HLA-DQB1
Intestinal immune network for IgA production	8/48	0.00272795	0.0647267	3.74308	22.0999	HLA-DMA;ITGA4;HLA-DPB1;ITGB7;HLA-DQA2;TNFSF13B;HLA-DPA1;HLA-DQB1
Nicotine addiction	7/40	0.00374254	0.0751375	3.96748	22.1703	CHRNB2;GABRA2;GABRB2;GABRA1;GRIN2A;GABRA6;GABRG1
Hypertrophic cardiomyopathy (HCM)	11/85	0.00386963	0.0751375	2.78528	15.4711	CACNB2;TGFB2;CACNB4;ITGA4;TGFB3;CACNA2D3;ITGB7;CACNA2D4;SLC8A1;ACTG1;MYH7
Leishmaniasis	10/74	0.00421313	0.0751375	2.92636	16.0059	HLA-DMA;TGFB2;CR1;ITGA4;TGFB3;HLA-DPB1;IL12A;HLA-DQA2;HLA-DPA1;HLA-DQB1
Graft-versus-host disease	7/41	0.00431825	0.0751375	3.85059	20.9661	HLA-DMA;HLA-DPB1;HLA-DQA2;HLA-G;HLA-DPA1;HLA-E;HLA-DQB1
Inflammatory bowel disease (IBD)	9/65	0.00551379	0.0895214	3.00827	15.6445	HLA-DMA;TGFB2;IL23A;TGFB3;HLA-DPB1;IL12A;HLA-DQA2;HLA-DPA1;HLA-DQB1
Protein digestion and absorption	11/90	0.00599789	0.0895214	2.60831	13.345	DPP4;COL18A1;SLC9A3;SLC6A19;KCNE3;COL22A1;COL7A1;COL12A1;COL6A5;SLC8A1;SLC8A2
Dilated cardiomyopathy (DCM)	11/91	0.00651688	0.0895214	2.57557	12.9638	CACNB2;TGFB2;CACNB4;ITGA4;TGFB3;CACNA2D3;ITGB7;CACNA2D4;SLC8A1;ACTG1;MYH7
Rheumatoid arthritis	11/91	0.00651688	0.0895214	2.57557	12.9638	HLA-DMA;TGFB2;IL23A;TGFB3;HLA-DPB1;LTB;HLA-DQA2;TNFSF13B;HLA-DPA1;HLA-DQB1;ATP6V1B1
TGF-beta signaling pathway	10/90	0.0162287	0.211784	2.33911	9.63941	TGFB2;TGFB3;BAMBI;NOG;PITX2;GDF6;FMOD;THBS1;BMP7;RGMA
Morphine addiction	10/91	0.0174277	0.216601	2.31011	9.35524	GNGT1;GABRA2;GNAO1;GABRB2;GABRA1;GABRA6;GRK4;OPRM1;GNG11;GABRG1
Asthma	5/31	0.0192374	0.228226	3.59113	14.1882	HLA-DMA;HLA-DPB1;HLA-DQA2;HLA-DPA1;HLA-DQB1
Staphylococcus aureus infection	8/68	0.0219566	0.239206	2.49275	9.51905	C1QB;HLA-DMA;DEFA4;FGG;HLA-DPB1;HLA-DQA2;HLA-DPA1;HLA-DQB1
Alcoholism	16/180	0.0219959	0.239206	1.82839	6.97879	HDAC4;DDC;HIST1H4L;GNG11;GNAO1;GNGT1;GRIN2A;HIST1H2AE;HIST1H2BF;HIST1H2BE;HIST1H2BG;HIST1H3I;HIST1H2BB;HIST1H3C;HIST1H4D;HIST1H2AB
Axon guidance	16/181	0.0230315	0.240448	1.81722	6.85253	ROBO3;FZD3;TRPC6;PRKCZ;BMP7;RHOD;ROBO1;RGMA;MYL5;SHH;EFNA2;ABLIM2;CDK5;PAK6;LRRC4C;EPHA3
Arrhythmogenic right ventricular cardiomyopathy (ARVC)	8/72	0.0298148	0.299295	2.33646	8.20741	CACNB2;CACNB4;ITGA4;CACNA2D3;ITGB7;CACNA2D4;SLC8A1;ACTG1
Phagosome	13/152	0.0472955	0.45214	1.74986	5.33941	TAP1;THBS2;HLA-G;THBS1;ACTG1;HLA-E;COMP;HLA-DMA;HLA-DPB1;HLA-DQA2;HLA-DPA1;ATP6V1B1;HLA-DQB1
MAPK signaling pathway	22/295	0.0485054	0.45214	1.51054	4.57103	MAP4K1;PDGFRA;DAXX;PTPRR;TGFB2;DUSP1;TGFB3;PLA2G4E;HGF;FLT4;CACNA2D3;CACNA2D4;HSPA2;NGF;EREG;STK3;FGF5;CACNB2;CACNB4;EFNA2;MECOM;PDGFD
