# Supplementary material for: Cutaneous and acral melanoma cross-OMICs reveals prognostic cancer drivers associated with pathobiology and ultraviolet exposure
Source: Nat Commun. 2022 Jul 15;13:4115. doi: 10.1038/s41467-022-31488-w (PMC9287446; doi:10.1038/s41467-022-31488-w)
Supplement: Supplementary file 16 — Supplementary Data 12 [file 41467_2022_31488_MOESM16_ESM.xlsx]

## Sheet: TCGA_cutaneous_KEGG_enrichr
Supplementary Data 12: KEGG pathway analysis using genes prioritized in Supplementary Fig. 1A and described in Supplementary Data 6 in TCGA cohort using Enrich-r website.
Term	Overlap	p_value	Adjusted_p_value	Odds_Ratio	Combined_Score	Genes
Human T-cell leukemia virus 1 infection	9/219	0.00121026	0.0719496	3.69176	24.7972	TGFB2;CD4;MSX2;HLA-DPB1;HLA-DRA;MSX1;JAK3;MAD1L1;HLA-DPA1
Type I diabetes mellitus	4/43	0.0016257	0.0719496	8.72016	55.9992	PTPRN2;HLA-DPB1;HLA-DRA;HLA-DPA1
Th17 cell differentiation	6/107	0.00169847	0.0719496	5.07869	32.392	RXRB;CD4;HLA-DPB1;HLA-DRA;JAK3;HLA-DPA1
Antigen processing and presentation	5/77	0.00217284	0.0719496	5.91991	36.2993	CD4;HLA-DPB1;HLA-DRA;HLA-DPA1;TAPBP
Intestinal immune network for IgA production	4/48	0.0024482	0.0719496	7.72727	46.4595	CXCL12;HLA-DPB1;HLA-DRA;HLA-DPA1
Focal adhesion	8/199	0.00256934	0.0719496	3.59566	21.4449	COL2A1;TNXB;BCL2;ITGA7;COL9A3;EGFR;IGF1R;MYLK4
ECM-receptor interaction	5/82	0.00286163	0.0719496	5.5341	32.4097	COL2A1;TNXB;ITGA7;COL9A3;GP5
Protein digestion and absorption	5/90	0.004273	0.0793998	5.0112	27.3383	CPA2;SLC7A7;COL2A1;COL11A2;COL9A3
Rheumatoid arthritis	5/91	0.00447887	0.0793998	4.95268	26.786	TGFB2;CXCL12;HLA-DPB1;HLA-DRA;HLA-DPA1
Th1 and Th2 cell differentiation	5/92	0.0046917	0.0793998	4.89551	26.2495	CD4;HLA-DPB1;HLA-DRA;JAK3;HLA-DPA1
Systemic lupus erythematosus	6/133	0.00500819	0.0793998	4.03362	21.3648	GRIN2A;HIST1H4L;HIST1H3F;HLA-DPB1;HLA-DRA;HLA-DPA1
Asthma	3/31	0.00571439	0.0793998	9.07541	46.8724	HLA-DPB1;HLA-DRA;HLA-DPA1
Hematopoietic cell lineage	5/97	0.00586476	0.0793998	4.62827	23.7837	CD4;HLA-DPB1;HLA-DRA;GP5;HLA-DPA1
Calcium signaling pathway	7/188	0.00708288	0.0846138	3.30722	16.371	GRIN2A;GRM5;LTB4R2;CACNA1A;EGFR;MYLK4;DRD5
Inflammatory bowel disease (IBD)	4/65	0.0072921	0.0846138	5.56897	27.4047	TGFB2;HLA-DPB1;HLA-DRA;HLA-DPA1
Non-small cell lung cancer	4/66	0.00769216	0.0846138	5.47887	26.6687	RXRB;RARB;JAK3;EGFR
Allograft rejection	3/38	0.0100964	0.102282	7.25776	33.3536	HLA-DPB1;HLA-DRA;HLA-DPA1
Toxoplasmosis	5/113	0.010987	0.102282	3.93939	17.7708	TGFB2;BCL2;HLA-DPB1;HLA-DRA;HLA-DPA1
Leishmaniasis	4/74	0.0114188	0.102282	4.85074	21.6949	TGFB2;HLA-DPB1;HLA-DRA;HLA-DPA1
Nicotine addiction	3/40	0.011623	0.102282	6.86475	30.5809	GABRB3;GRIN2A;CACNA1A
Graft-versus-host disease	3/41	0.0124333	0.104203	6.68376	29.3242	HLA-DPB1;HLA-DRA;HLA-DPA1
Hypertrophic cardiomyopathy (HCM)	4/85	0.0181887	0.145509	4.18966	16.7878	TGFB2;CACNA2D3;ITGA7;CACNG1
Dilated cardiomyopathy (DCM)	4/91	0.0227433	0.170678	3.89952	14.7538	TGFB2;CACNA2D3;ITGA7;CACNG1
Transcriptional misregulation in cancer	6/186	0.0232743	0.170678	2.83826	10.673	RXRB;TLX3;WT1;HIST1H3F;FLI1;IGF1R
Autoimmune thyroid disease	3/53	0.0246567	0.173583	5.07657	18.797	HLA-DPB1;HLA-DRA;HLA-DPA1
HIF-1 signaling pathway	4/100	0.0307736	0.197326	3.53233	12.2964	MKNK2;BCL2;EGFR;IGF1R
Gastric cancer	5/149	0.0319836	0.197326	2.94913	10.1525	RXRB;TGFB2;BCL2;RARB;EGFR
Epstein-Barr virus infection	6/201	0.0323309	0.197326	2.61793	8.98402	HLA-DPB1;BCL2;HLA-DRA;JAK3;HLA-DPA1;TAPBP
Viral myocarditis	3/59	0.0325139	0.197326	4.53127	15.5245	HLA-DPB1;HLA-DRA;HLA-DPA1
Parathyroid hormone synthesis, secretion and action	4/106	0.036945	0.216744	3.32353	10.9621	RXRB;MAFB;BCL2;EGFR
