# Supplementary material for: Cutaneous and acral melanoma cross-OMICs reveals prognostic cancer drivers associated with pathobiology and ultraviolet exposure
Source: Nat Commun. 2022 Jul 15;13:4115. doi: 10.1038/s41467-022-31488-w (PMC9287446; doi:10.1038/s41467-022-31488-w)
Supplement: Supplementary file 17 — Supplementary Data 13 [file 41467_2022_31488_MOESM17_ESM.xlsx]

## Sheet: BCH_cutaneous_KEGG_missMethyl
Supplementary Data 13: KEGG Pathway analysis using CpGs prioritized in Supplementary Fig. 1A and described in Supplementary Data 7 in BCH cohort using missMethyl package, which adjusts for the number of CpGs associated with each gene
Term	n	p_value	Adjusted_p_value
Systemic lupus erythematosus	136	8.21919e-06	0.00276987
Malaria	50	4.48544e-05	0.00755797
Hematopoietic cell lineage	99	0.000213497	0.0239828
Neuroactive ligand-receptor interaction	341	0.00041091	0.0346192
Alcoholism	187	0.00294035	0.198179
Intestinal immune network for IgA production	49	0.0062428	0.288533
Protein digestion and absorption	95	0.00645331	0.288533
Nicotine addiction	40	0.00684944	0.288533
Rheumatoid arthritis	93	0.00893668	0.334629
Leishmaniasis	77	0.0103111	0.347484
Glutathione metabolism	57	0.0226559	0.694094
Hypertrophic cardiomyopathy (HCM)	90	0.0259654	0.729196
Arachidonic acid metabolism	63	0.0329652	0.805508
Autoimmune thyroid disease	53	0.0347836	0.805508
Mineral absorption	59	0.0358535	0.805508
Metabolism of xenobiotics by cytochrome P450	76	0.041232	0.840636
Inflammatory bowel disease (IBD)	65	0.042406	0.840636
Dilated cardiomyopathy (DCM)	96	0.0457762	0.857033
