# Supplementary material for: Cutaneous and acral melanoma cross-OMICs reveals prognostic cancer drivers associated with pathobiology and ultraviolet exposure
Source: Nat Commun. 2022 Jul 15;13:4115. doi: 10.1038/s41467-022-31488-w (PMC9287446; doi:10.1038/s41467-022-31488-w)
Supplement: Supplementary file 18 — Supplementary Data 14 [file 41467_2022_31488_MOESM18_ESM.xlsx]

## Sheet: TCGA_cutaneous_KEGG_missMethyl
Supplementary Data 14: KEGG Pathway analysis using CpGs prioritized in Supplementary Fig. 1A and described in Supplementary Data 8 in TCGA cohort using missMethyl package, which adjusts for the number of CpGs associated with each gene
Term	n	p_value	Adjusted_p_value
Systemic lupus erythematosus	136	0.000155028	0.0522443
Protein digestion and absorption	95	0.00734169	0.950073
ECM-receptor interaction	88	0.0129759	0.950073
Th17 cell differentiation	107	0.0183646	0.950073
Intestinal immune network for IgA production	49	0.0201392	0.950073
Hematopoietic cell lineage	99	0.0205107	0.950073
Antigen processing and presentation	78	0.0211609	0.950073
Rheumatoid arthritis	93	0.022581	0.950073
Nicotine addiction	40	0.0253729	0.950073
Type I diabetes mellitus	43	0.0375925	1
Staphylococcus aureus infection	96	0.0440282	1
Focal adhesion	201	0.0473174	1
Th1 and Th2 cell differentiation	92	0.0499802	1
