# Supplementary material for: Cutaneous and acral melanoma cross-OMICs reveals prognostic cancer drivers associated with pathobiology and ultraviolet exposure
Source: Nat Commun. 2022 Jul 15;13:4115. doi: 10.1038/s41467-022-31488-w (PMC9287446; doi:10.1038/s41467-022-31488-w)
Supplement: Supplementary file 19 — Supplementary Data 15 [file 41467_2022_31488_MOESM19_ESM.xlsx]

## Sheet: Differentially_expressed_genes
Supplementary Data 15: Differentially expressed genes comparing non UV-mutant and UV-mutant in TCGA cohort.
WNT16
THSD7A
ITGA3
PROM1
CAMK1G
IYD
LTF
TG
ANO2
MSH4
COL11A1
NGEF
TRPC5
TMPRSS11E
NOS1
POU4F3
PGC
SEZ6L
MLC1
CPNE6
NTSR1
HAO1
CDH20
RHOXF1
CASP14
SHD
HAS1
CACNG7
PON3
PTN
ATP6V0A4
SERPINE1
ELAVL2
KRT32
CACNG1
CCN6
WNT5A
COL7A1
IL1A
CCL20
SDC1
HAO2
SERPINC1
ADGB
ARG1
SFRP5
TNN
DPPA4
PAEP
SFTPA1
G0S2
NDP
CXCL6
SCGB1D2
BMP2
OTOR
GRPR
FFAR1
CRYGN
FBXL16
RFPL2
APOBEC3A
APOBEC3A_B
GAD1
BBOX1
NAPSA
RTBDN
MATN3
ATP1A4
CRP
NMUR2
RNF17
GPR12
CHIT1
BEX1
FAM83F
SFTPD
CATSPERB
DSC1
ADAMTS8
KRT85
KRT7
PKIB
EMX1
BCO1
SCN2A
SCN7A
MMP7
CYP19A1
DNASE2B
ZNF365
FGF5
GPAT3
TMEM132B
ABCC12
DPEP3
SLC14A1
MAPK4
KLK3
DMRTA2
FAM163A
RORC
FLG2
NAT8
THSD7B
ADGRG7
AGTR1
NKD2
CPLX2
GABRR1
VIP
AWAT2
ATP6V0D2
HTR7
INA
SYT8
DRD2
BTBD11
RBM46
TLCD4
ASTN1
GRM1
CNTNAP4
CPB1
TEKT5
PLEKHG4B
KCNJ16
JPH3
FUT6
ATP2B2
SLC34A2
SLC13A3
APOA2
CLDN14
PLA2G4D
CES5A
TCHH
SPRR2G
ANKLE1
LRRC38
KLHDC8A
PIGR
KCNF1
FRZB
ALPP
DPPA2
ALB
CXCL3
SCGB3A2
TMEM200A
ANKRD55
PI16
NKX6-3
FAT3
TSHR
HEPACAM
SOHLH1
SERPINA12
TMEM100
NETO1
SERPINB7
CCDC68
SLC38A8
MMP10
ANPEP
ELFN2
MS4A15
ISLR2
PRR15L
ATCAY
KLK1
KCNG4
GFRA2
SFTPB
TM4SF20
ACTBL2
GCSAML
CTNND2
ZPLD1
CST5
CST1
ZNF804A
KRT4
GTSF1
SYT9
KRT13
CDK5R2
RXFP1
VAT1L
MIR31HG
PRL
MYOZ2
EFCAB3
COL6A5
KRT2
MYEOV
WFDC5
CST6
TSGA10IP
TRIM72
NHLH2
GPR150
CALML5
AMBN
TRIML2
TMEM125
TMEM151A
ALOX12B
SLITRK4
NRXN1
SERTM1
GREM2
FAM87A
NTM
MAFA
RGS7
CCBE1
TFDP3
GRIN2A
TAFA1
ACP7
B3GALT5
DGAT2L6
BPIFC
CEND1
CLDN6
SFTPA2
HS6ST3
LCE5A
GPAT2
QRFPR
TMPRSS11A
EZHIP
DMBT1
DNER
WNT7B
VWC2
GAGE2B
GAGE2A
GAGE8
FAM180A
OR2L13
MYBPC1
SFTA2
CPNE4
SIGLEC15
MB
SMOC1
MTCO3P12
PNMA5
CAPN8
TMEM244
PRR9
KPRP
HSD3B2
SMIM5
LY6G6C
FAM155A
CDSN
KRTAP5-10
ZFP57
HTN3
GPX3
IGKV4-1
IGLV1-51
IGHV1-2
IGHV3-7
IGHV3-73
TSGA13
LINC00671
KCNU1
SCRT2
DPP3P2
IGHV3-64
MYCNUT
TMEM233
IGKV6D-21
IGHV3-72
MTND1P23
RPL6P4
LINC01918
LINC01537
LINC01940
MTCO2P12
SFTA3
LINC01204
LINC01435
MTCO1P53
MANCR
OSTN-AS1
UICLM
LINC00460
MYCNOS
PAGE2
LINC02535
LOC100419824
LINC02154
PSMC1P10
LINC01502
GPAT2P1
SHISA9
LINC02257
RPL21P78
KRTAP5-8
ARHGAP8
LOC102546299
LINC02677
LASTR
PSG2
IGKV1D-17
PSG11
IGKV2-30
KRTAP5-7
RPL18P13
MTCYBP18
LINC00504
LOC157273
LOC101929128
ACTN3
LOC100506444
LINC01018
LOC107986453
LOC105370401
LINC00589
MTCYBP35
LINC01606
MIR2052HG
LINC02547
LOC101929427
LOC102724265
MTRNR2L1
CLEC12B
LINC00520
LOC101929457
LOC442028
CCDC187
LOC105378231
SERTM2
GOLGA8S
BCAR4
MTCO1P40
LOC285766
PCAT18
LOC93429
CCL15
LOC101929494
