# Supplementary material for: Cutaneous and acral melanoma cross-OMICs reveals prognostic cancer drivers associated with pathobiology and ultraviolet exposure
Source: Nat Commun. 2022 Jul 15;13:4115. doi: 10.1038/s41467-022-31488-w (PMC9287446; doi:10.1038/s41467-022-31488-w)
Supplement: Supplementary file 20 — Supplementary Data 16 [file 41467_2022_31488_MOESM20_ESM.xlsx]

## Sheet: TCGA_cutaneous_cohort
Supplementary Data 16: Jensen Onotology analysis using differentially expressed genes described in Supplementary Data 15 in TCGA cohort using Enrich-r website
Term	Overlap	p_value	Adjusted_p_value	Odds_Ratio	Combined_Score	Genes
Hereditary mucosal leukokeratosis	3/6	9.8761e-05	0.0431655	57.2915	528.389	KRT4;KRT2;KRT13
Graves' disease	3/7	0.000170615	0.0431655	42.9665	372.782	TG;SCGB3A2;TSHR
Pulmonary embolism	5/35	0.00031898	0.0538013	9.5914	77.2144	CRP;SERPINC1;SERPINE1;ALB;OTOR
Pulmonary alveolar proteinosis	3/11	0.00076392	0.0815262	21.4789	154.155	SFTPB;SFTPA2;SFTPD
Skin cancer	18/454	0.00100835	0.0815262	2.41891	16.6892	MYBPC1;COL11A1;TMEM132B;ZNF804A;SEZ6L;FLG2;GRIN2A;TG;CATSPERB;NETO1;COL7A1;DNER;ALB;RNF17;SCN2A;DSC1;ASTN1;RGS7
Hyperandrogenism	4/27	0.00112783	0.0815262	9.98271	67.7572	CRP;HSD3B2;PRL;CYP19A1
Hyperhomocysteinemia	4/27	0.00112783	0.0815262	9.98271	67.7572	CRP;SERPINC1;SERPINE1;ALB
Respiratory failure	4/30	0.00169079	0.106943	8.82951	56.3549	CRP;SFTPB;SFTPA2;SFTPD
Congenital hypothyroidism	3/15	0.00200109	0.109788	14.3163	88.9626	TG;IYD;TSHR
Brain disease	6/77	0.00216973	0.109788	4.86736	29.8522	CRP;ALB;MLC1;PRL;NOS1;DRD2
Hyperprolactinemia	3/16	0.00243152	0.11185	13.2144	79.5406	PRL;DRD2;VIP
Pyuria	2/5	0.00288299	0.117497	38.0833	222.747	CRP;ALB
Hyperthyroidism	4/35	0.00301869	0.117497	7.40351	42.9621	TG;ALB;PRL;TSHR
Familial encephalopathy with neuroserpin inclusion bodies	2/6	0.00427511	0.132208	28.561	155.799	SERPINC1;SERPINB7
Idiopathic pulmonary fibrosis	2/6	0.00427511	0.132208	28.561	155.799	SFTPA2;SFTPA1
Infantile onset spinocerebellar ataxia	2/6	0.00427511	0.132208	28.561	155.799	ATCAY;INA
Hypertension	12/289	0.00469876	0.132208	2.51328	13.4723	HTN3;CRP;HTR7;KLK1;SERPINC1;SERPINE1;ALB;AGTR1;ATP1A4;PRL;NOS1;VIP
Eating disorder	3/20	0.00470306	0.132208	10.1031	54.1478	HTR7;PRL;DRD2
Pneumonia	5/64	0.0049831	0.132708	4.86977	25.8181	CRP;SFTPB;MMP7;SFTPA2;SFTPD
Thyroid adenoma	2/7	0.00591692	0.149698	22.8477	117.207	TG;TSHR
Obstructive sleep apnea	3/23	0.00703212	0.160606	8.5863	42.5646	CRP;SMOC1;PSG2
Melanoma	17/505	0.0072004	0.160606	2.02939	10.0122	PIGR;COL11A1;CTNND2;TMEM132B;ZNF804A;SEZ6L;FLG2;GRIN2A;CATSPERB;NETO1;COL7A1;DNER;ALB;SCN2A;DSC1;ASTN1;RGS7
Sexual dysfunction	2/8	0.00779941	0.160606	19.0388	92.4086	HTR7;PRL
Xerophthalmia	2/8	0.00779941	0.160606	19.0388	92.4086	CDSN;ATP6V0A4
Goiter	3/24	0.00793509	0.160606	8.17701	39.5478	TG;IYD;TSHR
Sensorineural hearing loss	6/103	0.00902066	0.175556	3.55797	16.7518	CLDN14;COL11A1;HAS1;ATP6V0A4;NDP;POU4F3
Nephrogenic adenoma	2/9	0.00991381	0.185792	16.3181	75.2889	KRT7;KLK3
Metabolic acidosis	4/51	0.0116139	0.209879	4.87918	21.7395	DMBT1;MB;ALB;ATP6V0A4
Malignant hyperthermia	3/28	0.0122076	0.213001	6.86729	30.2552	MB;TFDP3;CACNG1
Tracheomalacia	2/11	0.0148044	0.234094	12.6906	53.4632	IYD;ANO2
Wernicke encephalopathy	2/11	0.0148044	0.234094	12.6906	53.4632	CPLX2;INA
Intestinal obstruction	2/11	0.0148044	0.234094	12.6906	53.4632	CRP;HTR7
Alexithymia	2/12	0.0175642	0.239092	11.4209	46.1622	SMOC1;DRD2
Pneumocystosis	2/12	0.0175642	0.239092	11.4209	46.1622	ALB;SFTPD
Cholesteatoma	2/12	0.0175642	0.239092	11.4209	46.1622	KRT4;KRT13
Spondylolisthesis	2/12	0.0175642	0.239092	11.4209	46.1622	BMP2;CDSN
Urinary bladder cancer	2/12	0.0175642	0.239092	11.4209	46.1622	SLC14A1;APOBEC3A
Vasculitis	4/58	0.0179556	0.239092	4.24518	17.065	CRP;CDSN;SERPINC1;ALB
Gynecomastia	2/13	0.020523	0.248354	10.3821	40.3471	KLK3;PRL
Keshan disease	2/13	0.020523	0.248354	10.3821	40.3471	GPX3;ADAMTS8
Limb ischemia	2/13	0.020523	0.248354	10.3821	40.3471	CRP;PROM1
Appendicitis	2/14	0.0236733	0.248354	9.51647	35.624	CRP;SMOC1
Placental abruption	2/14	0.0236733	0.248354	9.51647	35.624	SERPINC1;PAGE2
Dysthymic disorder	2/14	0.0236733	0.248354	9.51647	35.624	HTR7;PAEP
Epidermolysis bullosa	2/14	0.0236733	0.248354	9.51647	35.624	ITGA3;COL7A1
Exophthalmos	2/14	0.0236733	0.248354	9.51647	35.624	TG;TSHR
Ichthyosis vulgaris	2/14	0.0236733	0.248354	9.51647	35.624	FLG2;DSC1
Intermittent claudication	2/14	0.0236733	0.248354	9.51647	35.624	CRP;SERPINC1
Motor neuron disease	3/36	0.0240501	0.248354	5.20037	19.385	TNN;NRXN1;THSD7A
Acute cystitis	3/37	0.0258452	0.25307	5.04716	18.4506	CRP;ALB;KLK3
Periodontal disease	3/37	0.0258452	0.25307	5.04716	18.4506	BMP2;CCL20;ALB
Coronary artery disease	8/205	0.0266686	0.25307	2.33767	8.47234	CRP;PON3;SERPINC1;SERPINE1;ALB;AGTR1;APOA2;PROM1
Autoimmune thyroiditis	2/15	0.0270075	0.25307	8.78399	31.7246	TG;TSHR
Peeling skin syndrome	2/15	0.0270075	0.25307	8.78399	31.7246	CDSN;DSC1
Ovarian dysfunction	2/16	0.0305183	0.270917	8.15615	28.4603	PRL;CYP19A1
Succinic semialdehyde dehydrogenase deficiency	2/16	0.0305183	0.270917	8.15615	28.4603	GABRR1;GAD1
Varicose veins	2/16	0.0305183	0.270917	8.15615	28.4603	SERPINC1;ALB
Alcohol dependence	5/103	0.0333511	0.283682	2.92597	9.95024	GRIN2A;HTR7;ALB;PRL;DRD2
Papilloma	2/17	0.0341988	0.283682	7.61202	25.6949	KRT13;KRT7
Purpura	2/17	0.0341988	0.283682	7.61202	25.6949	CDSN;SERPINC1
Thyroiditis	2/17	0.0341988	0.283682	7.61202	25.6949	TG;TSHR
Bronchiectasis	2/18	0.0380419	0.300769	7.1359	23.3277	CRP;ALB
Eye and adnexa disease	2/18	0.0380419	0.300769	7.1359	23.3277	NMUR2;TSHR
Thyrotoxicosis	2/18	0.0380419	0.300769	7.1359	23.3277	TG;TSHR
Myopia	4/75	0.0410538	0.311627	3.22593	10.3	GREM2;GABRR1;CTNND2;COL11A1
Anovulation	2/19	0.0420411	0.311627	6.7158	21.2831	PRL;CYP19A1
Cerebrovascular disease	8/225	0.0425625	0.311627	2.12003	6.69248	CRP;GRIN2A;HTR7;SERPINC1;SERPINE1;ALB;AGTR1;NOS1
Amyotrophic lateral sclerosis	3/45	0.0427019	0.311627	4.08413	12.8794	CPNE4;SCN7A;CAMK1G
Huntington's disease	4/76	0.042767	0.311627	3.18096	10.0264	GRIN2A;JPH3;CPLX2;DRD2
Behcet's disease	2/20	0.0461898	0.311627	6.34238	19.5028	CLEC12B;RORC
Paget's disease of bone	2/20	0.0461898	0.311627	6.34238	19.5028	PRL;SHISA9
Portal hypertension	2/20	0.0461898	0.311627	6.34238	19.5028	ALB;NOS1
Renal oncocytoma	2/20	0.0461898	0.311627	6.34238	19.5028	CACNG7;KRT7
Diastrophic dysplasia	2/20	0.0461898	0.311627	6.34238	19.5028	SLC13A3;MATN3
Withdrawal disorder	2/20	0.0461898	0.311627	6.34238	19.5028	HTR7;KLK3
Major depressive disorder	4/79	0.0481453	0.320546	3.05326	9.26215	CRP;HTR7;PRL;DRD2
