# Supplementary material for: Cutaneous and acral melanoma cross-OMICs reveals prognostic cancer drivers associated with pathobiology and ultraviolet exposure
Source: Nat Commun. 2022 Jul 15;13:4115. doi: 10.1038/s41467-022-31488-w (PMC9287446; doi:10.1038/s41467-022-31488-w)
Supplement: Supplementary file 21 — Supplementary Data 17 [file 41467_2022_31488_MOESM21_ESM.xlsx]

## Sheet: TCGA_cutaneous_cohort
Supplementary Data 17: KEGG pathway analysis using differentially expressed genes described in Supplementary Data 15 in TCGA cohort using Enrich-r website.
Term	Overlap	p_value	Adjusted_p_value	Odds_Ratio	Combined_Score	Genes
Salivary secretion	8/93	0.000210041	0.0401178	5.44908	46.1439	HTN3;CST1;CALML5;DMBT1;ATP1A4;ATP2B2;NOS1;CST5
Thyroid hormone synthesis	6/75	0.00189647	0.181113	5.00895	31.3949	TG;IYD;GPX3;ALB;ATP1A4;TSHR
Calcium signaling pathway	11/240	0.00320161	0.194582	2.78531	15.9991	FGF5;GRIN2A;HTR7;CALML5;AGTR1;ATP2B2;NOS1;GRPR;NTSR1;GRM1;CAMK1G
Rheumatoid arthritis	6/93	0.00554619	0.194582	3.96897	20.6174	CXCL6;IL1A;CCL20;ATP6V0A4;CXCL3;ATP6V0D2
Neuroactive ligand-receptor interaction	13/341	0.00672384	0.194582	2.30021	11.5059	PRL;GRPR;RXFP1;GRM1;TSHR;GRIN2A;GABRR1;HTR7;AGTR1;NMUR2;DRD2;VIP;NTSR1
Renin-angiotensin system	3/23	0.00703212	0.194582	8.5863	42.5646	KLK1;ANPEP;AGTR1
Aldosterone synthesis and secretion	6/98	0.00713128	0.194582	3.7523	18.5486	CALML5;HSD3B2;AGTR1;ATP1A4;ATP2B2;CAMK1G
Pertussis	5/76	0.0102157	0.2439	4.04424	18.5381	CXCL6;IL1A;CALML5;SFTPA2;SFTPA1
Adrenergic signaling in cardiomyocytes	7/150	0.0156924	0.333027	2.81736	11.7049	CACNG7;CALML5;AGTR1;ATP1A4;SCN7A;ATP2B2;CACNG1
Basal cell carcinoma	4/63	0.0235849	0.446254	3.88443	14.5555	BMP2;WNT7B;WNT5A;WNT16
Wnt signaling pathway	7/166	0.0257005	0.446254	2.53177	9.26943	MMP7;CTNND2;SFRP5;WNT7B;WNT5A;WNT16;NKD2
Protein digestion and absorption	5/103	0.0333511	0.530838	2.92597	9.95024	CPB1;COL11A1;COL7A1;ATP1A4;COL6A5
Arrhythmogenic right ventricular cardiomyopathy	4/77	0.0445201	0.646716	3.13723	9.76247	CACNG7;ACTN3;ITGA3;CACNG1
Phagosome	6/152	0.0490076	0.646716	2.35794	7.11102	SFTPA2;SFTPD;ATP6V0A4;NOS1;SFTPA1;ATP6V0D2
