# Supplementary material for: Cutaneous and acral melanoma cross-OMICs reveals prognostic cancer drivers associated with pathobiology and ultraviolet exposure
Source: Nat Commun. 2022 Jul 15;13:4115. doi: 10.1038/s41467-022-31488-w (PMC9287446; doi:10.1038/s41467-022-31488-w)
Supplement: Supplementary file 22 — Supplementary Data 18 [file 41467_2022_31488_MOESM22_ESM.xlsx]

## Sheet: CpGs_common_BCH_TCGA
Supplementary Data 18: 458 CpGs in common between BCH and TCGA
CpGprobe_ID	Nearest Gene
cg19495013	FIGNL2
cg07375978	FIGNL2
cg05238741	FIGNL2
cg18259930	FIGNL2
cg19856499	FIGNL2
cg11869007	FIGNL2
cg27170159	SPAG1
cg20295949	SPAG1
cg21536042	SPAG1
cg08681365	SPAG1
cg06993761	SPAG1
cg11192808	SPAG1
cg20857228	SPAG1
cg04958845	SPAG1
cg08198517	SPAG1
cg16150678	SPAG1
cg27537600	SPAG1
cg20706711	SLC6A19
cg04718185	SLC6A19
cg17362900	HLA-DPA1
cg09059466	HLA-DPA1
cg19053046	HLA-DPA1
cg09234582	HLA-DPA1
cg25045942	HLA-DPA1
cg13349035	HLA-DPA1
cg02692313	HLA-DPA1
cg10850215	HLA-DPA1
cg03229061	HLA-DPA1
cg17588455	HLA-DPA1
cg26645432	HLA-DPA1
cg06437840	HLA-DPA1
cg14870156	HLA-DPA1
cg19990651	HLA-DPA1
cg01132696	HLA-DPB1
cg14801692	HLA-DPB1
cg03636880	HLA-DPB1
cg13581859	HLA-DPB1
cg25511667	HLA-DPB1
cg20223237	HLA-DPB1
cg12893780	HLA-DPB1
cg15829535	HLA-DPB1
cg00570906	HLA-DPB1
cg02197634	HLA-DPB1
cg25491704	HLA-DPB1
cg05798641	HLA-DPB1
cg16005271	HIF1AN
cg25427880	HIF1AN
cg02548132	MCPH1
cg24670715	MCPH1
cg02402368	MCPH1
cg03631656	MCPH1
cg10395101	MCPH1
cg24519108	MCPH1
cg01556846	MCPH1
cg01023787	SLC6A18
cg10333311	SLC6A18
cg14688430	SLC6A18
cg24115232	SLC6A18
cg11681428	SLC6A18
cg17277001	SLC6A18
cg19084479	POLD2
cg04284140	POLD2
cg11361636	CNTN3
cg23170439	CNTN3
cg00191178	CNTN3
cg26566407	SKI
cg06087623	SKI
cg11224984	SKI
cg19027255	KCNMA1
cg07210187	KCNMA1
cg07464125	KCNMA1
cg08363042	CLIC6
cg14583871	CLIC6
cg21537230	CLIC6
cg21263664	NBPF13P
cg03526459	NBPF13P
cg09674251	KCNQ4
cg14011415	KCNQ4
cg00682386	KCNQ4
cg11100640	MKRN3
cg20874827	MIR196A2
cg09887284	MIR196A2
cg18787548	MIR196A2
cg21841963	MIR196A2
cg26987376	MIR196A2
cg05488474	MIR196A2
cg04555312	MIR196A2
cg11380530	MIR196A2
cg03654299	MIR196A2
cg16600991	MIR196A2
cg24208826	HOXC9
cg07541701	HOXC9
cg14639847	HOXC9
cg06063541	TCERG1L
cg15161973	TCERG1L
cg03810717	TCERG1L
cg23130832	TCERG1L
cg11573390	TCERG1L
cg19909063	NFIX
cg04646674	NFIX
cg09394128	NFIX
cg13338734	NFIX
cg12522311	NFIX
cg19890277	ALDH1A2
cg02781660	ALDH1A2
cg23699879	ALDH1A2
cg13518442	ALDH1A2
cg14270725	MXRA8
cg15386434	MXRA8
cg14793596	MXRA8
cg07284273	MXRA8
cg27123691	CSPG4
cg13230197	CSPG4
cg21609684	CSPG4
cg09628962	CSPG4
cg11698750	CSPG4
cg03942265	CSPG4
cg13788479	CSPG4
cg27378180	CSPG4
cg21460582	CSPG4
cg19343449	SFMBT2
cg15129097	SFMBT2
cg08234418	SFMBT2
cg22429418	IPW
cg01339008	IPW
cg27406091	FAM20C
cg03226526	FAM20C
cg05969038	FAM20C
cg00107916	LINC01019
cg18472159	LINC01019
cg01086526	LINC01019
cg25509338	SNPH
cg20074395	SNPH
cg06479032	SNPH
cg04053242	SNPH
cg13556663	SNPH
cg05020775	SNPH
cg26286956	SNPH
cg12767834	SNPH
cg07704144	SNPH
cg02626873	SNPH
cg01045118	SLFN12L
cg19157162	SLFN12L
cg20429250	SLFN12L
cg25951501	SLFN12L
cg26835312	IFNLR1
cg08700651	IFNLR1
cg06886736	IFNLR1
cg08757148	IFNLR1
cg10146267	IFNLR1
cg03470088	IFNLR1
cg11337018	IFNLR1
cg11402503	IFNLR1
cg12394377	IFNLR1
cg13847963	IFNLR1
cg07509155	IFNLR1
cg26024880	IFNLR1
cg24435747	IFNLR1
cg06736554	HERC5
cg15471079	HERC5
cg25866552	EGFR
cg12343106	EGFR
cg07313064	EGFR
cg05861641	RSPO2
cg02362620	RSPO2
cg02712587	EIF2AK4
cg01081584	EIF2AK4
cg20255370	EIF2AK4
cg16127683	EIF2AK4
cg09905475	KREMEN1
cg01791232	KREMEN1
cg08048137	KREMEN1
cg11795680	KCNK10
cg24740404	KCNK10
cg18525616	KCNK10
cg19476426	KCNK10
cg01195676	KCNK10
cg18078958	KCNK10
cg21870545	EPB41
cg25727366	EPB41
cg25287272	EPB41
cg10250663	IRX6
cg04853843	IRX6
cg01549404	IRX6
cg24049616	IRX6
cg00165862	GOLT1A
cg07011373	GOLT1A
cg20867633	GOLT1A
cg15962547	GOLT1A
cg05807885	GOLT1A
cg02858402	GOLT1A
cg17906339	GOLT1A
cg12210036	GOLT1A
cg20510272	GOLT1A
cg24798047	GOLT1A
cg02483271	GLI3
cg17588800	GLI3
cg24497732	GLI3
cg14396995	GLI3
cg26557756	GLI3
cg03746823	FAM13C
cg07544837	FAM13C
cg10615091	FAM13C
cg00455439	FAM13C
cg11326968	FAM13C
cg10109876	FAM13C
cg06987616	FAM13C
cg11208259	FAM13C
cg22639768	FAM13C
cg14339664	FAM13C
cg20534997	FAM13C
cg00502730	FAM13C
cg12875538	FAM13C
cg08968222	FAM13C
cg03344570	TGDS
cg09407232	ZNF732
cg13208922	ZNF732
cg14626309	ZNF732
cg14576565	KCNK4
cg10589249	KCNK4
cg12929567	KCNK4
cg17066527	TCERG1L
cg04936238	TCERG1L
cg11334499	TCERG1L
cg20253807	TCERG1L
cg13248604	TCERG1L
cg13804738	TCERG1L
cg11935812	TCERG1L
cg23856762	TCERG1L
cg25367201	TCERG1L
cg11349991	MFSD13A
cg14568384	MFSD13A
cg22738278	MFSD13A
cg03417317	MFSD13A
cg18918484	MFSD13A
cg12047722	MFSD13A
cg15273368	MFSD13A
cg06158533	MFSD13A
cg17073432	MFSD13A
cg25117362	MFSD13A
cg25497250	FFAR4
cg22749310	FFAR4
cg10905401	FFAR4
cg05613447	FFAR4
cg15133448	FFAR4
cg26886850	IVD
cg01887804	IVD
cg02378269	IVD
cg09655862	IVD
cg06731484	IVD
cg27148665	IVD
cg27529930	IVD
cg01659099	IVD
cg11934304	IVD
cg13463731	IVD
cg26738606	IVD
cg21455983	SLC17A9
cg22883889	SLC17A9
cg00727912	SLC17A9
cg05534403	SLC17A9
cg00199007	SLC17A9
cg16552454	SLC17A9
cg07173972	SLC17A9
cg26329715	SLC17A9
cg12690369	PTPRR
cg23694248	PTPRR
cg04464946	PTPRR
cg21678312	PTPRR
cg22376706	PTPRR
cg03928182	PTPRR
cg01017773	ZNF772
cg26929012	ZNF772
cg25419914	ZNF772
cg23235772	ZNF772
cg24911359	ZNF772
cg03553544	ZNF772
cg03526224	ZNF772
cg02298956	ZNF772
cg21489303	ZNF772
cg23391173	ZNF772
cg05849324	NHLRC1
cg22736354	NHLRC1
cg12119111	NHLRC1
cg06570931	NHLRC1
cg06497198	NHLRC1
cg22959611	NHLRC1
cg20697984	NHLRC1
cg10291141	NHLRC1
cg16879574	NHLRC1
cg00772000	NHLRC1
cg18068140	NHLRC1
cg06646708	NHLRC1
cg18232313	NHLRC1
cg11977693	LOC283731
cg08036502	LOC283731
cg08315187	PERP
cg24555822	PERP
cg00165639	PERP
cg00175859	PERP
cg09019803	PERP
cg06595927	PERP
cg15115072	PRKCZ
cg11758127	PRKCZ
cg17815669	PRKCZ
cg08108679	PRKCZ
cg16269144	PRKCZ
cg04314111	PRKCZ
cg22332339	PRKCZ
cg11227141	PRKCZ
cg00095688	PRKCZ
cg06742077	MIR596
cg17937101	MIR596
cg20113820	MIR596
cg05650680	MIR596
cg25673948	MIR596
cg11998141	MIR596
cg09177567	MIR596
cg09899173	MIR596
cg12142501	MIR596
cg15821939	MIR596
cg16481961	MIR596
cg00790020	MIR596
cg21806022	ADAMTS19
cg07781332	ADAMTS19
cg01517311	ADAMTS19
cg18319921	ADAMTS19
cg11992375	HIST1H4L
cg20041567	HIST1H4L
cg16138458	HIST1H4L
cg25845597	HIST1H4L
cg20899581	HIST1H4L
cg05990544	HIST1H4L
cg25485294	HIST1H4L
cg06323023	HIST1H4L
cg06005695	HIST1H4L
cg25479916	HIST1H4L
cg07991112	HIST1H4L
cg17446896	HIST1H4L
cg12408601	HIST1H4L
cg17651821	HIST1H4L
cg10536916	HIST1H4L
cg14677612	MGMT
cg09993459	MGMT
cg19054785	MGMT
cg09450835	MGMT
cg18247239	MGMT
cg18642179	MGMT
cg24420981	MGMT
cg00579595	MGMT
cg16850444	MGMT
cg16819028	PKP1
cg12611449	PKP1
cg02855983	PKP1
cg08872722	PKP1
cg17463149	PKP1
cg19570545	PKP1
cg09279512	PKP1
cg09472802	PKP1
cg22606205	PKP1
cg24155871	ERICH3
cg27393126	ERICH3
cg22427475	ERICH3
cg19695945	ERICH3
cg15386773	ERICH3
cg27268184	ERICH3
cg13341453	ERICH3
cg03513964	ERICH3
cg27398263	RNF219-AS1
cg09010671	RNF219-AS1
cg08278487	RNF219-AS1
cg21264189	RNF219-AS1
cg17576288	RNF219-AS1
cg25682299	RNF219-AS1
cg17957186	RNF219-AS1
cg15604467	RNF219-AS1
cg11652360	COL11A2
cg17161718	COL11A2
cg16458153	COL11A2
cg11384924	COL11A2
cg01635061	COL11A2
cg27181765	COL11A2
cg13586420	COL11A2
cg00090619	COL11A2
cg01243297	COL11A2
cg04770813	COL11A2
cg04138361	COL11A2
cg24519146	COL11A2
cg02452416	COL11A2
cg16630229	COL11A2
cg18744458	RXRB
cg12936423	RXRB
cg06205432	RXRB
cg16179125	CTSZ
cg13021192	CTSZ
cg21120539	CTSZ
cg09902229	CTSZ
cg19310786	CTSZ
cg03780271	TAPBP
cg12589538	TAPBP
cg11796996	TAPBP
cg02863594	TAPBP
cg01253676	TAPBP
cg20998791	TAPBP
cg18353226	TAPBP
cg14419102	TAPBP
cg06375761	TAPBP
cg26083458	TAPBP
cg13638257	TAPBP
cg05700142	TAPBP
cg01654446	TAPBP
cg18930100	TAPBP
cg06230948	TAPBP
cg08814531	TAPBP
cg03591496	TAPBP
cg20973878	TAPBP
cg27020289	TAPBP
cg00274587	TAPBP
cg00558147	TAPBP
cg26690742	KCNQ1DN
cg27223805	KCNQ1DN
cg02589685	KCNQ1DN
cg16083838	KCNQ1DN
cg22675922	KCNQ1DN
cg01923099	KCNQ1DN
cg06582202	KCNQ1DN
cg07439128	KCNQ1DN
cg23762359	KCNQ1DN
cg04876474	KCNQ1DN
cg06281297	KCNQ1DN
cg05656180	KCNQ1DN
cg14582642	KCNQ1DN
cg13885561	KCNQ1DN
cg08771706	KCNQ1DN
cg03947814	KCNQ1DN
cg24780501	KCNQ1DN
cg08246619	KCNQ1DN
cg13081704	KCNQ1DN
cg09502866	KCNQ1DN
cg05290058	KCNQ1DN
cg26601317	KCNQ1DN
cg10300188	KCNQ1DN
cg04251368	KCNQ1DN
cg25478600	KCNQ1DN
cg26457809	KCNQ1DN
cg17239974	KCNQ1DN
cg20250981	KCNQ1DN
cg04457979	KCNQ1DN
cg07592963	KCNQ1DN
cg21753226	KCNQ1DN
cg22389375	KCNQ1DN
cg12821804	KCNQ1DN
cg02646491	KCNQ1DN
cg09554951	KCNQ1DN
cg23008562	KCNQ1DN
cg12198813	KCNQ1DN
cg25203481	KCNQ1DN
cg01530101	KCNQ1DN
cg05029822	KCNQ1DN
