# Supplementary material for: Cutaneous and acral melanoma cross-OMICs reveals prognostic cancer drivers associated with pathobiology and ultraviolet exposure
Source: Nat Commun. 2022 Jul 15;13:4115. doi: 10.1038/s41467-022-31488-w (PMC9287446; doi:10.1038/s41467-022-31488-w)
Supplement: Supplementary file 23 — Supplementary Data 19 [file 41467_2022_31488_MOESM23_ESM.xlsx]

## Sheet: Codebook
Supplementary Data 19: Meta-analysis of DMRs across the BCH and TCGA datasets considering FDR-adjusted p < 0.05 and DMRs with at least 3 CpGs
CpGprobe_ID	CpGs probe ID from Illumina 450K assay
DMR_ID	Number of the DMR
chr	Chromosomal location of DMR
Position	Initial genomic location of the CpG
Estimate	Effect estimate for each CpG site
SE	Standard error of the estimate for each CpG site
p-value	p-value
Gene	Gene name
Effect	Overall estimated effect size
Direction(BCH|TCGA)	Direction of the effect size in BCH followed by that in TCGA: (+) hypermethylation and (-) hypomethylation
HetISq	I^2 statistic which measures heterogeneity on a scale of 0-100%
HetChiSq	Chi-square heterogeneity statistic
HetDf	Degress of freedom for heterogeneity
HetPVal	P-value for the heterogeneity
Delta_Beta_BCH	Average beta value of one group minus the average beta value of the other group in BCH
Delta_Beta_TCGA	Average beta value of one group minus the average beta value of the other group in TCGA
Dip_Test_BCH	Test of unimodality of methylation level of CpGs in BCH
Dip_Test_TCGA	Test of unimodality of methylation level of CpGs in TCGA

## Sheet: DMR_meta_analysis
CpGprobe_ID	DMR_ID	chr	Position	Estimate	SE	p-value	Gene	Effect	Direction(BCH|TCGA)	HetISq	HetChiSq	HetDf	HetPVal	Delta_Beta_BCH	Delta_Beta_TCGA	Dip_Test_BCH	Dip_Test_TCGA
cg00000321	1724	chr8	41167802	7.89729e-08	3.34509e-08	0.0182324	SFRP1	0.1507	++	0	0.489	1	0.4843	-0.0471999	-0.00784633	0.44606	0.646136
cg00000622	5060	chr15	23034447	8.91493e-08	1.59757e-08	2.40093e-08	NIPA2;NIPA2;NIPA2;NIPA2	0.0123	++	0	0.001	1	0.9741	0.000208828	0.000259884	0.770646	0.963221
cg00001099	976	chr8	87081553	-1.33313e-07	2.4885e-08	8.45413e-08	PSKH2	-0.1116	-+	69.4	3.269	1	0.07059	-0.129984	-0.0396374	0.483679	0.734002
cg00001245	6690	chr3	15106710	-4.27832e-07	3.27758e-08	6.08648e-39	MRPS25;MRPS25	-0.0839	--	0	0.216	1	0.6422	-0.00344626	-0.00018216	0.961545	0.335007
cg00002080	5443	chr21	30390417	2.17799e-07	6.57666e-08	0.000927304	RWDD2B	0.3067	++	0	0.278	1	0.5979	-0.00628159	-0.0909623	0.61629	0.831432
cg00002464	3837	chr8	120428418	-7.64448e-09	5.64683e-09	0.175811	NOV	-0.1375	--	3.4	1.035	1	0.309	-0.00470476	0.0178275	0.985706	0.737533
cg00002719	1758	chr1	169396706	-3.66986e-08	1.16045e-08	0.00156445	C1orf114	-0.3248	--	64.6	2.821	1	0.09303	-0.162989	-0.030944	0.990989	0.990063
cg00003287	1760	chr1	201346149	-2.16574e-08	1.0145e-08	0.0327791	TNNT2;TNNT2;TNNT2;TNNT2	-0.2443	--	0	0.282	1	0.5954	-0.0807479	-0.0730698	0.721152	0.585344
cg00003305	6526	chr19	30715645	-1.82429e-07	6.05632e-08	0.00259356		-0.1575	--	0	0	1	0.9931	-0.125697	-0.14651	0.544325	0.0705201
cg00003818	3461	chr19	17336525	3.23363e-07	5.9191e-08	4.68022e-08	OCEL1	0.0526	+-	0	0.208	1	0.6486	0.0537382	0.0344006	0.459965	0.768649
cg00004219	1259	chr12	132536833	-4.8718e-08	6.7076e-09	3.78286e-13	EP400	-0.0584	-+	15.5	1.183	1	0.2767	0.0118881	-0.0215896	0.82847	0.912331
cg00004562	2972	chr6	31089293	-3.40019e-07	4.44325e-08	1.97129e-14	CDSN;PSORS1C1	-0.1612	-+	82.3	5.665	1	0.01731	-0.0664091	0.0897151	0.94855	0.988675
cg00004996	172	chr8	17271535	5.17372e-07	1.09748e-07	2.42681e-06	MTMR7	0.1811	+-	0	0.785	1	0.3757	-0.0680538	0.0171086	0.727066	0.354299
cg00005112	7931	chr16	69958840	9.78268e-08	3.11818e-08	0.00170508	WWP2;WWP2	0.108	+-	0	0.354	1	0.5519	-0.0114789	0.113983	0.922996	0.903758
cg00005166	9831	chr16	3264442	-1.49708e-06	4.37541e-07	0.000622605	OR1F2P	-0.1957	--	0	0.056	1	0.8124	0.0536044	0.063452	0.888896	0.928287
cg00006243	11351	chr2	26726565	1.19477e-07	6.42979e-08	0.0631428	OTOF	0.2468	++	45.5	1.834	1	0.1756	-0.0680791	0.0956272	0.71797	0.76713
cg00007675	4622	chr8	37606579	-2.48236e-07	2.41007e-08	7.05179e-25	LOC728024;ERLIN2	-0.0964	-+	75	3.995	1	0.04563	-0.0347855	0.0529103	0.953458	0.668549
cg00008036	994	chr1	179712091	8.35458e-09	9.89355e-09	0.398419	FAM163A	0.049	++	0	0.013	1	0.9105	-0.119773	-0.0353873	0.476648	0.910814
cg00008488	2458	chr5	175199915	7.08567e-08	8.24521e-09	8.42258e-18		0.1461	+-	71	3.443	1	0.06354	-0.014174	-0.00588227	0.990805	0.434777
cg00008544	10611	chr5	179778527	-2.30535e-08	4.0082e-09	8.84146e-09	GFPT2	-0.0693	--	0	0.027	1	0.8684	-0.0162208	-0.0125976	0.77889	0.993044
cg00009053	7508	chr11	61283865	1.03379e-07	2.20026e-08	2.62083e-06	SYT7	0.0844	+-	0	0.932	1	0.3343	-0.0215326	-0.066983	0.886994	0.987527
cg00009196	8414	chr20	19954588	5.0722e-07	5.43694e-08	1.06732e-20	RIN2	0.2677	++	0	0.053	1	0.8178	-0.0665626	-0.00844889	0.733744	0.673484
cg00009523	8262	chr2	1165351	5.76022e-06	2.52122e-06	0.0223305	SNTG2	0.5623	++	0	0.625	1	0.4291	0.0399142	0.0697727	0.791784	0.888723
cg00010946	5544	chr3	157819282	4.83498e-08	6.37573e-09	3.36578e-14	SHOX2;SHOX2;SHOX2	0.0747	+-	0	0.772	1	0.3797	-0.016824	-0.0200419	0.682758	0.222299
cg00011346	8361	chr2	213403859	1.13327e-08	4.4201e-09	0.0103504	ERBB4;ERBB4	-0.1145	--	0	0.16	1	0.6889	-0.0652431	0.0285036	0.976628	0.176784
cg00011482	2725	chr14	37128790	-2.90434e-07	3.03023e-08	9.28619e-22	PAX9	-0.2507	--	0	0.494	1	0.4823	-0.0806984	-0.120345	0.975227	0.908926
cg00011754	4371	chr3	14584788	-4.85684e-07	1.03632e-07	2.77748e-06	GRIP2	-0.031	-+	0	0.668	1	0.4138	-0.0121746	0.00094849	0.816545	0.91335
cg00013441	3266	chr12	123258908	5.1633e-08	8.70669e-09	3.02452e-09	CCDC62;CCDC62;CCDC62	0.1222	++	0	0.001	1	0.9767	-0.0770295	0.0189464	0.389389	0.995596
cg00014203	1571	chr17	7757969	1.08913e-06	1.54354e-07	1.71323e-12	KDM6B;TMEM88	0.1107	+-	30.9	1.448	1	0.2289	0.0690236	0.0175589	0.989369	0.995505
cg00014484	11790	chr12	131865279	-2.3139e-08	2.05524e-08	0.260227		0.0291	-+	0	0.368	1	0.5441	-0.0601271	-0.0199634	0.0449468	0.00364971
cg00015058	2832	chr2	66652949	-1.77995e-07	4.37594e-08	4.75035e-05		-0.4767	--	0	0.78	1	0.3771	-0.151337	-0.00169666	0.83726	0.974129
cg00015572	8774	chr6	28479502	2.4867e-07	8.29576e-08	0.00272161	GPX6	0.2509	++	0	0.177	1	0.6738	0.107157	0.00110122	0.370769	0.0290387
cg00016618	5098	chr16	1705991	6.05504e-07	3.76104e-07	0.107411	CRAMP1L	-0.0021	-+	0	0.021	1	0.8838	0.000312764	0.00301637	0.608328	0.990497
cg00017002	5680	chr6	28249251	-3.49046e-08	2.27841e-08	0.125529	PGBD1	-0.1109	+-	58.4	2.404	1	0.1211	0.0161042	0.0159298	0.764553	0.761807
cg00017203	9097	chr8	145000033	5.61171e-08	5.51161e-09	2.39548e-24	PLEC1;PLEC1;PLEC1;PLEC1;PLEC1;PLEC1;PLEC1;PLEC1	0.0515	++	0	0.11	1	0.7399	0.0218795	0.0192208	0.744795	0.99714
cg00017437	9155	chr1	2706335	-9.04668e-07	1.11695e-06	0.417971		-0.1879	--	0	0.192	1	0.6614	-0.0471405	-0.039367	0.99182	0.997348
cg00018866	1490	chr10	50343286	4.62957e-07	2.48469e-08	1.75437e-77	FAM170B	0.285	+-	76.8	4.318	1	0.03771	0.152855	0.0476186	0.855157	0.28174
cg00019196	2708	chr13	46426202	-1.41053e-08	2.55106e-08	0.58032	SIAH3	0.0778	-+	40.2	1.672	1	0.1959	-0.0396934	-0.0027402	0.84613	0.898861
cg00019495	2907	chr4	57547525	-1.31028e-07	3.67386e-08	0.00036178	HOPX;HOPX;HOPX;HOPX;HOPX;HOPX	-0.0945	-+	28.4	1.396	1	0.2373	-0.241912	-0.0154585	0.581822	0.837952
cg00019511	2736	chr14	101201288	-4.7516e-08	1.63352e-08	0.00362816	DLK1	-0.0506	-+	0	0.713	1	0.3985	-0.0300683	0.0531867	0.881203	0.97158
cg00020297	12111	chr6	17600383	-1.53775e-07	1.75725e-08	2.1166e-18	FAM8A1	-0.0118	-+	78	4.55	1	0.03292	-0.000377386	0.00118736	0.856709	0.733986
cg00020649	4149	chr15	28341562	-1.64687e-07	3.11455e-08	1.23882e-07	OCA2	-0.5812	-+	82.7	5.77	1	0.0163	-0.130182	-0.0396629	0.556329	0.913255
cg00021028	1642	chr21	45209230	1.39756e-07	1.33452e-08	1.15687e-25	RRP1	0.0592	++	0	0.026	1	0.872	-0.00535886	0.0107723	0.623434	0.671781
cg00021540	8063	chr17	75084649	-3.5565e-09	7.92939e-09	0.653777	SCARNA16;C17orf86	0.0227	-+	29.3	1.415	1	0.2343	-0.0152096	0.00383405	0.993289	0.908747
cg00021944	9392	chr10	104005240	-2.11375e-08	4.45195e-09	2.05533e-06	GBF1	-0.0315	-+	0	0.326	1	0.5678	-0.00831759	0.00238883	0.6137	0.932983
cg00022688	4803	chr10	114136011	7.20497e-08	1.82178e-08	7.65651e-05	ACSL5;ACSL5;ACSL5;ACSL5	0.2518	++	0	0.6	1	0.4387	-0.0061011	0.0136597	0.847434	0.792314
cg00023168	6544	chr19	44669068	-1.32275e-07	1.04424e-08	8.99838e-37	ZNF226;ZNF226;ZNF226;ZNF226;ZNF226	-0.0617	--	0	0.921	1	0.3371	0.0010893	-0.0101481	0.618315	0.938199
cg00023321	1400	chr6	31511363	-1.82484e-07	1.34019e-08	3.20454e-42	BAT1;BAT1	-0.1201	-+	56.4	2.293	1	0.13	-0.0215968	0.00228805	0.867712	0.961015
cg00023411	11360	chr2	72126422	3.29221e-08	1.99938e-08	0.0996377		0.1535	++	0	0.411	1	0.5214	0.0121021	-0.00991357	0.626602	0.190089
cg00023919	4885	chr11	66839191	1.42101e-07	3.13254e-08	5.72517e-06	RHOD	0.1661	+-	74.6	3.929	1	0.04745	-0.0354802	-0.11807	0.196402	0.560842
cg00024086	1179	chr7	156814491	5.98883e-08	1.18718e-08	4.54529e-07		0.2835	++	0	0.255	1	0.6138	-0.0412345	0.0183269	0.635456	0.938882
cg00024494	1850	chr16	73096842	-1.15145e-07	3.5159e-08	0.00105675		-0.1385	--	0	0.39	1	0.5323	-0.0741259	-0.0770567	0.981142	0.764271
cg00025185	9812	chr15	99550859	-2.0079e-08	1.01012e-08	0.046836	LOC145814;LOC145814	0.0038	-+	0	0.14	1	0.7083	0.00882237	-0.00162168	0.747664	0.988264
cg00025877	11542	chr6	34164284	1.27684e-07	1.03698e-08	7.70177e-35		0.0119	+-	0	0.155	1	0.694	0.000785467	0.000343539	0.983358	0.955656
cg00025972	8673	chr4	187762312	4.68328e-08	1.74124e-08	0.00715317		0.6097	++	0	0.118	1	0.731	0.165412	0.120776	0.619278	0.458986
cg00026290	2412	chr4	10686554	8.44232e-07	1.90561e-07	9.41291e-06	CLNK	0.2961	++	0	0.809	1	0.3683	0.0544205	0.0225608	0.457539	0.90787
cg00026327	4228	chr17	79056183	-3.48643e-08	1.20834e-08	0.00391034	BAIAP2;BAIAP2;BAIAP2;BAIAP2	-0.0907	--	0	0.493	1	0.4828	0.0257342	-0.0381921	0.544306	0.986436
cg00027120	10876	chr7	142880832	-3.40935e-08	1.21442e-08	0.0049943	TAS2R39	-0.0377	-+	42.5	1.74	1	0.1871	-0.0974923	0.107109	0.603502	0.195297
cg00027650	9772	chr15	57510575	-1.91462e-07	1.15583e-08	1.2482e-61	TCF12;TCF12;TCF12;TCF12;TCF12	-0.1109	-+	0	0.376	1	0.5399	0.00621152	0.051925	0.424171	0.32128
cg00028184	6036	chr1	222638644	-1.21941e-08	4.34636e-09	0.00502252		-0.0611	--	0	0.017	1	0.8955	-0.0252423	-0.0441099	0.961906	0.766035
cg00028455	8850	chr6	126112406	1.57861e-08	3.91371e-09	5.49413e-05	NCOA7;NCOA7	0.0445	++	0	0.421	1	0.5167	-0.00187019	0.000446615	0.992647	0.993154
cg00029583	10903	chr8	1443908	-3.74184e-06	1.07124e-06	0.000477621		-0.1483	--	0	0.132	1	0.7159	0.0129546	0.0516126	0.763197	0.695035
cg00030422	10365	chr3	38080704	-3.99205e-08	7.85592e-08	0.611342	DLEC1;DLEC1;DLEC1;DLEC1	0.0561	-+	12.5	1.143	1	0.2849	-0.0522619	0.101417	0.643071	0.0288727
cg00030508	366	chr6	30139542	-5.96679e-07	4.785e-08	1.09108e-35	TRIM15	-0.2155	-+	84.5	6.446	1	0.01112	-0.119279	0.0821938	0.831076	0.963467
cg00031013	1571	chr17	7757933	7.07015e-07	1.85228e-07	0.000135089	KDM6B;TMEM88	0.0728	+-	73.8	3.816	1	0.05078	0.0225985	-0.0849812	0.258195	0.90059
cg00031165	11587	chr7	87258360	-2.57227e-09	1.60887e-08	0.872975	RUNDC3B;ABCB1;RUNDC3B;RUNDC3B	-0.069	+-	56.9	2.32	1	0.1277	0.0680507	0.0120728	0.87344	0.992652
cg00031346	5760	chr6	168478519	2.4897e-08	8.82191e-09	0.0047699	FRMD1	0.1301	++	0	0.604	1	0.437	0.0228745	-0.0801068	0.882844	0.990818
cg00031443	11931	chr19	7599076	1.50548e-08	6.45058e-08	0.815461	PNPLA6;PNPLA6;PNPLA6;PNPLA6;PNPLA6	-0.0295	+-	73.3	3.74	1	0.05311	0.000300855	0.0135066	0.758954	0.888359
cg00031476	5360	chr2	28114244	1.51068e-07	2.42378e-08	4.58363e-10	BRE;RBKS;LOC100302650;BRE;BRE;BRE;BRE	0.0655	++	0	0.03	1	0.8624	-0.00349239	0.00374984	0.980685	0.740668
cg00032246	9951	chr17	33913953	-1.09093e-07	1.78491e-08	9.84221e-10	AP2B1;AP2B1	-0.0959	--	47.6	1.907	1	0.1672	-0.0179773	-0.0376584	0.957448	0.918798
cg00032490	4101	chr12	131402349	3.15713e-09	7.51507e-09	0.674407		0.0527	++	11.5	1.13	1	0.2877	-0.00861111	-0.0256211	0.845228	0.995513
cg00032912	2228	chr15	96887529	4.4805e-08	1.32682e-08	0.000733154		0.0864	++	0	0.105	1	0.7458	-0.0521858	-0.0366143	0.698233	0.135249
cg00033877	2205	chr13	113419845	3.64465e-08	9.21982e-09	7.71578e-05	ATP11A;ATP11A	0.0818	+-	0	0.189	1	0.6637	-0.0119541	-0.0265118	0.805949	0.768945
cg00034076	5877	chr8	85096037	9.3309e-08	2.6581e-08	0.000447496	RALYL;RALYL;RALYL;RALYL;RALYL	0.2087	+-	0	0.498	1	0.4804	0.0279391	0.0595975	0.975237	0.96394
cg00035000	521	chr1	25255003	2.01282e-07	5.61611e-08	0.000338353	RUNX3;RUNX3	0.0922	+-	0	0.15	1	0.6988	-0.0443126	-0.015344	0.891422	0.993527
cg00035449	5764	chr6	169539646	6.34944e-08	2.86328e-08	0.0265862		1.1779	++	0	0.244	1	0.621	0.180398	0.0519833	0.0014306	0.00168449
cg00036011	57	chr6	26271718	-3.27953e-07	1.13369e-07	0.00381846	HIST1H3G;HIST1H2BI	0.0149	-+	59.3	2.459	1	0.1168	-0.255533	-0.0924581	0.692065	0.656918
cg00036408	2792	chr17	79316841	-8.45808e-08	2.71812e-08	0.00185987		-0.225	-+	38.4	1.622	1	0.2028	-0.0668231	0.116314	0.799937	0.660169
cg00036788	4418	chr4	54974682	6.08625e-09	3.60863e-08	0.866065		0.1172	++	0	0.059	1	0.8082	-0.0739094	-0.065166	0.625593	0.283725
cg00037856	4393	chr3	127633627	-6.56172e-08	8.23405e-09	1.59957e-15		-0.1067	-+	0	0.583	1	0.4452	-0.0742623	-0.0447097	0.267657	0.416266
cg00038298	6701	chr3	49235033	-1.41328e-07	1.43195e-08	5.63918e-23	CCDC36	-0.0376	-+	64	2.781	1	0.09541	-0.0254654	0.00454938	0.990145	0.990461
cg00039176	1982	chr5	140753076	-7.29503e-08	1.23406e-08	3.39206e-09	PCDHGA4;PCDHGA6;PCDHGA1;PCDHGA5;PCDHGB1;PCDHGA6;PCDHGA3;PCDHGA2;PCDHGB2;PCDHGB3	-0.3223	--	0	0.034	1	0.8538	-0.0419086	-0.114492	0.80408	0.950103
cg00039480	2771	chr17	19620267	-4.28331e-07	5.46097e-08	4.38151e-15	SLC47A2;SLC47A2	0.0405	-+	0	0.709	1	0.3998	-0.00197919	-0.031402	0.628443	0.747218
cg00040312	636	chr12	54424679	-6.88953e-08	1.92425e-08	0.000343121	HOXC4;HOXC5	-0.026	-+	0	0.283	1	0.5945	-0.132334	-0.116414	0.173168	0.642581
cg00040411	10753	chr6	164393165	-1.79965e-08	5.89094e-09	0.00225105		0.069	-+	24.4	1.322	1	0.2502	-0.0210372	-0.0162341	0.972254	0.631632
cg00040423	8787	chr6	30293951	6.44669e-08	1.42205e-08	5.80507e-06	TRIM39;HCG18;HCG18;TRIM39	0.0245	++	0	0.108	1	0.7425	-0.00615514	0.00297206	0.979764	0.927958
cg00040566	3190	chr10	131637099	6.83607e-08	1.09144e-08	3.76839e-10	EBF3	0.3211	++	38.7	1.632	1	0.2014	0.12399	0.0681262	0.99174	0.991234
cg00041575	226	chr11	2322741	2.83279e-06	8.97449e-07	0.00159678	C11orf21;TSPAN32;C11orf21	0.2566	++	0	0.284	1	0.5939	-0.00301051	-0.0661023	0.488738	0.474436
cg00042156	2110	chr10	42970842	1.11252e-07	4.38526e-08	0.0111826	LOC84856	0.0744	+-	0	0.292	1	0.5889	0.088092	0.0374396	0.571892	0.930957
cg00043095	8369	chr2	223289277	3.14322e-08	6.22623e-09	4.45623e-07	SGPP2	-0.0769	-+	67.4	3.07	1	0.07976	-0.193916	0.0477774	0.996533	0.973816
cg00043510	723	chr1	235814134	4.5998e-08	9.47928e-09	1.21926e-06	GNG4;GNG4;GNG4	0.1866	+-	67.2	3.048	1	0.08085	-0.0757932	-0.0160955	0.993881	0.963431
cg00044097	4304	chr2	106055153	-5.13892e-08	1.67228e-08	0.00211916	FHL2;FHL2	-0.1732	--	0	0.232	1	0.6304	0.0374857	0.00391482	0.943622	0.660315
cg00044107	6932	chr6	75795067	-8.27644e-08	1.42898e-08	6.96182e-09	COL12A1;COL12A1	-0.147	--	0	0.027	1	0.8684	-0.052406	0.0944813	0.947285	0.634572
cg00044299	5232	chr18	24126361	6.06286e-07	5.9285e-08	1.50684e-24	KCTD1;KCTD1;KCTD1	0.2224	+-	66.2	2.957	1	0.08553	0.00524187	0.0488605	0.880517	0.959279
cg00044354	11681	chr1	67389884	3.70113e-08	2.12442e-08	0.0814759	MIER1;WDR78;MIER1;MIER1;MIER1;MIER1;MIER1;WDR78;MIER1;MIER1	-0.0261	+-	0	0.069	1	0.793	0.038126	0.0295085	0.0279638	0.665754
cg00044505	1196	chr8	48649086	2.26621e-07	6.08444e-08	0.000195633		0.5767	++	0	0.014	1	0.9066	0.00380524	0.0891617	0.641017	0.632865
cg00044796	9258	chr1	146552390	-1.3205e-08	8.92854e-09	0.13915		0.0344	-+	0	0.427	1	0.5134	-0.0967274	-0.0759078	0.990978	0.670009
cg00044950	168	chr6	31855393	3.14463e-07	2.38548e-08	1.10839e-39	EHMT2;EHMT2	0.1198	++	40	1.667	1	0.1967	0.0120232	-0.00150891	0.995131	0.93176
cg00045515	8426	chr20	35723332	2.55639e-07	4.26371e-08	2.02613e-09	RBL1;RBL1	0.2038	+-	47.3	1.899	1	0.1682	-0.00277995	-0.0825785	0.611739	0.991919
cg00045900	9096	chr8	144892464	2.61154e-08	4.26439e-09	9.12117e-10	SCRIB;SCRIB	0.0256	++	0	0.048	1	0.8267	0.000741955	-0.00267994	0.87712	0.843832
cg00045902	1791	chr10	134222218	-7.5904e-08	1.17605e-08	1.08828e-10	PWWP2B;PWWP2B	-0.2288	-+	28.1	1.392	1	0.2381	-0.0635783	0.0105678	0.915043	0.776075
cg00046336	1321	chr2	118617230	-9.40567e-08	1.35577e-08	3.99124e-12		-0.1511	-+	53.3	2.141	1	0.1434	-0.0862246	0.0274447	0.331426	0.516568
cg00046499	1940	chr3	154146183	-3.24336e-08	1.83896e-08	0.0777834	GPR149	-0.3761	--	0	0.097	1	0.7557	-0.110559	-0.0185738	0.986249	0.938943
cg00046623	3830	chr8	52320263	2.91402e-07	2.5786e-08	1.3008e-29	PXDNL	0.3192	++	0	0.266	1	0.6062	0.0161858	-0.00850817	0.983459	0.792174
cg00047185	5330	chr19	54196849	3.36894e-07	2.46137e-08	1.21008e-42	MIR526B	0.3268	+-	49	1.96	1	0.1615	0.102062	-0.019143	0.711256	0.31229
cg00047553	4522	chr6	33090304	-3.31023e-07	5.95512e-08	2.71898e-08	HLA-DPB2	-0.3275	-+	14.9	1.175	1	0.2783	-0.0156697	0.0284518	0.985669	0.310407
cg00048705	144	chr6	170563326	1.85467e-08	7.36092e-09	0.0117483		0.2028	++	68.4	3.162	1	0.07536	-0.0157144	0.0825628	0.99017	0.822159
cg00048832	491	chr5	161274631	-4.92821e-08	4.58318e-09	5.74712e-27	GABRA1;GABRA1;GABRA1;GABRA1;GABRA1	-0.115	--	0	0.08	1	0.7769	-0.0771925	-0.0115378	0.82361	0.940426
cg00049382	7692	chr13	34250985	1.47074e-07	3.01248e-08	1.04925e-06		-0.0775	+-	22.1	1.285	1	0.2571	-0.0344742	0.0345961	0.989752	0.436174
cg00049411	8031	chr17	43210103	9.95797e-08	1.26826e-08	4.10487e-15	PLCD3;ACBD4	0.0644	++	27	1.37	1	0.2418	-0.00589369	0.00902592	0.936717	0.526765
cg00049595	10699	chr6	41650636	-1.06678e-07	4.35634e-08	0.0143334		-0.0344	-+	0	0.12	1	0.7291	-0.0383996	-0.101414	0.256849	0.820666
cg00049729	3676	chr5	55776345	1.14365e-07	1.31583e-08	3.57832e-18		0.0817	++	0	0.035	1	0.8516	0.0264292	0.0498495	0.840355	0.901642
cg00049868	10159	chr2	11245407	-5.90627e-07	1.65743e-07	0.000365937		-0.1044	-+	0	0.6	1	0.4386	-0.0752796	0.00797522	0.688457	0.806795
cg00050294	2071	chr1	2886818	1.8246e-06	8.15736e-07	0.0253028		0.1908	++	0	0.207	1	0.6492	0.0888621	-0.0423619	0.0944199	0.863115
cg00050312	8050	chr17	64299065	3.83928e-08	8.00893e-09	1.63686e-06	PRKCA	0.0135	++	0	0.017	1	0.8972	-0.00799576	0.00316078	0.673615	0.757947
cg00051179	491	chr5	161274695	-5.47277e-08	6.84861e-09	1.33772e-15	GABRA1;GABRA1;GABRA1;GABRA1;GABRA1;GABRA1	-0.2269	--	0	0.481	1	0.488	-0.126316	-0.0104073	0.93809	0.880391
cg00051483	1713	chr7	150211811	2.06386e-08	1.14439e-08	0.0713164	GIMAP7	0.0575	+-	0	0.298	1	0.5849	0.0203228	-0.0142442	0.990444	0.978058
cg00052772	46	chr6	33245804	-1.47567e-07	2.49507e-08	3.33174e-09	B3GALT4	-0.0467	-+	0	0.221	1	0.6386	-0.053821	-0.0207517	0.826657	0.161861
cg00055073	2828	chr2	43398118	-1.88461e-07	2.65541e-08	1.27259e-12		-0.0992	--	0	0.279	1	0.5974	-0.0875504	-0.0242257	0.852677	0.385233
cg00055557	3563	chr20	53092474	1.33494e-07	1.55692e-08	9.97578e-18	DOK5;DOK5	0.05	++	0	0.203	1	0.6522	-0.0067863	0.0108298	0.991411	0.603366
cg00055679	873	chr13	79170430	-7.29959e-08	1.61511e-08	6.19713e-06		-0.1684	--	0	0.871	1	0.3506	-0.16164	-0.117076	0.49493	0.613771
cg00055986	1968	chr5	2537520	-2.23631e-06	6.38531e-07	0.000461301		-0.2531	--	0	0.131	1	0.7172	-0.0225129	0.0437555	0.743612	0.474352
cg00056257	582	chr3	6901652	1.45875e-06	2.33781e-07	4.38129e-10	GRM7;GRM7	0.264	++	0	0.282	1	0.5954	-0.0313064	-0.0693306	0.851919	0.987337
cg00056719	9608	chr12	53845867	-2.44493e-08	5.28364e-09	3.70361e-06	PCBP2;PCBP2;PCBP2;PCBP2;PCBP2;PCBP2;PCBP2	-0.01	--	0	0.059	1	0.8083	-0.000139105	0.000274822	0.743363	0.523768
cg00057476	3585	chr22	29708246	2.9376e-07	4.73829e-08	5.65722e-10	GAS2L1;GAS2L1;GAS2L1	0.022	+-	62.7	2.684	1	0.1014	0.0743922	-0.00557901	0.942102	0.815907
cg00057676	11040	chr1	178512141	-1.44216e-09	2.77607e-09	0.603416	C1orf220;C1orf220	-0.0277	-+	0	0.147	1	0.7015	-0.00400587	0.00186542	0.990442	0.973917
cg00057791	3873	chr1	12567182	-5.78185e-07	5.96574e-08	3.26898e-22	VPS13D;SNORA59A;VPS13D;SNORA59B	-0.097	--	12.5	1.142	1	0.2851	-0.0103301	-0.0229972	0.95641	0.785754
cg00058163	10020	chr18	5891948	-9.39272e-07	1.51827e-07	6.15313e-10	TMEM200C	-0.0669	--	0	0.001	1	0.9792	-0.0531559	-0.0658145	0.408085	0.802026
cg00058887	3663	chr4	184909018	7.08509e-08	1.36456e-08	2.07802e-07	STOX2	0.6626	++	0	0.45	1	0.5024	0.0472763	0.0427106	0.896237	0.957155
cg00059024	9806	chr15	90233617	-1.21287e-07	5.72179e-09	1.00954e-99	WDR93;PEX11A	-0.1378	--	0	0.22	1	0.6394	-0.0081176	-0.000872885	0.794738	0.841339
cg00059399	6794	chr5	2008272	-7.27583e-06	6.19283e-07	7.16441e-32		-0.3007	--	0	0.343	1	0.5582	-0.018897	0.0166386	0.895621	0.985115
cg00059424	6669	chr22	30988148	-3.53285e-09	1.54036e-08	0.818595	PES1	-0.015	--	0	0.075	1	0.7837	-0.0024813	9.55e-05	0.973991	0.991203
cg00060933	1992	chr6	29617602	-6.76209e-07	5.4416e-08	1.87266e-35		-0.5342	--	0	0.098	1	0.7542	-0.0882197	-0.0592311	0.684479	0.851441
cg00061086	11820	chr14	50088260	-1.06485e-07	1.37906e-08	1.14912e-14	RPL36AL;MGAT2	-0.0517	--	0	0.028	1	0.8675	-0.00627554	-0.00259983	0.655706	0.936242
cg00061635	6410	chr17	8311836	-2.42224e-06	2.20861e-07	5.48984e-28		-0.4182	--	72	3.574	1	0.05867	-0.114656	-0.0456804	0.884125	0.612235
cg00063006	274	chr6	32847530	-2.135e-07	3.95768e-08	6.86876e-08	PPP1R2P1	-0.0606	-+	0	0.782	1	0.3765	-0.048391	-0.0209849	0.964018	0.942789
cg00063077	9246	chr1	101360652	-1.15144e-08	8.41517e-09	0.171222	SLC30A7;EXTL2;EXTL2;SLC30A7	-0.0147	+-	0	0.722	1	0.3956	0.00683073	-0.00363022	0.903473	0.982533
cg00063291	2435	chr5	1055962	1.18164e-05	1.4212e-06	9.22015e-17	SLC12A7	0.3751	++	0	0.023	1	0.8783	0.0829837	-0.0129312	0.919802	0.988238
cg00064778	4462	chr5	126564742	-3.9987e-08	1.47163e-08	0.00658387		-0.1948	--	0	0.021	1	0.8852	-0.0673128	-0.0635832	0.919081	0.824851
cg00065088	10959	chr8	144943738	-5.78153e-08	5.62671e-09	9.12041e-25	EPPK1	-0.1281	--	0	0.033	1	0.856	-0.000980812	-0.00156372	0.98707	0.936325
cg00065905	386	chr1	116381304	7.14797e-09	1.5706e-08	0.649029	NHLH2;NHLH2	0.0192	-+	0	0.161	1	0.6886	0.0191409	0.0315584	0.891338	0.915815
cg00066671	3905	chr1	102462590	-6.35753e-08	6.95831e-09	6.4449e-20	OLFM3;OLFM3	-0.1849	--	0	0.243	1	0.6222	-0.00448367	0.0469943	0.956342	0.603146
cg00067018	7608	chr12	45445370	1.6249e-07	4.91128e-08	0.00093796	DBX2	0.2268	++	0	0.081	1	0.7755	-0.0433668	0.0904926	0.905626	0.899534
cg00067742	2321	chr2	1926888	1.21832e-06	8.07319e-07	0.131275	MYT1L	0.133	++	0	0.46	1	0.4977	0.0834473	0.0025529	0.337717	0.59338
cg00068503	1205	chr1	40782713	-3.24756e-07	3.45395e-08	5.32944e-21	COL9A2	-0.3294	--	0	0.04	1	0.8424	-0.0610071	-0.0407184	0.780036	0.995701
cg00068621	10590	chr5	150080765	-6.03317e-08	3.06165e-09	1.92945e-86	RBM22	-0.0316	-+	74.2	3.871	1	0.04914	-0.00394844	0.00141427	0.61016	0.978172
cg00069002	7195	chr1	33772736	3.19593e-07	2.29991e-08	6.70753e-44		0.1376	++	0	0.115	1	0.7343	-0.00995148	0.0225833	0.528773	0.989709
cg00069242	5024	chr14	23450527	2.75157e-07	7.00002e-08	8.4663e-05	JUB	0.0831	+-	0	0.633	1	0.4261	-0.0706724	0.0530522	0.905503	0.942266
cg00069815	1720	chr8	856058	1.99924e-05	3.64785e-06	4.23918e-08		0.6259	++	42.6	1.743	1	0.1868	0.148036	0.0421063	0.661225	0.189532
cg00069860	11017	chr1	44883227	-6.80525e-08	4.95539e-08	0.169659	RNF220	-0.2018	--	0	0.271	1	0.6026	-0.0752912	-0.0312153	0.598823	0.0135687
cg00070242	2837	chr2	91670911	-1.2384e-07	1.1431e-08	2.38222e-27		-0.2838	--	0	0.112	1	0.7374	-0.0517168	-0.0204585	0.687712	0.506267
cg00070680	10870	chr7	137531956	-7.7207e-08	1.31916e-08	4.83558e-09	DGKI	-0.2113	-+	55.4	2.242	1	0.1343	-0.113364	-0.01516	0.740834	0.296415
cg00070715	5639	chr5	138862796	4.45823e-08	7.63512e-09	5.24795e-09	TMEM173	0.1462	++	19.7	1.245	1	0.2645	-0.0171658	0.061632	0.166046	0.564353
cg00070899	3731	chr6	34024479	2.5313e-07	7.46588e-08	0.000697668	GRM4	0.282	++	0	0.158	1	0.6907	0.211354	0.170617	0.810161	0.0356102
cg00070912	8435	chr20	47013814	1.64062e-07	1.85161e-08	7.96351e-19		0.1271	++	0	0.245	1	0.6206	0.0150163	-0.0111114	0.992535	0.990503
cg00071442	7748	chr14	64805784	4.2022e-08	6.63474e-09	2.39457e-10	ESR2	-0.034	+-	20.3	1.254	1	0.2628	-0.00474582	0.00206256	0.966071	0.881119
cg00071727	11167	chr13	98869894	5.76166e-08	1.11848e-08	2.5862e-07	FARP1;FARP1	0.0069	+-	15.6	1.184	1	0.2765	0.00287945	-0.00868695	0.77649	0.401062
cg00071751	9380	chr10	91461194	-1.16321e-08	3.62497e-09	0.00133249	KIF20B	-0.0445	+-	61.6	2.606	1	0.1065	7.98e-05	-0.000703371	0.968691	0.832863
cg00071887	9789	chr15	74218529	-8.1806e-08	1.6837e-08	1.18156e-06	LOXL1	-0.0675	--	0	0.118	1	0.7315	0.0337705	-0.0792044	0.983177	0.98409
cg00073003	2715	chr13	112724583	-1.31179e-07	1.85655e-08	1.59756e-12	SOX1;SOX1	-0.4215	--	0	0.718	1	0.3967	-0.13364	-0.052566	0.168451	0.229101
cg00073010	1573	chr17	17627194	1.44657e-07	3.33391e-08	1.43165e-05	RAI1	-0.0975	--	0	0.153	1	0.6954	-0.00588623	0.0434452	0.944251	0.937931
cg00073244	3084	chr1	3529108	1.44502e-06	3.21304e-07	6.88084e-06	MEGF6	0.1025	++	0	0.078	1	0.7794	-0.00113399	-0.0320337	0.992538	0.79057
cg00073384	4767	chr1	248343651	3.72227e-08	1.05566e-08	0.00042188	OR2M2	0.223	++	0	0.77	1	0.3802	0.138881	0.0498617	0.188326	0.95727
cg00073460	6953	chr6	149806502	-5.3979e-08	1.33602e-08	5.33874e-05	ZC3H12D	-0.1162	-+	31	1.449	1	0.2287	-0.121727	-0.0174715	0.909921	0.249611
cg00073837	1910	chr2	223177008	-2.60987e-08	2.87129e-09	9.94358e-20		-0.0662	--	0	0.036	1	0.8496	-0.0744844	-0.0466487	0.860842	0.952729
cg00074348	2660	chr11	57006273	-1.19747e-07	3.6615e-08	0.00107383	APLNR;APLNR	-0.4511	--	52	2.081	1	0.1491	-0.0315534	-0.18203	0.518918	0.243261
cg00074746	6946	chr6	116781794	-6.7667e-08	1.39672e-08	1.26797e-06	FAM26F	-0.1119	-+	47.8	1.917	1	0.1662	-0.0350522	0.0401616	0.905754	0.587062
cg00075192	10822	chr7	42951814	-7.20379e-08	7.63978e-09	4.1274e-21	C7orf25;C7orf25	-0.0132	--	0	0.044	1	0.8337	-0.000589786	-0.00012381	0.836301	0.612885
cg00075967	2225	chr15	74495354	6.56188e-09	2.69248e-08	0.807454	STRA6;STRA6;STRA6;STRA6;STRA6;STRA6	0.1104	-+	16.6	1.199	1	0.2736	-0.0684104	0.1109	0.908127	0.990867
cg00076056	6381	chr16	85061228	-1.09456e-07	7.14175e-09	5.11265e-53	KIAA0513	-0.0851	--	0	0.027	1	0.8686	-0.00761539	-0.00142262	0.955665	0.974807
cg00076313	3018	chr7	1748610	-4.63626e-06	8.52971e-07	5.46667e-08	ELFN1	-0.147	--	0	0.225	1	0.6351	-0.0424477	-0.043112	0.866365	0.91068
cg00076487	778	chr2	133036935	2.63507e-08	6.24639e-09	2.45886e-05		-0.0348	+-	61.9	2.623	1	0.1054	0.0249289	-0.0292292	0.552532	0.404623
cg00077017	481	chr3	57994273	-2.03711e-07	8.95475e-09	1.46895e-114	FLNB;FLNB;FLNB;FLNB;FLNB;FLNB;FLNB;FLNB	-0.0852	--	0	0.784	1	0.376	-0.0186756	-0.00279472	0.980174	0.708986
cg00077586	6647	chr21	18884876	-2.0148e-07	2.3037e-08	2.21218e-18	CXADR	-0.029	-+	0	0.582	1	0.4456	-0.00441475	-0.000102061	0.936828	0.83119
cg00077877	7098	chr8	131414474	5.64869e-09	1.0003e-08	0.572277	ASAP1	0.0102	++	0	0.004	1	0.9504	-0.00384888	0.0052771	0.88367	0.876956
cg00078025	9121	chr9	117159975	6.36792e-09	1.23308e-08	0.605558		0.1048	++	0	0.535	1	0.4647	-0.00338964	0.0307096	0.846218	0.996496
cg00078085	1924	chr3	8810592	-1.19178e-06	1.41564e-07	3.80725e-17	OXTR	-0.304	--	0	0.697	1	0.4038	-0.142911	-0.053727	0.688073	0.979251
cg00078334	5122	chr16	55513961	2.19643e-08	2.68493e-08	0.413324	MMP2	0.0133	+-	46.2	1.857	1	0.173	0.0200992	0.0321659	0.914489	0.557227
cg00078996	2702	chr12	132293329	-5.82308e-08	1.40159e-08	3.25818e-05		-0.1548	-+	0	0.84	1	0.3594	-0.0732685	0.00919605	0.984046	0.418087
cg00079216	4067	chr12	6716557	-8.73812e-07	8.5548e-08	1.71134e-24	CHD4	-0.0856	--	0	0.72	1	0.3963	-0.0128393	-0.0107803	0.827462	0.6807
cg00079219	4083	chr12	54360131	-5.65769e-08	3.94665e-08	0.151703	HOTAIR	0.0793	-+	0	0.249	1	0.618	-0.125393	-0.114911	0.493675	0.820296
cg00080060	6984	chr7	3990670	-1.37115e-06	4.20514e-07	0.00111158	SDK1	0.072	-+	32.7	1.485	1	0.223	-0.0702268	-0.112105	0.970264	0.349319
cg00080252	7092	chr8	117948764	-4.41724e-08	1.39153e-08	0.00150155		-0.164	--	0	0.117	1	0.7325	-0.0691524	0.0258413	0.191563	0.927659
cg00080423	8680	chr5	1144950	-7.23925e-07	1.36262e-06	0.595229		0.1024	-+	0	0.547	1	0.4596	0.0310866	-0.00258854	0.977413	0.307505
cg00080706	2730	chr14	69725831	-8.87827e-08	9.28909e-09	1.20361e-21	GALNTL1;GALNTL1	-0.0158	-+	40.9	1.691	1	0.1935	-0.0035857	-0.00120673	0.961275	0.90985
cg00080972	936	chr5	178986291	-5.10974e-08	1.02581e-08	6.31934e-07	RUFY1;RUFY1;RUFY1	-0.2844	-+	77.7	4.489	1	0.03412	-0.0653696	0.0749895	0.964135	0.995611
cg00081087	10819	chr7	34873912	-1.82068e-07	4.60306e-08	7.64193e-05	AAA1;NPSR1;NPSR1	-0.1846	--	0	0.006	1	0.9366	-0.0461894	-0.0398146	0.826112	0.439189
cg00081324	8037	chr17	48201233	7.43129e-08	1.62268e-08	4.6577e-06	SAMD14	-0.0095	+-	0	0.368	1	0.544	0.0589421	0.0576471	0.827744	0.500605
cg00081347	3418	chr17	78188837	4.42625e-08	7.20872e-09	8.24483e-10	SGSH	0.0259	-+	50.8	2.035	1	0.1538	-0.00150013	0.00324537	0.880301	0.990003
cg00081439	11054	chr10	743761	5.738e-06	1.54533e-06	0.000204708		-0.1322	+-	88.3	8.527	1	0.003499	-0.0064037	-0.155494	0.925632	0.955729
cg00081729	1477	chr1	240656737	3.63456e-10	8.71877e-09	0.966749	GREM2	-0.3081	+-	81.3	5.352	1	0.0207	0.060378	-0.129263	0.626444	0.327382
cg00081827	355	chr2	24396224	-2.15168e-07	2.23922e-08	7.31953e-22		-0.0627	--	0	0.025	1	0.874	5.18e-05	-0.0117579	0.523718	0.923007
cg00082384	5518	chr3	52516316	1.8141e-07	2.27542e-08	1.55339e-15	NISCH	0.1843	++	0	0.318	1	0.5729	0.0651489	0.0171657	0.956612	0.922036
cg00082713	240	chr3	44038484	3.51854e-07	5.12621e-08	6.70395e-12		0.6791	++	0	0.228	1	0.6328	-0.0924511	0.066887	0.768648	0.00398979
cg00083059	5721	chr6	39902348	2.22478e-07	2.41038e-08	2.70688e-20	MOCS1;MOCS1	-0.0021	+-	61.9	2.623	1	0.1053	0.00609925	0.00443091	0.992052	0.918785
cg00083265	8909	chr7	4820880	1.00722e-06	9.15687e-08	3.83923e-28	KIAA0415	0.0337	++	0	0.035	1	0.8524	-0.00103387	0.00236479	0.989062	0.989395
cg00083596	10786	chr7	3996856	-1.39089e-06	6.55973e-07	0.0339773	SDK1	0.1654	-+	57.2	2.338	1	0.1263	-0.0843859	-0.154288	0.777712	0.968607
cg00083616	1078	chr19	35981371	2.12505e-07	4.53205e-08	2.7464e-06	KRTDAP	0.2856	++	0	0.015	1	0.9017	0.0490135	-0.0242598	0.647823	0.844259
cg00084019	5773	chr7	176739	3.21491e-05	1.04905e-05	0.00217957		0.1078	+-	0	0.654	1	0.4187	0.0392519	-0.0622089	0.767382	0.688282
cg00084202	3842	chr8	143360290	4.81417e-08	5.5971e-09	7.88946e-18	TSNARE1	0.066	++	0	0.261	1	0.6092	0.0343847	0.0127712	0.853228	0.789037
cg00084432	1536	chr13	36944471	4.40052e-07	5.10557e-08	6.75169e-18	SPG20	0.4992	++	0	0.074	1	0.785	0.0882908	0.105448	0.746856	0.906244
cg00084798	5888	chr8	142841965	1.02239e-07	6.7208e-09	2.93059e-52		0.236	++	0	0.015	1	0.9028	0.0243423	0.0394106	0.992689	0.805981
cg00084958	5367	chr2	68882355	-1.54091e-08	1.38829e-08	0.267028	PROKR1	0.1025	-+	75.2	4.035	1	0.04457	-0.0254015	0.0685241	0.976359	0.990952
cg00085416	10934	chr8	74660265	-4.57506e-08	1.50972e-08	0.00244236	STAU2;STAU2;STAU2;STAU2;STAU2;STAU2;STAU2	-0.1145	--	0	0.41	1	0.5219	-0.0851297	-0.0560957	0.469612	0.975639
cg00085448	3261	chr12	113416442	8.91094e-08	1.23103e-08	4.53291e-13	OAS2;OAS2;OAS2	0.2515	++	0	0.012	1	0.914	-0.0208032	0.0506192	0.524547	0.548937
cg00086488	402	chr13	113648882	8.25065e-08	1.99346e-08	3.49045e-05	MCF2L;MCF2L	0.396	++	0	0.003	1	0.9575	0.0990972	0.00749503	0.990713	0.449792
cg00087417	4529	chr6	35887678	-2.3229e-07	3.62732e-08	1.51471e-10	SRPK1	-0.1345	+-	0	0.601	1	0.4381	-0.109484	-0.0255947	0.964493	0.993605
cg00087645	5747	chr6	157040279	2.40838e-08	4.39233e-09	4.17849e-08		0.1136	++	50.8	2.033	1	0.1539	0.00517761	0.00709681	0.736413	0.970271
cg00087963	547	chr16	51169437	1.19033e-07	4.32899e-08	0.00596533		0.0777	+-	5	1.053	1	0.3048	-0.00616568	-0.0112059	0.694473	0.27871
cg00088464	1936	chr3	128780893	-3.32032e-08	6.20007e-09	8.54181e-08	GP9	-0.0306	--	0	0.087	1	0.7682	0.0566675	0.0174438	0.988823	0.992386
cg00088844	7616	chr12	52317349	4.3049e-07	5.41673e-08	1.9044e-15		1.0816	++	0	0.62	1	0.431	0.04104	0.108917	0.28007	0.468625
cg00088885	3653	chr4	88896634	1.45792e-07	1.51686e-08	7.15369e-22	SPP1;SPP1;SPP1	0.258	++	0	0.223	1	0.6369	0.0233462	0.0741347	0.99067	0.968542
cg00089486	6721	chr3	157816330	-7.7009e-08	9.40914e-09	2.73454e-16	SHOX2;SHOX2;SHOX2	-0.2212	-+	41	1.696	1	0.1928	-0.160054	0.0361868	0.969395	0.65576
cg00089719	10536	chr5	54527320	-6.47948e-08	2.60462e-08	0.0128575	CCNO	-0.0591	-+	0	0.81	1	0.3682	-0.0993008	0.101911	0.757224	0.0347952
cg00089915	3117	chr1	66999684	1.33957e-07	2.70227e-08	7.15195e-07	SGIP1	0.3174	++	0	0.208	1	0.6487	-0.0681874	-0.0313646	0.879605	0.156969
cg00090261	2059	chr8	101118548	-6.34541e-08	1.44941e-08	1.19815e-05	RGS22	-0.1856	--	0	0.049	1	0.8255	-0.121066	-0.0180752	0.716619	0.53072
cg00090431	8396	chr2	241853101	2.32784e-08	4.83337e-09	1.46332e-06		0.0831	+-	25.7	1.345	1	0.2461	-0.0675991	-0.0516926	0.926106	0.973348
cg00090764	3069	chr1	2259065	2.28305e-06	4.92625e-07	3.57882e-06	MORN1	0.0986	++	0	0.068	1	0.7947	0.0515747	0.00692886	0.0839952	0.695746
cg00090782	3167	chr10	43248870	9.01629e-08	2.13876e-08	2.49049e-05		0.0645	+-	0	0.226	1	0.6348	0.0160066	-0.0109089	0.704893	0.990294
cg00090787	1554	chr15	66795345	2.43829e-07	2.94954e-08	1.37717e-16	RPL4;SNORD16;SNORD18B	0.2498	+-	84	6.251	1	0.01241	0.0379907	-0.0348678	0.94105	0.73401
cg00090813	7934	chr16	71674798	1.44321e-07	1.49192e-08	3.90776e-22	MARVELD3	0.2312	++	0	0.28	1	0.5969	0.010853	0.0132131	0.98627	0.856442
cg00091569	1928	chr3	40428383	-1.07724e-07	3.51262e-08	0.00216376	ENTPD3	-0.1545	--	0	0.188	1	0.6646	-0.0493347	-9.89e-05	0.834916	0.868198
cg00091589	7957	chr16	87753704	3.42343e-08	4.18455e-09	2.81214e-16	KLHDC4	0.0343	++	0	0.102	1	0.7499	0.0017746	-0.00348208	0.763735	0.993063
cg00091781	9764	chr15	40886101	-7.85821e-08	1.18681e-08	3.56067e-11	CASC5;CASC5	-0.0304	-+	0	0.944	1	0.3313	-0.00475991	0.000568384	0.389382	0.329174
cg00091964	10183	chr2	80530891	-9.98161e-08	1.8775e-08	1.05821e-07	CTNNA2;LRRTM1;CTNNA2	-0.331	--	0	0	1	0.9905	-0.135474	0.00975167	0.995164	0.857009
cg00093087	4079	chr12	50344548	-1.61285e-08	1.45435e-08	0.267437	AQP2;AQP2	0.006	-+	69.3	3.257	1	0.07113	-0.0115284	0.00618503	0.932714	0.93066
cg00093686	7649	chr12	115131142	4.84589e-08	1.61678e-08	0.00272432		0.2648	++	0	0.121	1	0.7281	-0.16267	-0.246118	0.742263	0.139131
cg00095165	6497	chr18	47825241	-1.43834e-07	3.21367e-08	7.61606e-06		-0.1122	-+	45.8	1.846	1	0.1742	-0.0559074	0.0337905	0.992103	0.256916
cg00095276	8679	chr5	1068111	8.91925e-06	1.11662e-06	1.37426e-15	SLC12A7	0.1984	+-	3.4	1.036	1	0.3089	0.0427907	-0.0174438	0.915041	0.749471
cg00095396	11251	chr16	87722219	1.05957e-07	2.28788e-08	3.6351e-06	JPH3	0.1236	+-	29.9	1.426	1	0.2325	0.0497279	0.0502198	0.736817	0.389494
cg00095594	387	chr1	236228625	6.68738e-08	1.08549e-08	7.24212e-10	NID1	0.5447	+-	2.9	1.03	1	0.3102	-0.0330865	-0.00690022	0.453936	0.634097
cg00095677	9913	chr17	3833739	-2.15652e-06	8.90662e-07	0.0154669	ATP2A3;ATP2A3;ATP2A3;ATP2A3;ATP2A3;ATP2A3;ATP2A3	-0.5682	--	27.6	1.382	1	0.2397	-0.184753	0.051389	0.652593	0.262333
cg00096742	11198	chr14	101318357	4.58723e-08	2.05999e-08	0.0259594	MIR770;MEG3;MEG3;MEG3	0.0261	+-	1.4	1.014	1	0.3139	0.0384257	-0.0454319	0.993078	0.914669
cg00096845	6112	chr11	3400610	-1.91189e-06	1.85985e-07	8.68754e-25	ZNF195;ZNF195;ZNF195	-0.0472	-+	43.9	1.783	1	0.1817	-0.005116	-0.00392269	0.314075	0.973967
cg00097146	4285	chr2	45171818	-1.8699e-07	2.96784e-08	2.96603e-10	SIX3	-0.1228	--	0	0.08	1	0.7779	-0.100244	-0.0605002	0.957783	0.928264
cg00097228	11680	chr1	63783167	-8.56888e-08	1.44684e-08	3.17167e-09		0.0522	+-	0	0.098	1	0.7537	-0.0192713	-0.0139284	0.870398	0.547213
cg00097645	5267	chr19	9325438	9.71968e-07	9.97884e-08	2.02978e-22	OR7D4	0.0613	+-	0	0.928	1	0.3355	0.0661018	0.0199838	0.904123	0.276341
cg00098029	3666	chr4	187984506	7.80504e-08	8.75718e-09	4.97904e-19		0.345	++	0	0.587	1	0.4437	-0.0555688	0.00245708	0.709873	0.345216
cg00098070	11813	chr13	113410011	-3.4923e-08	6.59813e-09	1.20416e-07	ATP11A;ATP11A	-0.0203	-+	0	0.13	1	0.7189	-0.0188303	-0.0206782	0.767611	0.982862
cg00098175	2435	chr5	1056142	5.47238e-06	1.19108e-06	4.33887e-06	SLC12A7	0.1311	++	0	0.039	1	0.8442	0.0731606	-0.0326749	0.966417	0.956176
cg00098799	647	chr15	99409360	-5.93619e-08	1.73232e-08	0.000610913	IGF1R	-0.3987	--	81.1	5.278	1	0.0216	0.00347915	-0.143138	0.985872	0.831203
cg00098819	3013	chr6	168615442	-6.33337e-08	1.06074e-08	2.36199e-09		-0.1123	-+	42.5	1.739	1	0.1873	-0.0223763	-0.141333	0.688714	0.655969
cg00099768	3139	chr1	175162136	3.54597e-08	6.65508e-09	9.91833e-08	KIAA0040;KIAA0040;KIAA0040;KIAA0040;KIAA0040;KIAA0040	0.236	-+	55.2	2.234	1	0.135	-0.0454727	0.0576164	0.993766	0.907629
cg00099976	1262	chr13	26625273	-1.1485e-07	4.21664e-08	0.00645493	SHISA2	-0.1481	--	0	0.252	1	0.6154	-0.0455231	0.0550161	0.988607	0.880857
cg00100012	1631	chr20	37302983	1.33674e-07	1.721e-08	8.02046e-15		0.0512	++	0	0.237	1	0.6262	-0.014723	0.0150315	0.873711	0.995223
cg00101940	1281	chr16	85479301	-8.98896e-08	2.11622e-08	2.16023e-05		-0.0712	--	0	0.047	1	0.8281	-0.0275282	-0.0881094	0.0525728	0.771879
cg00102439	5848	chr8	1441403	5.17913e-06	1.36143e-06	0.000142273		0.1724	++	0	0.39	1	0.5323	0.0114376	-0.00848002	0.260484	0.75804
cg00102591	7686	chr13	24463676	1.4635e-07	1.32224e-08	1.78669e-28	PCOTH;MIPEP;PCOTH;PCOTH	0.0365	++	0	0.871	1	0.3506	-0.00199779	0.00146863	0.935958	0.954199
cg00102996	3851	chr9	92220617	5.19659e-08	1.38692e-08	0.000179075	GADD45G	0.0402	-+	49.7	1.99	1	0.1584	-0.0755115	0.0729633	0.996512	0.985902
cg00103299	1838	chr15	93362247	-1.29152e-07	2.22269e-08	6.22488e-09		-0.29	-+	36	1.561	1	0.2115	-0.250377	0.0663461	0.380725	0.296775
cg00103568	7171	chr1	6659266	1.09513e-06	3.4975e-07	0.00174111	KLHL21	0.3086	++	0	0.313	1	0.576	0.0440179	-0.0375074	0.115355	0.0875389
cg00103785	7269	chr1	155043322	2.05558e-08	1.02355e-08	0.044613		0.0462	++	0	0.047	1	0.8276	-0.0852675	0.130337	0.754712	0.935726
cg00103984	924	chr5	54603719	-2.70426e-08	6.6958e-09	5.37385e-05	DHX29;SKIV2L2;SKIV2L2	-0.0158	--	0	0.014	1	0.9054	-0.00100251	0.000288846	0.870819	0.569621
cg00105475	11342	chr2	10696890	3.47915e-07	1.07369e-07	0.00119378		0.1378	++	0	0.474	1	0.4913	0.00273467	0.0170508	0.905592	0.990718
cg00106250	10237	chr2	232329963	-2.74579e-08	1.88954e-09	7.65088e-48	NCL	-0.0492	--	0	0.038	1	0.8464	-0.00733038	0.00209301	0.913546	0.915541
cg00106345	6997	chr7	27138396	-1.70808e-07	9.48776e-08	0.0718144		-0.0799	-+	6.1	1.065	1	0.302	-0.0768625	0.0817597	0.813683	0.741866
cg00106989	10612	chr5	180258654	-4.6014e-08	3.78099e-09	4.49948e-34	LOC729678	-0.1196	--	0	0.025	1	0.875	-0.00974245	-0.00114531	0.468921	0.91081
cg00107241	9195	chr1	29461070	-2.20803e-07	5.16073e-08	1.88132e-05		-0.0819	-+	0	0.347	1	0.5556	-0.0596516	0.00656652	0.6982	0.991327
cg00107488	5457	chr22	19930437	1.84888e-07	8.85605e-08	0.0368244	COMT;TXNRD2	0.2781	++	21.3	1.27	1	0.2597	-0.0418466	0.0400391	0.913301	0.985849
cg00107606	6620	chr2	223177596	-2.61021e-08	5.65086e-09	3.85342e-06		-0.0932	--	0	0.061	1	0.8052	-0.152879	-0.0831166	0.278541	0.956479
cg00107782	3919	chr1	151300621	-8.67643e-08	1.92691e-08	6.70723e-06		-0.2631	-+	87.5	8.029	1	0.004602	-0.214744	0.0358338	0.950446	0.981845
cg00109356	1262	chr13	26625307	-1.47705e-07	6.53487e-08	0.0238049	SHISA2	-0.1881	--	17.7	1.216	1	0.2702	-0.043498	0.0598791	0.993041	0.980507
cg00109465	6207	chr12	54121359	-5.83105e-08	8.43632e-09	4.78401e-12	CALCOCO1;CALCOCO1;CALCOCO1	-0.0458	--	0	0.248	1	0.6182	-0.0029081	-3.93e-05	0.528931	0.866103
cg00110785	4587	chr7	45927947	-9.07373e-09	2.81706e-08	0.747377	IGFBP1	0.0324	++	0	0.053	1	0.8185	-0.0422295	-0.0263063	0.819325	0.491691
cg00110832	14	chr6	32121130	-2.11228e-07	3.56325e-08	3.06751e-09	PPT2;PPT2;PRRT1	-0.0517	-+	17.9	1.218	1	0.2698	0.0645766	0.0620949	0.99224	0.476464
cg00111503	9077	chr8	140631116	6.53659e-08	9.89518e-09	3.95275e-11	KCNK9	0.3148	++	0	0.981	1	0.3219	0.0165046	0.0945819	0.711876	0.98438
cg00111629	922	chr5	538396	2.37685e-06	2.55252e-06	0.351761		0.0294	+-	0	0.196	1	0.6581	-0.0426565	-0.13482	0.314406	0.316494
cg00112187	9083	chr8	142653790	4.7744e-08	6.54871e-09	3.08594e-13		0.0807	++	0	0.062	1	0.803	0.0271563	0.0674259	0.45884	0.90506
cg00112465	5537	chr3	128719999	1.56984e-07	1.47276e-08	1.58082e-26	CCDC48	0.5161	++	9.1	1.1	1	0.2942	0.0213956	0.0771848	0.583432	0.922589
cg00113020	2314	chr19	55173482	7.83995e-08	4.24122e-08	0.0645278	LILRB4;LILRB4	0.3683	++	0	0.837	1	0.3602	0.100912	0.0390173	0.791311	0.454677
cg00113321	102	chr7	157530177	6.14179e-08	6.32031e-09	2.53828e-22	PTPRN2;PTPRN2;PTPRN2	0.0614	+-	26.8	1.366	1	0.2425	0.0612099	-0.00352971	0.991042	0.911076
cg00114160	12117	chr6	29430096	1.12969e-07	6.04186e-08	0.0615155	OR2H1	0.133	+-	29.1	1.411	1	0.2348	0.0102478	-0.115726	0.948242	0.6327
cg00115102	8474	chr22	22652334	3.43881e-08	1.24914e-08	0.00590616	LOC96610	0.0057	+-	0	0.032	1	0.8588	0.001318	0.00217199	0.990634	0.91244
cg00115313	1470	chr1	193029121	3.87592e-09	1.90616e-09	0.0420157	TROVE2;TROVE2;UCHL5;TROVE2;TROVE2;TROVE2	-0.0336	+-	48.2	1.932	1	0.1645	-0.000149584	0.000136028	0.939867	0.988587
cg00116838	4264	chr19	46001746	-7.25349e-08	4.26127e-08	0.0887197	RTN2;FLJ40125;RTN2	-0.0171	-+	0	0.359	1	0.549	-0.262165	-0.068552	0.694785	0.00420068
cg00117018	11633	chr8	145955983	3.5887e-08	1.17126e-08	0.00218428	ZNF251	0.1449	++	0	0.043	1	0.8366	0.118605	0.0307065	0.676054	0.353304
cg00117172	521	chr1	25255838	2.70755e-07	3.6728e-08	1.68197e-13	RUNX3;RUNX3	0.0228	+-	71.7	3.54	1	0.05992	-0.0066976	0.0281126	0.984676	0.993197
cg00118365	4467	chr5	140779112	-7.17953e-08	1.48566e-08	1.3479e-06	PCDHGA4;PCDHGB5;PCDHGA6;PCDHGA1;PCDHGA8;PCDHGA5;PCDHGB1;PCDHGB5;PCDHGB4;PCDHGA3;PCDHGA2;PCDHGA7;PCDHGB2;PCDHGB3	-0.2487	--	0	0.129	1	0.7195	-0.101478	-0.104752	0.527043	0.844879
cg00118507	3123	chr1	113215934	5.85793e-08	1.03961e-08	1.75304e-08	MOV10;MOV10	0.0565	+-	0	0.999	1	0.3175	0.00310757	-0.0165037	0.987143	0.931971
cg00118542	10831	chr7	52736744	-1.88504e-07	2.66745e-08	1.58545e-12		-0.0737	-+	54.7	2.209	1	0.1372	-0.0925642	-0.00541515	0.29486	0.78432
cg00118978	5495	chr3	14597418	4.98837e-07	1.61802e-07	0.00204914		0.055	+-	45.6	1.839	1	0.1751	0.130425	-0.0110774	0.712097	0.193298
cg00119073	1662	chr3	187870713	3.09391e-08	7.3724e-09	2.7093e-05	LPP	0.2084	++	0	0.636	1	0.4253	0.0476162	0.0585019	0.94426	0.432177
cg00119127	8897	chr7	1422999	8.2826e-07	9.70439e-07	0.393388		-0.0991	+-	0	0.757	1	0.3843	0.069344	0.0422122	0.799771	0.961882
cg00119181	11467	chr4	90758537	9.80396e-08	7.54475e-09	1.31595e-38	SNCA;SNCA;SNCA;SNCA	-0.0257	+-	0	0.034	1	0.8535	0.0113541	0.00186035	0.99437	0.992872
cg00119687	7015	chr7	70252662	-1.58732e-07	1.85211e-08	1.03153e-17	AUTS2;AUTS2	-0.2923	--	0	0.313	1	0.5761	0.00670605	-0.113087	0.990114	0.980674
cg00121551	12016	chr20	57766397	5.89372e-08	3.42989e-08	0.0857342	ZNF831	-0.0262	+-	0	0.588	1	0.4433	0.117881	0.0344589	0.873565	0.914253
cg00122215	9716	chr14	68086827	-6.55099e-08	7.73752e-09	2.52829e-17	ARG2	-0.0908	--	0	0.39	1	0.5324	-0.022325	-0.00293613	0.805027	0.959407
cg00123104	718	chr1	9884732	1.05561e-06	1.49025e-07	1.40597e-12	CLSTN1;CLSTN1	0.1958	++	0	0.356	1	0.5505	0.0630996	0.0506512	0.357001	0.71646
cg00123128	1123	chr4	3464702	-6.80443e-07	6.62264e-07	0.304209	DOK7;DOK7	-0.0846	--	0	0.005	1	0.9432	-0.0320137	-0.0155141	0.666168	0.0959142
cg00123317	11779	chr12	70005043	-3.99145e-08	1.53944e-08	0.00951981	LRRC10	-0.1204	--	0	0.991	1	0.3194	0.038039	-0.0103003	0.966534	0.9091
cg00123800	2772	chr17	25621000	-7.43906e-08	1.43528e-08	2.18355e-07	WSB1;WSB1	-0.0437	+-	52.2	2.093	1	0.1479	5.02e-06	-0.00061744	0.875623	0.772742
cg00124375	12130	chr6	31698218	8.68968e-08	8.65872e-08	0.315583	DDAH2	-0.3899	+-	79.5	4.867	1	0.02738	0.0232746	-0.02405	0.915348	0.94912
cg00124993	2935	chr5	135416412	-2.03731e-08	1.15419e-08	0.0775407	MIR886	-0.1861	+-	27.5	1.38	1	0.2401	-0.0762518	-0.0298002	0.411072	0.986559
cg00125406	11463	chr4	41937906	1.95262e-07	1.28685e-08	5.28645e-52	TMEM33	0.0518	++	0	0.146	1	0.7019	0.00116049	0.00603507	0.964917	0.618314
cg00126034	9967	chr17	44896162	-3.29492e-08	4.4967e-08	0.463716	WNT3	0.1668	-+	67.6	3.088	1	0.07887	-0.120795	0.024481	0.965439	0.998731
cg00126148	676	chr4	111533517	4.39542e-09	1.9843e-08	0.824696		0.075	++	0	0.001	1	0.9736	-0.237802	-0.0636304	0.152152	0.374125
cg00126536	109	chr6	30115323	-3.22973e-07	5.64255e-08	1.04116e-08	TRIM40	-0.3963	--	0	0.492	1	0.4828	-0.0276739	-0.0637925	0.452659	0.990262
cg00127505	79	chr10	131763820	6.13227e-08	9.35579e-09	5.58198e-11		0.1863	++	0	0.122	1	0.7273	0.00983486	-0.00823411	0.86682	0.845389
cg00128273	3580	chr21	46929083	1.04419e-07	4.00919e-08	0.00920142	COL18A1;COL18A1;COL18A1	0.1816	-+	9.1	1.101	1	0.2941	-0.0226603	0.109644	0.131087	0.322198
cg00128425	8973	chr7	154667764	6.07819e-08	2.0231e-08	0.00266113	DPP6;DPP6;DPP6	0.1627	+-	70.8	3.422	1	0.06434	0.202346	-0.010756	0.648517	0.195116
cg00128601	12202	chr8	19615412	-1.69272e-07	5.16197e-08	0.00104099		0.0005	+-	0	0.257	1	0.6119	-0.0277251	-0.00222439	0.94577	0.868161
cg00131423	3364	chr16	85498042	7.23035e-08	1.54856e-08	3.02562e-06		0.1522	++	0	0.001	1	0.9749	0.0224742	-0.0340873	0.69409	0.414952
cg00131899	1130	chr4	110481302	4.2755e-08	1.40508e-08	0.00234325	CCDC109B	0.2086	++	0	0.492	1	0.4829	-0.107451	0.0919416	0.986208	0.931316
cg00133698	8646	chr4	114683282	4.82155e-08	4.84236e-09	2.35004e-23	CAMK2D;CAMK2D;CAMK2D;CAMK2D;CAMK2D;CAMK2D	0.1417	++	0	0.021	1	0.8848	-0.0425313	0.0143951	0.983998	0.851081
cg00135497	679	chr4	155661849	-5.56784e-08	8.81417e-09	2.66824e-10		-0.1978	-+	0	0.956	1	0.3282	-0.0631409	0.0201072	0.648532	0.986858
cg00136968	512	chr7	4050043	-4.19778e-06	4.64631e-07	1.64504e-19	SDK1	-0.2003	-+	66.2	2.955	1	0.08563	-0.143766	-0.155135	0.761036	0.649761
cg00137156	2822	chr2	7005942	-1.92455e-06	1.26258e-07	1.83248e-52	CMPK2	-0.1909	--	30	1.429	1	0.2319	-0.0458902	0.0165395	0.604793	0.831923
cg00137585	7887	chr16	3450828	-2.82296e-07	2.33922e-07	0.227511	ZNF174;ZNF174;ZNF434	0.0261	-+	17.4	1.211	1	0.2712	-0.00702059	0.00254508	0.140924	0.888994
cg00137855	8703	chr5	74163723	8.0768e-08	9.52887e-09	2.32807e-17	FAM169A	0.0785	++	0	0.286	1	0.5929	0.0169266	-0.000431072	0.845152	0.820698
cg00140235	7638	chr12	93323273	3.45861e-08	9.1378e-09	0.000153739	EEA1	0.0476	+-	33.6	1.507	1	0.2196	-0.00139516	-0.00284915	0.264232	0.636046
cg00140447	3789	chr7	128580709	5.2043e-08	8.22464e-09	2.48854e-10	IRF5;IRF5;IRF5;IRF5;IRF5;IRF5;IRF5	0.0872	+-	0	0.359	1	0.5489	0.0137588	-0.0784461	0.567285	0.863308
cg00141162	4388	chr3	121379777	-6.81585e-08	8.3825e-09	4.25622e-16	HCLS1;HCLS1	-0.0889	--	0	0.298	1	0.5852	-0.119196	-0.0468466	0.561783	0.987445
cg00141260	2552	chr8	77767602	7.69085e-08	1.84645e-08	3.11054e-05	ZFHX4	0.4059	++	0	0.736	1	0.3911	-0.0454334	0.0850997	0.856372	0.497969
cg00141447	3291	chr13	113544658	6.58975e-08	1.24576e-08	1.22495e-07		0.1912	++	0	0.013	1	0.9105	0.0311099	-0.0399822	0.992912	0.895949
cg00142402	8066	chr17	75956190	1.04364e-07	2.70403e-08	0.000113588		0.2741	++	0	0.11	1	0.7407	-0.0329903	0.0678799	0.968733	0.88119
cg00142482	2113	chr10	50396833	1.15945e-07	4.27916e-08	0.00673786	C10orf128	0.1329	+-	0	0.208	1	0.648	0.0287502	0.0655088	0.113333	0.879895
cg00142815	3144	chr1	205238258	6.45488e-08	3.77257e-09	1.24867e-65	TMCC2	0.1046	++	26.1	1.354	1	0.2446	0.035715	0.0149106	0.625886	0.529032
cg00142925	11758	chr11	116706562	-4.59308e-08	1.55893e-08	0.00321599	APOA1	-0.1537	--	0	0.115	1	0.7346	-0.0683348	0.0658449	0.923552	0.912648
cg00143249	3803	chr7	156798810	5.19487e-08	8.3007e-09	3.89071e-10	MNX1;MNX1	0.1438	+-	0	0.516	1	0.4726	-0.0333426	0.00899714	0.934388	0.158553
cg00143623	9212	chr1	44495758	-4.80478e-08	1.12781e-08	2.04169e-05	SLC6A9	-0.0395	--	0	0	1	0.9924	-0.0078364	0.000702423	0.608154	0.994466
cg00144550	5372	chr2	100937796	4.86473e-08	1.93595e-08	0.0119765	LONRF2	0.1059	+-	11	1.124	1	0.2891	-0.0303255	-0.100409	0.23013	0.777663
cg00144673	5698	chr6	31497557	2.71714e-07	3.08451e-08	1.26272e-18	MCCD1	0.1004	+-	0	0.695	1	0.4045	0.0573143	0.0222593	0.754014	0.796262
cg00145079	9786	chr15	68112888	-6.50674e-08	1.72701e-08	0.0001648		-0.0257	-+	0	0.144	1	0.7044	-0.046253	-0.0593744	0.590482	0.186374
cg00145118	10581	chr5	141393931	-5.62127e-08	8.42771e-09	2.55829e-11	GNPDA1	0.1052	-+	88.1	8.407	1	0.003738	0.0139565	0.0545299	0.602431	0.430109
cg00145141	4186	chr17	4464022	-2.76604e-06	3.05389e-07	1.33537e-19	GGT6;GGT6	-0.2675	--	46.1	1.855	1	0.1733	-0.081445	-0.0180728	0.991125	0.766473
cg00145438	178	chr13	113105097	-1.16262e-08	1.86344e-08	0.532686		0.3443	-+	77.5	4.44	1	0.03511	0.0530154	0.0414124	0.996923	0.630794
cg00145979	7270	chr1	155057785	3.51901e-08	2.6816e-09	2.43769e-39	EFNA3	0.0377	++	0	0.001	1	0.9741	-0.0067333	0.00385745	0.877309	0.5123
cg00146695	744	chr13	44453858	5.72007e-08	1.23011e-08	3.31885e-06	C13orf31;C13orf31;CCDC122;C13orf31	-0.0129	+-	43.3	1.762	1	0.1843	-0.0083763	-2.34e-05	0.986968	0.973589
cg00146698	8645	chr4	113431261	4.37698e-08	6.19211e-09	1.56449e-12		0.1417	++	0	0.532	1	0.4656	-0.0226297	-0.0269461	0.922851	0.934205
cg00147009	2179	chr12	75905546	-4.29955e-09	6.00088e-09	0.473691	KRR1	0.0049	-+	0	0.103	1	0.7484	-0.00187848	-0.00164468	0.980353	0.685589
cg00147286	11247	chr16	70713933	2.77043e-08	4.68654e-08	0.554422	MTSS1L	0.1089	++	0	0.001	1	0.9763	0.0803006	0.029829	0.806475	0.362168
cg00147788	6947	chr6	125855365	-2.31192e-07	2.33751e-08	4.57611e-23		-1.4337	--	79	4.767	1	0.029	-0.388975	0.014399	0.367089	0.54471
cg00147850	1750	chr1	144994715	-6.90589e-08	4.51465e-09	8.05349e-53	PDE4DIP;PDE4DIP;PDE4DIP;PDE4DIP	-0.1145	--	0	0.378	1	0.5389	-0.000662675	-0.0170598	0.230236	0.432515
cg00148666	3359	chr16	56716117	3.69593e-08	8.8588e-09	3.01875e-05	MT1X	0.0388	++	0	0.385	1	0.535	0.0060658	-0.000296337	0.97437	0.828181
cg00149716	63	chr20	13200069	8.38036e-07	1.15181e-07	3.44386e-13		0.044	+-	81.4	5.375	1	0.02042	0.0664993	-0.0235664	0.97747	0.851124
cg00150025	1271	chr15	42448079	-6.06627e-09	2.27898e-08	0.790098	PLA2G4F;PLA2G4F	0.0645	-+	0	0.236	1	0.6274	-0.0199717	0.011164	0.532845	0.574832
cg00150520	2584	chr1	45082905	-1.24246e-07	1.78119e-08	3.04848e-12	RNF220	-0.1231	--	0	0.764	1	0.3822	-0.00412425	0.12667	0.820521	0.490554
cg00150882	3662	chr4	171011502	3.29847e-08	5.40499e-09	1.04333e-09	AADAT;AADAT	0.0168	+-	0	0.405	1	0.5245	0.00752222	0.0195901	0.98806	0.698817
cg00151709	5949	chr1	29101952	-2.68701e-07	9.72355e-08	0.00572026		-0.4359	--	0	0.006	1	0.936	-0.0577843	-0.08878	0.0445195	0.000651849
cg00151768	8123	chr18	77157760	7.3743e-08	9.98338e-09	1.50653e-13	NFATC1;NFATC1;NFATC1	0.1644	++	55.3	2.238	1	0.1347	0.00694148	0.0319118	0.69269	0.733833
cg00152577	9312	chr1	218098486	-5.26626e-08	4.43066e-09	1.40046e-32		-0.1029	-+	8.4	1.092	1	0.296	-0.133725	-0.0641724	0.975607	0.452999
cg00152646	6667	chr22	27014548	-1.93034e-07	3.1011e-08	4.82545e-10	CRYBB1	-0.0426	-+	28.6	1.4	1	0.2367	-0.0119758	-0.00879633	0.992647	0.986154
cg00152708	2067	chr1	1104316	5.98481e-06	1.42152e-06	2.55212e-05	MIR429	0.0803	+-	0	0.482	1	0.4874	0.0383528	0.0193373	0.847329	0.75859
cg00154357	674	chr3	147111280	-7.59955e-08	1.60305e-08	2.12992e-06	ZIC4;ZIC4;ZIC4;ZIC4;ZIC4	-0.4203	-+	0	0.903	1	0.3419	-0.04706	0.0670752	0.929438	0.0127783
cg00154902	8999	chr8	1245703	3.82747e-06	1.28255e-06	0.00284257		0.1763	++	0	0.002	1	0.963	-0.015458	0.0291587	0.936137	0.165439
cg00155504	2579	chr1	11160113	-8.34542e-07	5.81391e-08	1.00247e-46	EXOSC10;EXOSC10	-0.1225	--	0	0.246	1	0.6202	-0.0177329	-0.00776235	0.544855	0.560332
cg00155526	2928	chr5	32713290	9.18608e-09	8.20223e-08	0.910827	NPR3	-0.1006	+-	0	0.952	1	0.3291	-0.219302	-0.245199	0.91492	0.318348
cg00155535	2190	chr12	132671473	1.26719e-07	1.01951e-08	1.80955e-35		0.2478	+-	69.7	3.303	1	0.06916	-0.0172344	0.037737	0.0879386	0.847831
cg00155593	11220	chr15	60690279	4.72253e-08	1.26913e-08	0.000198374	ANXA2;ANXA2;ANXA2;ANXA2	0.0312	++	0	0.013	1	0.9109	-0.035466	0.0123553	0.885985	0.821743
cg00155609	891	chr19	12912527	-1.51313e-06	1.60941e-07	5.36449e-21	PRDX2;PRDX2	-0.9156	--	49.4	1.978	1	0.1597	-0.205285	-0.0704321	0.992688	0.992781
cg00155679	12193	chr7	155353873	-3.65695e-08	1.1686e-08	0.00175205		-0.0475	-+	0	0.896	1	0.3438	-0.0496078	0.0188902	0.596802	0.992941
cg00155879	6061	chr10	26222849	4.85802e-08	4.82745e-08	0.314256	MYO3A	0.0385	+-	0	0.128	1	0.7209	-0.0688813	-0.0440645	0.980899	0.432267
cg00156744	4475	chr5	171615663	-3.20191e-08	3.80469e-09	3.90582e-17	STK10	-0.0322	-+	19.7	1.245	1	0.2645	-0.0111725	-0.000419402	0.990104	0.606171
cg00157656	7059	chr8	644663	-8.26811e-06	1.3518e-06	9.57344e-10	ERICH1	-0.078	--	0	0.199	1	0.6552	-0.0108226	-0.0290998	0.992844	0.902855
cg00157987	546	chr14	65347345	6.26279e-08	1.98125e-08	0.00157211		0.0391	+-	0	0.132	1	0.7166	-0.0704241	0.0113208	0.920779	0.961565
cg00158122	6081	chr10	101290029	-7.59014e-08	6.14048e-09	4.25679e-35		-0.1112	--	0	0.476	1	0.4904	-0.0458776	-0.0365331	0.872071	0.389927
cg00158539	8268	chr2	1859035	8.85401e-06	5.1156e-07	4.10289e-67	MYT1L	0.21	++	0	0.634	1	0.4261	0.0438498	0.0489545	0.727204	0.988259
cg00158683	910	chr3	48632625	-3.75948e-07	8.06047e-08	3.09975e-06	COL7A1	-0.493	-+	83.5	6.059	1	0.01383	-0.246355	0.000470522	0.230865	0.530994
cg00159212	5986	chr1	100435336	-7.43673e-08	9.88525e-09	5.35121e-14	SLC35A3	-0.0976	--	0	0.056	1	0.8127	-0.0397545	0.00199468	0.959629	0.990086
cg00160302	1726	chr8	53323549	1.10034e-07	4.86687e-08	0.0237668	ST18	0.389	++	0	0.045	1	0.8316	0.0573599	0.0511202	0.014066	0.233435
cg00160902	3638	chr4	16944285	5.47169e-07	5.48265e-08	1.86436e-23		0.2052	++	0	0.596	1	0.4402	0.00716949	0.0290396	0.97082	0.994973
cg00161124	9323	chr1	234366259	-1.45361e-08	7.13596e-09	0.0416479	SLC35F3	-0.0917	--	0	0.136	1	0.7123	-0.0757332	0.0424268	0.737152	0.681068
cg00161955	10939	chr8	82608057	-1.16802e-07	1.12104e-08	2.02909e-25	SLC10A5	-0.1418	-+	19.9	1.249	1	0.2638	-0.019125	0.0127707	0.977539	0.632248
cg00163217	178	chr13	113104656	-9.77615e-08	1.17385e-08	8.20269e-17		-0.1347	-+	0	0.963	1	0.3266	-0.0786638	-0.067203	0.928422	0.390655
cg00163481	4755	chr1	224302350	1.51322e-08	2.15556e-09	2.21722e-12	FBXO28;FBXO28	0.0533	++	0	0.536	1	0.4641	-0.0098096	0.00479355	0.922593	0.934629
cg00164196	3537	chr2	162095477	-4.42829e-09	1.01822e-08	0.663633		0.0612	-+	0	0.317	1	0.5733	-0.0527703	-0.00059879	0.872086	0.871762
cg00164235	11456	chr4	4855231	1.0045e-06	6.46216e-07	0.120081		0.4916	++	0	0.625	1	0.4292	-0.0375793	0.0766712	0.520806	0.918485
cg00166372	5515	chr3	50232459	2.09046e-07	5.02355e-08	3.16412e-05	GNAT1;GNAT1	-0.0384	+-	88.4	8.647	1	0.003277	0.0532898	-0.055554	0.898131	0.32439
cg00167491	8693	chr5	44388799	-2.29715e-08	4.67936e-08	0.623489	FGF10	0.0245	-+	44.9	1.816	1	0.1777	-0.0859004	0.0392098	0.993399	0.96325
cg00167916	2485	chr6	32795877	-3.3013e-08	1.93223e-08	0.0875358	TAP2;TAP2	-0.0443	+-	0	0.625	1	0.4291	-0.0094492	-0.0175755	0.991602	0.993097
cg00168118	11868	chr16	85669675	1.54447e-08	1.36901e-08	0.259251	KIAA0182;KIAA0182	0.0493	++	0	0.109	1	0.741	0.00951207	0.0239129	0.703614	0.789076
cg00168205	4969	chr12	120524932	5.60851e-08	3.54045e-09	1.6167e-56	CCDC64	0.074	++	0	0.297	1	0.5855	-0.000348074	0.00137864	0.99181	0.704501
cg00168835	4752	chr1	212874153	3.00537e-08	9.12033e-09	0.000983351	BATF3	0.3762	++	55.5	2.249	1	0.1337	-0.0780579	0.132897	0.992188	0.992928
cg00169167	10072	chr19	6531539	1.36889e-09	1.35747e-07	0.991954	TNFSF9	-0.0142	+-	0	0.14	1	0.7083	0.0131637	-0.00490241	0.887968	0.930682
cg00169305	6779	chr4	141348932	-7.4333e-08	7.06841e-09	7.27352e-26	CLGN;CLGN	-0.2067	--	0	0	1	0.9928	-0.122046	-0.00740475	0.686644	0.919751
cg00169617	1932	chr3	87138700	-1.00982e-07	3.69219e-08	0.00623783		-0.6361	--	0	0.205	1	0.6505	-0.323934	-0.118507	0.660327	0.1447
cg00169633	1658	chr3	134093551	1.54015e-08	3.04002e-09	4.05697e-07	AMOTL2	-0.0057	+-	0	0.172	1	0.6785	0.00243803	0.000370821	0.82427	0.95696
cg00169725	2459	chr5	176543901	2.87033e-08	1.13901e-08	0.0117346		0.0997	++	0	0.024	1	0.8773	0.0648931	0.180761	0.671633	0.795944
cg00169930	8579	chr4	736398	1.37409e-05	1.86042e-06	1.51448e-13	PCGF3	0.1375	+-	61.4	2.588	1	0.1076	0.0477486	-0.0266887	0.354421	0.643173
cg00170003	4542	chr6	108490371	-4.59052e-08	1.34462e-08	0.000640196	NR2E1	-0.1278	--	0	0.004	1	0.9475	-0.0497966	-0.0480752	0.808143	0.962516
cg00170236	4598	chr7	99691604	-5.35435e-08	1.78735e-08	0.00273831	MIR25;MCM7;MCM7;MIR93	-0.0492	-+	0	0.779	1	0.3773	-0.0206178	-0.0226127	0.606436	0.516772
cg00171436	3265	chr12	122985592	1.59819e-08	5.7058e-09	0.00509454	ZCCHC8	0.0127	+-	0	0.348	1	0.5554	-0.00482744	-0.00348967	0.943228	0.414647
cg00171725	326	chr6	31632320	1.08314e-07	1.24153e-08	2.68005e-18	BAT4;CSNK2B	0.0359	++	0	0.592	1	0.4416	0.000390232	0.00424628	0.898057	0.685053
cg00172597	995	chr1	223538379	3.62942e-08	1.5734e-08	0.0210694	SUSD4;SUSD4	0.2444	+-	51.6	2.068	1	0.1504	0.0204178	-0.104669	0.749399	0.536433
cg00172849	993	chr1	103574532	9.00555e-08	2.04085e-08	1.02111e-05	COL11A1;COL11A1;COL11A1;COL11A1	0.3402	++	0	0.042	1	0.8371	0.0297613	0.144216	0.255549	0.630954
cg00173659	5831	chr7	156871088	6.69668e-08	1.28577e-08	1.9056e-07		0.3139	++	0	0.815	1	0.3668	0.00275666	0.0464983	0.795438	0.974799
cg00173785	6318	chr15	64126425	-1.4546e-07	1.14794e-08	8.51696e-37	HERC1	-0.1423	--	0	0.807	1	0.369	-0.0160236	0.00195859	0.950618	0.715818
cg00174093	7625	chr12	56082047	1.04453e-07	1.42132e-08	1.99592e-13	ITGA7;ITGA7;ITGA7	0.087	++	0	0.383	1	0.5358	0.0139003	-0.0243144	0.950207	0.991747
cg00174096	8508	chr3	9439009	5.7183e-08	4.3588e-08	0.189555	LOC440944;SETD5	0.0054	-+	0	0.515	1	0.473	-0.00725061	0.00399343	0.903523	0.949733
cg00174428	7282	chr1	165204791	4.81286e-08	8.62189e-09	2.37578e-08	LMX1A	0.0352	+-	51.1	2.044	1	0.1528	-0.0355146	0.0199912	0.99408	0.987373
cg00174500	6279	chr14	23846479	-2.07753e-07	5.31901e-08	9.38901e-05	CMTM5;CMTM5	-0.1073	--	0	0.032	1	0.8573	-0.0486174	0.011101	0.959987	0.613363
cg00174743	4353	chr21	47812611	-1.00222e-07	3.18147e-08	0.00163179	PCNT	-0.1922	--	0	0.463	1	0.4964	-0.0102454	-0.0578737	0.972225	0.619336
cg00174992	2335	chr2	169659121	4.18028e-08	8.33627e-09	5.31523e-07	NOSTRIN;NOSTRIN;NOSTRIN;NOSTRIN;NOSTRIN;NOSTRIN;NOSTRIN	0.0816	++	0	0.719	1	0.3965	-0.00834537	0.0326105	0.350118	0.994233
cg00175153	1560	chr16	2012763	6.02051e-06	6.36624e-07	3.17116e-21	SNORA10;RPS2	0.2183	+-	85	6.682	1	0.009742	0.113468	-0.0091807	0.64173	0.961736
cg00175441	3411	chr17	76100646	1.18536e-07	1.14082e-08	2.74267e-25	TNRC6C;TNRC6C	-0.017	+-	89.3	9.353	1	0.002226	0.0715959	-0.0469514	0.994263	0.967711
cg00175901	3261	chr12	113416290	5.0743e-08	8.68471e-09	5.13301e-09	OAS2;OAS2;OAS2;OAS2;OAS2;OAS2	0.1038	++	0	0.001	1	0.9737	-0.0209214	0.0326756	0.882426	0.84208
cg00176709	6937	chr6	85483334	-5.07367e-08	1.87384e-08	0.00677663		-0.2382	--	31.1	1.451	1	0.2284	-0.0127641	-0.0573133	0.905075	0.887218
cg00177388	8700	chr5	72677886	-2.29747e-08	2.31744e-08	0.321499		0.2925	-+	81.3	5.35	1	0.02072	-0.141871	0.011462	0.0906036	0.255478
cg00177496	2404	chr3	197283127	6.52554e-08	5.49887e-09	1.75526e-32	BDH1;BDH1;BDH1	0.2168	+-	55.6	2.254	1	0.1333	-0.0155835	0.0250513	0.677247	0.994516
cg00178249	4633	chr8	77589908	-1.19524e-07	3.72463e-08	0.0013319	LOC100192378	-0.6213	--	4.8	1.05	1	0.3054	-0.0830039	-0.182602	0.381325	0.238475
cg00178359	1051	chr16	56659460	-2.44186e-08	2.4778e-08	0.32438	MT1E	-0.1418	--	0	0.996	1	0.3184	-0.0246121	0.00686775	0.992651	0.480956
cg00178635	11913	chr17	80771428	1.15704e-08	8.86774e-09	0.19197	TBCD	-0.0274	+-	0	0.194	1	0.6595	0.0238661	-0.00499117	0.870016	0.856662
cg00178897	2342	chr2	175208588	4.78614e-08	1.12346e-08	2.04246e-05		0.3667	++	0	0.024	1	0.8769	-0.0154594	-0.056118	0.43364	0.779183
cg00179070	1858	chr17	48279007	-3.33195e-07	3.31002e-08	7.78834e-24	COL1A1	-0.356	-+	55.8	2.263	1	0.1325	-0.133659	0.0348475	0.778394	0.950751
cg00179906	197	chr17	14208363	-3.27309e-07	1.37426e-07	0.0172321	HS3ST3B1;MGC12916	-0.2049	--	0	0.103	1	0.7477	0.0429981	-0.052956	0.656103	0.867667
cg00180097	123	chr6	31601157	-1.08285e-07	4.66448e-08	0.0202616	BAT2	-0.053	--	0	0.008	1	0.9267	0.0208343	-0.0375138	0.321448	0.98571
cg00180447	4391	chr3	126260260	-5.87235e-08	1.41674e-08	3.39875e-05	CHST13	-0.1176	--	0	0.204	1	0.6518	-0.112762	-0.0363834	0.944192	0.877314
cg00180559	6040	chr1	233496768	-4.75459e-08	4.23698e-09	3.19305e-29	KIAA1804	-0.162	-+	0	0.454	1	0.5007	-0.0442491	0.0437833	0.178396	0.764133
cg00181968	994	chr1	179712204	4.96188e-08	1.31953e-08	0.000169687	FAM163A	0.3362	++	0	0.462	1	0.4966	-0.00169652	0.0350864	0.982729	0.285905
cg00182273	9865	chr16	66876847	-1.20875e-07	1.43445e-08	3.55926e-17	CA7	-0.1446	--	0	0.008	1	0.9279	-0.0420013	-0.0647886	0.946108	0.641802
cg00182727	1632	chr20	44640501	3.28627e-07	2.97637e-08	2.41808e-28	MMP9	0.268	++	47	1.888	1	0.1694	0.0528087	-0.00849008	0.503913	0.965248
cg00183173	10759	chr6	170339368	-5.97941e-08	5.32247e-09	2.76747e-29		-0.1625	--	0	0.06	1	0.8061	-0.0422329	-0.0258797	0.287909	0.935472
cg00183606	659	chr2	84517474	-1.12678e-07	2.6355e-08	1.90801e-05	LOC388965	-0.3681	--	0	0.001	1	0.9751	-0.185744	-0.0423505	0.924326	0.441087
cg00183916	3382	chr17	14204936	5.97106e-07	4.95552e-08	1.95591e-33	HS3ST3B1	0.0564	++	0	0.148	1	0.7	0.00516781	0.0142405	0.99263	0.980216
cg00184732	5070	chr15	51633821	9.8726e-08	1.95489e-08	4.41331e-07	GLDN;GLDN	-0.0093	+-	0	0.952	1	0.3292	-0.0171434	0.0635782	0.988676	0.629182
cg00185336	2040	chr7	73153699	-2.07604e-08	9.62719e-09	0.0310501	ABHD11;ABHD11;ABHD11;ABHD11;ABHD11;ABHD11;ABHD11	-0.0358	--	0	0.003	1	0.956	-0.00652432	0.00356991	0.456479	0.994495
cg00185566	11668	chr1	14925856	1.00933e-07	5.84081e-08	0.0839755	KIAA1026;KIAA1026	-0.1654	--	0	0.066	1	0.7974	0.0108117	0.00336778	0.538213	0.992402
cg00186034	4105	chr13	38924378	-3.1906e-07	1.58151e-08	1.64426e-90	UFM1	-0.1363	--	14.4	1.168	1	0.2799	0.000607933	-0.00931835	0.543066	0.204064
cg00186529	331	chr6	170452864	3.32177e-08	1.18543e-08	0.00507611		0.1179	+-	0	0.571	1	0.4498	0.0305638	-0.0112263	0.774334	0.142333
cg00187437	2972	chr6	31089157	-2.50283e-07	4.41889e-08	1.47941e-08	CDSN;PSORS1C1	-0.1216	-+	0	0.778	1	0.3776	-0.03867	-0.0106265	0.190084	0.628089
cg00187503	1587	chr18	74729519	6.89106e-08	3.23396e-08	0.033102	MBP;MBP;MBP;MBP;MBP;MBP	0.1163	+-	53.1	2.133	1	0.1441	0.00521861	-0.0725372	0.68613	0.986777
cg00187889	6957	chr6	159463103	1.46304e-08	1.02945e-08	0.155263	TAGAP;TAGAP;TAGAP	0.1031	++	0	0.002	1	0.965	-0.0308569	-0.0741408	0.960184	0.520115
cg00188704	34	chr7	27140797	-4.01116e-07	4.81164e-08	7.66187e-17	HOXA2	-0.2333	--	0	0.184	1	0.6678	-0.0733143	-0.0448135	0.640093	0.839682
cg00189276	4486	chr6	1410267	-3.14777e-06	2.10068e-06	0.134015		0.0785	-+	84	6.237	1	0.01251	-0.148197	0.199707	0.906269	0.435416
cg00190321	9769	chr15	52121780	-6.86014e-08	7.19737e-09	1.55088e-21	TMOD3	-0.0051	-+	19.4	1.241	1	0.2652	-0.0060389	0.00298741	0.667768	0.703894
cg00190596	6366	chr16	46722642	-1.13882e-07	8.68454e-09	2.76721e-39	ORC6L;VPS35	-0.0214	-+	21.7	1.277	1	0.2584	-0.00609761	0.000416379	0.875537	0.991056
cg00190674	8560	chr3	133969921	9.47598e-09	5.24132e-09	0.070616	RYK;RYK	-0.0055	+-	0	0.211	1	0.6457	-0.00437789	-0.000929745	0.952347	0.88039
cg00191178	5522	chr3	74663024	1.49029e-07	4.18359e-08	0.00036773		-0.3459	+-	93.8	16.19	1	5.73e-05	-0.0532959	-0.136095	0.974334	0.887829
cg00191458	3696	chr5	169757859	6.19201e-08	1.36171e-08	5.4352e-06	LOC257358	0.4717	++	24.1	1.317	1	0.2512	0.071977	-0.0467602	0.554259	0.831799
cg00192136	9466	chr11	20178496	-2.80548e-07	1.2312e-07	0.0226873	DBX1	-0.2838	--	0	0.046	1	0.8309	-0.171755	-0.0619349	0.0382262	0.440515
cg00192882	9934	chr17	19291120	-8.71572e-07	5.10775e-08	2.76439e-65	MFAP4	-0.0645	-+	86.5	7.411	1	0.006482	-0.110119	-0.0108012	0.891976	0.806693
cg00193963	10814	chr7	29923832	-3.49222e-07	5.1349e-08	1.03931e-11	WIPF3	-0.125	--	0	0.038	1	0.8457	-0.062837	-0.106183	0.178449	0.843441
cg00195561	4869	chr11	46408584	2.62729e-07	1.64745e-08	2.96134e-57	CHRM4	0.217	++	0	0.317	1	0.5735	-0.00890454	-0.0361051	0.326311	0.992947
cg00195749	1579	chr17	77764418	1.9232e-07	1.61803e-08	1.39935e-32		0.2449	+-	48	1.922	1	0.1656	0.00631464	-0.0636712	0.587808	0.467526
cg00196671	6494	chr18	28682229	4.51221e-08	6.74034e-08	0.503219	DSC2;DSC2;DSC2;DSC2	-0.0863	--	0	0.035	1	0.851	-0.0425683	-0.0170738	0.91002	0.761365
cg00196715	1772	chr10	7212815	-2.36239e-07	2.12603e-07	0.266495	SFMBT2	0.1348	-+	85.4	6.864	1	0.008794	-0.0630139	0.0752721	0.84204	0.943681
cg00197173	10702	chr6	44125647	-1.54282e-07	3.06776e-08	4.92701e-07	CAPN11	-0.1085	--	0	0.003	1	0.9594	-0.0147437	-0.0288665	0.787586	0.973634
cg00197495	1779	chr10	93392836	-6.99994e-08	5.51441e-08	0.204301	PPP1R3C;PPP1R3C	-0.4561	--	0	0.227	1	0.6341	-0.273996	0.0121642	0.0397112	0
cg00198141	1162	chr6	168449330	5.47181e-09	1.26661e-08	0.665737		0.2145	-+	53	2.127	1	0.1447	0.0386916	0.100031	0.934204	0.93329
cg00198603	3162	chr10	15761192	1.47726e-07	1.60026e-07	0.355936	ITGA8	0.1517	++	0	0.363	1	0.5471	-0.0068012	0.0575932	0.991853	0.800655
cg00198729	9963	chr17	42020748	-1.91207e-07	2.71125e-08	1.75938e-12	PPY	-0.166	--	0	0.261	1	0.6093	0.00396368	-0.0537844	0.83804	0.990643
cg00201414	11163	chr13	52769768	9.25062e-08	4.52882e-08	0.0410909	THSD1P	0.1084	+-	0	0.442	1	0.5064	-0.117372	0.0078502	0.559147	0.0759486
cg00201670	3579	chr21	46221900	2.54696e-07	1.11747e-08	5.47336e-115	UBE2G2;UBE2G2	0.1263	++	0	0.095	1	0.7577	-0.000325995	0.00926235	0.822176	0.654847
cg00201870	8930	chr7	53103789	8.57052e-08	1.64375e-08	1.84823e-07	POM121L12	0.0829	++	0	0.434	1	0.5101	0.0408119	0.0701954	0.992412	0.74983
cg00202702	867	chr11	101918157	-7.9349e-08	2.64727e-08	0.00272302	C11orf70	-0.323	--	0	0.148	1	0.7008	-0.25413	-0.0179364	0.729238	0.989728
cg00203035	7889	chr16	4674659	2.37426e-06	1.18709e-07	5.43262e-89	MGRN1;MGRN1;MGRN1;MGRN1	0.1121	++	0	0.044	1	0.8346	-0.00101139	0.00499439	0.986345	0.866539
cg00203284	9217	chr1	47910914	-5.47647e-08	2.239e-08	0.0144474		-0.0125	-+	25.5	1.342	1	0.2466	-0.0974242	0.0546515	0.690239	0.856218
cg00204748	11134	chr12	29376779	6.81834e-08	4.09911e-08	0.0962384	FAR2;FAR2	0.1067	++	0	0.002	1	0.9664	0.015175	-0.0323786	0.86792	0.369232
cg00206063	11711	chr10	3805252	-4.09859e-06	2.73326e-07	7.88534e-51		-0.2389	--	59	2.44	1	0.1182	-0.0526978	-0.0448901	0.991052	0.756025
cg00207279	10761	chr7	778962	-1.06166e-05	1.4094e-06	4.97002e-14	HEATR2	-0.2149	--	0	0.297	1	0.586	-0.0120257	-0.0357823	0.991459	0.990415
cg00207833	9754	chr15	23085646	-3.8914e-07	8.82695e-08	1.04067e-05	NIPA1;NIPA1	-0.052	-+	45.5	1.836	1	0.1755	-0.159282	-0.0638793	0.294109	0.907346
cg00207855	574	chr2	133009869	3.8594e-08	1.5049e-08	0.0103307	NCRNA00164	0.1441	+-	0	0.47	1	0.493	0.0771021	-0.0655181	0.251934	0.367088
cg00207865	1467	chr1	111149644	5.67465e-08	4.69305e-09	1.16973e-33	KCNA2	-0.0202	+-	41.4	1.705	1	0.1916	-0.00537221	0.0338094	0.954797	0.990715
cg00207873	11249	chr16	84492862	4.84114e-08	1.34524e-08	0.000319793	ATP2C2	0.1182	++	0	0.921	1	0.3372	0.0220531	0.0823419	0.284692	0.780216
cg00209398	6988	chr7	4347881	-2.56905e-06	4.73788e-07	5.88188e-08		-0.269	-+	0	0.626	1	0.4288	-0.107888	-0.0910389	0.0389169	0.0237629
cg00210189	3012	chr6	158936143	-1.89673e-08	2.17871e-09	3.15433e-18		-0.029	--	0	0.07	1	0.7918	0.00265224	-0.00277535	0.772227	0.795202
cg00210473	12144	chr6	41341942	-2.39825e-07	3.0375e-08	2.89227e-15		-0.3168	--	0	0.46	1	0.4978	-0.0497723	-0.0674365	0.993447	0.308135
cg00210994	2886	chr3	99594893	-7.71543e-08	1.38817e-08	2.72922e-08	C3orf26;FILIP1L;MIR548G;FILIP1L;FILIP1L	-0.1904	--	0	0.067	1	0.7952	-0.131974	-0.104166	0.20733	0.581689
cg00211403	6227	chr12	108525241	-6.85106e-08	1.85942e-08	0.000229144	WSCD2	-0.277	--	0	0.555	1	0.4564	-0.0541494	0.0314758	0.941411	0.992895
cg00211661	6157	chr11	72433619	-6.85238e-08	2.266e-08	0.0024946	ARAP1;ARAP1;ARAP1	-0.0466	-+	0	0.415	1	0.5197	-0.0284632	-0.0355287	0.992881	0.743392
cg00213301	5066	chr15	37170017	-2.08805e-08	5.26087e-08	0.69144	LOC145845	0.1842	++	0	0.701	1	0.4024	-0.169931	-0.0177775	0.246611	0.98752
cg00213729	10713	chr6	71668029	-1.13618e-07	2.86405e-08	7.27762e-05	B3GAT2	-0.1885	-+	1.2	1.012	1	0.3143	-0.0901934	0.0556262	0.174437	0.524902
cg00214668	6767	chr4	81256795	-5.6769e-08	9.51339e-09	2.41251e-09	C4orf22	-0.0727	-+	29.7	1.423	1	0.2329	-0.0267428	0.018918	0.993757	0.961911
cg00214791	2385	chr3	24871948	9.22361e-07	6.82862e-08	1.41669e-41		0.5631	++	0	0.71	1	0.3993	0.0225644	0.186665	0.95824	0.820509
cg00214856	6108	chr11	2242500	-2.26439e-06	8.53461e-07	0.00797365		-0.1511	--	0	0.061	1	0.8056	0.0527106	-0.0120677	0.504027	0.993694
cg00215017	7438	chr10	134818683	6.3085e-08	2.70332e-08	0.019616		0.2387	+-	60	2.502	1	0.1137	0.0393402	-0.0961867	0.899225	0.733106
cg00215432	1324	chr2	219866437	-3.91788e-08	5.02694e-09	6.5037e-15	MIR375	-0.0736	-+	0	0.523	1	0.4698	-0.0732831	-0.0366363	0.896888	0.745103
cg00215587	645	chr15	23810843	-3.76316e-07	1.72786e-07	0.0294113	MKRN3;MKRN3	-0.2469	-+	83.9	6.217	1	0.01265	-0.0925445	0.125793	0.835852	0.172999
cg00216901	4329	chr20	36156919	-4.41611e-07	3.14659e-08	9.57629e-45	BLCAP;BLCAP;BLCAP;BLCAP	-0.1135	-+	91.3	11.434	1	0.0007212	-0.134549	-0.00415024	0.820091	0.843444
cg00217444	6761	chr4	41937297	-7.00849e-08	1.31001e-08	8.79788e-08	TMEM33;TMEM33	-0.0385	--	0	0.092	1	0.7619	-0.00257827	0.000833871	0.883302	0.426195
cg00217795	2214	chr14	80677688	1.65005e-07	2.6393e-08	4.05596e-10	DIO2;DIO2;DIO2	0.3824	++	7.1	1.076	1	0.2996	-0.12338	0.0693288	0.691179	0.594433
cg00218103	11423	chr22	46465977	1.43072e-07	2.76148e-08	2.20724e-07		0.2113	++	0	0.007	1	0.9355	-0.0736071	-0.0334802	0.934309	0.68937
cg00218146	9758	chr15	31619396	-1.39589e-07	9.88694e-09	2.92018e-45	KLF13;KLF13	-0.0351	-+	25.9	1.35	1	0.2454	-0.00120519	0.00090166	0.778689	0.99209
cg00218415	10282	chr20	60586720	-3.75505e-08	1.08523e-08	0.000539881	TAF4	-0.0288	--	0	0.016	1	0.8979	-0.0169297	-0.0126058	0.634301	0.706
cg00218620	1324	chr2	219866460	-1.83597e-08	3.69201e-09	6.5987e-07	MIR375	-0.0181	-+	0	0.26	1	0.6104	-0.0639079	-0.0351001	0.895572	0.84883
cg00219282	6958	chr6	159654898	-3.22382e-08	7.97954e-09	5.34261e-05	FNDC1	0.0317	-+	56.8	2.313	1	0.1283	-0.10914	-0.0229525	0.883899	0.466841
cg00219626	3709	chr6	28983835	2.41802e-07	9.39775e-08	0.0100828		-0.2355	+-	89.8	9.835	1	0.001712	0.0043439	-0.131389	0.386984	0.423846
cg00219774	10524	chr5	15927655	-7.48515e-07	6.84914e-08	8.41415e-28	FBXL7	-0.1844	-+	79.7	4.931	1	0.02638	-0.0731161	0.0859006	0.650902	0.654723
cg00220294	6368	chr16	54322494	-9.45297e-08	1.7168e-08	3.66787e-08		-0.0937	--	0	0.068	1	0.795	-0.0765077	-0.0612428	0.467373	0.683413
cg00220429	6243	chr12	133163425	-3.33043e-08	8.27712e-09	5.7301e-05		-0.1142	--	0	0.374	1	0.5406	-0.0118272	-0.0621627	0.953238	0.477142
cg00221382	6368	chr16	54322308	-9.75753e-08	2.05419e-08	2.03362e-06		-0.1014	--	0	0.033	1	0.8562	-0.059887	-0.0567219	0.823808	0.530181
cg00221525	11852	chr16	31085579	-2.83018e-08	2.13446e-08	0.184858	ZNF668;ZNF646	0.0348	-+	65.3	2.881	1	0.08966	-0.00355816	0.0352498	0.987797	0.960175
cg00221747	6106	chr11	2152428	5.30521e-07	1.96813e-06	0.787502	INS-IGF2;IGF2;IGF2;IGF2	-0.0793	+-	0	0.059	1	0.8081	-0.0664168	0.0542766	0.07318	0.113759
cg00222341	7843	chr15	83951913	2.69242e-08	2.4476e-08	0.271321	BNC1	-0.2165	+-	64.7	2.835	1	0.09225	-0.0998095	-0.0329999	0.0908898	0.56535
cg00222684	4375	chr3	36902435	-2.6268e-07	5.48262e-08	1.65832e-06	TRANK1	-0.2602	--	0	0.569	1	0.4507	-0.00189401	-0.041534	0.978693	0.321416
cg00224807	11383	chr2	238065650	1.35494e-08	6.41268e-09	0.0346086		0.0113	-+	0	0.463	1	0.4962	0.0304026	0.0365432	0.983956	0.992953
cg00224911	1952	chr4	74486142	-2.73997e-07	2.38416e-08	1.44084e-30	RASSF6;RASSF6	-0.4163	-+	77	4.341	1	0.0372	-0.242521	-0.0236701	0.990208	0.199865
cg00225157	6912	chr6	33173038	-9.3355e-08	3.61513e-08	0.00981329	HSD17B8	0.0087	-+	0	0.571	1	0.4498	-0.0628753	0.00657984	0.76933	0.543156
cg00225196	10922	chr8	37556863	-1.69694e-07	5.45201e-08	0.00185505		-0.1672	-+	0	0.622	1	0.4304	-0.101246	0.0289465	0.0391951	0.641189
cg00226143	10357	chr3	15643039	-1.98659e-07	2.57066e-08	1.09287e-14	HACL1;BTD;HACL1	0.0041	-+	0	0.592	1	0.4417	-0.000463246	-0.00414851	0.81982	0.411015
cg00226545	9858	chr16	54320225	-3.83084e-08	1.64179e-08	0.0196312	IRX3;IRX3	-0.1359	--	44.1	1.789	1	0.1811	-0.015678	-0.00172317	0.733184	0.900755
cg00226849	1302	chr18	72201785	-2.35923e-07	2.27937e-08	4.16824e-25	CNDP1;CNDP1	-0.3771	-+	50.1	2.005	1	0.1567	-0.0734326	0.06636	0.277499	0.0931242
cg00228017	4241	chr18	53447841	-7.95302e-08	5.52088e-08	0.149716		-0.2963	--	0	0.847	1	0.3573	-0.251142	-0.226312	0.701111	0.731269
cg00228281	5794	chr7	50800963	1.00913e-07	1.21333e-08	9.02097e-17	GRB10;GRB10;GRB10	0.0374	+-	79.4	4.848	1	0.02767	0.0441984	-0.00365086	0.868868	0.951409
cg00228984	11396	chr20	1471884	4.19136e-06	1.01679e-06	3.75323e-05	SIRPB2;SIRPB2	0.1124	+-	0	0.698	1	0.4035	-0.0209595	0.00334014	0.437669	0.929138
cg00229245	8657	chr4	150999547	1.83659e-08	3.69429e-09	6.6466e-07	DCLK2;DCLK2	0.0007	-+	35.5	1.549	1	0.2133	-0.0553384	0.00103135	0.989672	0.989539
cg00230074	5209	chr17	72358042	8.98486e-08	1.35282e-08	3.10344e-11	BTBD17	0.0495	+-	0	0.989	1	0.32	-0.00860113	0.0317957	0.639176	0.994406
cg00230502	11148	chr12	119772381	5.28092e-09	2.20198e-08	0.810465	CCDC60	-0.0208	--	0	0	1	0.995	-0.0694363	0.0235482	0.772224	0.798331
cg00231239	4965	chr12	113534615	9.78613e-08	1.29709e-08	4.53389e-14	DTX1	0.2569	++	0	0.92	1	0.3374	0.00211199	0.00649281	0.990404	0.98603
cg00231483	11301	chr18	70211959	5.15373e-08	1.95967e-08	0.00854116	CBLN2	-0.0005	+-	0	0.698	1	0.4034	-0.128949	0.00382127	0.43515	0.935983
cg00231810	12193	chr7	155353618	-1.07782e-08	1.65586e-08	0.515104		0.0392	++	0	0.009	1	0.9237	-0.00751946	-0.0966431	0.805187	0.704494
cg00231966	6481	chr17	80377299	-1.23331e-07	1.54413e-08	1.38147e-15	C17orf101;C17orf101;HEXDC	-0.1405	-+	34.1	1.518	1	0.2179	-0.0982628	-0.00601288	0.991209	0.905799
cg00232092	6991	chr7	5518887	-8.67594e-07	1.58505e-07	4.40948e-08	FBXL18	-0.1229	--	0	0.108	1	0.7426	-0.0194892	-0.0226238	0.544709	0.99043
cg00232160	9125	chr9	129468157	2.70485e-08	1.00297e-08	0.0069999		0.0369	++	0	0.003	1	0.9576	0.00170361	0.0643743	0.348805	0.259958
cg00234446	5242	chr18	74208345	8.52445e-08	4.24848e-08	0.044806		-0.0613	+-	76.2	4.194	1	0.04057	-0.025427	-0.121184	0.922514	0.599278
cg00234616	1319	chr2	74740572	-7.84317e-08	1.41202e-08	2.78291e-08	TLX2	-0.1385	--	0	0.29	1	0.5901	-0.15288	0.0208547	0.975953	0.470032
cg00235657	8070	chr17	76567556	1.06545e-07	2.54355e-08	2.80372e-05	DNAH17	0.258	++	0	0.045	1	0.8313	0.0232477	0.0646661	0.901519	0.950398
cg00237010	7577	chr12	772861	-1.49829e-06	3.11167e-06	0.630156	NINJ2	0.2233	-+	73.4	3.753	1	0.05272	-0.0969551	0.110258	0.363788	0.747913
cg00237391	2019	chr6	35265643	-4.93577e-08	6.23346e-08	0.428466	DEF6	-0.1942	--	0	0.013	1	0.9086	-0.107977	0.122695	0.969728	0.136239
cg00237475	3331	chr15	68118521	3.92828e-08	3.0962e-08	0.204532	LBXCOR1	-0.0475	+-	38.7	1.632	1	0.2015	-0.0524536	-0.0657796	0.366808	0.562111
cg00237752	8675	chr4	187851333	5.47774e-08	5.57738e-09	9.11165e-23		0.3121	++	0	0.031	1	0.8594	0.113957	0.0550341	0.497639	0.993174
cg00237904	53	chr11	2020314	3.02051e-06	9.61121e-07	0.00167399	H19	0.1304	++	0	0.161	1	0.6881	0.0462033	0.0575245	0.972748	0.0431031
cg00238570	1320	chr2	110871644	-4.77108e-08	1.4523e-08	0.00101913	MALL	-0.0551	-+	0	0.888	1	0.346	-0.0346664	-0.0055192	0.98191	0.954431
cg00238897	2324	chr2	10444450	1.01044e-06	2.93271e-07	0.000570183	HPCAL1;HPCAL1	0.4323	++	0	0.771	1	0.3799	0.047784	0.0288511	0.94958	0.994654
cg00239272	11817	chr13	114762045	2.15085e-09	4.03655e-09	0.594141	RASA3	-0.0367	--	0	0	1	0.9852	0.000923883	-0.000813765	0.988159	0.993625
cg00239353	2754	chr16	3115133	-4.48468e-06	4.2465e-07	4.52365e-26	IL32;IL32;IL32;IL32;IL32;IL32;IL32;IL32	-0.3054	--	0	0	1	0.9918	-0.112671	-0.104328	0.256145	0.902625
cg00239529	8794	chr6	31473513	1.03489e-07	4.17867e-08	0.0132637	MICB	-0.0205	+-	3.6	1.037	1	0.3085	0.0105202	-0.00905206	0.876193	0.864551
cg00239563	10490	chr4	81128029	-8.57886e-08	1.91138e-08	7.17942e-06		-0.1554	--	0	0.144	1	0.7045	-0.0656351	-0.017335	0.928044	0.201829
cg00239657	4439	chr5	2703942	-2.47084e-06	4.88582e-07	4.25511e-07		-0.2026	--	0	0	1	0.9949	0.0224681	0.0300134	0.317905	0.690555
cg00239660	11554	chr6	130182620	3.19832e-08	1.77994e-08	0.0723556	C6orf191	0.1507	++	0	0.342	1	0.5585	0.00150217	-0.041696	0.991225	0.747294
cg00239742	2534	chr8	1339852	9.86728e-06	1.42126e-06	3.84836e-12		0.4084	++	0	0.146	1	0.7028	0.0826564	0.0644206	0.145434	0.525158
cg00239899	37	chr10	131566729	8.2779e-08	1.08144e-08	1.94038e-14		0.4215	++	0	0.062	1	0.8026	0.127166	-0.00593626	0.968395	0.890302
cg00240195	358	chr2	157184880	-1.99181e-08	1.1182e-08	0.0748699	NR4A2	0.0621	++	0	0.006	1	0.9375	-0.0324578	-0.0153987	0.465312	0.420615
cg00240767	9848	chr16	28564522	-2.09185e-08	4.04057e-08	0.604659	CCDC101	-0.1797	--	0	0.641	1	0.4233	-0.0281219	-0.0090577	0.94989	0.729858
cg00241218	1395	chr6	31325000	-1.4314e-07	3.39586e-08	2.49648e-05	HLA-B	-0.127	--	0	0.221	1	0.6385	-0.0112987	0.0122834	0.735032	0.588549
cg00241663	163	chr3	128209772	3.50246e-08	1.18172e-08	0.00303793	GATA2	0.1292	++	0	0.009	1	0.9259	-0.129477	-0.127941	0.395582	0.0276007
cg00241712	5476	chr22	43116077	2.19897e-07	5.05966e-08	1.38591e-05	A4GALT	0.1082	+-	81.7	5.474	1	0.0193	-0.0414013	-0.106789	0.611997	0.850414
cg00242098	1216	chr1	152730718	-7.44586e-08	1.27202e-08	4.81084e-09	KPRP	-0.428	--	0	0.255	1	0.6133	-0.10397	-0.0204871	0.768054	0.877819
cg00242299	7083	chr8	95565392	-3.05738e-08	7.39374e-09	3.54811e-05	KIAA1429;KIAA1429	-0.0563	--	0	0.64	1	0.4237	0.00225963	-0.00736583	0.98871	0.934618
cg00243281	7467	chr11	2597838	1.15634e-06	6.53863e-07	0.0769806	KCNQ1;KCNQ1	0.0216	+-	0	0.742	1	0.389	0.00279819	-0.0533684	0.762479	0.0445705
cg00243897	9643	chr12	122326549	-6.36195e-08	8.67491e-09	2.23832e-13	PSMD9	-0.2297	--	0	0.932	1	0.3343	-0.0163967	-0.00339673	0.553814	0.980816
cg00244040	5035	chr14	61788914	2.07937e-07	3.46605e-08	1.98206e-09	PRKCH	0.2032	+-	69.6	3.287	1	0.06984	-0.0394087	-0.0684167	0.987736	0.991995
cg00244517	1667	chr4	57371467	2.20779e-07	2.69245e-08	2.40487e-16	ARL9;ARL9	0.2909	++	0	0.203	1	0.6524	0.0727013	0.106354	0.71742	0.69302
cg00244642	10752	chr6	164093014	-3.00083e-08	1.1921e-08	0.0118275		-0.1125	--	0	0.041	1	0.8388	-0.0203137	-0.0649095	0.991925	0.86687
cg00244882	3158	chr10	7708290	1.10188e-06	2.17099e-07	3.86522e-07	ITIH5;ITIH5	0.1794	+-	69	3.221	1	0.07269	-0.00652033	-0.0716538	0.723875	0.686709
cg00245538	466	chr13	61989770	-1.4363e-07	5.38166e-08	0.00761062	PCDH20	-0.5102	--	0	0.018	1	0.8919	-0.214409	-0.0634639	0.929867	0.854453
cg00245854	5648	chr5	150138895	1.84183e-08	7.42521e-09	0.0131195	DCTN4;DCTN4;DCTN4	0.0729	++	0	0.126	1	0.7229	0.0246479	0.0602899	0.558622	0.984261
cg00246041	3968	chr10	12085127	-7.92347e-07	4.26457e-08	4.68618e-77	UPF2;UPF2	-0.0855	--	0	0.27	1	0.603	-0.00757414	-0.00105568	0.91037	0.965213
cg00246386	5422	chr20	2674548	-1.93888e-06	1.13415e-06	0.0873506	EBF4	-0.4977	--	13.1	1.15	1	0.2835	-0.0564626	-0.077325	0.000841542	0.991425
cg00247557	3428	chr18	5197071	9.93221e-07	1.98598e-07	5.69883e-07	LOC642597;LOC642597	-0.0507	+-	54.3	2.186	1	0.1392	0.00974866	0.0272408	0.799172	0.896158
cg00247599	1989	chr6	27777649	-3.12048e-07	4.12839e-08	4.07501e-14	HIST1H3H	-0.2048	--	0	0.003	1	0.96	-0.113609	-0.0544038	0.659262	0.99098
cg00248174	1488	chr10	43600239	8.77787e-08	4.42356e-08	0.0472172	RET;RET	0.1009	++	0	0.08	1	0.7772	-0.0329933	0.0174108	0.852399	0.955586
cg00248713	4339	chr20	61980283	-1.24888e-07	1.23519e-08	4.95003e-24	CHRNA4	-0.0524	-+	40.1	1.671	1	0.1962	-0.00510237	0.0590793	0.273638	0.315021
cg00249264	1049	chr16	55542747	5.06857e-08	1.53446e-08	0.000956003	LPCAT2	0.017	+-	0	0.682	1	0.4088	0.0152703	-0.0221427	0.682467	0.964176
cg00249576	8773	chr6	28412636	6.99728e-07	5.16492e-08	8.17657e-42	ZSCAN23	0.4248	+-	10.2	1.114	1	0.2912	0.102256	0.0149602	0.272596	0.036174
cg00249584	6121	chr11	8833047	1.77359e-08	1.69238e-07	0.916535	ST5;ST5;ST5	-0.0038	-+	0	0.028	1	0.8665	-0.0987207	0.0586884	0.951408	0.92606
cg00250123	4419	chr4	69048335	-3.07565e-07	2.05125e-08	8.03144e-51	LOC100130017	-0.3939	--	66	2.939	1	0.08646	-0.160205	-0.0746161	0.778898	0.758047
cg00250409	2244	chr16	73206310	1.58337e-07	2.67399e-08	3.19264e-09		0.3734	++	0	0.013	1	0.9086	0.0445187	0.139745	0.930209	0.0966759
cg00251622	11460	chr4	8412795	8.47736e-07	1.90821e-07	8.88936e-06	ACOX3;ACOX3	0.0699	-+	0	0.211	1	0.6463	0.0330242	0.11236	0.617071	0.830496
cg00252282	4064	chr12	5542736	-2.2957e-06	4.51191e-07	3.61714e-07	NTF3	-0.2609	-+	75.9	4.148	1	0.04168	-0.147218	0.0294939	0.850068	0.342565
cg00252813	4928	chr12	6642229	3.50711e-07	1.90141e-07	0.0651141	GAPDH	-0.017	+-	73.3	3.741	1	0.05309	0.0262496	-0.0256728	0.939788	0.800423
cg00252814	3796	chr7	150647757	5.41406e-08	1.32133e-08	4.17738e-05	KCNH2;KCNH2;KCNH2	0.4446	++	0	0.105	1	0.7455	0.0197904	-0.0267528	0.795048	0.843082
cg00252934	10361	chr3	36782736	-1.9163e-07	4.78276e-08	6.15792e-05	DCLK3	-0.202	--	0	0.048	1	0.8261	0.000231273	-0.0455681	0.71328	0.994043
cg00253228	5896	chr8	145025610	4.68796e-08	9.75375e-09	1.53734e-06	PLEC1;PLEC1;PLEC1;PLEC1	0.1294	+-	0	0.433	1	0.5103	-0.023773	0.00840997	0.707172	0.977241
cg00253681	7594	chr12	14996583	1.33094e-07	4.66386e-08	0.00432105	ART4	0.049	++	0	0.304	1	0.5815	-0.0034789	0.0371239	0.866165	0.804877
cg00254079	1431	chr7	115850376	-2.6284e-08	1.79983e-08	0.144191	TES	-0.2025	--	0	0.08	1	0.7771	-0.0427616	-0.0394238	0.996747	0.990419
cg00254095	3438	chr18	47016218	3.21962e-09	5.57712e-08	0.953964	RPL17;SNORD58C;U58;RPL17	0.0312	++	0	0.001	1	0.9736	0.0296769	-0.0497647	0.686229	0.0596638
cg00254886	8720	chr5	134824841	1.09221e-07	8.6906e-09	3.17978e-36		0.2262	++	0	0.756	1	0.3845	0.0358114	0.0208973	0.993601	0.956637
cg00255882	8335	chr2	128569347	5.71917e-08	2.52867e-08	0.0237139	WDR33;WDR33;WDR33	0.2374	+-	0	0.716	1	0.3975	-0.0197654	0.0460445	0.286044	0.838747
cg00256155	9218	chr1	47915647	7.0427e-08	5.27779e-08	0.182072		0.141	+-	0	0.262	1	0.6085	-0.0182821	-0.116503	0.868692	0.249061
cg00256785	1820	chr12	133464357	-9.26563e-08	3.61563e-09	7.70293e-145	CHFR;CHFR;CHFR;CHFR;CHFR	-0.0586	--	0	0.013	1	0.9078	0.00190239	-0.00262217	0.992904	0.674195
cg00257271	2929	chr5	43040885	-1.84821e-07	2.36852e-08	6.03526e-15	C5orf39;LOC153684	-0.1497	--	0	0.041	1	0.8397	-0.0565016	0.0151423	0.795019	0.846866
cg00258809	12038	chr3	72704324	-6.45232e-08	2.59562e-08	0.0129244		0.1608	-+	79.4	4.86	1	0.02748	-0.167938	0.0449737	0.929059	0.759958
cg00259046	1798	chr11	50257771	-2.24345e-07	2.11214e-08	2.36253e-26	LOC441601	-0.1812	--	0	0.135	1	0.7129	-0.0734014	-0.0406438	0.855207	0.527101
cg00259472	8737	chr5	159625590	3.48307e-08	6.12295e-09	1.28119e-08	FABP6;FABP6	0.0083	+-	0	0.273	1	0.6016	0.0295483	0.00352514	0.546803	0.809366
cg00259882	9522	chr11	70049130	-1.78656e-07	8.84567e-09	1.03968e-90	FADD	-0.1351	--	0	0.436	1	0.5092	-0.019422	0.000719765	0.956906	0.692819
cg00260012	8289	chr2	31031702	4.19243e-07	4.25171e-08	6.17031e-23	CAPN13	0.2153	++	0	0.909	1	0.3405	0.0829605	0.00783099	0.873172	0.975305
cg00260235	1515	chr11	69931262	5.80286e-09	1.90643e-08	0.760836	ANO1;ANO1	0.0783	+-	0	0.239	1	0.6248	0.0460104	-0.0160459	0.98313	0.992515
cg00260914	6475	chr17	79875458	-6.23005e-08	8.47879e-09	2.01486e-13	SIRT7	-0.0279	-+	0	0.588	1	0.443	-0.0104647	-0.00106538	0.69344	0.927308
cg00261162	990	chr1	28907478	1.8965e-07	2.38669e-08	1.92434e-15	SNORA16A;SNHG12;SNORA44;SNORA61	0.1345	++	0	0.767	1	0.3812	0.00424402	0.00452041	0.991187	0.99001
cg00261553	5894	chr8	144816217	6.10208e-08	4.05215e-09	3.01891e-51	FAM83H	0.0049	+-	0	0.011	1	0.9173	-0.0110727	0.0138749	0.943031	0.984211
cg00261569	10406	chr3	119216728	1.16147e-08	1.77672e-08	0.513293	C3orf1	-0.1075	--	0	0.192	1	0.6614	0.01951	0.00701716	0.625348	0.835473
cg00265634	5893	chr8	144798319	5.45955e-08	5.47427e-09	1.99889e-23	MAPK15	-0.0216	+-	0	0.166	1	0.6833	-0.00152395	-0.000123358	0.86169	0.973908
cg00266286	2928	chr5	32713723	-4.31687e-07	6.12338e-08	1.79151e-12	NPR3	-0.2992	-+	16.3	1.195	1	0.2744	-0.178465	-0.178974	0.986569	0.991063
cg00266983	1704	chr7	1277521	3.9714e-06	1.60148e-06	0.0131443		0.2239	++	0	0.045	1	0.8317	-0.0696827	-0.0412201	0.992122	0.187112
cg00267596	2786	chr17	46724138	-1.77728e-07	7.06795e-08	0.0119182		-0.1716	-+	63.5	2.743	1	0.09768	-0.181863	0.022641	0.908262	0.679607
cg00269606	4631	chr8	67090928	-1.71702e-07	3.11058e-08	3.39141e-08	CRH	-0.449	--	0	0.624	1	0.4296	-0.00059687	0.0368685	0.792118	0.2608
cg00269800	2939	chr5	140563151	-7.84857e-09	1.9298e-08	0.684226	PCDHB16	-0.1229	+-	0	0.49	1	0.484	-0.0567797	-0.132786	0.83382	0.847671
cg00270093	5319	chr19	50027944	2.5604e-07	2.67635e-08	1.10313e-21	FCGRT;FCGRT	0.2568	++	28.3	1.395	1	0.2376	0.10594	0.0340192	0.913318	0.775883
cg00270311	7906	chr16	30366760	1.4594e-07	2.28429e-08	1.67105e-10	CD2BP2;CD2BP2	0.0544	++	0	0.097	1	0.756	-0.00811951	-0.00100326	0.991221	0.686085
cg00270497	597	chr6	84562908	4.05352e-08	1.28648e-08	0.00162796	RIPPLY2	0.0103	+-	3.5	1.037	1	0.3086	-0.0346058	0.0446003	0.994837	0.780007
cg00274587	60	chr6	33280900	-5.69092e-07	5.19833e-08	6.82364e-28	TAPBP;TAPBP;TAPBP	-0.5112	--	0	0.127	1	0.7214	-0.184402	-0.108737	0.946189	0.996241
cg00274909	11128	chr11	131799642	6.3766e-08	1.15952e-08	3.81252e-08	NTM;NTM;NTM;NTM	0.2606	++	0	0.002	1	0.9673	0.0834182	0.0564143	0.973107	0.779422
cg00275479	10566	chr5	134882430	-9.10768e-08	1.04935e-08	3.97972e-18		-0.1562	-+	68.1	3.139	1	0.07644	0.0342835	-0.00636351	0.873568	0.927769
cg00276799	9540	chr11	107463054	-5.91543e-08	1.99433e-08	0.00301582	LOC643923;ELMOD1;ELMOD1	-0.2492	--	0	0	1	0.9855	-0.212813	-0.0391042	0.765496	0.991779
cg00277048	3514	chr2	25472875	1.57552e-07	1.64741e-08	1.13706e-21	DNMT3A;DNMT3A;DNMT3A	0.0261	++	0	0.01	1	0.9214	-0.00389521	-0.00487093	0.991203	0.468789
cg00277246	12024	chr22	36682870	-1.50989e-07	3.08433e-08	9.81174e-07	MYH9	-0.1176	--	0	0	1	0.9873	-0.061016	-0.0268046	0.96888	0.741641
cg00277591	11881	chr17	4079652	-2.32379e-06	5.92878e-07	8.8727e-05	ANKFY1	0.0001	-+	77.2	4.377	1	0.03642	-0.231858	-0.000921828	0.547276	0.965963
cg00277685	2250	chr16	88362075	2.98119e-08	1.91608e-08	0.119736		0.1238	++	0	0.015	1	0.9027	0.0154282	0.00950189	0.966695	0.927388
cg00277753	7442	chr10	134918927	3.42365e-08	1.20292e-08	0.00442567	GPR123	-0.0365	+-	68.4	3.165	1	0.07523	0.0771251	-0.0579607	0.935126	0.830025
cg00277804	10039	chr18	77549539	-5.64335e-08	2.22284e-08	0.0111235		-0.2433	--	13.1	1.151	1	0.2834	-0.0898445	-0.0418061	0.99081	0.958415
cg00277898	3723	chr6	31745181	6.4252e-08	2.23819e-08	0.00409544	C6orf27	-0.0097	+-	9	1.098	1	0.2946	0.00302613	0.0111115	0.554293	0.99193
cg00278329	7909	chr16	31440531	1.06158e-07	3.23747e-08	0.00104166	COX6A2	0.072	++	0	0.002	1	0.9667	0.0356678	0.00440933	0.416812	0.992375
cg00279406	11702	chr1	226924739	7.68907e-09	8.92277e-09	0.388833	ITPKB	0.0125	+-	0	0.471	1	0.4925	-0.033448	-0.101603	0.799337	0.991788
cg00280220	11901	chr17	61926910	-8.60464e-08	3.17218e-08	0.00667718		-0.3106	--	0	0.884	1	0.3472	-0.0717685	-0.0771132	0.72692	0.341429
cg00280812	11137	chr12	52585844	9.95465e-09	3.05616e-08	0.744633	KRT80;KRT80	0.0111	+-	0	0.088	1	0.7667	-0.0815108	-0.107753	0.852076	0.306474
cg00280991	9613	chr12	57472801	-2.0624e-08	9.99651e-09	0.039101	TMEM194A;TMEM194A	-0.0067	--	0	0.003	1	0.9537	-0.00933196	-0.00059645	0.964956	0.971866
cg00281551	32	chr4	41884566	-1.20296e-07	7.18212e-08	0.0939459		-0.3841	--	0	0.059	1	0.8084	-0.196092	-0.0234222	0.965411	0.760726
cg00282347	4674	chr1	6241040	1.4743e-06	5.21244e-07	0.00467765	CHD5	0.2336	+-	9.8	1.108	1	0.2925	0.00635753	0.0529149	0.219505	0.485971
cg00283535	7094	chr8	124749564	-3.33565e-08	8.57386e-09	0.000100043	ANXA13;ANXA13	-0.0629	-+	0	0.183	1	0.6688	-0.100241	0.00896326	0.689354	0.967382
cg00283576	530	chr11	2465351	-7.58602e-08	2.98159e-07	0.799164	KCNQ1	0.0061	+-	0	0.002	1	0.9663	-0.0106229	0.00693899	0.993004	0.750503
cg00283792	10902	chr8	786897	3.67526e-06	2.41819e-06	0.128552		0.1029	++	0	0.049	1	0.8255	0.0778324	-0.0229908	0.729336	0.923458
cg00284153	7447	chr10	135171713	1.17972e-07	1.66034e-08	1.20061e-12	C10orf125;C10orf125	0.3036	+-	78.4	4.636	1	0.0313	0.191201	0.0176259	0.913377	0.557652
cg00284390	11249	chr16	84492635	6.83159e-09	1.41894e-08	0.630192	ATP2C2	0.0814	++	0	0.79	1	0.3741	0.0335379	0.0179133	0.994553	0.54932
cg00284516	9072	chr8	117778669	-1.10135e-09	6.16052e-09	0.858114	UTP23	0.0042	-+	0	0.894	1	0.3444	-0.0123634	0.0101717	0.833422	0.679711
cg00284708	10927	chr8	43147581	-3.35139e-07	3.72862e-08	2.5113e-19	POTEA;POTEA	-0.3553	--	1.9	1.019	1	0.3127	-0.0779988	-0.0366478	0.829115	0.881946
cg00286119	3828	chr8	29732574	4.53188e-07	7.01082e-08	1.01884e-10		0.4324	++	27.3	1.376	1	0.2408	0.0240799	0.0224785	0.487702	0.26313
cg00286125	1306	chr19	36246906	-1.67589e-07	7.80176e-08	0.0317061	HSPB6	-0.2718	--	0	0.767	1	0.3813	0.0884856	0.0894712	0.955097	0.19391
cg00286388	9675	chr13	49019992	-2.00021e-07	1.57128e-08	4.03882e-37	LPAR6;RB1	-0.0612	--	4.2	1.044	1	0.3069	-0.0275973	-0.0113213	0.894335	0.686226
cg00286853	310	chr16	86528753	3.81544e-08	2.66159e-08	0.15171		0.1155	+-	0	0.196	1	0.6578	0.0118344	-0.0789943	0.901998	0.995154
cg00287016	12182	chr7	99691875	-7.06646e-08	8.4676e-09	7.10346e-17	MIR25;MCM7;MCM7;MIR106B;MIR93	-0.1411	--	0	0.158	1	0.6913	-0.0141502	-0.0385795	0.642232	0.874609
cg00287122	4605	chr7	140103756	-3.50023e-09	1.22052e-08	0.774279	RAB19	0.0293	++	0	0.016	1	0.8994	-0.0997952	-0.0330977	0.977104	0.648432
cg00287829	9837	chr16	10276375	-2.82475e-07	8.59152e-08	0.0010096	GRIN2A;GRIN2A;GRIN2A	-0.1169	--	0	0.024	1	0.8776	-0.00100308	0.0147094	0.311307	0.974761
cg00288957	3328	chr15	65203541	2.38454e-07	2.80706e-08	1.98279e-17	ANKDD1A	0.2164	+-	84.5	6.446	1	0.01112	-0.00304234	-0.049974	0.856558	0.54603
cg00289125	8286	chr2	20251812	2.06553e-07	2.03653e-08	3.58303e-24	LAPTM4A	0.0343	++	0	0.032	1	0.8589	-0.0018122	0.00113002	0.990773	0.729853
cg00289258	1645	chr21	47393322	-4.81272e-08	2.91299e-08	0.0985027		0.04	-+	61.6	2.602	1	0.1067	-0.0201848	0.133428	0.867296	0.990667
cg00289429	2145	chr11	17498619	6.56209e-07	5.9226e-08	1.57314e-28	ABCC8	0.196	+-	6.1	1.065	1	0.3021	0.0123634	0.00971678	0.952585	0.513504
cg00289546	576	chr2	211089678	5.28734e-08	1.68894e-08	0.00174472	ACADL	0.6481	++	0	0.024	1	0.8775	-0.175158	0.0352721	0.996664	0.805434
cg00290028	9670	chr13	37393125	-9.06668e-08	2.17574e-08	3.08405e-05	RFXAP	-0.0403	--	0	0.142	1	0.7068	-0.0508284	0.00140413	0.522666	0.36058
cg00290758	4806	chr10	121171859	7.44316e-08	1.08434e-08	6.68418e-12	GRK5	0.1221	++	0	0.148	1	0.7004	0.0753937	0.109749	0.83654	0.954379
cg00290892	10394	chr3	87842398	-2.05085e-07	2.48807e-08	1.68322e-16		-0.6063	-+	71.2	3.477	1	0.06224	-0.241301	-0.00428869	0.955161	0.2109
cg00290974	1509	chr11	10316461	1.48787e-06	1.78949e-07	9.21591e-17	SBF2	0.4059	++	10.2	1.114	1	0.2912	0.0208998	0.0255265	0.286741	0.945368
cg00291316	3043	chr8	10469891	-2.85915e-07	1.20009e-07	0.0171981	RP1L1	-0.0221	--	0	0.008	1	0.9278	-0.0192114	-0.081102	0.991943	0.967468
cg00292701	8620	chr4	10463590	-1.01731e-07	1.17496e-07	0.386585		-0.0365	--	0	0.094	1	0.759	-0.100345	-0.0886608	0.851054	0.527284
cg00293191	5132	chr16	73126120	1.31698e-07	3.62056e-08	0.000275281	HTA	0.3539	++	0	0.004	1	0.9526	-0.0122194	0.170255	0.130819	0.233257
cg00293936	11349	chr2	25391505	3.70158e-07	4.76609e-08	8.0693e-15	POMC;POMC;POMC;POMC	0.1136	+-	33.6	1.506	1	0.2198	-0.0550985	-0.00309492	0.994869	0.523897
cg00295325	10212	chr2	169887932	-3.88196e-08	9.3068e-09	3.03131e-05	ABCB11	-0.0813	--	0	0.323	1	0.57	-0.0423187	-0.0351731	0.705692	0.892879
cg00295418	1194	chr8	2021420	4.93249e-06	1.95328e-06	0.0115619	MYOM2	0.9202	++	0	0.137	1	0.7115	0.0841804	0.063262	0.353206	0.527337
cg00295572	44	chr1	3568236	5.22738e-06	1.18452e-06	1.01907e-05	TP73	0.7799	+-	77.5	4.45	1	0.0349	0.0672662	0.0637104	0.502251	0.865346
cg00295794	6264	chr13	100641409	-2.77902e-08	1.81771e-08	0.126301		-0.087	--	0	0.054	1	0.8166	-0.18082	-0.0942694	0.395286	0.836806
cg00296005	2502	chr6	169423509	1.11975e-07	8.3407e-09	4.30951e-41		0.4597	++	0	0.279	1	0.5974	0.121117	0.0224257	0.991927	0.932955
cg00296121	852	chr10	13933247	-2.37786e-07	1.11081e-07	0.0323016	FRMD4A	-0.0475	--	0	0.002	1	0.9673	-0.0973583	-0.0705965	0.156006	0.635018
cg00296279	4815	chr10	126432988	2.00637e-08	4.05354e-09	7.43393e-07	FAM53B	-0.0202	+-	17.6	1.213	1	0.2707	-0.00018182	0.00121239	0.340522	0.847572
cg00296779	6917	chr6	36211096	-1.55168e-07	4.05847e-08	0.000131672	PNPLA1;PNPLA1	-0.1523	--	0	0.005	1	0.9426	-0.0377755	-0.0333394	0.252371	0.51696
cg00297584	3263	chr12	116971031	4.57966e-08	1.61365e-08	0.00453855	NCRNA00173;NCRNA00173	-0.0259	+-	25.3	1.338	1	0.2474	0.0105412	0.0774183	0.345292	0.498305
cg00298921	3817	chr8	1309865	9.91599e-06	1.15727e-06	1.04878e-17		0.3758	++	0	0.175	1	0.6756	0.0715207	0.0119598	0.994513	0.325572
cg00299511	6160	chr11	76858648	-1.29327e-07	1.44623e-08	3.81028e-19	MYO7A;MYO7A;MYO7A	-0.1404	--	0	0.406	1	0.5238	-0.0307854	-0.051075	0.466284	0.91022
cg00299660	9531	chr11	76382794	-9.79268e-08	9.56774e-09	1.38048e-24	LRRC32	-0.042	-+	27.9	1.386	1	0.239	-0.00783177	-0.00513999	0.976376	0.907319
cg00300090	359	chr3	4345167	-9.46609e-07	2.10555e-07	6.93186e-06	SETMAR;SETMAR	-0.1002	--	0	0.001	1	0.976	-0.00826589	-0.000756772	0.328573	0.450964
cg00300794	2235	chr16	1231723	4.93398e-06	1.98068e-06	0.0127364	CACNA1H;CACNA1H	0.3767	++	0	0.837	1	0.3604	0.0700549	0.183827	0.732733	0.299442
cg00301159	1346	chr3	157260788	-3.33021e-08	1.36516e-08	0.0147103	C3orf55;C3orf55;C3orf55;C3orf55	-0.1486	--	0	0.219	1	0.6401	-0.108742	0.0110262	0.227603	0.591992
cg00302494	8384	chr2	237080354	8.73619e-09	5.24163e-09	0.0955752		0.0205	++	0	0.053	1	0.818	-0.0347695	0.0150349	0.995016	0.994079
cg00302587	2625	chr10	51576241	-7.84326e-08	1.1803e-08	3.02909e-11	NCOA4;NCOA4;NCOA4;NCOA4;NCOA4	-0.0449	--	0	0.064	1	0.7999	-0.0105032	-0.0152138	0.693961	0.300822
cg00302983	6245	chr13	24007545	-3.51702e-07	8.76673e-08	6.02628e-05	SACS	-0.2418	-+	0	0.936	1	0.3333	-0.0802737	0.11217	0.950673	0.533678
cg00303293	4906	chr11	95976375	8.07442e-08	1.32512e-08	1.10577e-09	MAML2	0.1832	++	0	0.535	1	0.4643	0.0184417	0.0560459	0.985894	0.980969
cg00303982	5900	chr8	145556952	5.05268e-08	1.06424e-08	2.05764e-06	SCRT1	-0.073	+-	63.5	2.739	1	0.09791	0.012973	0.0552319	0.717161	0.549398
cg00304288	8788	chr6	30294170	2.26992e-07	1.72846e-08	2.14002e-39	TRIM39;HCG18;HCG18;TRIM39	0.0936	++	0	0.622	1	0.4302	-0.00691825	0.00595579	0.991933	0.381546
cg00304388	3941	chr1	181454744	-6.79644e-08	1.20061e-08	1.50665e-08	CACNA1E	-0.3398	--	22.9	1.297	1	0.2547	-0.154692	-0.0372195	0.980331	0.810449
cg00304785	11596	chr7	149389444	4.18951e-08	9.33035e-09	7.11566e-06		0.2531	++	36	1.563	1	0.2112	0.0867054	0.0126355	0.922695	0.894199
cg00305281	5475	chr22	42316176	1.78576e-07	3.53462e-08	4.36776e-07		0.1248	+-	69.2	3.243	1	0.07174	0.00243337	-0.0972472	0.392333	0.514392
cg00305878	2623	chr10	45694301	-2.06011e-07	1.95583e-08	6.0752e-26		-0.157	--	0	0.285	1	0.5934	-0.0703622	-0.102685	0.99126	0.992188
cg00308133	5251	chr19	1401118	4.2311e-06	7.43578e-07	1.26896e-08	GAMT;GAMT	-0.0194	+-	10.6	1.118	1	0.2903	-0.0272165	0.0654951	0.906557	0.97465
cg00308185	1209	chr1	92414910	-7.42308e-08	1.78403e-08	3.17059e-05	BRDT	0.0092	-+	42.4	1.735	1	0.1877	-0.0607625	0.00236778	0.900522	0.990045
cg00308767	3108	chr1	38155539	2.16866e-07	1.66931e-08	1.36971e-38	C1orf109	0.1018	++	0	0.177	1	0.6736	-0.00216935	0.00480494	0.886911	0.620423
cg00309106	5702	chr6	31865663	1.01703e-07	1.50357e-08	1.34127e-11	EHMT2;EHMT2	0.0344	++	0	0.192	1	0.6615	-0.0078983	0.00151008	0.997077	0.224103
cg00310201	11979	chr2	98351994	1.86605e-08	1.87783e-08	0.320354	ZAP70;ZAP70	0.0859	++	0	0.067	1	0.796	0.0713489	0.0399103	0.717458	0.990483
cg00310215	67	chr16	51185346	-3.46583e-07	4.74563e-08	2.80974e-13	SALL1;SALL1	-0.6809	--	22.4	1.289	1	0.2563	-0.100197	-0.0264057	0.0788658	0.687007
cg00310410	10196	chr2	105852798	-5.65665e-08	1.50719e-08	0.000174651		-0.1612	--	0	0.03	1	0.8633	-0.0441814	-0.0306815	0.817192	0.489531
cg00310463	10420	chr3	134371285	-6.44823e-08	1.30491e-08	7.75184e-07	KY	-0.1027	--	0	0.364	1	0.5465	-0.041749	-0.112415	0.616672	0.534821
cg00311133	4333	chr20	44469518	-1.42678e-07	1.04015e-08	8.03419e-43	SNX21;SNX21;SNX21;SNX21	-0.0584	--	8.7	1.096	1	0.2952	-0.00170973	0.00934742	0.919184	0.765014
cg00311170	3811	chr7	158107382	8.2071e-08	7.31804e-09	3.44654e-29	PTPRN2;PTPRN2;PTPRN2	0.096	+-	53.7	2.158	1	0.1418	0.0637357	0.0581963	0.803046	0.451257
cg00311654	2802	chr19	1067147	-1.59981e-05	6.88341e-07	1.73027e-119	HMHA1	-0.3111	--	0	0.013	1	0.9096	-0.00682832	0.0151308	0.721913	0.993042
cg00312125	3652	chr4	84030111	3.17259e-08	8.05007e-09	8.11194e-05	PLAC8;PLAC8;PLAC8	0.0628	++	0	0.376	1	0.5399	0.00430807	-0.0103465	0.785442	0.886796
cg00312553	803	chr5	157098553	5.66078e-08	1.91851e-08	0.00317148	C5orf52	0.4464	++	0	0.036	1	0.8502	-0.0802009	0.0674523	0.990126	0.516492
cg00313722	765	chr19	1009949	4.45343e-06	7.10072e-07	3.56896e-10	C19orf6;C19orf6	0.0448	++	0	0.001	1	0.9715	0.0339837	0.0110829	0.242163	0.908666
cg00314029	11987	chr2	161348665	-4.13702e-08	9.65617e-09	1.83291e-05	RBMS1;RBMS1	0.1014	-+	84.7	6.516	1	0.01069	-0.0182228	0.136155	0.825012	0.990853
cg00314115	5379	chr2	121280002	1.23389e-07	1.20419e-08	1.22452e-24		0.1839	+-	84.2	6.324	1	0.01191	-0.0437832	-0.121782	0.968238	0.734091
cg00314427	6548	chr19	45976120	-1.08716e-07	1.89655e-08	9.90536e-09	FOSB;FOSB	-0.0244	-+	10.2	1.113	1	0.2914	-0.0333139	0.01408	0.122631	0.870123
cg00314771	1518	chr11	102963272	3.54915e-08	5.93716e-09	2.26084e-09	DCUN1D5	0.022	+-	40.5	1.681	1	0.1948	0.000411864	-0.00172351	0.991126	0.889
cg00314966	5140	chr16	86544346	1.11409e-07	1.85119e-08	1.76337e-09	FOXF1	0.2702	++	0	0.001	1	0.9703	-0.0138041	0.110998	0.810986	0.980967
cg00316312	11736	chr10	134916087	-5.21649e-08	7.10166e-09	2.05071e-13	GPR123	-0.1542	--	0	0.006	1	0.9388	0.0150853	0.0168012	0.771555	0.361034
cg00316839	12059	chr4	85414135	-6.82772e-08	4.10177e-08	0.0959964		-0.0313	-+	56.3	2.287	1	0.1305	-0.29216	0.0163442	0.214222	0.0294569
cg00316921	9084	chr8	142984347	2.31809e-08	7.43261e-09	0.00181584		-0.0716	+-	49.8	1.991	1	0.1583	0.0233722	-0.0400287	0.169177	0.726837
cg00317879	9521	chr11	68920611	2.22809e-08	2.00474e-08	0.266393		0.1274	++	0	0.35	1	0.5539	-0.00439831	0.0367675	0.64647	0.742609
cg00318320	11390	chr2	242498098	1.06451e-08	9.14127e-09	0.244216	BOK	-0.4671	--	0	0.956	1	0.3283	-0.0935324	0.0515337	0.981988	0.969514
cg00318756	7227	chr1	67773020	3.09756e-08	3.98398e-08	0.436862	IL12RB2	0.1074	++	0	0.013	1	0.9094	0.0669492	0.0557556	0.965645	0.140153
cg00318799	2788	chr17	73937186	1.53838e-09	5.23876e-09	0.769023	FBF1	-0.0038	-+	0	0.017	1	0.8963	-0.00306373	0.00145932	0.78767	0.783645
cg00318947	112	chr7	27154914	-1.09968e-07	9.40574e-08	0.242338	HOXA3;HOXA3;HOXA3	0.1669	-+	70.9	3.431	1	0.06397	-0.129349	0.0739458	0.978977	0.787474
cg00319912	8205	chr19	39441002	2.58659e-07	3.2594e-08	2.09184e-15	FBXO17;FBXO17	0.0247	+-	55.2	2.234	1	0.135	0.0928794	0.0703191	0.989242	0.984917
cg00320027	9067	chr8	101734560	2.46453e-08	3.84746e-09	1.4979e-10	PABPC1	-0.0031	+-	0	0.553	1	0.457	0.000396568	0.000473638	0.928208	0.663851
cg00320453	9560	chr11	123756564	-7.99086e-08	9.86892e-09	5.63326e-16	TMEM225	-0.1763	--	0	0.162	1	0.687	-0.0342562	-0.0887953	0.78924	0.993092
cg00320539	5350	chr2	1983439	8.60371e-06	8.45077e-07	2.41127e-24	MYT1L	0.5875	++	0	0.173	1	0.6777	0.0362461	-0.0504334	0.990194	0.343103
cg00320749	1112	chr22	39715143	1.68302e-07	1.49027e-08	1.41533e-29	SNORD43;RPL3;RPL3	0.0846	++	0	0.055	1	0.8151	0.00499337	0.00205129	0.962476	0.973328
cg00322319	3538	chr2	162094696	2.16046e-08	2.06698e-08	0.295919		0.2625	++	0	0.195	1	0.6584	-0.0629461	0.0919996	0.96591	0.139538
cg00323100	8627	chr4	40059856	2.49712e-07	1.48251e-08	1.16206e-63	N4BP2;LOC344967	0.0984	+-	0	0.71	1	0.3993	0.00475332	0.0100476	0.535748	0.708101
cg00323305	1337	chr3	24537182	9.67966e-09	1.69775e-07	0.954534	THRB;THRB;THRB	0.2415	++	0	0.136	1	0.7121	-0.136155	-0.00925462	0.241011	0.00344773
cg00323915	5821	chr7	150264987	4.42287e-08	1.67124e-08	0.00813386	GIMAP4	0.1914	+-	0	0.753	1	0.3856	0.0620161	-0.0314471	0.757211	0.923846
cg00324979	1570	chr16	89152443	1.1053e-07	2.45656e-08	6.81551e-06		0.3236	+-	50.1	2.006	1	0.1567	0.0907623	-0.0143031	0.851165	0.808187
cg00325125	6138	chr11	58736081	-2.12692e-07	2.50926e-08	2.32458e-17		-0.1866	-+	54.1	2.177	1	0.1401	0.0317036	-0.0444361	0.813173	0.850532
cg00325149	993	chr1	103574072	1.01138e-07	2.47861e-08	4.49535e-05	COL11A1;COL11A1;COL11A1;COL11A1	0.425	++	0	0.027	1	0.8693	-0.0184513	0.101193	0.826078	0.00435966
cg00326127	531	chr11	13032404	9.46834e-07	1.06083e-07	4.43975e-19	RASSF10	0.2735	++	0	0.096	1	0.7566	-0.0258313	0.0305301	0.84338	0.943275
cg00326183	5411	chr2	241808259	2.40791e-08	3.1367e-09	1.63388e-14	AGXT;AGXT	-0.0092	+-	73.6	3.784	1	0.05175	0.0539465	-0.0773336	0.793068	0.315625
cg00326251	9023	chr8	23262648	1.88794e-07	4.38749e-08	1.685e-05	LOXL2	0.0412	+-	0	0.568	1	0.4509	0.034432	-0.00659231	0.761079	0.630914
cg00326259	6805	chr5	31855477	-5.08735e-07	4.62159e-08	3.50529e-28	PDZD2	-0.1682	-+	83.9	6.209	1	0.01271	-0.158363	0.0502554	0.274002	0.578526
cg00326719	2853	chr2	213401544	-3.63999e-08	1.3266e-08	0.00607244	ERBB4;ERBB4	-0.2649	--	0	0.601	1	0.4384	-0.261718	0.0283092	0.794404	0.791683
cg00327383	4617	chr8	22019275	-1.73276e-07	3.09181e-08	2.09016e-08	SFTPC;SFTPC	-0.0107	-+	0	0.034	1	0.8529	-0.0319998	-0.0315905	0.418658	0.912286
cg00327524	5891	chr8	144510753	2.55026e-08	1.61048e-08	0.113299		0.0587	+-	10	1.111	1	0.292	0.0054717	-0.0204227	0.924652	0.819919
cg00327796	1927	chr3	23032191	-4.00033e-07	1.23122e-07	0.00115784		-0.3519	--	0	0.41	1	0.5221	-0.0807947	-0.0176455	0.276683	0.337887
cg00328075	1722	chr8	12989417	9.62749e-07	9.19958e-08	1.24895e-25	DLC1;DLC1	0.09	+-	49	1.962	1	0.1613	0.0225179	0.04832	0.82295	0.700975
cg00328284	9040	chr8	41519119	1.21438e-07	1.62996e-08	9.30821e-14	ANK1;ANK1;ANK1;ANK1;ANK1;ANK1;ANK1;MIR486;ANK1	0.0617	++	0	0	1	0.9955	0.0107978	-0.000649329	0.60915	0.996455
cg00328935	9082	chr8	142517474	3.07396e-09	8.9892e-09	0.73238	FLJ43860	0.0184	-+	0	0.379	1	0.538	0.00106614	0.0436274	0.938485	0.483088
cg00329300	3137	chr1	161008462	8.7941e-08	1.03181e-08	1.55469e-17	TSTD1;TSTD1;TSTD1	0.3165	+-	67.8	3.108	1	0.07791	-0.0129093	-0.0710542	0.708477	0.928736
cg00329447	5897	chr8	145028170	6.23957e-08	1.01156e-08	6.90296e-10	PLEC1;PLEC1;PLEC1	0.1054	+-	0	0.517	1	0.4722	0.0502662	0.0541167	0.807447	0.172893
cg00329618	3262	chr12	113515439	1.20663e-07	1.45211e-08	9.60817e-17	DTX1	0.3209	++	0	0.908	1	0.3405	0.060844	0.0537029	0.668538	0.191137
cg00330464	10133	chr19	50143474	-2.24411e-08	6.71469e-09	0.000831494	RRAS	-0.0059	-+	0	0.121	1	0.7281	-0.00458446	0.000494209	0.986367	0.914321
cg00330929	4246	chr19	2282010	-1.95899e-06	9.7991e-07	0.0455916	C19orf35	-0.4819	--	0	0.948	1	0.3302	-0.0621885	-0.0143377	0.982914	0.986667
cg00330936	9838	chr16	10837683	-2.90974e-07	3.81849e-08	2.53421e-14	NUBP1	-0.0318	--	0	0.243	1	0.6222	-0.00275243	-0.0027751	0.744154	0.481889
cg00332048	11583	chr7	18535072	1.41998e-07	9.5846e-08	0.138468	HDAC9;HDAC9;HDAC9;HDAC9;HDAC9	-0.1408	+-	50.8	2.032	1	0.1541	0.0582591	-0.0474389	0.650206	0.801769
cg00332153	5592	chr4	102712010	8.94347e-08	9.92207e-09	1.99185e-19	BANK1;BANK1;BANK1;BANK1	0.1542	++	0	0.604	1	0.437	-0.0137485	-0.0642109	0.956781	0.844314
cg00332575	8483	chr22	36925175	1.6761e-07	1.5587e-08	5.72682e-27	EIF3D;EIF3D	0.0412	++	0	0.247	1	0.6193	-0.00644822	0.00357878	0.953305	0.553277
cg00332588	10927	chr8	43147564	-1.11779e-07	4.3649e-08	0.0104412	POTEA;POTEA	-0.0328	-+	38.1	1.615	1	0.2038	-0.13233	0.0097064	0.995496	0.625374
cg00332680	2628	chr10	74079303	-7.37518e-08	2.3681e-08	0.00184324		-0.1517	-+	0	0.956	1	0.3282	-0.174807	0.105744	0.964495	0.815743
cg00332689	9011	chr8	2885537	2.33299e-06	6.41992e-07	0.000279073	CSMD1	0.2696	++	0	0.596	1	0.4401	0.157841	0.112896	0.951055	0.377832
cg00332882	6633	chr20	22401271	-3.4125e-07	7.62686e-08	7.6656e-06	LOC284788;LOC284788	-0.1805	--	0	0.831	1	0.3619	-0.0026688	0.0310353	0.896584	0.269248
cg00333255	5283	chr19	23945903	2.97675e-08	8.50225e-08	0.726254	RPSAP58	0.1958	++	0	0.043	1	0.8358	-0.00986363	-0.123488	0.99689	0.893016
cg00333483	1581	chr17	79504180	7.52127e-08	3.08972e-08	0.0149212		0.2261	++	0	0.214	1	0.6435	0.0776641	0.0910229	0.971414	0.930444
cg00333985	7013	chr7	65338708	-2.92903e-08	6.96475e-09	2.605e-05	VKORC1L1	-0.0226	--	0	0.006	1	0.9378	-0.00299027	-0.000243034	0.86283	0.769726
cg00334056	8818	chr6	33755658	2.51768e-07	4.56839e-08	3.56612e-08	LEMD2;LEMD2	0.2489	++	0	0.443	1	0.5057	0.0258723	-0.069362	0.631891	0.983074
cg00334542	3782	chr7	100209784	6.23406e-08	5.12903e-09	5.43174e-34	MOSPD3;MOSPD3;MOSPD3;MOSPD3;MOSPD3	0.0545	++	0	0.017	1	0.8959	-0.00498398	0.00125742	0.986854	0.991915
cg00334798	228	chr11	72929553	4.19381e-08	1.92015e-08	0.0289544	P2RY2;P2RY2;P2RY2;P2RY2	0.0893	++	0	0.002	1	0.9606	-0.0128046	0.0397898	0.983171	0.81405
cg00335169	2125	chr10	129705158	2.16646e-08	5.88575e-09	0.000232458	PTPRE	0.0391	+-	0	0.552	1	0.4577	-0.00791621	0.00431966	0.959969	0.974697
cg00336700	2343	chr2	176943704	5.47518e-08	8.23908e-09	3.02439e-11		0.1363	+-	33	1.493	1	0.2218	-0.00452621	-0.0150421	0.990405	0.716392
cg00336706	10533	chr5	43064908	-2.41205e-07	1.11492e-08	8.54721e-104		-0.1231	--	0	0.048	1	0.8258	-0.00505494	-0.00084324	0.704275	0.508603
cg00337440	714	chr8	27182122	-3.91191e-07	5.71964e-08	7.95102e-12	PTK2B;PTK2B;PTK2B;PTK2B	-0.2066	-+	44.1	1.789	1	0.181	-0.0699444	0.0399169	0.993534	0.769029
cg00337466	6099	chr10	135090565	-7.65178e-09	7.00777e-09	0.274877	ADAM8;ADAM8;ADAM8	-0.1006	+-	75.1	4.008	1	0.04528	-0.0260304	-0.103952	0.981207	0.971429
cg00338735	3647	chr4	53728038	7.4928e-08	2.48178e-08	0.00253505	RASL11B	0.0094	-+	0	0.128	1	0.721	-0.00224782	0.0316965	0.727488	0.831232
cg00338749	1007	chr11	1036677	2.75351e-06	1.35464e-06	0.0420872	MUC6;MUC6	0.1496	++	28.3	1.394	1	0.2377	0.031722	0.144143	0.744549	0.976015
cg00338996	4036	chr11	45828080	-1.80984e-07	2.85552e-08	2.32692e-10	SLC35C1;SLC35C1;SLC35C1	-0.0553	-+	13.7	1.159	1	0.2817	0.00850465	-0.0141299	0.716202	0.76611
cg00339300	4720	chr1	61508924	2.31943e-07	4.91351e-08	2.35243e-06		0.4735	+-	58.2	2.39	1	0.1221	-0.0183927	-0.0073331	0.96488	0.991509
cg00339356	7320	chr1	234615080	2.42372e-09	2.18158e-09	0.26657	TARBP1	-0.0258	+-	0	0.936	1	0.3333	-0.00378336	0.000131519	0.956616	0.740128
cg00340850	5438	chr20	55500523	2.85737e-07	4.10333e-08	3.31835e-12		0.3073	++	39.1	1.642	1	0.2001	0.00028369	0.128938	0.990962	0.990316
cg00340855	2971	chr6	30458586	-1.96096e-07	8.2671e-08	0.017692	HLA-E	-0.2035	+-	3.1	1.032	1	0.3096	-0.10181	-0.180174	0.671828	0.985245
cg00341191	2641	chr10	126332072	-3.53069e-08	6.89232e-09	3.01287e-07	FAM53B	-0.1043	--	0	0.008	1	0.9287	0.0498651	0.000812825	0.354583	0.769803
cg00341742	899	chr2	154335698	-6.55497e-08	7.80078e-09	4.35328e-17	RPRM	-0.2119	--	25.2	1.337	1	0.2476	-0.0645439	0.0464264	0.795216	0.817267
cg00341906	9102	chr9	2933229	2.13188e-06	4.69155e-07	5.5174e-06		0.2071	++	0	0.359	1	0.5492	0.00464706	-0.00686014	0.50135	0.538443
cg00341915	1786	chr10	119806516	-5.23004e-08	3.16302e-09	2.05522e-61	CASC2;RAB11FIP2;CASC2;CASC2	-0.0543	--	0	0.109	1	0.7407	-0.000673246	-0.00100647	0.87404	0.830798
cg00343305	11851	chr16	22104151	-1.53066e-07	3.4443e-08	8.82848e-06	VWA3A	-0.0528	--	0	0.001	1	0.9695	0.00230189	-0.0111419	0.567179	0.74992
cg00344260	541	chr12	45270406	2.55461e-08	1.74153e-08	0.142409	NELL2;NELL2;NELL2;NELL2;NELL2	-0.0259	+-	0	0.351	1	0.5535	-0.0363444	0.00218437	0.992678	0.949168
cg00344372	1943	chr4	3443625	-9.96962e-07	2.20142e-07	5.93408e-06	HGFAC	0.0177	-+	0	0.116	1	0.7329	-0.0241366	-0.0296011	0.804944	0.954892
cg00344380	4415	chr4	42155519	-4.30553e-08	5.04403e-08	0.393332	BEND4;BEND4	0.0445	-+	43.6	1.773	1	0.183	-0.0759648	0.0637032	0.991082	0.915311
cg00344577	1581	chr17	79504745	1.16901e-07	1.40329e-08	8.04995e-17		0.1512	++	0	0.057	1	0.8111	0.0451972	0.0935867	0.315396	0.95817
cg00344900	5533	chr3	126006749	6.65265e-08	2.19467e-08	0.00243525		0.3519	++	0	0.057	1	0.8119	0.00311987	0.0739667	0.990533	0.975598
cg00345344	549	chr16	88459714	4.33718e-08	1.08755e-08	6.66257e-05		0.0917	-+	26.3	1.356	1	0.2442	0.0458864	0.0939544	0.895369	0.482297
cg00345522	11972	chr2	51260399	-3.51185e-08	3.04982e-08	0.249528	NRXN1;NRXN1	-0.034	-+	0	0.199	1	0.6557	-0.152397	-0.0203231	0.978202	0.819408
cg00346326	7689	chr13	28394537	3.03283e-07	3.70053e-08	2.49198e-16		0.2341	-+	65.2	2.874	1	0.09002	-0.104952	0.0714783	0.877045	0.99105
cg00346501	4686	chr1	16073336	6.7614e-07	3.99022e-08	2.09798e-64	TMEM82	0.1202	++	59.7	2.48	1	0.1153	0.0186227	-0.00088436	0.995857	0.890422
cg00346523	246	chr12	48722511	-2.05027e-07	4.60544e-08	8.51368e-06	H1FNT	-0.3697	--	0	0.016	1	0.8999	-0.089401	-0.0970818	0.967559	0.964221
cg00346985	5967	chr1	46940516	-1.75812e-07	3.63037e-08	1.28016e-06		-0.1024	-+	27.3	1.375	1	0.241	-0.0538215	0.00768522	0.790239	0.990321
cg00347620	6229	chr12	115109730	-4.78128e-08	9.93382e-09	1.4858e-06	TBX3;TBX3	-0.1249	--	0	0.237	1	0.6266	-0.0672043	-0.107328	0.275536	0.972336
cg00348389	9853	chr16	31235706	-6.00407e-08	2.9784e-08	0.0438136	TRIM72	0.0136	-+	0	0.102	1	0.7497	-0.024481	-0.00809856	0.694345	0.486278
cg00348467	763	chr17	43222121	1.72546e-07	5.83923e-08	0.00312725		0.0806	+-	35.7	1.556	1	0.2123	0.012098	-0.00712943	0.923589	0.770726
cg00348771	4744	chr1	165599927	-2.85257e-09	2.77259e-09	0.303551	MGST3	-0.0253	--	0	0.01	1	0.9214	-0.00797449	0.00216759	0.977873	0.771553
cg00348900	9862	chr16	57562452	-2.29221e-07	3.60311e-08	1.99445e-10	CCDC102A	-0.5003	--	0	0.064	1	0.7997	-0.0922482	-0.0804067	0.866429	0.632522
cg00349573	3960	chr1	242611826	-5.46113e-08	5.51709e-09	4.22315e-23	PLD5	-0.2936	--	0	0.057	1	0.8113	-0.0985117	-0.0580901	0.664954	0.66048
cg00349895	1960	chr4	154073501	-9.92008e-08	2.15444e-08	4.135e-06	TRIM2	-0.6305	-+	69.3	3.256	1	0.07116	-0.149889	0.186672	0.286218	0.255959
cg00349948	10900	chr8	703433	-1.74624e-05	1.60875e-06	1.89655e-27		-0.117	-+	52.5	2.104	1	0.1469	-0.0611774	-0.0338552	0.943749	0.954069
cg00350199	295	chr11	67418213	2.21571e-07	1.84914e-08	4.39525e-33	ACY3	0.2449	++	35.4	1.549	1	0.2133	0.0298845	0.0340538	0.915663	0.891575
cg00350448	6157	chr11	72433866	-8.92101e-08	1.83184e-08	1.11618e-06	ARAP1;ARAP1;ARAP1	-0.2251	--	0	0.437	1	0.5085	-0.0134057	-0.00938892	0.985033	0.82309
cg00350503	3456	chr19	13613614	8.38819e-07	9.36897e-08	3.45426e-19	CACNA1A;CACNA1A	0.1973	++	0	0.089	1	0.7651	0.119629	0.0973773	0.820164	0.889699
cg00351202	5434	chr20	45094318	2.89514e-07	1.98547e-08	3.6766e-48	LOC100240726	0.172	+-	0	0.919	1	0.3378	0.0102031	-0.040579	0.653887	0.957263
cg00351443	11075	chr10	105252720	3.17604e-08	1.20601e-08	0.00845091	NEURL	0.0413	+-	0	0.193	1	0.6606	-0.0450795	-0.0078474	0.991244	0.67667
cg00351537	1878	chr19	7580275	-2.84409e-06	2.87991e-07	5.3114e-23	ZNF358	-0.77	--	0	0.683	1	0.4087	0.00424285	-0.0182273	0.628261	0.609397
cg00352913	9161	chr1	6105324	-7.39339e-07	1.82436e-07	5.06521e-05	KCNAB2;KCNAB2	-0.064	-+	0	0.747	1	0.3876	-0.0550406	0.000861104	0.942399	0.997475
cg00353112	5067	chr15	45879221	9.28513e-08	1.29509e-08	7.52708e-13	PLDN	0.0145	++	0	0.015	1	0.9025	-0.00458034	0.000980099	0.979027	0.700697
cg00353923	1176	chr7	127671044	6.34387e-08	1.22028e-08	2.00677e-07	LRRC4;SND1	0.1796	++	0	0.049	1	0.8243	-0.0598843	0.0865812	0.734556	0.866029
cg00354542	2749	chr16	434356	-2.27641e-05	4.23585e-06	7.6947e-08	LOC100134368	-0.1578	-+	66.8	3.008	1	0.08287	-0.102963	0.033908	0.525303	0.724775
cg00354572	6220	chr12	81471419	-4.39718e-08	3.48426e-08	0.206944	ACSS3	0.3898	-+	81	5.255	1	0.02188	-0.225295	0.0692256	0.97761	0.50962
cg00354641	594	chr6	30071503	5.76338e-08	5.13347e-08	0.261562	TRIM31	-0.0092	+-	0	0.175	1	0.6758	-0.026282	0.0231209	0.981926	0.988413
cg00355613	11535	chr6	32064956	-5.12318e-08	3.92134e-08	0.191387	TNXB	-0.0708	--	0	0.035	1	0.8506	0.0378262	0.0193204	0.965253	0.991012
cg00355678	5253	chr19	1483413	6.41887e-06	2.74225e-06	0.019246	PCSK4	0.4078	+-	19.3	1.24	1	0.2655	0.12936	0.0180988	0.101078	6.84385e-05
cg00355909	5128	chr16	66638320	6.80045e-08	7.18769e-09	3.04288e-21	CMTM3;CMTM3;CMTM3;CMTM3;CMTM3;CMTM3;CMTM3	0.1008	++	20.8	1.263	1	0.2612	0.00182335	0.000324428	0.931398	0.732296
cg00356694	6402	chr17	4337202	-1.19997e-06	6.08616e-07	0.0486513	SPNS3	-0.1889	--	0	0.035	1	0.8517	-0.152327	-0.0385244	0.714422	0.521608
cg00357546	9424	chr10	135032154	-3.5155e-08	1.52063e-08	0.0207845	KNDC1	-0.1001	-+	0	0.591	1	0.442	-0.0197095	0.157783	0.950972	0.429466
cg00359181	1314	chr2	38893519	-2.89957e-07	8.71134e-08	0.000873149	GALM	-0.9291	--	0	0.04	1	0.8411	-0.148925	-0.0666955	0.371217	0.49635
cg00359365	3885	chr1	26880547	-1.37928e-07	4.0677e-08	0.000696832	MIR1976;RPS6KA1;RPS6KA1	0.002	-+	0	0.37	1	0.5432	-0.0338689	-0.021743	0.991943	0.984023
cg00359511	1845	chr16	28509413	-2.12266e-07	5.49162e-08	0.000110969	APOB48R	-0.0639	-+	9.2	1.101	1	0.294	0.00842428	0.000901225	0.757368	0.99072
cg00359590	3827	chr8	27469673	9.93135e-08	4.21527e-08	0.0184709	CLU;CLU;CLU	0.1013	++	0	0.151	1	0.698	0.0339137	0.00486406	0.992069	0.817791
cg00360600	5363	chr2	38152299	7.2914e-08	1.28554e-08	1.41261e-08	FAM82A1	0.0108	+-	0	0.163	1	0.6862	-0.00719513	0.00191514	0.666792	0.169456
cg00361562	1908	chr2	198649771	-1.94889e-09	3.13302e-09	0.53391	BOLL;BOLL	-0.0382	--	0	0.321	1	0.5712	-0.0112246	-0.00769517	0.871921	0.943226
cg00362285	6041	chr1	236444212	-1.29209e-08	4.54688e-09	0.00448728	ERO1LB	0.0635	-+	56.5	2.298	1	0.1295	-0.0636794	0.0199499	0.458877	0.37548
cg00364357	7827	chr15	64443650	1.10054e-07	5.33286e-08	0.0390459	SNX22	-0.2536	+-	80.6	5.159	1	0.02312	0.0241131	-0.0282691	0.81761	0.785619
cg00365963	6665	chr22	26895362	-6.8173e-08	2.13994e-08	0.00144385	TFIP11;TFIP11	-0.0377	-+	0	0.735	1	0.3913	-0.00440885	0.00857159	0.993396	0.736353
cg00366237	3616	chr3	122920704	1.07755e-07	7.26028e-09	7.87821e-50	SEC22A	0.2123	++	0	0.001	1	0.9817	-0.0157572	-0.00509907	0.992326	0.98191
cg00366413	7586	chr12	7072696	1.02046e-06	2.10958e-07	1.31642e-06	MIR141;MIR200C	0.1952	++	0	0.073	1	0.7875	-0.0233806	0.0211486	0.685924	0.943052
cg00366917	8122	chr18	74845154	1.3208e-07	2.25497e-08	4.70494e-09	MBP;MBP	0.274	+-	0	0.249	1	0.6176	0.0628593	-0.0290236	0.863083	0.12977
cg00367463	2585	chr1	45249899	-3.55145e-07	2.93612e-08	1.11247e-33	BEST4	-0.1361	-+	89.3	9.342	1	0.002239	-0.120144	0.115107	0.912698	0.87673
cg00367615	11802	chr13	31480979	-5.85929e-08	4.58955e-08	0.201722	C13orf33	-0.032	+-	0.4	1.004	1	0.3162	-0.0889786	-0.119589	0.503621	0.414595
cg00368059	11725	chr10	106034747	-1.49996e-08	1.48245e-08	0.311628	GSTO2	0.1687	-+	67.3	3.056	1	0.08044	-0.154208	0.0519529	0.585608	0.442679
cg00369126	7889	chr16	4674642	1.7717e-06	1.21524e-07	3.82055e-48	MGRN1;MGRN1;MGRN1;MGRN1	0.0821	++	0	0.02	1	0.8868	0.000729195	0.00588925	0.916224	0.796689
cg00369658	7501	chr11	57365088	2.90458e-07	2.4116e-08	2.08016e-33	SERPING1;SERPING1;SERPING1	0.38	++	0	0.181	1	0.6703	0.0634238	0.0808711	0.830642	0.469451
cg00369811	3732	chr6	37673597	1.6829e-07	6.48275e-08	0.00943251		0.2561	++	0	0.06	1	0.8071	0.0491314	0.0357856	0.99224	0.793428
cg00370123	6968	chr7	1113014	-3.45633e-06	1.19134e-06	0.00371728	C7orf50;C7orf50;C7orf50	-0.1371	--	0	0.31	1	0.5779	-0.0663367	-0.0375572	0.488148	0.99037
cg00370179	640	chr13	37005074	-2.94959e-08	6.84385e-08	0.66648	CCNA1;CCNA1;CCNA1;CCNA1	-0.2184	--	0	0.806	1	0.3694	-0.221518	-0.0848605	0.863817	0.0791957
cg00370820	5470	chr22	39101671	1.17569e-07	1.67413e-08	2.17631e-12	GTPBP1	0.0697	++	0	0.383	1	0.5358	-0.00502853	0.00442653	0.98165	0.937966
cg00371418	9953	chr17	35014438	-1.85185e-07	7.04748e-08	0.008597		-0.2599	--	0	0.155	1	0.6942	-0.113092	-0.000654811	0.994201	0.983925
cg00371702	8520	chr3	25469125	3.15967e-07	8.34252e-08	0.000152214	RARB;RARB	0.3732	++	0	0.447	1	0.5036	-0.048212	0.139996	0.974096	0.7415
cg00371950	8336	chr2	132431211	1.02284e-07	4.68508e-09	1.15728e-105		0.072	+-	57.5	2.352	1	0.1251	0.0324656	0.0191798	0.760324	0.982565
cg00372278	5598	chr4	140004289	1.13629e-08	4.43923e-09	0.0104776	ELF2;ELF2	-0.0171	+-	39.8	1.661	1	0.1974	-0.00728958	-0.00460862	0.820438	0.806349
cg00373101	6362	chr16	19125146	-4.39292e-07	2.83829e-08	4.93257e-54	ITPRIPL2;ITPRIPL2	-0.0714	--	3.3	1.034	1	0.3091	-0.0114645	0.00211921	0.49968	0.443259
cg00373707	1521	chr11	126873379	2.36657e-08	1.77986e-08	0.183637		0.2057	++	0	0.403	1	0.5257	-0.0241862	0.066847	0.398286	0.980923
cg00374672	1175	chr7	100463416	1.49725e-07	1.15386e-08	1.67211e-38	SLC12A9	0.2885	++	0	0.321	1	0.5712	-0.0138637	-0.0417665	0.993463	0.697388
cg00374688	11411	chr21	43431365	2.15245e-08	1.63786e-08	0.188784	ZNF295;ZNF295;ZNF295	-0.0071	-+	0	0.299	1	0.5843	-0.0173865	0.0350363	0.987061	0.921825
cg00374747	731	chr11	2907930	2.8057e-06	3.53504e-07	2.07419e-15	CDKN1C;CDKN1C;CDKN1C	0.147	++	0	0.064	1	0.8004	0.0301903	0.0809418	0.917378	0.2996
cg00375457	2141	chr11	5617273	2.1837e-06	3.8143e-07	1.03408e-08	TRIM6-TRIM34;TRIM6;TRIM6	0.3135	++	0	0.441	1	0.5064	0.0278407	0.0787288	0.95232	0.9831
cg00375983	3878	chr1	19181390	-4.47624e-07	1.40124e-07	0.0014008	TAS1R2	-0.3359	--	0	0.939	1	0.3326	-0.0848828	0.0386798	0.734891	0.110269
cg00376129	8538	chr3	61547524	1.09416e-07	1.01168e-08	2.91331e-27	PTPRG;PTPRG	0.0342	+-	19.9	1.249	1	0.2637	-0.00411308	0.00389938	0.634294	0.59346
cg00376334	8029	chr17	42295644	9.08926e-08	1.1578e-08	4.14439e-15	UBTF;UBTF;UBTF;UBTF	0.0488	-+	55.9	2.267	1	0.1322	-0.00733953	0.00379115	0.781877	0.990233
cg00376544	6407	chr17	6679348	-2.0223e-06	3.90825e-07	2.28608e-07	FBXO39	-0.3617	-+	60.1	2.503	1	0.1136	-0.0991351	-0.00322693	0.878467	0.995738
cg00376979	6648	chr21	34350727	6.00322e-08	5.78358e-08	0.299281		0.1508	++	0	0.453	1	0.5011	-0.014598	0.145496	0.934736	0.5384
cg00377344	6069	chr10	43857301	-2.68969e-07	7.14574e-08	0.000167188		-0.627	--	0	0.044	1	0.8337	-0.107942	-0.149379	0.268776	0.365331
cg00378510	1876	chr19	2291020	-1.99093e-06	6.05262e-07	0.00100411	LINGO3	-0.1736	--	0	0.396	1	0.5291	0.0224898	0.0978058	0.756981	0.745797
cg00379420	5590	chr4	90031681	1.28515e-07	3.72806e-08	0.000566367		0.2993	+-	60.5	2.532	1	0.1115	-0.0575251	0.0385968	0.890504	0.981909
cg00379467	2918	chr4	148401873	-3.00437e-08	1.12682e-08	0.00767023	EDNRA;EDNRA;EDNRA	-0.0764	--	0	0.029	1	0.8645	-0.0737675	-0.0943296	0.910593	0.175876
cg00379648	338	chr12	106979451	-1.0591e-07	2.85504e-08	0.00020762	RFX4	-0.6912	--	0	0.263	1	0.6084	-0.259458	-0.166154	0.0763061	0.604739
cg00381131	1960	chr4	154073616	-1.68767e-08	2.65081e-08	0.524344	TRIM2	-0.055	-+	41.4	1.708	1	0.1913	-0.15533	0.157416	0.705533	0.507615
cg00381179	1659	chr3	134093562	3.54606e-08	4.22678e-09	4.88185e-17	AMOTL2	0.0501	+-	0	0.344	1	0.5573	0.00111098	0.00294321	0.55894	0.727753
cg00381442	7945	chr16	85146178	1.18954e-07	8.97062e-09	3.92602e-40	FAM92B	0.1346	++	0	0.089	1	0.7651	0.0519974	0.0175688	0.431263	0.978037
cg00381697	6550	chr19	47742961	-1.54456e-07	4.97292e-08	0.00189681		-0.3959	-+	71.6	3.527	1	0.06037	-0.182234	0.056053	0.504514	0.564525
cg00382185	4186	chr17	4464011	-1.95885e-06	3.18589e-07	7.82145e-10	GGT6;GGT6	-0.2053	--	0	0.502	1	0.4786	-0.103204	-0.00610874	0.736629	0.988445
cg00382740	3959	chr1	237168688	-2.73203e-08	1.02422e-08	0.00764324		-0.2884	--	0	0.355	1	0.5513	-0.112569	-0.163178	0.787955	0.237473
cg00383020	3880	chr1	23002541	-2.59946e-07	6.29432e-08	3.62991e-05		-0.086	-+	0	0.29	1	0.5902	0.00505433	-0.0305497	0.621436	0.952603
cg00385769	10668	chr6	31628440	-2.02154e-07	1.4962e-08	1.34381e-41	C6orf47;C6orf47	-0.0711	--	0	0.106	1	0.7445	-0.00582508	-0.000859563	0.896554	0.644534
cg00386034	8833	chr6	44191288	6.79898e-08	1.04153e-08	6.67223e-11	SLC29A1;SLC29A1;SLC29A1;SLC29A1;SLC29A1	-0.0534	+-	69.8	3.31	1	0.06885	0.00179858	0.0129356	0.154614	0.982596
cg00386408	1681	chr5	135364970	3.39739e-08	2.48161e-08	0.170992	TGFBI	0.165	++	0	0.098	1	0.7545	-0.0342886	0.0284187	0.52218	0.771796
cg00386551	1350	chr3	192126244	-5.98158e-08	7.03451e-09	1.84436e-17	FGF12;FGF12;FGF12	-0.4167	--	54.3	2.187	1	0.1392	-0.105863	-0.0745651	0.939641	0.996332
cg00386663	7862	chr16	692659	1.35669e-05	1.1722e-06	5.58718e-31	FAM195A	0.0885	+-	42	1.725	1	0.1891	0.0151697	-0.00180079	0.991532	0.970405
cg00387115	7651	chr12	115889598	7.46421e-08	8.66064e-09	6.7808e-18		0.0849	+-	21.8	1.279	1	0.258	0.0116905	0.00663595	0.617605	0.94145
cg00388195	10849	chr7	96647323	-5.13345e-08	2.23786e-08	0.0217957		-0.076	-+	0	0.19	1	0.6632	-0.161766	-0.0899908	0.442428	0.964568
cg00390511	7002	chr7	36701016	-3.2341e-07	5.7742e-08	2.13184e-08	AOAH	-0.3624	--	0	0.191	1	0.6621	-0.175645	-0.123606	0.72334	0.615872
cg00392377	8230	chr19	49939882	1.19323e-07	2.83445e-08	2.55669e-05	SLC17A7	0.2222	++	0	0.746	1	0.3879	-0.0754416	0.0547818	0.943822	0.555318
cg00392505	4004	chr10	134835146	2.27038e-08	2.02557e-08	0.262348		0.0761	++	0	0.229	1	0.6319	-0.00745956	-0.0372447	0.924223	0.989652
cg00392914	6380	chr16	83841513	-3.96266e-09	6.62066e-09	0.549486	HSBP1	-0.0572	--	0	0.406	1	0.5242	-0.0211683	0.00563959	0.981117	0.273129
cg00393193	8750	chr5	176959146	5.79069e-08	4.93225e-09	7.9032e-32	FAM193B;FAM193B	0.1201	+-	52.5	2.107	1	0.1466	0.0250409	-0.0106791	0.662667	0.944894
cg00393798	626	chr11	8615694	-8.20051e-07	2.85803e-07	0.00411404	STK33	-0.2293	-+	2.8	1.029	1	0.3104	-0.154355	-0.00762461	0.935087	0.960117
cg00394844	8184	chr19	18343302	6.48463e-07	7.50096e-08	5.37737e-18	PDE4C	0.2101	++	0	0.686	1	0.4075	0.0530096	0.0590575	0.951239	0.929996
cg00395795	11314	chr19	14629244	-2.13218e-08	2.52184e-08	0.39784	DNAJB1	0.014	-+	0	0.339	1	0.5603	-0.000481666	-0.000261731	0.910864	0.556401
cg00396163	1895	chr2	84743584	-3.45685e-08	9.9994e-09	0.000546103	DNAH6;DNAH6	-0.2811	--	0	0.271	1	0.6028	-0.0915723	0.0326673	0.980856	0.701355
cg00397575	2222	chr15	65359932	2.15393e-07	2.35957e-08	6.94593e-20	RASL12	0.4198	++	0	0.009	1	0.926	-0.00709321	0.0316705	0.996959	0.939737
cg00397585	5358	chr2	26570033	2.16238e-07	1.78122e-08	6.49266e-34	GPR113;SELI	0.0453	++	0	0.01	1	0.9205	-0.00646126	0.00801197	0.872591	0.980738
cg00398268	3438	chr18	47017166	1.40259e-07	1.99851e-08	2.24715e-12	RPL17;SNORD58C;U58;RPL17	0.1387	++	0	0.053	1	0.8187	0.0518289	-0.0428853	0.283714	0.8585
cg00398816	1488	chr10	43598772	8.4067e-08	2.29056e-08	0.000242416	RET;RET	0.0564	+-	0	0.304	1	0.5814	-0.00363835	-0.07744	0.574068	0.895545
cg00399175	5357	chr2	26395448	4.00743e-07	1.06361e-07	0.00016471	FAM59B	-0.0327	+-	86.7	7.505	1	0.006152	0.014244	-0.15061	0.291003	0.0145982
cg00399591	2757	chr16	18802159	-5.39404e-07	2.59329e-07	0.0375257	RPS15A;RPS15A	-1.1684	--	0	0.042	1	0.8371	-0.121957	-0.111953	0.0980729	0.0642512
cg00399951	277	chr7	8476098	-1.61895e-06	2.62728e-07	7.17877e-10	NXPH1	-0.3671	-+	35	1.538	1	0.2149	-0.199399	-0.0758453	0.934748	0.612593
cg00400654	9150	chr1	1604298	-1.895e-06	8.96676e-07	0.0345696	LOC728661;CDK11B;CDK11B;CDK11B;CDK11B;CDK11B;CDK11B	-0.1904	--	0	0.001	1	0.977	-0.0317007	0.010299	0.973855	0.99076
cg00400733	1385	chr5	176170704	-3.83146e-08	7.63792e-09	5.26564e-07		-0.1291	--	0	0.934	1	0.3339	-0.136264	0.012535	0.990383	0.991433
cg00400810	9765	chr15	42066822	-8.37309e-08	1.56709e-08	9.13768e-08	MAPKBP1;MAPKBP1	-0.0862	--	0	0.031	1	0.8608	-0.00942468	0.000329255	0.761564	0.990867
cg00401101	5618	chr5	16509323	4.16945e-07	5.11431e-08	3.56438e-16	FAM134B;FAM134B	0.1096	++	0	0.049	1	0.8247	-0.00823729	-0.0326536	0.950655	0.630863
cg00402222	12103	chr5	178622572	1.01998e-08	1.04265e-08	0.327946	ADAMTS2;ADAMTS2	-0.0136	+-	0	0.5	1	0.4796	-0.0367396	-0.105332	0.800938	0.547673
cg00402352	2163	chr11	134373160	8.97528e-08	1.46323e-08	8.57536e-10		0.513	++	0	0.107	1	0.7431	0.113362	0.0745806	0.854135	0.762087
cg00402586	11069	chr10	69609493	4.75151e-08	9.73245e-09	1.04946e-06		0.0128	+-	25.1	1.335	1	0.2479	-0.00111508	-0.00580193	0.549209	0.993164
cg00402812	3121	chr1	109633307	5.42267e-08	3.60353e-09	3.54544e-51	TMEM167B	0.0478	+-	66.8	3.012	1	0.08266	0.00198982	-0.00167453	0.987974	0.974162
cg00403478	2986	chr6	33040769	-2.70737e-07	4.97569e-08	5.29231e-08	HLA-DPA1	-0.0615	-+	67.8	3.108	1	0.07793	-0.0568257	0.0214054	0.44574	0.768224
cg00403483	10936	chr8	79470784	-4.09331e-08	1.95462e-08	0.0362445	PKIA;PKIA	-0.1063	--	0	0.03	1	0.8617	-0.063748	0.0272705	0.382793	0.817901
cg00404187	7044	chr7	140135611	-2.54637e-08	1.11711e-08	0.0226412		-0.1513	--	0	0.318	1	0.5727	-0.0781577	-0.0414124	0.963248	0.941963
cg00404641	6717	chr3	131080516	-7.54042e-08	7.23479e-09	1.95869e-25	NUDT16P;NUDT16P	-0.1305	--	0	0.057	1	0.8113	-0.0840114	-0.0727702	0.680504	0.872982
cg00404717	6783	chr4	174912178	-4.67206e-08	1.31648e-08	0.000386858		-0.2777	--	0	0.075	1	0.7842	-0.163535	-0.075457	0.924571	0.876316
cg00405070	7647	chr12	112450647	1.74793e-08	4.83289e-09	0.000298342	ERP29;TMEM116;ERP29	-0.0042	+-	0	0.827	1	0.363	-0.00390533	-0.000293381	0.988843	0.980126
cg00405112	1937	chr3	137728329	-6.95769e-08	1.97169e-08	0.000417449	CLDN18;CLDN18	-0.1857	-+	63.4	2.733	1	0.09827	-0.0816435	0.014738	0.92534	0.221522
cg00405688	1000	chr10	129534182	4.41066e-08	1.03173e-08	1.91113e-05	FOXI2	0.178	+-	57.7	2.363	1	0.1242	0.0162329	-0.0918651	0.991152	0.980929
cg00405699	4456	chr5	100239919	-7.58754e-08	3.02857e-08	0.012234	ST8SIA4;ST8SIA4	-0.3493	--	0	0.015	1	0.9018	-0.325366	-0.136656	0.595633	0.0393114
cg00405939	4249	chr19	4045108	-1.61941e-06	2.45554e-07	4.25489e-11		-0.2494	--	0	0.046	1	0.8306	-0.0355235	-0.00813927	0.993995	0.621941
cg00406338	10281	chr20	57267528	-7.55886e-08	2.28697e-08	0.000949137	NPEPL1	-0.0107	-+	0	0.933	1	0.3342	-0.0473114	0.0274579	0.95816	0.248374
cg00406489	5869	chr8	47109229	1.42265e-07	2.85253e-08	6.12185e-07		0.0853	+-	1	1.011	1	0.3148	0.0766587	-0.0281715	0.942031	0.97164
cg00406796	8206	chr19	40596516	2.88932e-08	7.86427e-09	0.000238794	ZNF780A;ZNF780A;ZNF780A;ZNF780A	0.0025	-+	53.7	2.158	1	0.1419	-0.00121955	0.00257519	0.598675	0.990974
cg00407245	5339	chr19	55598874	1.40448e-07	2.98542e-08	2.54544e-06	EPS8L1;EPS8L1	0.16	++	0	0.28	1	0.5964	-0.000725979	0.00316415	0.889973	0.936752
cg00407659	11498	chr5	150538414	4.19254e-08	7.63999e-09	4.07378e-08	ANXA6;ANXA6	0.2578	++	0	0.007	1	0.9348	-0.0130492	-0.017383	0.413352	0.992443
cg00408315	4126	chr13	114886700	-7.03328e-08	9.80581e-09	7.36026e-13	RASA3	-0.1953	--	0	0.999	1	0.3177	-0.0132484	-0.0101952	0.775625	0.930288
cg00408597	11743	chr11	9685941	-7.68511e-07	1.12348e-07	7.8943e-12	SWAP70	-0.1995	--	18.9	1.234	1	0.2667	-0.00187074	-0.0542956	0.31668	0.585321
cg00409309	10682	chr6	32783551	6.75843e-08	3.45692e-08	0.0505779	HLA-DOB	0.051	+-	0	0.118	1	0.7307	0.000548613	-0.0439494	0.736659	0.939086
cg00409684	1232	chr10	102984527	-8.7437e-08	1.94996e-08	7.32463e-06		-0.2515	--	0	0.278	1	0.5983	-0.139478	-0.061644	0.7741	0.666422
cg00410467	3400	chr17	58755141	2.19083e-08	5.90575e-09	0.000207545	BCAS3;BCAS3	-0.0161	+-	74.1	3.861	1	0.04943	0.000520664	-0.00105096	0.932962	0.684325
cg00410521	8086	chr17	79197231	8.63842e-08	1.03686e-08	7.99298e-17	AZI1;AZI1	0.0643	+-	0	0.523	1	0.4695	-0.0188974	0.00275861	0.369202	0.967987
cg00410534	1280	chr16	67232557	-1.57303e-07	1.56776e-08	1.08455e-23	ELMO3;E2F4	-0.208	--	0	0.74	1	0.3897	-0.0424829	-0.013083	0.903498	0.866539
cg00410576	5072	chr15	52311136	2.16622e-08	1.37299e-08	0.114625	MAPK6	0.0444	++	0	0.038	1	0.8448	-0.0109555	0.00858154	0.98837	0.448021
cg00410990	12204	chr8	27695476	-3.59237e-09	1.4876e-08	0.809178	PBK	0.0074	-+	0	0.298	1	0.585	-0.000873238	0.00233724	0.977806	0.669238
cg00411411	9391	chr10	103455165	-9.37228e-08	9.92965e-09	3.77504e-21	FBXW4	-0.105	-+	19.5	1.243	1	0.2649	-0.050243	0.000903667	0.854694	0.98398
cg00411413	5135	chr16	83171299	-1.0876e-08	1.81787e-08	0.549652	CDH13	-0.0013	-+	0	0.242	1	0.6226	0.015909	0.0726889	0.44706	0.831149
cg00411948	737	chr11	133800473	5.6795e-08	2.54437e-08	0.0256026	IGSF9B	0.1705	+-	5.7	1.061	1	0.303	0.134669	0.0687625	0.991713	0.31704
cg00412337	10703	chr6	45982653	6.88067e-08	5.59785e-08	0.219011	CLIC5;CLIC5	0.0651	+-	0	0.676	1	0.411	-0.0882659	-0.0457372	0.53169	0.0909329
cg00413617	2655	chr11	17757415	-4.14551e-07	8.83186e-08	2.68156e-06	KCNC1;KCNC1	-0.2878	--	0	0.996	1	0.3184	-0.0382546	-0.0759468	0.599899	0.23508
cg00414898	6335	chr15	89950542	-8.24196e-08	2.45241e-08	0.000777278		-0.2432	--	0	0.064	1	0.7996	-0.0862982	-0.0845352	0.785621	0.789228
cg00415065	12145	chr6	42712921	-1.8452e-07	1.98952e-08	1.78219e-20	TBCC	-0.1591	--	0	0.009	1	0.9242	-0.00839841	0.0107231	0.956217	0.90332
cg00415276	2439	chr5	55033711	5.40217e-08	1.9881e-08	0.00658264	DDX4;DDX4;DDX4	0.2481	++	0	0.022	1	0.8834	0.0152853	0.0229497	0.987979	0.970917
cg00415924	10111	chr19	42876024	-1.72002e-07	1.44868e-08	1.63461e-32	MEGF8	-0.0561	-+	0	0.788	1	0.3748	-0.0062255	-0.00455368	0.724893	0.946838
cg00415971	1492	chr10	86004761	1.20855e-07	1.2559e-08	6.3965e-22	RGR;RGR;RGR	0.039	+-	54	2.174	1	0.1403	0.0420652	0.0208251	0.799394	0.91196
cg00416492	2955	chr6	14211855	-3.20027e-07	5.05373e-08	2.41214e-10		-0.0542	-+	14.4	1.168	1	0.2798	-0.0476434	0.0107603	0.926316	0.910446
cg00416945	7963	chr16	88165722	9.44239e-08	1.45173e-08	7.80939e-11		0.2445	++	0	0.001	1	0.9821	0.0697381	0.0115559	0.993846	0.994173
cg00417291	9071	chr8	114389356	5.89442e-08	2.09305e-08	0.00485968	CSMD3;CSMD3;CSMD3;CSMD3	0.3876	++	0	0.302	1	0.5828	-0.0161895	0.100411	0.976655	0.982948
cg00418282	8683	chr5	2740132	4.09801e-06	6.62788e-07	6.28975e-10		0.3307	++	0	0.085	1	0.7707	-0.025621	0.0859489	0.874772	0.57233
cg00418943	3084	chr1	3528682	1.62364e-06	4.83599e-07	0.000786743	MEGF6	0.0314	+-	0	0.992	1	0.3192	0.0441805	0.0319813	0.447424	0.770362
cg00419314	1953	chr4	74735092	-1.68559e-07	1.78095e-08	2.94792e-21	CXCL1	-0.4133	--	0	0.041	1	0.839	-0.120736	-0.0162631	0.210249	0.965904
cg00419702	3592	chr22	38485294	1.58183e-07	2.98647e-08	1.17955e-07	BAIAP2L2	0.1625	-+	46.7	1.878	1	0.1706	-0.0283318	0.043016	0.867387	0.457897
cg00420450	5863	chr8	22132641	3.80352e-07	2.91356e-08	5.98718e-39	PIWIL2;PIWIL2	0.1467	++	0	0.24	1	0.6246	0.00127853	0.00363222	0.982771	0.856586
cg00420568	5906	chr9	91794904	8.21824e-08	8.42429e-09	1.74894e-22	SHC3	0.109	+-	0	0.52	1	0.4709	0.00614287	0.018887	0.970047	0.909771
cg00420859	1048	chr16	49314826	1.28556e-07	2.13792e-08	1.81947e-09	CBLN1	-0.0664	+-	0	0.534	1	0.4649	0.0101342	0.0299367	0.964615	0.98632
cg00420869	12094	chr5	159343789	-9.00139e-09	7.46251e-09	0.227735	ADRA1B;ADRA1B	0.0225	-+	0	0.176	1	0.6749	-0.0499877	0.0128471	0.992008	0.724543
cg00421624	9267	chr1	153746588	-6.64451e-08	2.10885e-08	0.00162836	SLC27A3	-0.3213	--	0	0.29	1	0.5904	-0.185991	-0.176712	0.297813	0.000673148
cg00422488	2569	chr9	100747767	7.13222e-08	2.81483e-08	0.0112832	ANP32B	0.5043	++	0	0.873	1	0.3502	0.0711398	0.116987	0.762511	0.646735
cg00422699	11312	chr19	12759093	4.97109e-07	1.37016e-07	0.000285498	MAN2B1	0.1127	++	0	0.153	1	0.696	-0.0108519	0.0724618	0.893925	0.826299
cg00422913	5152	chr17	1619022	-5.32255e-07	3.72685e-07	0.153245	C17orf91;C17orf91;WDR81;C17orf91;WDR81;C17orf91	-0.0285	-+	0	0.223	1	0.6369	-0.00806915	0.00456867	0.58192	0.991574
cg00422935	2450	chr5	115908483	8.86733e-08	9.76225e-09	1.05347e-19	SEMA6A	0.0494	+-	28.6	1.401	1	0.2365	0.0809609	0.0467222	0.397859	0.988205
cg00423030	6466	chr17	76037075	-7.12498e-08	1.9607e-08	0.000279167	TNRC6C;TNRC6C	-0.2249	--	0	0.455	1	0.5	-0.0101287	-0.0740157	0.610135	0.939973
cg00423114	9152	chr1	1691916	-1.91999e-06	4.0116e-07	1.70065e-06	NADK	-0.0508	--	0	0.014	1	0.9043	-0.00156731	-0.00503967	0.710378	0.982571
cg00423124	744	chr13	44453862	1.26898e-07	1.20636e-08	7.05729e-26	C13orf31;C13orf31;CCDC122;C13orf31	0.0273	+-	72.5	3.635	1	0.05658	0.000254042	-0.00240647	0.994568	0.93311
cg00423443	3363	chr16	82660376	3.23104e-08	2.70243e-08	0.23185	CDH13	0.2098	++	0	0.066	1	0.7968	0.00157607	-0.0260344	0.973003	0.573936
cg00423697	3021	chr7	4254796	-1.68805e-06	5.21662e-07	0.00121255	SDK1;SDK1	-0.0107	-+	6.1	1.065	1	0.3021	-0.0364589	-0.104898	0.635547	0.0531511
cg00423826	11628	chr8	143534636	9.33473e-09	4.47875e-09	0.0371396		-0.161	--	0	0.51	1	0.4751	-0.0329091	0.0162822	0.741338	0.956559
cg00425177	4775	chr10	3058239	3.84016e-06	4.27195e-07	2.48923e-19		0.2272	+-	0	0.45	1	0.5024	0.0254464	-0.0118322	0.942564	0.718765
cg00425213	4675	chr1	6446095	1.48663e-06	1.50778e-07	6.22088e-23	ACOT7;ACOT7	0.1047	++	0	0.381	1	0.537	0.084131	0.0371491	0.571765	0.746226
cg00426921	1213	chr1	120254845	-3.11821e-08	6.88345e-09	5.89812e-06	PHGDH	-0.7103	--	16.5	1.198	1	0.2737	-0.264268	-0.0244217	0.992964	0.749607
cg00427604	1049	chr16	55542751	1.03767e-07	2.65616e-08	9.35789e-05	LPCAT2	0.1292	++	0	0.433	1	0.5103	0.0254281	-0.00373175	0.937827	0.91035
cg00428492	8550	chr3	112708982	5.17063e-08	4.38268e-09	4.00378e-32	GTPBP8;GTPBP8	0.1	++	0	0.027	1	0.8684	0.00775941	-0.0246564	0.346642	0.437096
cg00429268	10276	chr20	48097073	-1.32946e-07	2.68802e-08	7.5807e-07	KCNB1	-0.1056	--	0	0.116	1	0.7338	-0.0543419	-0.0382681	0.682374	0.126281
cg00429402	621	chr10	94833658	-8.4584e-08	2.33036e-08	0.000283804	CYP26A1;CYP26A1;CYP26A1	-0.0736	-+	64.5	2.818	1	0.0932	-0.181598	-0.0493731	0.95518	0.423527
cg00429862	651	chr17	12569487	-8.39526e-07	8.02005e-08	1.21386e-25	MYOCD;MYOCD;MYOCD;MYOCD	-0.2449	--	0	0.089	1	0.7648	-0.0230585	0.000527375	0.832243	0.608972
cg00431549	9586	chr12	15039025	-1.86552e-07	1.46183e-07	0.201901	MGP	-0.1227	--	0	0.02	1	0.8866	-0.0657244	0.00326729	0.869242	0.967597
cg00432497	158	chr16	89438714	4.13487e-08	4.85828e-09	1.72472e-17	ANKRD11	0.0488	++	0	0.13	1	0.7179	0.00049991	-0.000561683	0.992994	0.702416
cg00432872	7858	chr16	349062	6.25226e-06	1.38522e-06	6.37546e-06	AXIN1;AXIN1	0.01	-+	0	0.189	1	0.6641	-0.00184446	0.00275628	0.454956	0.781753
cg00432953	3628	chr3	184318884	3.39521e-08	9.22442e-09	0.000232618		0.0804	+-	0	0.271	1	0.6028	0.0043764	0.00319211	0.991277	0.991603
cg00433406	5939	chr1	20616975	-5.345e-07	7.82983e-08	8.70351e-12	VWA5B1	-0.2109	-+	10.2	1.114	1	0.2913	0.000468843	0.00295503	0.748932	0.667437
cg00433770	2296	chr19	17392656	1.64329e-07	3.31455e-08	7.12902e-07	ANKLE1;ANKLE1	-0.1588	+-	54	2.173	1	0.1404	-0.0257754	0.0617598	0.990432	0.992247
cg00435098	3200	chr11	1092171	7.92755e-06	1.11692e-06	1.26871e-12	MUC2	0.0825	++	0	0.024	1	0.8769	0.0345056	0.0773948	0.990379	0.980981
cg00435245	5352	chr2	5812420	1.10862e-06	2.81414e-07	8.16626e-05		0.1333	++	0	0.153	1	0.6954	0.134328	-0.000921794	0.352268	0.5929
cg00435606	1053	chr17	16257223	1.68286e-07	5.06571e-08	0.000893522	CENPV	0.0132	++	0	0.002	1	0.9657	-0.00427243	0.00277399	0.589163	0.697843
cg00437011	5771	chr6	170566086	6.52096e-08	1.42138e-08	4.47995e-06	LOC154449	0.4823	++	0	0.376	1	0.54	0.0540577	-0.000611118	0.994146	0.737318
cg00437399	9764	chr15	40886176	-4.4132e-08	1.36209e-08	0.00119523	CASC5;CASC5	-0.0206	-+	0	0.769	1	0.3807	-0.00560617	0.00240962	0.890883	0.837882
cg00438026	948	chr6	31513267	-3.07589e-07	3.53472e-08	3.26291e-18	ATP6V1G2;NFKBIL1;NFKBIL1;ATP6V1G2	-0.2029	--	0	0.325	1	0.5689	-0.0248294	0.00923502	0.990827	0.990738
cg00438740	1912	chr2	233924930	-3.20556e-08	1.15334e-08	0.00544623	INPP5D;INPP5D	-0.3376	--	0	0.048	1	0.8274	-0.114729	-0.157194	0.250377	0.200855
cg00439378	6917	chr6	36210537	-2.59186e-07	3.11466e-08	8.68667e-17	PNPLA1;PNPLA1	-0.1736	--	0	0.033	1	0.855	-0.0569558	-0.0164701	0.340257	0.46224
cg00439658	6462	chr17	72848669	3.4718e-08	2.27717e-08	0.127357	GRIN2C	0.1193	++	0	0.275	1	0.5999	-0.0241444	0.0795442	0.885996	0.991394
cg00439709	1417	chr6	74404526	-9.74786e-08	2.46115e-08	7.47313e-05	CD109;CD109;CD109	-0.1076	-+	31.2	1.454	1	0.2278	-0.048627	-0.0179175	0.471249	0.207442
cg00441301	3049	chr8	33458593	-2.19402e-07	4.81633e-08	5.22925e-06	DUSP26	-0.0384	-+	56	2.273	1	0.1316	-0.111087	-0.00301442	0.860488	0.710708
cg00442112	1945	chr4	5021113	-3.4284e-06	3.88217e-07	1.03615e-18	CYTL1	-0.6502	--	0	0.484	1	0.4868	-0.12376	0.142302	0.989683	0.996544
cg00442658	6647	chr21	18885041	-9.8512e-08	3.04239e-08	0.00120377	CXADR	-0.0184	-+	69.9	3.324	1	0.06829	-0.00513185	0.000787717	0.378607	0.993951
cg00442802	9464	chr11	18138394	-2.86193e-07	7.0945e-08	5.48313e-05	SAA3P	-0.1593	--	0	0.55	1	0.4582	-0.0302296	-0.0762883	0.558656	0.428024
cg00443645	11196	chr14	101034236	8.44168e-08	8.69128e-09	2.65906e-22	BEGAIN;BEGAIN	0.1106	++	0	0.094	1	0.7593	0.00881027	0.0383486	0.832597	0.754718
cg00443788	7329	chr10	1072690	9.61152e-06	8.78818e-07	7.68016e-28	C10orf110;C10orf110;C10orf110;C10orf110;IDI2	0.415	++	87.8	8.209	1	0.004169	0.0304091	0.0753087	0.752548	0.98524
cg00444847	11543	chr6	34433789	5.69248e-08	8.74694e-08	0.515178	PACSIN1	0.2242	++	0	0.234	1	0.6284	-0.124896	0.0552235	0.421882	0.445948
cg00445475	9130	chr9	138628673	3.68637e-08	5.60018e-09	4.62348e-11	KCNT1	-0.046	+-	80.9	5.223	1	0.02229	0.0216106	-0.0314295	0.992788	0.665895
cg00445566	10612	chr5	180258768	-1.21797e-08	2.00139e-09	1.16061e-09	LOC729678	-0.0069	-+	39.1	1.641	1	0.2002	-0.00321964	0.00142038	0.966926	0.884514
cg00446211	8838	chr6	71665522	2.68833e-08	9.13361e-09	0.00324692	B3GAT2	-0.0286	-+	51.7	2.069	1	0.1503	-0.046553	0.00740217	0.896429	0.919056
cg00446235	3137	chr1	161008644	1.25909e-08	1.25133e-08	0.314316	TSTD1;TSTD1;TSTD1	0.1276	++	0	0.1	1	0.7514	-0.0728584	-0.0677959	0.978442	0.788245
cg00446414	9030	chr8	29387350	9.56871e-09	3.26516e-08	0.76948		-0.0345	--	0	0.096	1	0.7571	0.00543531	0.049814	0.836723	0.751234
cg00446472	5145	chr16	89042082	8.26187e-08	2.13099e-08	0.000105745	CBFA2T3	0.2308	++	0	0.074	1	0.7857	-0.0242176	0.0183002	0.900489	0.930183
cg00446536	5354	chr2	6636481	1.04482e-06	4.2759e-07	0.0145448		0.2618	++	0	0.676	1	0.4111	-0.0314857	-0.0282674	0.282281	0.183351
cg00447646	11335	chr19	54496299	1.41451e-07	3.90719e-08	0.000294294	CACNG6;CACNG6;CACNG6	0.2598	++	0	0.051	1	0.821	0.0225353	0.0664527	0.892558	0.61126
cg00447682	4693	chr1	20813064	3.38612e-07	4.22974e-08	1.18984e-15	CAMK2N1	0.0478	++	0	0.052	1	0.8201	-0.028484	0.00682245	0.936484	0.724128
cg00447970	8013	chr17	29719431	1.95228e-07	7.52688e-08	0.00949378	RAB11FIP4	-0.0027	+-	70.1	3.341	1	0.06757	-0.00877281	-0.124635	0.975709	0.0598512
cg00448560	5121	chr16	49525727	1.48725e-07	1.67193e-08	5.82298e-19	ZNF423	0.1122	++	0	0.087	1	0.7684	0.0279752	0.0209433	0.682431	0.99282
cg00448707	5974	chr1	68512928	-2.46635e-07	1.68961e-08	2.9291e-48	DIRAS3	-0.2371	--	15.1	1.177	1	0.2779	-0.0546475	-0.0127804	0.884203	0.910261
cg00450319	4622	chr8	37605978	-2.05102e-07	3.6865e-08	2.64273e-08	LOC728024;ERLIN2	-0.2526	--	0	0.008	1	0.9302	0.0107417	0.0295758	0.891186	0.99066
cg00450475	4789	chr10	75118604	2.80223e-08	1.03366e-08	0.00670856	TTC18;TTC18	0.0029	+-	0	0.975	1	0.3236	0.00660052	0.0693858	0.863959	0.922368
cg00450695	5247	chr19	1068487	8.06411e-06	1.03014e-06	4.94982e-15	HMHA1	0.1236	+-	64.7	2.835	1	0.09223	-0.00723858	-0.0723551	0.971778	0.940842
cg00450784	338	chr12	106979062	-8.7892e-08	3.29557e-08	0.00765371	RFX4	-0.3933	-+	0	0.551	1	0.4579	-0.285267	-0.0812517	0.958492	0.505829
cg00450824	626	chr11	8615685	-1.06239e-06	2.84123e-07	0.000184607	STK33	-0.3473	--	0	0.147	1	0.7011	-0.166027	-0.00111061	0.46245	0.965655
cg00451058	10026	chr18	32820661	-2.80836e-07	1.4247e-08	1.70148e-86	ZNF397;ZNF397	-0.0917	--	0	0.002	1	0.9636	-0.00816292	0.0106946	0.926614	0.924611
cg00451215	1436	chr7	139025801	-6.2961e-09	2.41803e-09	0.00921936	C7orf55	-0.0019	+-	0	0.565	1	0.4522	-0.000606693	-0.00135854	0.99092	0.986428
cg00451355	10375	chr3	43132028	-1.01739e-07	1.66353e-08	9.60394e-10	C3orf39	0.0494	-+	66.1	2.953	1	0.08574	0.00155821	0.0174484	0.29005	0.628115
cg00452398	1161	chr6	99281293	8.73458e-08	1.53152e-08	1.17569e-08	POU3F2	0.0802	+-	0	0.9	1	0.3428	-0.0373852	0.0935885	0.953928	0.861212
cg00453193	1430	chr7	115851050	-3.00415e-08	1.30804e-08	0.0216371	TES	-0.1499	-+	25.5	1.342	1	0.2467	-0.113458	-0.0127279	0.952293	0.959163
cg00453938	1102	chr20	39320532	2.96932e-07	4.504e-08	4.32095e-11		0.2276	+-	39.7	1.658	1	0.1979	0.0409113	-0.0532285	0.42962	0.53369
cg00454864	8968	chr7	150819434	2.05361e-08	4.56874e-09	6.96011e-06	AGAP3;AGAP3	0.0255	++	0	0.02	1	0.8865	0.0209787	0.00629911	0.747838	0.478625
cg00454961	9817	chr16	929020	-1.92192e-06	8.44463e-07	0.0228516	LMF1	-0.068	-+	0	0.561	1	0.454	0.00246337	0.0877823	0.891911	0.989499
cg00455327	1585	chr18	20714217	3.2483e-08	9.44612e-08	0.730939	CABLES1	0.1664	-+	41.7	1.715	1	0.1903	-0.0303254	0.0632819	0.740433	0.644562
cg00455424	841	chr1	65468815	-1.22515e-07	6.00392e-08	0.0412915		-0.352	-+	0	0.576	1	0.4481	-0.237057	-0.0679228	0.427638	0.000747352
cg00455439	458	chr10	61122358	-3.90852e-07	3.81479e-08	1.2374e-24	FAM13C;FAM13C;FAM13C;FAM13C;FAM13C	-1.2477	--	0	0.068	1	0.795	-0.321111	-0.0338256	0.917495	0.642461
cg00455546	8140	chr19	2229807	2.26376e-06	6.32198e-07	0.000342574	DOT1L	0.2004	++	0	0.044	1	0.8345	0.0148649	-0.00686199	0.116662	0.896371
cg00456086	2404	chr3	197283111	1.79157e-08	5.25765e-09	0.000655516	BDH1;BDH1;BDH1	0.0316	+-	0	0.102	1	0.7499	-0.00882713	0.0383217	0.828709	0.973659
cg00456593	6103	chr11	624781	-6.03954e-06	1.4771e-06	4.33633e-05	MUPCDH;MUPCDH	-0.0996	--	0	0.449	1	0.5028	-0.0110102	-0.0184022	0.836603	0.873541
cg00457087	2089	chr1	162602295	-1.3065e-08	9.1087e-09	0.151474	DDR2;DDR2;DDR2;DDR2	-0.3036	--	59.7	2.484	1	0.115	0.0959634	0.0536339	0.773641	0.686529
cg00457403	204	chr3	187387734	-4.42882e-08	1.26177e-08	0.000448108	SST	-0.3492	--	66.5	2.986	1	0.08398	-0.0770232	0.053127	0.731157	0.72632
cg00457913	2487	chr6	48036603	1.46677e-07	3.88765e-08	0.000161372	C6orf138	0.1991	++	0	0.093	1	0.761	0.0390862	0.130146	0.0118859	0.992151
cg00458793	9317	chr1	227170648	-1.60758e-08	5.23332e-09	0.00212755	CABC1	-0.0824	--	0	0.565	1	0.4522	-0.00287098	0.00706487	0.993086	0.876301
cg00458878	4579	chr7	27260285	-3.63898e-07	3.52742e-08	5.94911e-25		-0.1264	--	0	0.139	1	0.7089	-0.0831944	-0.0825469	0.810567	0.800629
cg00458965	11267	chr17	35297309	1.49177e-07	5.94117e-08	0.0120421	LHX1	0.1746	++	0	0.074	1	0.7852	-0.104201	-0.0178519	0.69606	0.190664
cg00459068	1006	chr10	133930778	6.35686e-08	1.58299e-08	5.92631e-05	JAKMIP3	0.2207	++	0	0.686	1	0.4077	0.135324	-0.0213731	0.861859	0.971747
cg00459997	11154	chr12	130621721	1.77523e-08	1.41718e-08	0.210334		-0.261	+-	71.3	3.482	1	0.06203	-0.0316609	-0.0943615	0.987746	0.341641
cg00460092	4792	chr10	89578176	1.62806e-08	5.52723e-09	0.00322404	ATAD1;CFLP1	-0.0256	-+	55.1	2.226	1	0.1357	-0.00172405	-0.00381691	0.982406	0.946663
cg00460286	9796	chr15	77320261	1.6783e-08	9.36155e-09	0.073012	PSTPIP1	-0.0031	+-	0	0.014	1	0.9056	0.0138872	0.00356139	0.983481	0.597043
cg00460589	3705	chr6	13274354	6.2012e-07	1.21347e-07	3.2165e-07	PHACTR1	-0.0083	+-	18.8	1.231	1	0.2672	0.0882403	0.0662868	0.622492	0.866918
cg00460689	7646	chr12	111021191	2.18858e-08	4.22497e-09	2.21753e-07	PPTC7	0.0645	-+	84.2	6.312	1	0.01199	-0.00882614	0.0039365	0.43035	0.982759
cg00460944	7679	chr12	133435840	2.39856e-08	5.25371e-09	4.98382e-06	CHFR;CHFR;CHFR;CHFR;CHFR	0.0544	++	0	0.307	1	0.5794	0.00091378	-0.00173582	0.96555	0.953764
cg00461015	8029	chr17	42295635	1.15033e-07	1.13266e-08	3.1162e-24	UBTF;UBTF;UBTF;UBTF	0.0433	++	0	0.233	1	0.6293	-0.00339977	0.00492404	0.929415	0.32973
cg00461901	1600	chr19	49653797	8.99254e-08	7.25303e-09	2.66868e-35	PPFIA3	0.0202	++	0	0.018	1	0.8924	0.000230023	0.000788819	0.85051	0.23943
cg00462525	6610	chr2	162275396	-1.15846e-07	1.55046e-08	7.91493e-14	TBR1	-0.3579	-+	80.7	5.194	1	0.02267	-0.233294	-0.0477679	0.640368	0.712146
cg00462951	871	chr12	5539736	-7.90728e-07	3.96491e-07	0.0461179		-0.1104	--	0	0.043	1	0.8363	-0.153528	-0.0669541	0.961611	0.166019
cg00463460	10762	chr7	786550	-1.21829e-05	9.55619e-07	3.17031e-37	HEATR2	-0.1987	--	0	0.016	1	0.8995	-0.00115371	-0.0121632	0.904479	0.833161
cg00463631	10503	chr4	158144020	-4.58565e-08	6.66829e-09	6.12107e-12	GRIA2;GRIA2;GRIA2	-0.1665	--	0	0.005	1	0.9421	-0.0657487	-0.0013283	0.905526	0.755815
cg00463848	2170	chr12	53046105	2.96224e-07	3.38397e-08	2.06426e-18	KRT2	0.1667	+-	74.6	3.94	1	0.04715	0.0395629	0.0519181	0.144254	0.789701
cg00463885	5969	chr1	52521894	-3.34564e-08	5.67603e-09	3.76174e-09	BTF3L4;TXNDC12;BTF3L4;BTF3L4;BTF3L4;BTF3L4	-0.0004	-+	68.6	3.18	1	0.07454	-0.00112135	0.000816931	0.990507	0.952625
cg00464095	9038	chr8	38008630	4.86833e-08	4.97315e-08	0.327617	STAR;STAR	0.0292	+-	0	0.325	1	0.5685	-0.131174	-0.0732918	0.332617	0.876363
cg00465247	3281	chr13	50703477	1.62613e-08	2.57276e-08	0.527351		-0.0723	+-	4.4	1.046	1	0.3063	-0.0723503	-0.0735802	0.267322	0.825644
cg00465250	6611	chr2	171627741	-1.90848e-09	4.63274e-09	0.680372		-0.0115	-+	0	0.206	1	0.65	-0.0112067	0.00302839	0.963803	0.508407
cg00465413	10284	chr20	61288142	-8.55363e-08	2.63222e-08	0.00115572	SLCO4A1	-0.0939	--	0	0.244	1	0.6216	-0.00930357	-0.0331082	0.679664	0.870812
cg00465686	3834	chr8	66701377	1.16309e-07	2.02059e-08	8.6041e-09	PDE7A;PDE7A	0.1757	++	0	0.427	1	0.5132	0.0544161	0.112532	0.992164	0.66509
cg00466108	9232	chr1	65731689	-9.54146e-08	6.37705e-08	0.134596	DNAJC6	-0.057	-+	67.7	3.093	1	0.07862	-0.262038	0.143707	0.5043	0.132398
cg00466425	3716	chr6	30856491	3.0937e-07	2.56052e-08	1.30988e-33	DDR1;DDR1;DDR1;DDR1	0.0449	+-	58.7	2.421	1	0.1197	0.076549	-0.0124401	0.701333	0.942633
cg00467326	8142	chr19	2428122	2.57683e-06	2.43205e-07	3.13274e-26	TIMM13	0.021	++	0	0.038	1	0.8463	0.00261199	0.0101974	0.984183	0.903577
cg00467592	3013	chr6	168616391	-7.48835e-08	8.2326e-09	9.37484e-20		-0.1585	-+	39.1	1.642	1	0.2001	0.0149142	-0.0712667	0.766528	0.856203
cg00467600	4073	chr12	28128567	-6.32965e-07	5.41647e-08	1.5043e-31		-0.2807	-+	74.9	3.983	1	0.04597	-0.208061	0.0557827	0.975317	0.0508881
cg00469015	7833	chr15	69744684	5.055e-08	3.47033e-08	0.145218	RPLP1;RPLP1	0.0275	+-	3.5	1.037	1	0.3086	-0.084391	-0.0722099	0.801221	0.118262
cg00469207	3041	chr7	152622455	-2.64815e-08	7.15342e-09	0.000213966		-0.0753	--	0	0.066	1	0.797	-0.0590217	0.00566164	0.799732	0.992475
cg00469541	10482	chr4	16362664	-5.10577e-07	1.45537e-07	0.000451101		-0.3071	--	0	0.09	1	0.7648	-0.0744179	-0.0500083	0.240997	0.0821052
cg00470183	10732	chr6	116575913	-5.94424e-08	6.58598e-09	1.78716e-19	TSPYL4	-0.0452	-+	42.3	1.735	1	0.1878	-0.0437916	0.0221828	0.95637	0.516455
cg00471190	2754	chr16	3115809	-4.04917e-06	3.55699e-07	5.0418e-30	IL32;IL32;IL32;IL32;IL32;IL32;IL32;IL32;IL32	-0.1529	--	0	0.657	1	0.4176	-0.0649968	-0.0591659	0.144323	0.700407
cg00472710	10429	chr3	151178727	-1.01289e-07	1.05603e-08	8.67691e-22		-0.4226	-+	34.6	1.529	1	0.2163	-0.176344	0.0583725	0.94818	0.716502
cg00472840	3413	chr17	76676366	4.41233e-08	8.35021e-09	1.26328e-07	CYTH1;CYTH1	0.0946	++	0	0.465	1	0.4951	0.0433904	-0.00400096	0.456624	0.991658
cg00473311	10333	chr22	42765306	-1.86741e-07	1.11592e-08	7.36676e-63		-0.0804	--	9	1.099	1	0.2946	-0.0250998	0.000291358	0.710932	0.904593
cg00473985	9890	chr16	87670568	-2.14197e-08	7.10805e-09	0.00258304	JPH3	0.0122	+-	0	0.862	1	0.3531	0.00785157	-0.00715972	0.983561	0.399183
cg00474017	1263	chr13	114074435	-1.91421e-08	1.13827e-08	0.0926295		-0.1088	-+	0	0.829	1	0.3625	-0.0234606	0.0719013	0.838968	0.990885
cg00474080	110	chr6	30923243	-1.41041e-08	1.36057e-07	0.917437		0.1429	-+	0	0.206	1	0.6496	-0.124417	-0.0398743	0.488893	0.093267
cg00474873	10905	chr8	1809589	-4.62109e-06	5.00238e-07	2.51627e-20	ARHGEF10	-0.2421	--	0	0.014	1	0.9063	0.0133308	0.00424838	0.487651	0.84926
cg00474943	3421	chr17	78877076	7.44809e-08	1.4153e-08	1.42059e-07	RPTOR;RPTOR	0.0565	+-	0	0.806	1	0.3692	0.0105064	-0.0122726	0.397726	0.653486
cg00475085	6140	chr11	60674473	-1.78382e-07	1.31248e-08	4.51772e-42	PRPF19	-0.1273	--	23.3	1.304	1	0.2535	-0.0141206	-0.0124965	0.78167	0.146613
cg00475322	11573	chr7	917719	-1.2651e-06	1.33201e-06	0.342231	C7orf20	0.0318	++	0	0.005	1	0.9451	-0.038765	-0.036975	0.937482	0.884057
cg00475509	587	chr3	147125955	1.88275e-08	1.21549e-08	0.121391	ZIC1	0.1581	++	0	0.089	1	0.766	-0.0293032	-0.0184924	0.690192	0.956815
cg00475883	2217	chr15	25299172	1.59859e-07	1.0068e-07	0.112335	SNORD116-2	0.344	++	0	0.605	1	0.4367	0.0155017	0.0561819	0.823076	0.0983255
cg00476317	1722	chr8	12990213	3.15378e-08	3.84519e-08	0.41211	DLC1;DLC1	-0.093	--	25.9	1.35	1	0.2453	0.00564065	0.00770836	0.995796	0.865263
cg00478479	10108	chr19	40904851	-4.07124e-07	8.49344e-08	1.63986e-06	PRX;PRX	-0.7581	--	38.6	1.629	1	0.2019	-0.0926113	-0.022289	0.835275	0.209148
cg00479463	10100	chr19	33726786	-3.5605e-07	4.87699e-08	2.86483e-13		-0.1622	-+	29.8	1.425	1	0.2326	-0.157668	-0.0658864	0.291946	0.721205
cg00480077	5264	chr19	7827894	1.1983e-06	2.37572e-07	4.56099e-07	CLEC4M;CLEC4M;CLEC4M;CLEC4M;CLEC4M;CLEC4M;CLEC4M;CLEC4M;CLEC4M;CLEC4M;CLEC4M;CLEC4M	0.0271	+-	80.4	5.104	1	0.02387	0.0676392	-0.0418421	0.607714	0.985278
cg00480389	8437	chr20	54580133	1.44063e-07	3.61381e-08	6.70708e-05	CBLN4	-0.1073	+-	81.6	5.438	1	0.01971	0.0104174	-0.0277393	0.365342	0.937415
cg00481161	5529	chr3	113251078	2.04923e-08	1.90241e-08	0.281401	SIDT1	0.3456	++	62	2.629	1	0.1049	-0.0454048	0.0236185	0.854721	0.753515
cg00481350	8645	chr4	113432595	1.99428e-08	1.05737e-08	0.0592842		-0.1587	+-	71.6	3.518	1	0.06069	-0.0736405	-0.0904693	0.398146	0.990181
cg00481884	1591	chr19	11689867	7.55684e-07	1.51875e-07	6.50079e-07	ACP5;ACP5;ACP5;ACP5	-0.1414	+-	81.9	5.518	1	0.01882	-0.0115627	0.0171499	0.959068	0.679042
cg00481951	204	chr3	187387650	-7.93686e-08	1.04558e-08	3.17842e-14	SST	-0.336	-+	86.7	7.52	1	0.006101	-0.130132	0.122677	0.751982	0.956032
cg00482020	883	chr16	25026850	-1.17981e-07	2.41703e-08	1.05422e-06	ARHGAP17;ARHGAP17	-0.05	--	0	0.248	1	0.6185	-0.0100935	-0.0043874	0.913228	0.952098
cg00482994	956	chr6	32945234	-9.08614e-08	5.92171e-08	0.124937	BRD2;BRD2	-0.1264	--	0	0.196	1	0.6579	-0.0235085	-0.0804836	0.803283	0.59052
cg00483893	9493	chr11	60501032	-1.51223e-07	2.02449e-08	8.03959e-14		-0.154	--	0	0.627	1	0.4285	-0.0139547	-0.0254305	0.926043	0.795722
cg00484466	8610	chr4	8071202	1.13504e-06	2.60743e-07	1.34224e-05	ABLIM2;ABLIM2;ABLIM2;ABLIM2;ABLIM2;ABLIM2;ABLIM2	0.1181	+-	62.9	2.698	1	0.1005	0.116751	0.0248596	0.916153	0.922934
cg00484803	11374	chr2	157196299	3.37558e-08	8.93627e-09	0.000158482		0.2442	++	16.4	1.196	1	0.2741	-0.00153781	0.0234336	0.887242	0.832808
cg00485194	2384	chr3	21792684	-7.63512e-08	7.89348e-08	0.33341	ZNF385D;ZNF385D	0.0267	-+	0	0.729	1	0.3933	-0.0695522	0.0219817	0.978534	0.667637
cg00485849	1952	chr4	74486170	-2.54614e-07	3.05779e-08	8.31098e-17	RASSF6;RASSF6	-0.4155	-+	77	4.345	1	0.03712	-0.308397	-0.0655989	0.990472	0.0933299
cg00486259	6781	chr4	152096720	-7.59804e-08	9.17572e-09	1.2256e-16	SH3D19;SH3D19;SH3D19	-0.1624	--	0	0.655	1	0.4184	-0.079354	-0.0427112	0.314608	0.813952
cg00486340	5570	chr4	4860026	8.00983e-07	2.9011e-07	0.00576306	MSX1	0.2427	++	21.7	1.277	1	0.2584	-0.0852935	-0.00134056	0.51735	0.780951
cg00487232	3435	chr18	32847642	3.02705e-07	4.1902e-08	5.04329e-13	ZNF397OS;ZNF397OS	0.213	++	0	0.023	1	0.8791	0.0308768	0.0938724	0.576705	0.209838
cg00487737	1591	chr19	11689726	4.78594e-07	2.40888e-07	0.0469462	ACP5;ACP5;ACP5;ACP5;ACP5;ACP5	-0.0614	+-	53.8	2.165	1	0.1412	-0.0358269	0.0365525	0.0411183	0.175491
cg00487989	7977	chr16	89688244	8.74719e-08	7.4944e-09	1.77987e-31	DPEP1;DPEP1	0.0843	++	0	0.095	1	0.7581	0.00300818	0.00302227	0.972667	0.616833
cg00490406	1469	chr1	159046773	5.44458e-08	2.19435e-08	0.0130948	AIM2	0.78	++	0	0	1	0.9856	0.0391539	-0.0241523	0.0154838	0.0477086
cg00490431	8037	chr17	48201664	1.28111e-07	1.90906e-08	1.93706e-11	SAMD14	0.1435	+-	61.3	2.587	1	0.1078	0.0015882	-0.0258662	0.730902	0.787969
cg00490655	1090	chr2	164592854	5.686e-09	6.01887e-09	0.344814	FIGN	-0.1057	--	8.4	1.091	1	0.2961	0.0118358	-0.000214683	0.916124	0.977427
cg00491180	5105	chr16	2892604	3.70742e-06	1.01506e-06	0.000259787	TMPRSS8	0.4184	++	0	0.264	1	0.6074	-0.0379592	0.093399	0.737221	0.47544
cg00491428	7050	chr7	151553868	-3.81839e-08	1.94462e-08	0.0495807	PRKAG2	-0.157	-+	0	0.383	1	0.5361	-0.0563927	-0.0020141	0.479245	0.750695
cg00491548	4248	chr19	3539158	-4.89593e-07	2.45274e-07	0.0459221	C19orf28;C19orf28;C19orf71;C19orf71	0.0458	-+	39.2	1.645	1	0.1997	0.0623183	0.0501439	0.799882	0.990676
cg00491603	10066	chr19	4676557	-1.28815e-06	9.29021e-08	1.02257e-43	DPP9	-0.0522	-+	65.5	2.899	1	0.08863	-0.0130659	0.00421475	0.70064	0.339563
cg00493422	2907	chr4	57547872	-1.23035e-07	4.26315e-08	0.00390167	HOPX;HOPX;HOPX	-0.1367	-+	50.1	2.005	1	0.1568	-0.27781	0.015589	0.821256	0.912185
cg00493831	9154	chr1	2472336	-6.34273e-06	6.12667e-07	4.07053e-25		-0.231	-+	81.3	5.345	1	0.02078	-0.121152	0.15063	0.722877	0.887594
cg00495775	1905	chr2	176972041	-1.8266e-08	8.79445e-09	0.0378024	HOXD11	-0.2713	--	0	0.746	1	0.3878	-0.0604589	-0.0419148	0.937463	0.811972
cg00496455	10232	chr2	220118770	-1.603e-08	1.7998e-09	5.26464e-19	TUBA4A;TUBA4B	-0.0782	+-	88	8.306	1	0.003951	0.000349522	0.0111685	0.941802	0.808838
cg00496988	10381	chr3	48659251	-2.89182e-07	2.52331e-08	2.08433e-30	TMEM89	-0.2656	--	0	0.787	1	0.3749	-0.0718724	-0.0220823	0.755507	0.964512
cg00497110	1728	chr8	143782367	5.64602e-08	1.04741e-08	7.02815e-08	LY6K;LY6K;LY6K	0.2058	++	0	0.392	1	0.531	0.056992	-0.028968	0.270136	0.516994
cg00497905	7548	chr11	76903183	1.01857e-07	2.45993e-08	3.46307e-05	MYO7A;MYO7A	0.2266	++	0	0.009	1	0.9254	-0.0316384	0.0594816	0.95008	0.950493
cg00497967	9877	chr16	77822438	-1.11455e-07	7.94814e-09	1.13051e-44	VAT1L	-0.1292	--	0	0.248	1	0.6185	-0.0174722	-0.00133079	0.245094	0.885584
cg00498155	4259	chr19	37157879	-1.0311e-07	1.20593e-08	1.22832e-17	ZNF461	-0.1053	--	0	0.003	1	0.9539	-0.00453268	0.0159139	0.559187	0.953691
cg00498211	6580	chr2	65217568	-2.45267e-07	5.63951e-08	1.36709e-05	SLC1A4;SLC1A4	-0.9127	--	0	0.394	1	0.5302	-0.228784	-0.186599	0.158118	0.00714066
cg00498289	4281	chr2	27719787	-1.3833e-07	3.71317e-08	0.00019502	GCKR	-0.0882	--	0	0.618	1	0.4316	-0.0729852	-0.0734887	0.858347	0.993883
cg00498653	3621	chr3	156806902	1.44407e-08	5.62597e-09	0.0102643		0.0059	-+	0	0.032	1	0.8586	-0.00896167	0.00725342	0.864119	0.853409
cg00498691	6540	chr19	40315143	-7.84637e-08	2.45224e-08	0.00137586		-0.0194	-+	6.5	1.07	1	0.301	-0.0582928	-0.0214973	0.992592	0.829774
cg00498772	4169	chr16	12184067	-8.39408e-07	6.57325e-08	2.40972e-37	SNX29	-0.0834	--	0	0.652	1	0.4194	-0.0342524	-0.0254379	0.687758	0.19938
cg00499700	2930	chr5	76116088	-1.59611e-07	1.74491e-08	5.84213e-20	F2RL1	-0.0983	-+	62.8	2.691	1	0.1009	-0.0559636	-0.0303338	0.768771	0.959967
cg00500100	12089	chr5	140098250	-4.30043e-08	1.05944e-08	4.92482e-05	VTRNA1-2	0.0188	-+	67.3	3.06	1	0.08022	0.00726165	0.0256771	0.739404	0.696504
cg00500424	8311	chr2	73053431	7.82668e-08	6.46511e-09	9.81211e-34	EXOC6B	0.0251	+-	51.8	2.073	1	0.1499	0.0330536	-0.00333095	0.956674	0.812179
cg00500507	4362	chr22	32439391	-2.85131e-07	3.69841e-08	1.2627e-14	SLC5A1	-0.0778	-+	60.2	2.512	1	0.113	0.00433467	-0.0167074	0.971847	0.865948
cg00500789	450	chr1	43751370	-1.13383e-07	3.43701e-08	0.000970735	C1orf210;C1orf210	0.1106	-+	73.4	3.753	1	0.05272	-0.0269401	0.0114001	0.868894	0.941772
cg00501006	1033	chr15	25480975	4.59392e-07	6.68838e-08	6.48746e-12	SNORD115-29;SNORD115-11;SNORD115-43;SNORD115-36	0.1454	+-	30.8	1.444	1	0.2295	0.153615	0.0425504	0.229953	0.68807
cg00501272	10645	chr6	29760505	9.90999e-08	1.43892e-07	0.491007	HCG4	0.156	+-	0	0.08	1	0.7768	-0.00444829	0.0480981	0.138696	0.132774
cg00501711	2362	chr20	43538180	2.30836e-07	4.5664e-08	4.30174e-07	PABPC1L	-0.0921	+-	78.1	4.573	1	0.03248	0.127308	0.0501145	0.96623	0.974996
cg00501876	8525	chr3	39193251	7.26181e-08	2.73832e-08	0.00800346	CSRNP1	-0.0292	+-	0	0.403	1	0.5257	0.0233344	0.0204558	0.404199	0.735527
cg00501886	8109	chr18	18512278	2.94309e-07	5.03584e-08	5.08734e-09		0.1189	++	0	0.19	1	0.6631	0.034278	0.0344121	0.865342	0.69424
cg00501919	8795	chr6	31540750	1.40138e-07	2.2708e-08	6.77406e-10	LTA;LTA	0.0227	+-	47	1.887	1	0.1696	0.0116789	-0.0385085	0.287503	0.765724
cg00502730	459	chr10	61122920	-4.08202e-08	3.51933e-08	0.246096	FAM13C;FAM13C;FAM13C;FAM13C	-0.5232	--	0	0.034	1	0.853	-0.123429	0.0495047	0.957981	0.893068
cg00504285	6658	chr22	20019887	-1.29633e-07	3.87086e-08	0.000811188	C22orf25;MIR185	0.0142	-+	0	0.267	1	0.6054	-0.0148994	-0.0262478	0.917015	0.871512
cg00504902	268	chr6	29692183	-2.12366e-07	5.78886e-08	0.000243951	HLA-F;HLA-F;HLA-F	-0.2818	--	20.7	1.262	1	0.2613	-0.0550163	-0.123224	0.791228	0.656308
cg00505001	2706	chr13	36049807	-3.85027e-07	6.32703e-08	1.16172e-09	MAB21L1;MIR548F5;NBEA	-0.4909	--	0	0.355	1	0.5513	-0.259335	-0.0185462	0.562081	0.611448
cg00505277	2316	chr19	58521176	1.43497e-07	3.91898e-08	0.000250648		0.1689	++	0	0.328	1	0.5669	0.0378289	0.0318039	0.89266	0.936222
cg00505502	12225	chr9	133028557	-1.63903e-08	1.20344e-08	0.17321		0.0138	-+	0	0.155	1	0.6942	-0.0920997	-0.0213114	0.846785	0.812093
cg00506828	3667	chr4	190731458	3.98027e-08	1.07147e-08	0.000203379		0.2448	+-	0	0.885	1	0.3467	0.0970296	-0.0300144	0.993467	0.932575
cg00507465	6716	chr3	124774924	-4.71471e-09	2.91313e-09	0.10557	HEG1	-0.0126	-+	0	0.311	1	0.5769	-0.00128199	0.000730394	0.829419	0.68964
cg00507738	543	chr12	49658678	6.169e-08	1.01517e-08	1.22615e-09	TUBA1C	-0.0517	+-	79	4.765	1	0.02905	0.000919564	0.000157044	0.96967	0.989093
cg00508534	10484	chr4	26320246	-1.41342e-07	2.89093e-08	1.01265e-06	RBPJ;RBPJ	-0.042	--	0	0.084	1	0.7719	-0.00564277	-0.00802949	0.476777	0.497302
cg00508543	317	chr3	64672197	3.57618e-08	1.06297e-08	0.000767285	ADAMTS9	-0.082	--	0	0.867	1	0.3517	-0.00333227	0.0123616	0.908496	0.99269
cg00508577	10706	chr6	49517014	-2.90739e-07	3.50616e-08	1.11128e-16	C6orf141	-0.4093	--	0	0.102	1	0.7492	-0.110328	-0.0542552	0.92541	0.819802
cg00509249	3739	chr6	109615579	5.74861e-08	8.38795e-09	7.21089e-12	CCDC162	0.069	-+	0	0.71	1	0.3995	0.0223289	0.0182974	0.930544	0.994475
cg00509431	2494	chr6	143999465	2.616e-08	5.79639e-09	6.3873e-06	PHACTR2;PHACTR2;PHACTR2;PHACTR2	0.0159	++	0	0.008	1	0.9269	0.00838458	0.00495218	0.496561	0.899367
cg00510025	8145	chr19	3453955	1.83288e-06	1.66253e-07	2.90716e-28	NFIC;NFIC	0.0189	+-	0	0.283	1	0.5945	-0.00203584	-0.012652	0.429197	0.909002
cg00510087	9345	chr10	7618556	-1.03771e-06	4.35546e-07	0.0171932	ITIH5;ITIH5;ITIH5	-0.3525	--	0	0.074	1	0.7859	-0.027618	-0.0637081	0.901297	0.990411
cg00510331	5490	chr3	11609366	6.27529e-07	1.63572e-07	0.00012485	VGLL4;VGLL4;VGLL4;VGLL4	0.0998	+-	67.1	3.044	1	0.08105	-0.00704583	-0.0645583	0.693703	0.978129
cg00510447	2236	chr16	3071608	1.76661e-06	2.89334e-07	1.02311e-09	TNFRSF12A	0.0598	++	0	0.068	1	0.7937	0.00361315	0.003631	0.8117	0.983813
cg00510539	4282	chr2	27958611	-1.44876e-09	5.98965e-08	0.980703		-0.1258	-+	0	0.482	1	0.4875	-0.153092	0.0461481	0.620326	0.823679
cg00510552	11848	chr16	4511987	-1.44426e-06	6.71999e-07	0.0316183	NMRAL1	-0.3231	--	0	0.233	1	0.6294	0.0579182	0.11264	0.768985	0.00413708
cg00510870	5865	chr8	29210800	1.6301e-07	5.87543e-08	0.00552971		0.3017	++	45.2	1.824	1	0.1769	-0.0993239	0.077216	0.678811	0.785416
cg00510991	1075	chr19	19656163	2.03276e-07	3.97882e-08	3.23939e-07	CILP2	0.1319	++	0	0.065	1	0.7985	0.00277329	0.0228521	0.825744	0.992924
cg00511027	3016	chr7	1062887	-4.40063e-06	8.95342e-07	8.87708e-07	C7orf50;C7orf50;MIR339;C7orf50	0.0256	-+	0	0.645	1	0.422	-0.0280044	-0.00503971	0.934488	0.940565
cg00511464	1361	chr4	40518041	-1.32194e-07	3.37298e-08	8.88378e-05	RBM47;RBM47	-0.1017	-+	49.3	1.973	1	0.1601	0.00125144	0.149382	0.651628	0.917739
cg00511632	8264	chr2	1745630	3.96477e-06	1.03829e-06	0.000134234	PXDN	0.2121	++	0	0.051	1	0.821	0.0236934	-0.0589773	0.700152	0.503137
cg00511674	11248	chr16	78080068	1.16661e-08	1.09399e-08	0.286252		-0.1255	--	0	0.766	1	0.3816	-0.00957095	0.0231506	0.939523	0.834542
cg00512103	5254	chr19	1486989	1.56709e-06	6.70286e-07	0.0193903	PCSK4	0.0336	++	0	0.017	1	0.8949	0.042601	0.0170044	0.990093	0.693408
cg00512280	4246	chr19	2282161	-1.27611e-06	5.38313e-07	0.0177606	C19orf35;C19orf35	-0.144	--	0	0.589	1	0.443	0.000726771	0.0302191	0.668835	0.995729
cg00512404	7595	chr12	15114732	5.0516e-07	1.28074e-07	8.00424e-05	ARHGDIB	0.2107	++	0	0.294	1	0.5877	-0.0114712	0.0523518	0.849241	0.783789
cg00514268	5968	chr1	47010056	-1.3951e-07	5.32204e-08	0.00875783		-0.0428	-+	31	1.449	1	0.2287	-0.189832	-0.0320096	0.640902	0.56602
cg00514486	6703	chr3	49837348	-1.25142e-07	2.29928e-08	5.24891e-08	CDH29	-0.0791	--	0	0.157	1	0.6924	-0.00219963	-0.0368363	0.585047	0.77124
cg00514665	11238	chr16	7703812	8.17652e-07	2.20566e-07	0.000209683	A2BP1;A2BP1;A2BP1;A2BP1;A2BP1;A2BP1	0.1201	++	0	0.003	1	0.9589	0.108614	0.0719113	0.822902	0.272882
cg00514895	11461	chr4	8594413	3.15983e-08	1.1421e-07	0.782035	CPZ;CPZ;CPZ	-0.2845	+-	79.3	4.823	1	0.02808	0.0213601	-0.00784655	0.88554	0.928211
cg00514971	10609	chr5	178801500	1.68892e-08	1.08081e-08	0.118137		-0.0433	+-	9.9	1.11	1	0.292	-0.0277641	-0.0474638	0.389467	0.704355
cg00516966	4194	chr17	19651653	-5.68923e-07	3.46565e-08	1.46871e-60	ALDH3A1;ALDH3A1	-0.1162	--	0	0.042	1	0.837	-0.0639999	-0.0582168	0.115223	0.579323
cg00517612	1163	chr6	169225555	1.1464e-07	9.83786e-09	2.21572e-31		0.4159	++	0	0.93	1	0.3349	0.106215	0.0470971	0.29922	0.209819
cg00518386	4168	chr16	10276984	-3.68822e-07	1.45801e-07	0.0114183	GRIN2A;GRIN2A;GRIN2A	-0.1745	--	0	0.019	1	0.8902	-0.0035709	-0.0195425	0.995963	0.494688
cg00519002	1051	chr16	56659338	1.21837e-07	4.79587e-08	0.0110707	MT1E	0.3074	++	0	0.039	1	0.843	-0.0109099	0.0772509	0.895019	0.680087
cg00519208	5985	chr1	93258319	-1.52117e-07	8.64142e-09	2.32498e-69	EVI5	-0.1368	-+	49.7	1.99	1	0.1584	-0.0455654	0.0156796	0.994007	0.992673
cg00520540	3969	chr10	14880887	-4.0289e-07	3.19944e-08	2.32174e-36	CDNF;HSPA14	-0.0459	+-	67.9	3.114	1	0.0776	-0.00194776	-0.0033026	0.811892	0.623854
cg00521239	445	chr8	145015964	7.9689e-08	1.65737e-08	1.52325e-06	PLEC1;PLEC1;PLEC1;PLEC1;PLEC1;PLEC1;PLEC1	0.4032	++	37.2	1.592	1	0.207	0.105988	-0.0385304	0.764953	0.68343
cg00521934	5360	chr2	28114044	2.28664e-07	2.33912e-08	1.43258e-22	BRE;RBKS;BRE;BRE;BRE;BRE;LOC100302650	0.1	++	0	0.706	1	0.4008	0.00160829	0.00572702	0.992047	0.97986
cg00522018	9133	chr9	139091378	3.52772e-08	9.78764e-09	0.000313044	LHX3;LHX3	0.0259	+-	0	0.325	1	0.5684	0.000104835	-0.0169587	0.907539	0.944583
cg00522048	4806	chr10	121172431	9.44624e-09	1.39196e-08	0.497374	GRK5	0.0072	-+	0	0.071	1	0.7903	-0.066809	0.0567455	0.92243	0.843836
cg00523604	506	chr6	32223341	-4.55729e-07	6.2398e-08	2.80196e-13		-0.555	--	0	0.226	1	0.6348	-0.307633	-0.205472	0.803495	0.676628
cg00524108	8210	chr19	42806203	1.64884e-07	2.0781e-08	2.1156e-15	PRR19;PAFAH1B3;PAFAH1B3;PAFAH1B3	0.0758	-+	0.8	1.008	1	0.3153	0.00377029	0.00712436	0.849669	0.989079
cg00524179	2036	chr7	27166853	-1.83483e-07	6.09465e-08	0.00260763	HOXA3	-0.17	--	0	0.004	1	0.9491	-0.0814822	-0.0208329	0.957431	0.777506
cg00524561	6235	chr12	125197665	-1.30599e-07	1.61331e-08	5.72296e-16		-0.4419	-+	64.4	2.811	1	0.09364	-0.0981992	0.0136522	0.0802947	0.599157
cg00526336	7316	chr1	230415902	2.7324e-08	1.83476e-09	3.69113e-50	GALNT2	0.0673	++	0	0.484	1	0.4868	-0.000903275	0.00135776	0.992669	0.718163
cg00527440	10257	chr2	242549864	-4.88613e-08	2.04191e-08	0.0167148	THAP4;THAP4	-0.4111	-+	70.5	3.393	1	0.06548	-0.254442	0.0659293	0.384354	0
cg00527489	11045	chr1	214360954	1.81471e-08	8.27405e-09	0.0282887		0.0798	++	0	0.103	1	0.7481	-0.141038	0.0290776	0.924299	0.994263
cg00527825	9789	chr15	74218418	-9.23994e-08	1.66642e-08	2.94295e-08	LOXL1	-0.09	-+	31.1	1.451	1	0.2283	-0.000231589	-0.00440124	0.962399	0.753691
cg00528016	3042	chr8	10469596	-3.15691e-07	1.94469e-07	0.104516	RP1L1	0.0131	++	0	0	1	0.9852	0.0018289	-0.07137	0.942186	0.717725
cg00528040	9282	chr1	171220764	-6.4438e-08	7.49138e-09	7.85995e-18	FMO1	-0.1389	-+	12.4	1.142	1	0.2853	-0.128749	-0.0588254	0.798621	0.167121
cg00528464	4715	chr1	52498993	1.58767e-07	1.01274e-08	2.17714e-55	TXNDC12;KTI12	0.058	++	0	0.426	1	0.5141	0.00175278	0.00622928	0.554178	0.944197
cg00528932	11099	chr11	43598710	7.63161e-08	1.85165e-08	3.76381e-05		0.0351	++	0	0.022	1	0.8809	-0.0225962	0.0172043	0.782266	0.489957
cg00529053	217	chr6	158589440	-6.42425e-08	4.0049e-09	6.61141e-58	GTF2H5;SERAC1	-0.1285	--	0	0.101	1	0.7509	-0.0178593	-0.000814016	0.99275	0.835717
cg00529810	5317	chr19	49535657	2.49466e-07	4.43068e-08	1.79764e-08	SNAR-G2;CGB2	0.3256	++	52.2	2.093	1	0.148	0.104481	0.0272991	0.917951	0.622596
cg00529958	6263	chr13	100624288	-1.40774e-07	1.33516e-08	5.43662e-26	ZIC5	-0.3143	--	0	0.014	1	0.907	-0.156947	-0.0995085	0.813535	0.952365
cg00532157	12104	chr5	178771329	-2.10294e-08	4.27697e-09	8.79245e-07	ADAMTS2;ADAMTS2	-0.0821	-+	0	0.703	1	0.4016	-0.0153242	0.0260264	0.615387	0.919715
cg00532449	4664	chr1	2375420	2.22859e-06	5.88868e-07	0.000153994		0.0981	+-	0	0.968	1	0.3253	-0.00618267	0.0254208	0.954756	0.962424
cg00533364	5329	chr19	54023893	1.76143e-07	2.10375e-08	5.62597e-17	ZNF331	0.1376	++	0	0.247	1	0.619	0.0201962	0.0304072	0.850683	0.87692
cg00535420	8388	chr2	238875533	6.13013e-09	1.52567e-09	5.8697e-05	UBE2F	0.0614	-+	77.2	4.384	1	0.03628	-0.000611828	0.0015537	0.794219	0.906257
cg00535430	3348	chr16	4312619	8.79994e-07	9.87356e-08	4.98332e-19	TFAP4	-0.0065	+-	24.6	1.327	1	0.2493	0.00296806	-0.00161346	0.904009	0.834341
cg00536924	3038	chr7	93551004	-1.59395e-07	3.39448e-08	2.65688e-06	GNG11	-0.6757	--	43.6	1.774	1	0.1828	-0.247435	-0.0381128	0.868795	0.9286
cg00537607	10661	chr6	31370994	-2.11838e-07	2.21644e-08	1.2054e-21	MICA	-0.2112	--	0	0.117	1	0.7321	-0.0353991	0.0181927	0.480265	0.765036
cg00538147	4812	chr10	125751609	5.77951e-08	1.38115e-08	2.85725e-05		0.246	++	0	0.073	1	0.7864	0.00560158	0.00949534	0.918964	0.770771
cg00538298	4012	chr11	1084334	-5.41907e-06	1.37512e-06	8.12079e-05	MUC2	-0.2073	--	0	0.442	1	0.506	-0.0224528	-0.0664239	0.948365	0.822326
cg00538458	9846	chr16	22959868	-5.0873e-07	8.15611e-08	4.44879e-10		-0.3032	-+	32.5	1.481	1	0.2236	-0.141104	-0.00703779	0.520027	0.88766
cg00538695	5656	chr5	176520502	3.08847e-08	6.73111e-09	4.46759e-06	FGFR4;FGFR4;FGFR4	0.0553	+-	68.4	3.161	1	0.07542	-0.00742357	-0.081405	0.740818	0.74787
cg00539360	10701	chr6	43737136	-2.1676e-07	2.82901e-08	1.82983e-14	VEGFA;VEGFA;VEGFA;VEGFA;VEGFA;VEGFA;VEGFA;VEGFA;VEGFA;VEGFA;VEGFA;VEGFA;VEGFA;VEGFA;VEGFA;VEGFA	-0.0494	-+	57.6	2.359	1	0.1246	-0.110292	-0.0325597	0.666735	0.543447
cg00539976	1966	chr5	1878508	-3.99768e-06	8.58402e-07	3.20669e-06	IRX4	-0.0967	-+	58.9	2.434	1	0.1188	-0.0437548	0.0134718	0.731525	0.882993
cg00541350	10090	chr19	13869979	-2.73723e-07	6.43026e-08	2.07376e-05	CCDC130	-0.0148	-+	0	0.562	1	0.4536	0.00378751	-0.00162643	0.991479	0.990436
cg00541683	837	chr1	32041933	-5.49449e-08	5.4742e-08	0.31552	TINAGL1	0.1468	-+	43.3	1.764	1	0.1841	-0.169214	-0.0200607	0.77924	0.734557
cg00541803	1614	chr2	120301835	9.12681e-08	9.16941e-09	2.43354e-23	PCDP1	0.1437	++	0	0.129	1	0.7191	-0.00595536	0.0121697	0.963531	0.679853
cg00542299	4683	chr1	11897666	6.04117e-07	6.80639e-08	6.94733e-19	CLCN6	0.1049	++	0	0.052	1	0.8201	0.0215497	0.0254726	0.637909	0.993429
cg00543364	6646	chr21	17961829	-5.30278e-07	5.49937e-08	5.28715e-22	C21orf34;MIR125B2;C21orf34	-0.0191	-+	0	0.026	1	0.8712	-0.0644922	-0.0352701	0.995714	0.911977
cg00543485	11679	chr1	59249218	-3.39999e-08	5.02613e-09	1.33641e-11	JUN;JUN	-0.0022	-+	18.4	1.226	1	0.2682	-0.000503592	0.000203416	0.879417	0.905744
cg00543723	9477	chr11	45715523	-4.70762e-08	1.70942e-08	0.00588862		-0.0605	--	0	0.472	1	0.492	-0.00185859	-0.0386088	0.410384	0.761952
cg00544436	8819	chr6	34203564	2.68859e-07	8.7781e-08	0.00219246	HMGA1;HMGA1;HMGA1;HMGA1;HMGA1	0.5671	++	0	0.295	1	0.5869	0.0557125	0.199177	0.372713	0.958357
cg00544901	2306	chr19	49999417	1.29983e-08	7.72803e-09	0.0925754	RPS11	0.0042	++	0	0	1	0.9964	-9.01e-05	-0.00531498	0.803315	0.878058
cg00545916	1297	chr17	56565440	-2.16735e-07	1.78196e-08	4.90867e-34	HSF5	-0.0236	-+	77.2	4.377	1	0.03644	-0.100429	-0.00866013	0.237134	0.994181
cg00546448	9894	chr16	88744681	-1.02381e-07	2.2171e-08	3.87808e-06	MGC23284;SNAI3	-0.3598	--	0	0.109	1	0.7418	0.00879449	0.0801226	0.370626	0.816502
cg00546491	10817	chr7	32111062	-4.38157e-07	4.06618e-08	4.48542e-27	PDE1C	-0.3149	--	0	0.227	1	0.6336	-0.127138	-0.0763776	0.986001	0.820896
cg00546774	10199	chr2	112811810	-1.0905e-07	6.24809e-09	3.25077e-68	TMEM87B	-0.1664	--	0	0.006	1	0.9382	-0.0144697	-0.00842472	0.703019	0.957355
cg00546808	9193	chr1	28560335	1.18896e-08	2.08545e-08	0.568597	DNAJC8	0.0033	++	0	0.008	1	0.9306	-0.010707	0.0113981	0.724575	0.985658
cg00547777	8358	chr2	203736784	5.81007e-09	3.63343e-09	0.109808	ICA1L;ICA1L	-0.0672	--	0	0	1	0.9866	-0.0630413	0.0494344	0.853284	0.774824
cg00548467	8613	chr4	8153305	1.59537e-06	1.45048e-07	3.86677e-28	ABLIM2;ABLIM2;ABLIM2;ABLIM2;ABLIM2;ABLIM2;ABLIM2	0.2597	++	0	0.324	1	0.569	0.0685639	0.0360273	0.986814	0.965502
cg00548708	1294	chr17	48041547	-2.73661e-09	5.35147e-08	0.959216		0.0819	++	0	0.122	1	0.7266	-0.134893	-0.0670184	0.947606	0.830494
cg00548824	2820	chr2	3452407	-1.62228e-06	3.76226e-07	1.61789e-05	TTC15	-0.1192	--	0	0.008	1	0.9298	-0.0199515	-0.0114508	0.99267	0.63984
cg00549219	10604	chr5	177370476	-3.94493e-08	5.60019e-09	1.86414e-12		-0.1223	--	0	0.022	1	0.8829	-0.0568046	-0.00801151	0.769471	0.985125
cg00549463	4676	chr1	6480232	1.36523e-06	6.62913e-07	0.0394521	HES2	0.8304	++	0	0.211	1	0.6461	0.0460243	0.150674	0.753916	0.614952
cg00550725	2057	chr8	87521180	-9.69784e-08	1.23591e-08	4.27006e-15	FAM82B	-0.2843	--	0	0.029	1	0.8652	-0.0238802	0.00943277	0.995739	0.547716
cg00550976	10222	chr2	202507603	-5.04324e-08	2.39446e-09	1.7703e-98	ALS2CR4;ALS2CR4	-0.0809	--	0	0.202	1	0.6533	-0.00525696	-0.00468806	0.974811	0.87072
cg00551487	8969	chr7	151091744	4.34235e-08	7.45014e-09	5.59121e-09	WDR86	0.1086	++	0	0.213	1	0.6448	0.0134151	-0.0256881	0.755818	0.917922
cg00551679	7952	chr16	86547530	8.08585e-08	1.77788e-08	5.41539e-06	FOXF1	0.2004	++	0	0.049	1	0.8254	-0.032363	0.0191979	0.876143	0.782276
cg00551733	8401	chr2	242879153	1.64996e-08	7.44629e-09	0.0267039		0.0653	++	0	0.208	1	0.648	0.0437396	0.00914509	0.967041	0.978011
cg00552697	10065	chr19	4670541	-6.97511e-07	7.29859e-08	1.21473e-21	C19orf10	-0.0367	--	0	0.009	1	0.9257	-0.00075384	-0.00023326	0.84473	0.92371
cg00552704	1690	chr6	32121420	1.62347e-08	2.69868e-08	0.547453	PPT2;PPT2	-0.0165	--	0	0.037	1	0.848	0.0366439	0.0213011	0.728228	0.68533
cg00552753	8087	chr17	79216905	6.80862e-08	1.93578e-08	0.000436026		0.0466	+-	19.9	1.248	1	0.264	0.0259671	-0.0116078	0.819972	0.992164
cg00553487	5301	chr19	42570406	1.8043e-07	3.03709e-08	2.83454e-09	GRIK5	0.0215	+-	19.6	1.244	1	0.2647	0.0153718	0.0519626	0.225911	0.9291
cg00553967	3813	chr8	998514	-2.06815e-06	1.98131e-06	0.296564		0.0273	-+	0	0.248	1	0.6182	-0.058784	-0.0316979	0.62633	0.294073
cg00555538	4198	chr17	28088069	-3.93277e-07	6.73369e-08	5.20673e-09	SSH2	-0.3022	--	0	0.344	1	0.5576	-0.148596	-0.0770644	0.972003	0.100885
cg00555933	965	chr6	106533941	-1.43533e-07	1.34373e-08	1.23995e-26	PRDM1	-0.2767	-+	41.4	1.706	1	0.1914	-0.148413	0.0336686	0.528664	0.226503
cg00556126	408	chr16	84328338	9.17572e-08	1.63105e-08	1.84807e-08	WFDC1	0.1847	++	0	0.039	1	0.8432	0.00943138	0.0738521	0.996191	0.95465
cg00557360	2864	chr20	37230386	-1.60099e-07	7.27996e-08	0.0278654	C20orf95	-0.3274	--	0	0.035	1	0.8524	-0.0678437	0.00527561	0.941178	0.90713
cg00557947	6084	chr10	102419245	-4.38132e-08	2.00827e-08	0.0291361		-0.4431	-+	77.3	4.401	1	0.03591	-0.277995	0.023143	0.75539	0.243747
cg00558147	60	chr6	33280927	-2.62669e-07	3.16871e-08	1.13766e-16	TAPBP;TAPBP;TAPBP	-0.083	+-	13.5	1.156	1	0.2822	-0.0712372	-0.0742802	0.956714	0.965596
cg00558749	3859	chr1	1713950	-8.14158e-06	7.85516e-07	3.59188e-25		-0.3946	--	0	0.858	1	0.3542	-0.0167961	-0.0222086	0.282099	0.706545
cg00558804	1282	chr16	88769761	-7.25879e-08	1.47181e-08	8.14421e-07	RNF166	0.0069	-+	68	3.12	1	0.07732	-0.114426	0.00250311	0.934758	0.830261
cg00559939	1616	chr2	173600969	2.77791e-08	1.37912e-08	0.0439829	RAPGEF4;LOC91149	0.0842	+-	0	0.267	1	0.6052	-0.124557	0.0333714	0.747244	0.484251
cg00560482	1787	chr10	124895474	-1.91684e-08	3.49035e-09	3.97789e-08	HMX3	-0.0289	--	0	0.684	1	0.4083	-0.00116004	-0.00678746	0.632677	0.912032
cg00560542	2629	chr10	75407634	-1.6647e-07	3.27497e-08	3.71342e-07	SYNPO2L;SYNPO2L	-0.4496	--	0	0.574	1	0.4485	-0.243088	-0.0244041	0.825014	0.0713882
cg00562118	1353	chr4	644805	-1.23078e-05	2.50491e-06	8.9478e-07	PDE6B;PDE6B	-0.1295	-+	10.8	1.121	1	0.2898	-0.101335	-0.00172867	0.76227	0.491329
cg00562139	5319	chr19	50027778	1.09638e-07	1.66189e-08	4.19052e-11	FCGRT;FCGRT	0.145	++	0	0.32	1	0.5717	0.0332475	0.0180942	0.665499	0.311647
cg00562243	3402	chr17	59489045	1.51668e-07	2.9087e-08	1.84531e-07	C17orf82	0.3212	++	0	0.762	1	0.3826	-0.0051522	0.104736	0.991522	0.191912
cg00563238	8771	chr6	26055103	1.88356e-07	2.59314e-08	3.76821e-13		0.0897	++	0	0.084	1	0.7714	0.019235	0.0115136	0.998687	0.970528
cg00564426	8730	chr5	142066398	7.2042e-08	7.07696e-09	2.44067e-24	FGF1;FGF1;FGF1;FGF1;FGF1;FGF1	0.1533	++	0	0.767	1	0.3811	-0.00128319	0.00742106	0.631452	0.993379
cg00564857	4564	chr7	4030736	-1.31174e-06	4.23183e-07	0.00193722	SDK1	0.1404	++	0	0.28	1	0.5964	-0.0594669	-0.0820752	0.862149	0.790738
cg00565688	44	chr1	3568212	4.44535e-06	1.17293e-06	0.000150675	TP73	0.2565	+-	79.2	4.806	1	0.02837	0.06214	0.0713903	0.427191	0.357611
cg00566158	131	chr7	157461108	1.18401e-07	8.73431e-09	7.31525e-42	PTPRN2;PTPRN2;PTPRN2	0.3087	++	49.4	1.975	1	0.1599	0.0983352	0.0588774	0.194725	0.460983
cg00566208	1377	chr5	19988678	8.54385e-08	6.64526e-08	0.198546	CDH18;CDH18	-0.1672	+-	56.9	2.323	1	0.1275	0.00843772	0.0341585	0.67029	0.885468
cg00566331	9174	chr1	12218613	-1.49181e-06	1.80859e-07	1.60396e-16		-0.5814	-+	71.1	3.46	1	0.06289	-0.24043	-0.0431252	0.880546	0.630301
cg00566759	6494	chr18	28682345	-1.42694e-07	6.08231e-08	0.0189739	DSC2;DSC2;DSC2;DSC2	-0.0121	-+	31.2	1.454	1	0.2279	-0.108076	-0.0181298	0.646914	0.932912
cg00566997	11261	chr17	9675101	1.41959e-07	1.54485e-07	0.358138	DHRS7C	0.0471	++	0	0.012	1	0.9146	-0.00626671	0.00601458	0.384343	0.396061
cg00567043	9861	chr16	57437945	-1.21441e-07	1.2946e-08	6.55954e-21	CCL17	-0.0972	--	0	0.083	1	0.7729	0.0117655	-0.00572035	0.956867	0.956761
cg00567696	2998	chr6	46097521	-1.00334e-07	6.23391e-08	0.107508	ENPP4	-0.1626	--	0	0.012	1	0.913	-0.305519	-0.12991	0.906938	0.127108
cg00567703	544	chr12	54413101	1.79537e-07	4.24462e-08	2.33952e-05	HOXC4;HOXC5;HOXC6	0.4312	++	0	0.662	1	0.4157	0.135798	0.170659	0.288832	0.481288
cg00567930	1199	chr1	2250796	-4.64013e-06	4.11945e-07	1.97678e-29		-0.0315	-+	48.4	1.939	1	0.1638	-0.0556042	0.0040911	0.268905	0.558261
cg00568164	2658	chr11	44927222	-2.96453e-07	2.52598e-08	8.31404e-32	TSPAN18;TSPAN18	-0.2851	--	0	0.511	1	0.4746	-0.0310522	-0.00411691	0.805814	0.984314
cg00569244	11679	chr1	59248673	-5.01257e-08	8.59543e-09	5.4877e-09	JUN	-0.0369	--	0	0	1	0.9952	-0.000251924	0.000383577	0.850478	0.990791
cg00570000	3914	chr1	118728226	1.64361e-08	1.40833e-08	0.243187	SPAG17	-0.0877	-+	0	0.571	1	0.4499	-0.0943264	0.127339	0.95428	0.898025
cg00570269	11802	chr13	31480942	-4.82988e-08	3.09572e-08	0.118717	C13orf33	-0.0494	+-	14.1	1.165	1	0.2805	-0.0490972	-0.0903084	0.361894	0.985894
cg00570618	9060	chr8	81143035	9.82385e-08	8.91049e-09	2.89386e-28		0.0074	+-	70.4	3.38	1	0.06597	0.0201935	0.00364371	0.801454	0.927525
cg00571033	1195	chr8	9760957	8.64257e-07	1.17186e-07	1.64219e-13	MIR124-1;LOC157627	0.1831	++	0	0.114	1	0.736	-0.0191755	0.0325789	0.803716	0.969449
cg00571448	11698	chr1	202776680	-2.24555e-09	2.11498e-09	0.288357	KDM5B	0.0136	-+	0	0.38	1	0.5378	-0.0115675	0.00119397	0.990358	0.757697
cg00571809	3081	chr1	3397113	4.08648e-06	4.59898e-07	6.3568e-19	ARHGEF16	0.3666	++	0	0.048	1	0.826	0.0403227	0.034624	0.827287	0.987159
cg00573880	2081	chr1	36772749	2.92934e-07	1.48379e-08	9.33339e-87	C1orf113;C1orf113;C1orf113	-0.1002	--	0	0.091	1	0.7624	0.0505199	0.0427818	0.948739	0.541415
cg00574328	5341	chr19	56851220	1.0675e-07	2.85495e-08	0.000184672		0.2611	++	0	0.477	1	0.4897	0.00377897	0.0207605	0.991051	0.700986
cg00574742	10517	chr5	2223624	-3.83294e-06	7.47201e-07	2.90164e-07		-0.1068	--	17.9	1.217	1	0.2699	-0.000864457	0.0603038	0.568893	0.907835
cg00574919	2169	chr12	31271429	3.69916e-07	5.18289e-08	9.52057e-13		0.4982	++	47.6	1.909	1	0.167	0.0873131	0.126379	0.890789	0.964584
cg00575005	597	chr6	84562888	1.27071e-08	2.36246e-08	0.590664	RIPPLY2	-0.3027	--	53.6	2.153	1	0.1423	-0.0520413	0.0306152	0.99678	0.992078
cg00575896	1930	chr3	50357171	-1.99211e-07	1.46551e-08	4.38718e-42	HYAL2;HYAL2	-0.0391	-+	75	4.004	1	0.04538	-0.0360659	0.0151377	0.965327	0.991822
cg00576121	6495	chr18	30051308	1.89915e-08	3.3552e-08	0.571372	FAM59A	0.1032	-+	17	1.205	1	0.2723	-0.0604588	0.0112123	0.974034	0.948154
cg00576525	10881	chr7	148902712	-3.20172e-08	4.70422e-09	1.00313e-11	ZNF282	-0.1232	--	0	0.001	1	0.97	-0.0267467	-0.0147658	0.691088	0.972912
cg00577449	4393	chr3	127633887	-1.10362e-08	1.81681e-08	0.543554		0.1062	-+	0	0.443	1	0.5056	-0.114933	-0.057577	0.984867	0.867833
cg00577527	10413	chr3	126237462	-9.26836e-08	9.28273e-09	1.78161e-23	UROC1;UROC1	-0.1455	-+	22.5	1.291	1	0.2559	-0.0114135	-0.0290908	0.410204	0.967243
cg00577560	3875	chr1	15271830	-8.33529e-07	9.12803e-08	6.75335e-20	KIAA1026;KIAA1026;KIAA1026;KIAA1026;KIAA1026	-0.2317	-+	19.3	1.24	1	0.2655	-0.0864317	-0.0265527	0.573956	0.414107
cg00577578	11032	chr1	155197692	-1.35723e-08	7.61901e-09	0.0748512	GBAP1	0.0353	-+	28.7	1.402	1	0.2364	-0.0345642	0.015735	0.993903	0.73481
cg00578414	399	chr12	133307618	4.38259e-08	4.87902e-09	2.6461e-19	ANKLE2	0.044	+-	0	0.758	1	0.3839	0.022925	0.00308806	0.967787	0.970972
cg00578614	10648	chr6	30070403	-1.05511e-07	4.64868e-08	0.0232254		-0.2305	+-	78.4	4.627	1	0.03147	-0.0776174	-0.100067	0.791821	0.990861
cg00578690	7567	chr11	124974175	9.7563e-08	5.93389e-09	9.62592e-61	TMEM218	0.1452	++	0	0.44	1	0.5069	0.000608957	0.0019166	0.897678	0.991533
cg00579531	2535	chr8	1495332	8.55853e-06	9.024e-07	2.44286e-21	DLGAP2	0.2446	+-	24.3	1.32	1	0.2505	0.034608	0.0382808	0.87613	0.611038
cg00579595	388	chr10	131264575	1.52339e-07	1.32301e-08	1.11424e-30	MGMT	0.691	++	0	0.223	1	0.6365	0.178362	0.0936585	0.916667	0.885716
cg00580652	7140	chr1	1951356	5.93545e-06	6.33015e-07	6.82151e-21	GABRD	0.1813	+-	0	0.728	1	0.3935	0.0576468	0.00778885	0.990299	0.994445
cg00580715	11732	chr10	133508590	9.45693e-10	1.37383e-08	0.94512		-0.1296	+-	60.5	2.53	1	0.1117	-0.0631238	-0.196261	0.901893	0.69363
cg00580965	9094	chr8	144822283	1.19787e-08	1.96827e-08	0.542798		0.2189	++	0	0.526	1	0.4683	-0.0420155	0.0407383	0.571403	0.980739
cg00581482	845	chr1	154298344	-1.28118e-08	2.64552e-09	1.28007e-06	ATP8B2	-0.0462	--	61.3	2.587	1	0.1077	-0.00173455	-0.00306316	0.785884	0.547511
cg00581590	11303	chr19	463990	8.96264e-06	3.64331e-06	0.0138926	ODF3L2	0.1828	++	0	0.108	1	0.7426	0.0123741	0.0257566	0.921741	0.932807
cg00581979	314	chr19	47778059	2.3148e-07	1.2682e-08	1.97189e-74	PRR24	0.1255	++	0	0.688	1	0.4069	0.010934	-0.00253065	0.970894	0.190125
cg00582337	1857	chr17	40274811	-1.1118e-07	4.55987e-08	0.0147599	HSPB9;HSPB9;KAT2A	-0.1982	--	0	0.19	1	0.6625	-0.0259094	-0.0448675	0.222123	0.990366
cg00582671	9143	chr1	872235	3.57676e-06	1.8601e-06	0.0544937	SAMD11	0.1252	++	0	0.061	1	0.8048	-0.0632438	0.00177621	0.490626	0.184701
cg00583328	10926	chr8	41753348	-9.7059e-08	3.54351e-08	0.0061615	ANK1	-0.0735	-+	0	0.239	1	0.6249	-0.068977	0.00683032	0.960538	0.788758
cg00584000	7259	chr1	152085187	1.36816e-08	5.24466e-09	0.00908925	TCHH	-0.0217	+-	0	0.766	1	0.3813	-0.0333583	0.00572923	0.736499	0.972601
cg00584450	2764	chr16	86612312	7.23807e-09	1.96145e-08	0.712116	FOXL1;FOXL1	0.146	++	11.1	1.125	1	0.2888	-0.16005	-0.0479994	0.892509	0.466583
cg00585558	2632	chr10	92631152	-8.75489e-08	1.07445e-08	3.69313e-16	RPP30;RPP30	-0.2266	--	0	0.086	1	0.7689	-0.107673	-0.00179028	0.847607	0.951123
cg00585572	11420	chr22	41347381	1.40178e-08	1.17075e-08	0.231174	RBX1	-0.0206	+-	0	0.573	1	0.449	-0.00529556	-0.000211049	0.704611	0.967673
cg00586275	5158	chr17	4850024	6.97802e-07	1.27224e-07	4.13863e-08	PFN1	0.009	+-	0	0.594	1	0.4409	0.0286128	0.00952266	0.978718	0.497143
cg00586909	8768	chr6	20534671	1.3176e-07	3.18404e-08	3.5011e-05	CDKAL1	0.0336	-+	0	0.366	1	0.5454	0.009247	0.00468118	0.894579	0.917723
cg00587009	4540	chr6	106429129	-8.22933e-08	1.1047e-08	9.37944e-14		-0.0937	-+	36.2	1.567	1	0.2107	-0.106132	-0.0132533	0.402261	0.0628881
cg00588517	2004	chr6	31895464	-2.95774e-07	4.03262e-08	2.22496e-13	C2;C2;C2;C2	-0.2197	-+	0	0.54	1	0.4623	-0.0267043	0.0795425	0.671623	0.839867
cg00588577	2115	chr10	70480905	6.39378e-08	6.34272e-09	6.73793e-24	CCAR1	0.0641	++	0	0.033	1	0.8563	0.000650404	-0.00460612	0.986143	0.966311
cg00588871	761	chr17	37755498	-2.1394e-08	1.37472e-08	0.119649		0.0143	++	0	0.026	1	0.8722	0.00127964	-0.00192582	0.970747	0.833528
cg00589161	11405	chr20	58295996	2.15617e-07	2.33834e-08	2.94519e-20	PHACTR3;PHACTR3;PHACTR3	0.1997	+-	61.6	2.601	1	0.1068	0.0231793	-0.0933361	0.873972	0.415237
cg00589371	3443	chr18	63417783	8.74913e-08	2.86156e-08	0.00223219	CDH7;CDH7	-0.0342	--	0	0.01	1	0.9219	0.0280536	0.0592411	0.978944	0.990831
cg00590500	3554	chr2	242616234	9.76873e-09	2.47032e-09	7.67135e-05	DTYMK;DTYMK;DTYMK	0.0069	-+	0	0.33	1	0.5657	0.00419544	0.00529324	0.788112	0.914609
cg00590817	3091	chr1	8272081	1.87702e-06	2.32979e-07	7.84478e-16		0.5505	++	0	0.084	1	0.7722	-0.0630497	0.0802818	0.959935	0.67186
cg00590851	299	chr13	27335089	9.2727e-09	2.79266e-08	0.73986	GPR12	-0.1029	--	52.9	2.122	1	0.1452	-0.00579403	0.0392488	0.48738	0.985793
cg00591844	3533	chr2	136875905	3.64706e-09	7.59234e-09	0.630972	CXCR4	-0.1314	+-	0	0.688	1	0.4067	-0.0419521	-0.0093546	0.986158	0.994126
cg00592510	6397	chr17	1957625	-1.65654e-06	6.03707e-07	0.00607038	HIC1	-0.1363	--	0	0.313	1	0.5758	-0.0483898	0.024048	0.971158	0.962385
cg00592593	3597	chr22	50585197	1.139e-07	1.76682e-08	1.14401e-10	MOV10L1;MOV10L1;MOV10L1;MOV10L1	0.0604	++	0	0.001	1	0.9809	0.0252097	0.0890018	0.744745	0.585033
cg00593773	8124	chr18	77336201	-4.77328e-08	3.10741e-08	0.124515		0.1331	-+	58.8	2.429	1	0.1191	-0.0394325	0.0464427	0.982371	0.990519
cg00594040	10154	chr2	8422258	-6.70182e-07	2.65611e-07	0.0116302		0.0446	-+	52.7	2.114	1	0.146	0.00862244	-0.03365	0.95255	0.990165
cg00594866	662	chr2	237478577	-6.13545e-08	5.36885e-09	3.03513e-30	CXCR7	-0.3796	--	0	0.293	1	0.5882	-0.0725771	-0.000103707	0.804399	0.699553
cg00594907	9170	chr1	9005719	-2.95007e-07	1.62693e-07	0.0697891	CA6	0.0409	-+	48.1	1.928	1	0.165	-0.0550858	0.0368385	0.988039	0.765351
cg00595243	3740	chr6	133137893	4.74721e-08	9.76309e-09	1.15969e-06	RPS12;SNORD100;SNORA33	0.1911	++	0	0	1	0.9915	0.00792595	0.013226	0.227851	0.32297
cg00595356	3570	chr21	32931379	1.05643e-07	2.24488e-08	2.52687e-06	TIAM1	0.2708	++	0	0.153	1	0.6961	-0.0201988	0.0843489	0.912702	0.994996
cg00596048	11016	chr1	41847267	1.13926e-07	7.34472e-08	0.120871		-0.0951	+-	62.9	2.693	1	0.1008	-0.0374897	-0.0803401	0.803406	0.834584
cg00596184	11859	chr16	69350052	3.6773e-09	2.28997e-08	0.872422	VPS4A	0.0742	-+	0	0.399	1	0.5274	-0.0508291	0.0293079	0.943766	0.484036
cg00596508	539	chr12	41086800	9.56123e-08	6.1252e-08	0.118532	CNTN1;CNTN1	0.1304	+-	0	0.159	1	0.69	-0.13787	-0.0825939	0.959555	0.239482
cg00596687	1108	chr20	61151472	1.39735e-07	4.47766e-08	0.00180411	C20orf166;MIR1-1	0.1195	+-	66.9	3.025	1	0.082	0.131442	-0.0376656	0.200679	0.565471
cg00597876	2225	chr15	74494909	5.56949e-08	2.50522e-08	0.0262057	STRA6;STRA6;STRA6;STRA6;STRA6	0.0795	-+	0	0.37	1	0.5428	0.0652199	0.136618	0.989052	0.408527
cg00597931	3840	chr8	142179697	3.8035e-08	7.92293e-09	1.58172e-06	DENND3	0.054	++	0	0.053	1	0.8179	0.0647201	0.0300873	0.945854	0.881272
cg00599393	3825	chr8	22457479	2.07762e-07	1.93878e-08	8.55441e-27	C8orf58	0.0342	++	0	0.002	1	0.964	-0.00421117	0.00431607	0.963803	0.994504
cg00599564	496	chr6	29943209	-2.19014e-07	2.85853e-08	1.8339e-14	HCG9	-0.0381	-+	0	0.396	1	0.5291	-0.112772	-0.0384359	0.975558	0.541505
cg00600454	841	chr1	65468017	-9.32066e-08	2.32718e-08	6.19846e-05		-0.1709	--	0	0.021	1	0.8839	-0.130847	-0.0573445	0.741203	0.270779
cg00600916	1717	chr7	158800547	1.44159e-08	1.17804e-08	0.221058	LOC154822	0.0868	+-	0	0.099	1	0.7532	0.0275512	-0.0546659	0.960185	0.748916
cg00601042	1532	chr12	132900274	1.66174e-08	1.38269e-08	0.229433	GALNT9	-0.1319	+-	58.1	2.385	1	0.1225	-0.00961091	-0.0175984	0.762591	0.83913
cg00601350	10607	chr5	178450758	-2.2716e-08	2.73843e-09	1.08346e-16	ZNF879	-0.0633	--	0	0.161	1	0.6885	-0.00872949	-0.0398003	0.775472	0.833207
cg00601486	246	chr12	48723148	-1.96517e-07	3.91945e-08	5.33363e-07	H1FNT	-0.4439	--	27.5	1.38	1	0.2401	-0.0651301	-0.132481	0.396093	0.769566
cg00601953	5829	chr7	155856104	5.91055e-08	1.93359e-08	0.00223729		-0.0264	+-	83.9	6.199	1	0.01278	0.101662	-0.0557725	0.00151577	0.51941
cg00603274	1008	chr11	61596626	1.64661e-07	3.17252e-08	2.10045e-07	FADS2	0.2761	+-	64	2.779	1	0.09553	-0.0512959	-0.0550589	0.952308	0.18958
cg00603340	6848	chr5	180622072	-6.11735e-08	5.15884e-09	1.95611e-32	TRIM7;TRIM7;TRIM7;TRIM7;TRIM7	-0.0971	-+	76.7	4.298	1	0.03815	-0.0207435	0.0905371	0.882405	0.478819
cg00603871	2196	chr13	24844861	1.01219e-07	1.05181e-07	0.335884	SPATA13;SPATA13	0.0505	-+	0	0.164	1	0.6854	-0.0199364	0.0484121	0.990969	0.92693
cg00604202	4539	chr6	99272987	-4.99325e-08	1.4253e-08	0.000459522		-0.0918	-+	0	0.098	1	0.7546	-0.132845	-0.0214522	0.907532	0.857665
cg00604410	5079	chr15	67417899	1.66211e-07	3.09043e-08	7.52167e-08	SMAD3;SMAD3	0.3517	+-	56	2.273	1	0.1316	0.0695038	-0.0592913	0.938636	0.96618
cg00604454	1850	chr16	73096966	-2.02883e-07	3.19404e-08	2.12615e-10		-0.5473	--	0	0.093	1	0.7598	-0.0912218	-0.135415	0.185154	0.70422
cg00605063	3025	chr7	27289128	-2.9513e-07	5.3767e-08	4.04089e-08		-0.2414	--	0	0.235	1	0.6278	-0.0738176	-0.111753	0.461935	0.601224
cg00605270	9192	chr1	28261552	-6.17474e-07	4.94515e-08	8.8485e-36	SMPDL3B;SMPDL3B;SMPDL3B;SMPDL3B	-0.2596	-+	82.2	5.625	1	0.0177	-0.0902968	0.0820957	0.279994	0.965573
cg00605988	9854	chr16	31548698	5.82596e-08	3.86599e-08	0.131817		0.0564	++	0	0	1	0.9906	-0.0358134	-0.0840207	0.911698	0.523194
cg00607627	476	chr16	28995994	-3.05685e-07	5.0536e-08	1.45884e-09	LAT;LAT;LAT;LAT	-0.1709	--	0	0.116	1	0.7329	-0.111089	-0.0871133	0.0973659	0.883924
cg00608169	495	chr6	26205573	-2.06426e-07	3.92864e-08	1.48515e-07		-0.1414	--	0	0.237	1	0.6266	-0.0161206	-0.0978584	0.96511	0.995249
cg00609473	9703	chr14	23351842	-7.25502e-08	5.07075e-08	0.152499	REM2	-0.0044	-+	0	0.161	1	0.6887	-0.0355105	-0.0137693	0.940147	0.992716
cg00609645	495	chr6	26205074	-2.28673e-07	4.71641e-08	1.24424e-06	HIST1H4E	-0.2064	--	0	0.033	1	0.8562	-0.0330693	-0.0408143	0.990336	0.708739
cg00609834	3214	chr11	13984596	3.21164e-07	1.00812e-07	0.00144372	SPON1	0.1926	++	61.6	2.604	1	0.1066	-0.0528638	0.16091	0.408725	0.990875
cg00610310	1559	chr16	1128740	8.52303e-06	8.25081e-07	5.1593e-25	LOC146336;SSTR5	0.1341	++	0	0	1	0.9889	0.0411127	0.0773008	0.320727	0.854152
cg00610508	2238	chr16	4013337	1.33911e-07	6.07811e-07	0.825624	ADCY9	-0.2239	+-	52.2	2.09	1	0.1483	-0.0169853	-0.0111605	0.74476	0.603961
cg00611372	9760	chr15	40421080	-1.18579e-07	4.95578e-08	0.0167228		0.0589	-+	37.4	1.598	1	0.2061	-0.0433648	0.0536955	0.291472	0.929815
cg00611614	378	chr8	145019630	1.12533e-09	7.69985e-09	0.883803	PLEC1;PLEC1;PLEC1;MIR661;PLEC1;PLEC1	0.0414	-+	0	0.129	1	0.7198	-0.0291985	-0.0268197	0.490121	0.853168
cg00612595	8472	chr21	47717864	1.4363e-07	9.97952e-08	0.150082		0.8376	++	0	0.375	1	0.5401	-0.0210047	0.0808992	0.835106	0.013531
cg00613649	11502	chr5	173738819	4.12419e-09	5.27909e-09	0.434666		-0.0496	+-	4.3	1.045	1	0.3066	-0.0237809	-0.00200356	0.572797	0.977741
cg00613997	747	chr15	24920990	3.5974e-08	9.73717e-08	0.711792	C15orf2;C15orf2	0.3465	++	40.5	1.68	1	0.1949	0.0341264	0.0261576	0.404641	0.898615
cg00614182	5866	chr8	31498006	2.34389e-07	1.01304e-07	0.0206832	NRG1	0.5323	++	0	0.028	1	0.8669	-0.105502	0.029568	0.0378688	0.158156
cg00614392	1418	chr6	106433792	-1.27276e-07	1.62455e-08	4.70435e-15		-0.3523	--	0	0.192	1	0.6612	-0.153484	-0.0721143	0.469608	0.964895
cg00614641	1008	chr11	61596405	2.12636e-07	4.95049e-08	1.74506e-05	FADS2	0.5744	++	0	0.524	1	0.4693	-0.0656326	0.112142	0.942019	0.562171
cg00615183	5569	chr4	3897200	8.8954e-07	4.23996e-07	0.0359056		0.2568	++	0	0.054	1	0.8165	0.0380604	0.0436051	0.629169	0.976263
cg00615592	3012	chr6	158937125	-1.12474e-07	5.28272e-09	1.37847e-100		-0.2167	--	53.5	2.152	1	0.1423	-0.0368465	-0.0213686	0.84648	0.393723
cg00615746	9792	chr15	74658981	-1.30443e-07	1.42212e-08	4.62488e-20	CYP11A1;CYP11A1	-0.1722	--	0	0.412	1	0.5209	0.00535202	-0.0736615	0.958477	0.935204
cg00616243	641	chr13	95202420	-1.422e-07	1.94006e-08	2.30757e-13		-0.5889	--	0	0.88	1	0.3481	-0.118335	-0.0906687	0.63328	0.88727
cg00616687	3572	chr21	38072186	2.21178e-07	1.06742e-07	0.0382581	SIM2;SIM2	0.2716	+-	64.6	2.823	1	0.09295	-0.0137544	-0.0293818	0.992267	0.889502
cg00617691	11054	chr10	743931	1.75608e-06	1.57328e-06	0.26434		0.0259	+-	0	0.18	1	0.6715	0.00480912	-0.0752247	0.763144	0.983124
cg00617867	4464	chr5	140242373	-1.9035e-08	2.25286e-08	0.398152	PCDHA6;PCDHA2;PCDHA1;PCDHA9;PCDHA7;PCDHA1;PCDHA6;PCDHA5;PCDHA10;PCDHA3;PCDHA4;PCDHA10;PCDHA8	-0.0138	-+	0	0.13	1	0.7186	0.0465201	-0.0183517	0.991202	0.978242
cg00619207	3908	chr1	111743368	-4.25303e-08	1.01322e-08	2.69848e-05	DENND2D	-0.1031	--	0	0.041	1	0.8397	-0.0626177	0.00943441	0.79189	0.584938
cg00619630	8091	chr17	79455201	9.36673e-08	1.14741e-08	3.25859e-16		0.183	++	0	0.111	1	0.7394	-0.0101431	0.0600399	0.75103	0.731166
cg00620018	8544	chr3	71834282	4.42112e-08	7.79539e-09	1.41595e-08	PROK2;PROK2;PROK2;PROK2	-0.0115	-+	44.4	1.798	1	0.18	-0.0780266	0.0214529	0.936301	0.704766
cg00620224	9709	chr14	32030176	-2.67476e-07	5.41941e-08	7.99363e-07	NUBPL	-0.2948	--	0	0.001	1	0.975	-0.0409323	0.055174	0.881911	0.529772
cg00620746	2551	chr8	77766266	1.76131e-07	1.85732e-08	2.46891e-21	ZFHX4	0.2436	+-	57.2	2.337	1	0.1263	-0.0179915	-0.0678515	0.916787	0.99403
cg00620921	7118	chr9	98491016	-4.06138e-08	5.7884e-09	2.2764e-12		0.0309	++	0	0.001	1	0.9814	-0.000701905	-0.0146858	0.858437	0.323631
cg00621197	10310	chr21	48018790	-2.17761e-07	2.21129e-08	7.01364e-23	S100B	-0.1657	--	24.2	1.32	1	0.2506	-0.0235375	-0.0272121	0.870237	0.972262
cg00621289	6656	chr21	47855916	-7.66087e-08	1.19287e-08	1.34315e-10	PCNT	-0.0473	--	0	0.25	1	0.617	-0.00641226	-0.00524325	0.643332	0.827931
cg00621826	332	chr8	1111512	3.98172e-06	1.72255e-06	0.0208042		-0.0147	+-	0	0.944	1	0.3311	0.0593517	0.000387305	0.958303	0.571613
cg00622170	11454	chr4	2944594	3.42129e-07	5.67309e-07	0.546459	C4orf10;NOP14	-0.0421	--	0	0.019	1	0.8916	0.0294604	-0.000440844	0.924461	0.914967
cg00622658	3042	chr8	10469796	-5.17044e-07	9.51586e-08	5.52621e-08	RP1L1	-0.0371	-+	5.7	1.06	1	0.3032	-0.0241498	-0.0430072	0.962959	0.993401
cg00623774	5828	chr7	155674426	2.39485e-08	1.18285e-08	0.042903		-0.0706	+-	60.8	2.548	1	0.1104	-0.0250966	-0.050017	0.819239	0.974646
cg00624617	2943	chr5	153852554	-4.40185e-08	8.75681e-09	4.98788e-07		-0.1739	--	0	0.048	1	0.8271	-0.123135	-0.077602	0.713264	0.351383
cg00624737	2765	chr16	86613641	-1.04312e-07	2.28523e-08	5.00383e-06	FOXL1;FOXL1	-0.2268	--	0	0.338	1	0.5608	-0.199017	-0.041254	0.838612	0.361733
cg00625653	2382	chr3	13921227	6.17059e-07	9.14314e-08	1.49005e-11	WNT7A	0.0972	+-	23.9	1.314	1	0.2516	0.00507057	0.0274978	0.808921	0.657793
cg00625783	763	chr17	43222106	1.24754e-07	3.73224e-08	0.000829999		-0.017	+-	35.6	1.552	1	0.2129	-0.000365773	0.0236134	0.819097	0.525041
cg00625963	1743	chr1	32740034	-1.32617e-07	4.40087e-08	0.0025831	LCK;LCK	-0.0311	-+	43.3	1.763	1	0.1843	-0.0663663	0.00905104	0.35935	0.358638
cg00626422	3771	chr7	22894849	5.97195e-07	1.16163e-07	2.7328e-07	SNORD93	0.5422	++	0	0.334	1	0.5631	-0.0118586	0.0614501	0.962033	0.233352
cg00626515	10280	chr20	56287004	1.4971e-09	3.59688e-08	0.9668	PMEPA1;PMEPA1;PMEPA1	0.0952	-+	0	0.469	1	0.4934	0.0496949	0.0996753	0.68561	0.308204
cg00627241	3586	chr22	29711922	2.31728e-07	8.09185e-08	0.00418694	RASL10A;RASL10A	0.2294	+-	68.5	3.171	1	0.07496	-0.0239522	-0.0117027	0.848411	0.991406
cg00628697	2869	chr21	38630342	-1.0655e-07	4.97487e-08	0.0322123	DSCR3	0.0172	-+	0	0.224	1	0.6361	-0.126313	-0.0813221	0.73991	0.777039
cg00628766	4339	chr20	61980813	-1.1682e-07	3.4211e-08	0.000638538	CHRNA4	-0.3864	--	0	0.4	1	0.5272	0.0144963	-0.0827022	0.840571	0.0355429
cg00628919	2249	chr16	87702703	8.36799e-08	2.95255e-08	0.00459476	JPH3	0.1848	+-	0	0.9	1	0.3428	-0.0272275	-0.0343666	0.953709	0.965587
cg00630268	10711	chr6	56295629	-1.76546e-08	4.10378e-08	0.667048		0.041	-+	0	0.997	1	0.3181	-0.0622811	0.0543673	0.885041	0.496201
cg00631609	9780	chr15	63340700	-3.2785e-08	7.42256e-09	1.0011e-05	TPM1;TPM1;TPM1;TPM1;TPM1;TPM1;TPM1;TPM1	-0.0094	-+	92	12.44	1	0.0004203	-0.0477026	0.0107732	0.972947	0.887062
cg00632188	2002	chr6	31730389	-2.31958e-07	2.3982e-08	3.95822e-22	MSH5;MSH5;C6orf26;MSH5;MSH5	-0.1813	--	0	0.989	1	0.32	-0.00524334	-0.0241389	0.728841	0.982262
cg00632607	7581	chr12	4648052	1.76515e-06	1.239e-07	4.71283e-46	RAD51AP1;RAD51AP1;RAD51AP1;RAD51AP1;C12orf4	0.0807	+-	59.2	2.451	1	0.1175	-0.00125645	-0.0014635	0.270462	0.66614
cg00632853	10980	chr9	132403257	-2.88144e-08	1.06056e-08	0.00658967	ASB6;ASB6	-0.138	--	0	0.039	1	0.8433	0.0240665	-0.0335338	0.614916	0.907403
cg00633969	11442	chr3	122284550	-4.25436e-09	1.13406e-08	0.707553	PARP9;PARP9;PARP9;PARP9;PARP9;DTX3L;PARP9	0.0208	-+	0	0.247	1	0.6191	-0.0719429	0.0179705	0.872738	0.732031
cg00634665	4629	chr8	54790957	-6.86827e-08	3.27595e-08	0.0360314	RGS20	-0.1011	--	0	0.001	1	0.9786	-0.116398	-0.0640173	0.648169	0.349845
cg00634714	8061	chr17	74497851	7.94448e-08	1.98493e-08	6.27063e-05	RHBDF2;RHBDF2	0.0647	++	0	0.001	1	0.974	0.0284822	0.042502	0.992698	0.990919
cg00635382	7106	chr8	143824558	-3.44203e-08	7.91763e-09	1.37824e-05	SLURP1	-0.033	-+	0	0.114	1	0.7355	-0.0292477	0.0528203	0.906427	0.753194
cg00636072	4287	chr2	56410382	-1.07347e-07	1.27833e-08	4.56292e-17	CCDC85A	-0.0539	--	0	0.143	1	0.7049	0.00387044	-0.0177823	0.982325	0.84098
cg00636390	3057	chr8	57027352	-1.46102e-07	2.96882e-08	8.60152e-07	MOS	-0.2294	--	0	0.06	1	0.8065	-0.109304	-0.0140748	0.793552	0.804561
cg00636675	829	chr7	157320470	9.02086e-08	8.49059e-09	2.29157e-26		0.1831	+-	62	2.634	1	0.1046	0.0947906	0.0139795	0.853151	0.461179
cg00637047	6066	chr10	38384101	-1.28178e-07	2.99905e-08	1.92031e-05	ZNF37A;ZNF37A	-0.1126	--	0	0.046	1	0.8309	-0.0364063	-0.00406085	0.986549	0.253354
cg00637433	2403	chr3	196754322	5.07325e-08	8.05863e-09	3.06563e-10	MFI2;MFI2	0.1387	+-	42.5	1.74	1	0.1871	0.0754777	-0.112686	0.959332	0.425488
cg00637636	5245	chr18	77308734	1.70769e-07	2.04961e-08	7.96269e-17		0.2411	+-	73	3.707	1	0.0542	0.058721	0.00486106	0.902001	0.989484
cg00637687	3684	chr5	95768915	2.15242e-08	2.24422e-08	0.337511	PCSK1;PCSK1	-0.1536	+-	43.1	1.758	1	0.1849	-0.0318685	0.0173623	0.990569	0.779948
cg00638021	1295	chr17	48267062	1.98572e-08	2.9936e-08	0.507124	COL1A1	-0.0408	+-	25.1	1.334	1	0.248	0.0484757	-0.0733773	0.940226	0.420801
cg00638384	7634	chr12	68052134	6.63727e-08	7.09012e-09	7.87636e-21	DYRK2;DYRK2	0.0609	++	0	0.424	1	0.5147	0.00275148	0.00499209	0.653517	0.955866
cg00639010	970	chr7	553693	-1.34673e-05	3.19678e-06	2.52259e-05	PDGFA;PDGFA	-0.1273	--	0	0.126	1	0.7229	-0.107351	-0.114731	0.440853	0.481393
cg00639475	4093	chr12	95228478	-1.31013e-07	1.36081e-08	6.11678e-22		-0.3126	--	0	0.004	1	0.9515	-0.0292033	-0.0647461	0.984217	0.524863
cg00640376	960	chr6	33173927	-2.93802e-07	4.31727e-08	1.00856e-11	HSD17B8	-0.2812	--	0	0.019	1	0.8909	-0.093332	-0.0581863	0.115721	0.867915
cg00642042	11225	chr15	79852986	5.44032e-08	1.71524e-08	0.00151523		0.1787	++	0	0.26	1	0.6102	0.00659575	-0.0239409	0.7967	0.82345
cg00643086	6866	chr6	26332252	1.28841e-07	7.26814e-08	0.0762818		0.1945	++	0	0.026	1	0.871	-0.147175	-0.0537708	0.574786	0.533657
cg00643296	7068	chr8	28174928	-3.69074e-08	6.78501e-08	0.586473	PNOC	0.0609	-+	5.5	1.058	1	0.3037	-0.0532387	0.0719542	0.366712	0.156508
cg00644103	2751	chr16	2334337	-4.4608e-06	1.0386e-06	1.74696e-05	ABCA3	-0.5204	--	0	0.408	1	0.523	-0.0899539	0.0591163	0.198049	0.103412
cg00644416	11817	chr13	114762257	-3.77936e-08	7.72141e-09	9.84798e-07	RASA3	-0.0133	-+	36.7	1.579	1	0.209	-0.00957466	-0.00372599	0.902121	0.407246
cg00644814	11662	chr1	6480929	3.50594e-07	1.99564e-07	0.0789525	HES2	0.0428	-+	0	0.753	1	0.3855	-0.0371958	0.0757193	0.681079	0.877535
cg00646084	2868	chr21	28337168	-1.25099e-07	3.37423e-08	0.000209326	ADAMTS5	-0.0762	+-	0.3	1.003	1	0.3166	-0.00348672	-0.0537686	0.804051	0.891059
cg00646185	11212	chr15	26234833	2.51544e-07	7.78665e-08	0.00123592		0.3749	++	0	0.058	1	0.8102	0.0129203	-0.0451648	0.995099	0.891916
cg00646241	2672	chr11	70563878	-2.03596e-07	2.3365e-08	2.94068e-18	SHANK2	-0.4415	--	0	0.033	1	0.8555	-0.00836056	-0.0809232	0.221923	0.809417
cg00646347	7445	chr10	135044856	2.65963e-08	9.27261e-09	0.00412728	UTF1	-0.0099	+-	0	0.513	1	0.474	0.0494311	0.046057	0.953521	0.453764
cg00647046	2647	chr10	134734612	-1.67117e-07	1.43316e-08	2.0221e-31		-0.5313	--	68.8	3.203	1	0.07352	0.0170058	0.0170891	0.952795	0.474093
cg00647220	1276	chr16	14013937	-1.74246e-07	2.91196e-08	2.17997e-09	ERCC4	-0.0144	-+	0	0.385	1	0.535	-0.00822363	0.00200487	0.990119	0.991354
cg00647232	9287	chr1	177938408	-3.83605e-08	5.34463e-09	7.10539e-13	SEC16B	-0.0352	-+	14	1.163	1	0.2808	-0.0638612	0.0165463	0.727512	0.32009
cg00647317	708	chr7	50633725	-1.3785e-07	2.26686e-08	1.19366e-09	DDC	-0.1792	--	0	0.01	1	0.922	-0.0165505	-0.00168831	0.65369	0.472546
cg00647646	9616	chr12	69633854	-5.81641e-08	4.42957e-09	2.19088e-39	CPSF6	-0.0303	--	0	0.134	1	0.7143	-0.00043963	0.000330763	0.991491	0.843307
cg00647769	9317	chr1	227170663	-2.20811e-08	2.38063e-09	1.771e-20	CABC1	-0.0658	--	0	0.039	1	0.8443	-0.00832409	0.000461777	0.444035	0.97121
cg00648152	3889	chr1	36863595	-2.39184e-08	1.08335e-08	0.0272566	LSM10	-0.0148	--	0	0.064	1	0.8	-0.00106716	0.0011262	0.603399	0.428631
cg00648203	5919	chr9	138967195	3.99279e-08	8.54496e-09	2.97284e-06	NACC2	0.1422	++	0	0.086	1	0.7694	0.0258551	-0.00808427	0.894009	0.993502
cg00648423	369	chr6	31276146	-1.98018e-08	6.41171e-08	0.757445		-0.1056	+-	53.7	2.159	1	0.1417	-0.0164144	-0.0177058	0.993443	0.969933
cg00650422	6290	chr14	61189972	-5.67737e-08	7.75379e-09	2.44207e-13	SIX4	-0.0226	-+	0	0.133	1	0.7149	-0.0160914	-0.00076169	0.665945	0.990993
cg00650641	4576	chr7	27127752	-3.07109e-07	4.86132e-08	2.65995e-10		-0.0742	--	0	0.293	1	0.5886	-0.091188	-0.093391	0.690708	0.911164
cg00651401	10451	chr3	195623338	-3.43204e-08	1.14561e-08	0.00273697	TNK2;TNK2	-0.1343	-+	0	0.957	1	0.328	-0.0723489	-0.0159619	0.727512	0.99435
cg00652727	2100	chr1	235812198	5.05223e-08	6.45079e-09	4.80312e-15	GNG4;GNG4;GNG4	0.3276	++	0	0	1	0.9948	-0.0142796	0.0641131	0.979314	0.388853
cg00653281	284	chr1	1991051	6.73559e-06	9.01895e-07	8.126e-14	PRKCZ	0.4972	++	0	0.112	1	0.7383	0.0981052	0.0805684	0.870086	0.883937
cg00653387	517	chr7	137028535	-1.08513e-07	2.23373e-08	1.18602e-06	PTN;PTN	-0.5311	-+	65.9	2.937	1	0.08659	-0.353246	-0.102169	0.777741	0.102281
cg00655184	478	chr18	19997912	-5.72607e-07	8.99945e-08	1.98251e-10	CTAGE1	-0.2187	-+	50.7	2.028	1	0.1544	-0.179262	-0.0482514	0.70221	0.753138
cg00656387	1928	chr3	40428638	-1.43006e-07	1.0254e-07	0.163125	ENTPD3	-0.1869	-+	22.9	1.296	1	0.2549	-0.203198	0.0913423	0.573913	0.552469
cg00656478	5917	chr9	132480963	5.81821e-08	1.13391e-08	2.88043e-07	PRRX2	0.2122	++	0	0.064	1	0.8002	0.056163	-0.0188757	0.8387	0.830777
cg00656647	4086	chr12	56101845	-9.47327e-08	1.06018e-08	4.05179e-19	ITGA7;ITGA7;ITGA7	-0.1727	--	0	0.002	1	0.9637	-0.0366099	0.0196343	0.964997	0.955528
cg00657094	4654	chr1	1174190	1.02752e-05	1.79868e-06	1.11227e-08		0.2816	+-	56.6	2.302	1	0.1292	0.0928488	-0.0765859	0.954368	0.870793
cg00658427	5052	chr14	102431823	6.01111e-08	4.92676e-09	3.07239e-34	DYNC1H1	0.0566	++	0	0.044	1	0.834	-0.00827301	0.00204826	0.989437	0.267242
cg00658449	9045	chr8	47751953	2.58691e-07	2.98109e-08	4.03807e-18	BEYLA;BEYLA	0.076	+-	69.5	3.276	1	0.07032	0.00437919	-0.0548674	0.885013	0.30469
cg00658451	1256	chr12	96336545	-1.34451e-07	1.06185e-08	9.60452e-37	CCDC38;AMDHD1	-0.3996	--	0	0.015	1	0.9012	-0.193266	-0.0345388	0.992264	0.928211
cg00659029	7963	chr16	88165938	1.36573e-07	1.4224e-08	7.87167e-22		0.2359	+-	50.5	2.021	1	0.1551	0.00139329	-0.0151636	0.682611	0.958119
cg00659129	7098	chr8	131414614	-2.60741e-08	6.35343e-09	4.06171e-05	ASAP1	0.0312	-+	0	0.578	1	0.4473	-0.0249729	0.000393542	0.995514	0.430986
cg00660105	10492	chr4	82135784	-1.59813e-07	2.03268e-08	3.77533e-15		-0.5311	--	52.2	2.093	1	0.148	-0.183575	-0.0385043	0.989635	0.605822
cg00660167	11290	chr17	80200974	1.26498e-07	3.71117e-08	0.000653016		0.1799	+-	81.2	5.309	1	0.02122	-0.0328812	-0.0858226	0.964217	0.989559
cg00660843	11776	chr12	54954400	-6.90528e-08	5.60593e-08	0.21803	PDE1B;PDE1B	-0.0865	--	0	0.006	1	0.9387	-0.102697	-0.0372243	0.986282	0.949344
cg00661320	9368	chr10	73848825	-1.07222e-07	1.20628e-08	6.18527e-19	SPOCK2;SPOCK2	-0.0558	--	0	0.408	1	0.5232	-0.102714	-0.0414739	0.871813	0.940178
cg00662002	5054	chr14	104314734	7.34453e-08	8.99782e-09	3.27987e-16	PPP1R13B	0.0492	+-	11.3	1.128	1	0.2883	0.00891408	0.0370545	0.581672	0.815669
cg00662556	74	chr18	74963364	-1.14503e-07	3.06252e-08	0.000184858	GALR1	-0.3495	--	0	0.025	1	0.8754	-0.180391	-0.0773004	0.302929	0.304166
cg00663077	2432	chr4	188916709	4.99392e-08	1.89811e-08	0.00851345	ZFP42	0.6159	++	0	0.08	1	0.7771	-0.0962989	0.011444	0.680808	0.566095
cg00663832	10655	chr6	30646846	-4.28619e-08	3.8955e-08	0.271205	KIAA1949;KIAA1949	0.05	++	0	0.033	1	0.8557	-0.0445164	-0.0298126	0.783928	0.8202
cg00664093	9084	chr8	142984321	4.59855e-08	8.47694e-09	5.80254e-08		-0.0208	+-	67.8	3.109	1	0.07785	0.0162229	-0.0350418	0.0745397	0.422582
cg00664205	6471	chr17	77397758	-6.51172e-08	2.53839e-08	0.0103088	HRNBP3	-0.3488	--	57.5	2.355	1	0.1249	0.0118437	-0.123701	0.688743	0.66358
cg00664406	6707	chr3	51740875	-4.66981e-08	3.72749e-08	0.210277	GRM2;GRM2	-0.0121	-+	58.3	2.396	1	0.1216	-0.0257498	0.211994	0.565282	0.511522
cg00664609	3344	chr16	2198075	2.44568e-06	6.19098e-07	7.80241e-05	RAB26	0.1204	++	0	0.168	1	0.6823	0.0285724	0.099106	0.715036	0.692264
cg00665816	9111	chr9	72131278	-7.09549e-09	1.54618e-08	0.646302	APBA1	0.0283	-+	0	0.306	1	0.58	-0.0024349	-0.00198897	0.973518	0.7505
cg00665971	4968	chr12	117317770	8.60847e-08	1.48865e-08	7.34961e-09	HRK	0.2569	+-	60.1	2.509	1	0.1132	-0.0737635	-0.0126596	0.804736	0.942297
cg00666105	2402	chr3	181428377	-6.69433e-09	1.29035e-08	0.603901	SOX2OT;SOX2	0.1697	-+	0	0.876	1	0.3492	-0.239577	-0.0516373	0.760731	0.66128
cg00666559	1863	chr17	79793439	-1.26859e-08	8.76274e-09	0.147698	DYSFIP1	-0.0318	--	0	0.015	1	0.9041	-0.00234591	-0.00492719	0.514175	0.910738
cg00666746	3459	chr19	15217781	2.88504e-07	7.12832e-08	5.18138e-05	SYDE1	0.0307	+-	0	0.299	1	0.5843	-0.0153608	0.00501049	0.961455	0.695289
cg00666845	5187	chr17	39943423	1.4235e-07	5.66896e-08	0.0120374	JUP;JUP	0.1148	+-	19.5	1.243	1	0.2649	0.0796362	-0.0385871	0.133861	0.567023
cg00666903	6179	chr12	2861589	-1.14974e-06	4.32305e-07	0.00782455		-0.1761	--	4.7	1.049	1	0.3058	0.0021284	-0.0365901	0.617174	0.698497
cg00667525	5278	chr19	18699118	7.25299e-07	6.9783e-08	2.65062e-25	C19orf60;C19orf60	0.0757	+-	85.7	7.007	1	0.008118	0.0484177	-0.0495953	0.773823	0.966156
cg00667751	434	chr6	28956320	3.93966e-07	6.42146e-08	8.50816e-10		0.2547	++	0	0.543	1	0.461	-0.0211453	0.0614895	0.826917	0.732092
cg00667976	9619	chr12	101801822	-5.22739e-08	3.66255e-09	3.24402e-46	ARL1	-0.0775	--	0	0.574	1	0.4486	-0.00238678	0.000486373	0.644649	0.305004
cg00668303	3951	chr1	214152709	-2.76421e-08	6.0109e-09	4.25233e-06		-0.1624	--	0	0.657	1	0.4177	-0.0893898	-0.077874	0.482406	0.990798
cg00669119	4234	chr18	6284570	-5.6049e-07	1.23477e-07	5.64612e-06	L3MBTL4	0.105	++	0	0.72	1	0.3961	0.025209	-0.0271027	0.996748	0.978625
cg00669330	5417	chr2	242810917	1.86062e-08	7.64101e-09	0.0148898	C2orf85	0.0914	++	0	0.068	1	0.7944	-0.00446505	0.0767689	0.630393	0.730264
cg00670539	6487	chr18	580244	-1.00055e-05	4.28356e-06	0.0195026	CETN1	-0.0112	-+	44.6	1.804	1	0.1793	-0.0281512	0.0427208	0.891634	0.000646363
cg00671126	4563	chr7	1886597	-2.22495e-06	5.80839e-07	0.000127838	MAD1L1;MAD1L1;MAD1L1	-0.0722	--	0	0.124	1	0.7247	-0.0164022	-0.015172	0.878916	0.979826
cg00672638	3693	chr5	142149399	8.70643e-09	3.67824e-09	0.0179324	ARHGAP26;ARHGAP26	0.0139	++	0	0.058	1	0.8101	-0.0185643	0.00359258	0.994166	0.11209
cg00672936	974	chr8	38832728	-2.20956e-07	2.31753e-08	1.51125e-21	HTRA4	-0.1412	--	0	0.239	1	0.6249	-0.020459	-0.0245985	0.987579	0.893074
cg00673290	202	chr2	21266727	-7.51687e-07	8.55076e-08	1.48394e-18	APOB	-0.4093	--	0	0.34	1	0.5596	-0.178631	-0.160728	0.827574	0.612946
cg00674304	11350	chr2	25391700	1.65216e-07	1.04319e-07	0.11325	POMC;POMC	-0.0047	+-	0	0.376	1	0.5397	-0.111586	0.0822519	0.0159256	0.399466
cg00675569	3170	chr10	45914840	4.14434e-08	2.22199e-08	0.062161	ALOX5	0.0176	-+	0	0.51	1	0.4752	0.0122477	0.0489812	0.951822	0.885623
cg00675838	12150	chr6	97285024	-1.0898e-09	4.16772e-09	0.793718	GPR63;GPR63	0.0081	++	0	0.008	1	0.9302	-0.00766352	-0.000987223	0.993316	0.20865
cg00675843	8322	chr2	98280367	7.50858e-08	4.68337e-09	7.58601e-58	ACTR1B;ACTR1B	0.071	++	4.4	1.046	1	0.3064	-0.000775365	0.00559435	0.755862	0.935833
cg00676269	8494	chr22	46429970	1.01853e-07	1.19915e-08	2.00148e-17		0.0636	++	0	0.073	1	0.7876	0.000103596	0.00784356	0.805955	0.677716
cg00676536	8294	chr2	41924253	1.85708e-07	2.60968e-08	1.11001e-12		0.1812	++	0	0.162	1	0.6869	0.0120333	-0.0277462	0.992725	0.69289
cg00676660	317	chr3	64672609	-5.9471e-09	9.64793e-09	0.537623	ADAMTS9	-0.0787	--	0	0.986	1	0.3207	0.00216644	0.0119185	0.628669	0.957439
cg00676728	7406	chr10	124213760	1.857e-08	1.60103e-08	0.246099	ARMS2	0.1088	++	0	0.067	1	0.7962	0.0941295	0.0378712	0.76312	0.720029
cg00676969	9721	chr14	74485475	-1.50374e-07	6.63751e-09	1.24119e-113	ENTPD5;C14orf45	-0.1183	--	0	0.414	1	0.5197	-0.0059919	-0.000123655	0.912064	0.803001
cg00677195	1225	chr10	7661611	-1.56817e-06	1.5885e-07	5.50296e-23	ITIH5;ITIH5;ITIH5;ITIH5	-0.1132	-+	77.3	4.401	1	0.03591	-0.00928035	0.014839	0.964076	0.273481
cg00677479	10213	chr2	171830637	-3.62992e-08	6.022e-09	1.66239e-09		-0.0686	-+	37.7	1.605	1	0.2053	-0.0432286	0.0294226	0.939984	0.913462
cg00677986	4090	chr12	80084523	-1.19954e-07	1.03704e-08	6.06435e-31	PAWR	-0.1909	--	75.5	4.081	1	0.04338	-0.0600457	0.00243008	0.918982	0.980897
cg00678239	11105	chr11	65190227	8.95345e-08	6.70794e-09	1.22419e-40	NEAT1	0.0357	++	0	0.165	1	0.6847	-0.00505165	0.00135595	0.930867	0.927414
cg00678709	4371	chr3	14584745	-4.31898e-07	1.59537e-07	0.00678545	GRIP2	-0.0671	-+	0	0.452	1	0.5015	0.0346514	-0.00941393	0.984336	0.646569
cg00679546	6454	chr17	60729882	-1.21147e-08	1.62814e-08	0.456825	MRC2	0.0931	-+	81.3	5.357	1	0.02064	-0.0548146	0.00164152	0.906278	0.992674
cg00679556	2970	chr6	30080782	-1.69374e-07	5.98093e-08	0.00462713	TRIM31	-0.2741	--	0	0.125	1	0.7238	-0.0557324	0.0145586	0.799905	0.403426
cg00680003	10651	chr6	30523449	-4.16125e-08	2.20686e-08	0.0593495	GNL1;PRR3;PRR3	-0.0601	+-	43	1.753	1	0.1855	-0.0115611	-0.00543431	0.992312	0.909171
cg00682002	3788	chr7	128531479	3.51509e-08	1.40295e-08	0.0122277	KCP;KCP	0.1593	++	0	0.036	1	0.8496	0.00529742	0.051663	0.665473	0.76033
cg00682096	250	chr17	46672924	-8.04969e-08	3.99375e-08	0.0438446	LOC404266;LOC404266;LOC404266;LOC404266;LOC404266	-0.0705	-+	0	0.29	1	0.5902	-0.0598132	-0.0438393	0.953028	0.389351
cg00683961	1464	chr1	109940786	3.74376e-08	5.36181e-09	2.90433e-12	SORT1	0.0653	++	0	0.923	1	0.3367	-0.00588742	0.00825484	0.882378	0.648233
cg00684125	2034	chr7	21209165	-1.30191e-06	1.17961e-07	2.53799e-28		-1.0293	--	37.5	1.599	1	0.206	-0.436941	-0.16943	0.761967	0.994554
cg00684171	5149	chr17	123575	4.1059e-05	1.97964e-05	0.0380737	RPH3AL	0.1875	++	0	0.031	1	0.861	0.0879699	0.0564551	0.272166	0.743705
cg00685193	6296	chr14	88851384	-4.26625e-08	8.50734e-09	5.30907e-07	SPATA7;SPATA7	-0.0587	--	0	0.04	1	0.8414	-0.0203955	0.000790848	0.993471	0.971639
cg00685291	11203	chr14	104551884	-1.99869e-09	5.79941e-09	0.730368	ASPG	-0.0296	+-	0	0.626	1	0.4287	0.00736968	0.00387613	0.993495	0.991359
cg00686404	7829	chr15	66858212	2.31796e-08	1.64112e-08	0.157826	LCTL	-0.0397	--	0	0.12	1	0.7294	0.0379315	0.0637139	0.53329	0.97332
cg00686761	8108	chr18	12991151	5.65776e-07	4.964e-08	4.29923e-30	CEP192	0.0523	+-	0	0.445	1	0.5046	0.00324129	0.00169535	0.935134	0.933885
cg00686823	5536	chr3	127311038	6.23131e-08	2.48424e-08	0.0121303	TPRA1	0.5088	++	13	1.149	1	0.2837	0.0421215	0.188328	0.822325	0.676981
cg00686880	665	chr21	43186522	-1.63091e-07	5.87202e-08	0.00547903	RIPK4	-0.5292	--	26	1.352	1	0.2449	-0.200266	-0.14063	0.99358	0.690359
cg00687612	7788	chr14	104625920	1.01401e-07	1.77477e-08	1.10703e-08	KIF26A	0.2911	++	0	0.304	1	0.5814	-0.023987	0.0242806	0.41173	0.121091
cg00688311	4983	chr12	133100714	2.73544e-08	6.74856e-09	5.04847e-05	FBRSL1	0.0622	++	0	0.003	1	0.9538	0.0117798	-0.000202073	0.567052	0.990541
cg00688810	3377	chr17	7517138	1.05585e-06	1.62705e-07	8.61884e-11	SHBG;FXR2	0.242	++	0	0.11	1	0.7396	-0.0541513	-0.0507745	0.985178	0.514265
cg00688962	3639	chr4	21950567	3.19146e-07	8.01921e-08	6.89815e-05	KCNIP4	0.0734	+-	0	0.795	1	0.3725	0.0408	0.018337	0.434671	0.407867
cg00690148	5378	chr2	119916017	4.85567e-08	8.57906e-09	1.51447e-08	C1QL2;C1QL2	-0.1562	+-	46.6	1.871	1	0.1713	0.0122769	0.00814197	0.990729	0.892629
cg00690271	543	chr12	49658716	5.09995e-08	1.0536e-08	1.29508e-06	TUBA1C	0.0593	++	0	0.001	1	0.9698	0.00761899	6.42e-05	0.988597	0.985979
cg00690968	1414	chr6	41437676	-1.90437e-07	2.98941e-08	1.88549e-10		-0.0935	-+	0	0.571	1	0.4499	-0.127395	-0.0640819	0.991252	0.990179
cg00692279	8501	chr22	50448934	1.28784e-07	1.90094e-08	1.24587e-11	IL17REL	0.0601	+-	0	0.446	1	0.5044	0.000693908	0.00229935	0.991451	0.613929
cg00692763	350	chr18	47088373	-3.99916e-07	3.76005e-08	2.02836e-26	LIPG	-0.4684	-+	33.7	1.509	1	0.2192	-0.188354	-0.0393713	0.990106	0.976441
cg00693157	5123	chr16	55910494	3.3046e-07	3.25776e-08	3.53095e-24	CES7;CES7	0.5309	++	0	0.215	1	0.6427	0.0894897	0.141268	0.94708	0.445529
cg00693978	3127	chr1	146556675	5.60777e-08	8.48585e-09	3.88554e-11		0.2384	++	0	0.264	1	0.6077	0.0182755	0.0452403	0.949791	0.990814
cg00694336	7248	chr1	114301873	4.63213e-08	3.97032e-09	1.88163e-31	PHTF1	0.0514	++	0	0.814	1	0.367	-0.00692409	0.00499078	0.820342	0.831912
cg00695656	11263	chr17	9808690	8.38041e-07	1.28979e-07	8.16671e-11	RCVRN	0.0868	+-	77	4.351	1	0.03698	0.0294702	-0.0143703	0.990577	0.946772
cg00696567	11244	chr16	25042924	5.73293e-08	5.11695e-08	0.262552		0.089	++	0	0.057	1	0.8112	-0.00697135	0.0187532	0.865006	0.851494
cg00697626	4646	chr9	108418416	-6.58159e-08	8.69843e-09	3.83691e-14		-0.2621	-+	17.9	1.219	1	0.2696	-0.139918	-0.0103652	0.991445	0.99825
cg00697668	3317	chr14	105617575	3.4607e-08	3.54457e-09	1.61683e-22	JAG2;JAG2	0.0773	++	0	0.126	1	0.7223	0.00303912	-0.00750367	0.885515	0.563742
cg00698535	7937	chr16	81812719	1.02687e-07	9.18799e-09	5.3289e-29	PLCG2	0.0607	+-	27.2	1.374	1	0.2411	0.00219817	0.013252	0.925878	0.987151
cg00698688	10129	chr19	49055432	-8.82116e-08	3.20113e-08	0.00585775	SULT2B1;SULT2B1	-0.2358	--	50.8	2.032	1	0.154	-0.0139298	-0.110568	0.886196	0.955187
cg00699901	11846	chr16	2908157	-1.80539e-06	5.21542e-07	0.0005369	PRSS22;PRSS22	-0.0279	-+	24.2	1.32	1	0.2506	-0.0296292	0.040082	0.184632	0.9925
cg00700969	9338	chr10	4868386	-1.54053e-07	4.05222e-07	0.70382	AKR1E2	0.106	-+	42.7	1.745	1	0.1864	-0.0975137	0.00883577	0.252352	0.557654
cg00701051	11028	chr1	145385391	4.71879e-08	5.17911e-09	8.14702e-20		0.1734	++	38.3	1.621	1	0.203	-0.0185414	0.0141795	0.958062	0.585272
cg00701946	896	chr2	54087200	-3.01676e-09	2.04153e-08	0.882525	LOC100302652;GPR75	0.0057	-+	0	0.036	1	0.8503	-0.048371	-0.0147226	0.663233	0.908568
cg00702126	1198	chr1	1369793	-7.6648e-06	9.73395e-07	3.4265e-15	VWA1;VWA1	-0.0871	-+	64.7	2.831	1	0.09245	-0.183617	0.022968	0.648593	0.248104
cg00702148	8146	chr19	3491921	1.32092e-06	2.61569e-07	4.4183e-07	DOHH;DOHH	0.0809	-+	42.8	1.749	1	0.186	0.018094	-0.000418534	0.813294	0.925761
cg00703040	4011	chr11	1029084	-6.07151e-06	2.5677e-06	0.0180509	MUC6	-0.4694	--	0	0.021	1	0.8851	-0.0325184	0.000825798	0.75872	0.770412
cg00703441	5149	chr17	123425	5.48643e-05	6.93492e-06	2.54698e-15	RPH3AL	0.1825	++	74.1	3.855	1	0.04961	0.000615424	0.0493452	0.98817	0.990172
cg00704554	738	chr11	133902198	1.84354e-08	8.00932e-09	0.0213495	LOC100128239	0.0126	+-	0	0.532	1	0.4658	0.0467918	-0.0588362	0.526415	0.639655
cg00704844	1156	chr6	32821621	7.28867e-08	1.06716e-08	8.49379e-12	PSMB9;TAP1;PSMB9;TAP1	0.0081	++	0	0.001	1	0.9781	-0.000461693	6.24e-05	0.941528	0.819503
cg00704970	2276	chr17	78865368	9.16667e-08	2.04551e-08	7.41674e-06	RPTOR;RPTOR	0.2638	++	0	0.087	1	0.7687	0.0199818	-0.0411878	0.779167	0.91209
cg00705280	1324	chr2	219866493	-2.85965e-08	4.43424e-09	1.12573e-10	MIR375	-0.072	--	0	0.048	1	0.8258	-0.0639524	-0.0412847	0.860166	0.418039
cg00705328	8098	chr17	80416013	3.01402e-08	6.14166e-09	9.22445e-07	NARF;NARF;NARF;NARF	-0.0378	+-	48.9	1.957	1	0.1619	-0.00309858	0.000158649	0.395396	0.809122
cg00705613	6239	chr12	132661528	-8.85835e-08	1.42957e-08	5.77325e-10		-0.5018	--	0	0.174	1	0.6769	-0.081586	-0.0708494	0.769351	0.983671
cg00705661	9732	chr14	93706609	1.08994e-08	7.65534e-09	0.154515	BTBD7	0.0363	-+	0	0.943	1	0.3315	-0.01273	-0.00563376	0.686483	0.523726
cg00705878	2893	chr3	142720294	-1.32373e-08	2.75793e-09	1.58887e-06	SR140	-0.0168	--	0	0.14	1	0.7079	-0.000539188	-0.000286957	0.739693	0.990323
cg00706441	10088	chr19	12958340	-9.92892e-07	8.15699e-08	4.36668e-34	MAST1	-0.2356	--	0	0.005	1	0.9452	-0.0391792	0.0219201	0.808853	0.81666
cg00706444	2389	chr3	48594638	6.10494e-08	9.2175e-09	3.51501e-11	PFKFB4	0.0033	+-	0	0.92	1	0.3376	-0.00338452	0.00110031	0.81132	0.534087
cg00707777	3608	chr3	53290340	8.78232e-08	2.79276e-08	0.00166271	TKT;TKT;TKT	0.0795	++	0	0.098	1	0.7539	0.026887	0.0386004	0.914018	0.919094
cg00711000	2827	chr2	36824663	-3.94918e-08	1.31472e-08	0.00266614	FEZ2;FEZ2	-0.021	--	0	0.001	1	0.9741	-0.00546043	-0.000565403	0.692285	0.851029
cg00711072	71	chr17	46669489	-2.32053e-07	3.13753e-08	1.40303e-13	LOC404266;HOXB5;LOC404266;LOC404266;LOC404266	-0.0661	-+	68.3	3.158	1	0.07554	-0.063378	-0.033721	0.551397	0.877756
cg00712136	8211	chr19	42829564	8.90254e-08	1.1355e-08	4.49828e-15	MEGF8	0.0087	+-	0	0.278	1	0.5983	-0.00658641	0.00308821	0.842854	0.149829
cg00712792	5147	chr16	89921048	8.0001e-08	1.11657e-08	7.7852e-13	SPIRE2	0.1391	++	0	0.013	1	0.9085	0.0121815	0.00931013	0.981101	0.948879
cg00713214	8432	chr20	44453049	2.3713e-07	3.40017e-08	3.07941e-12	TNNC2	0.3032	++	0	0.035	1	0.8506	-0.0198147	0.0751468	0.673245	0.558653
cg00713400	6994	chr7	22233206	-5.80801e-07	1.28673e-07	6.36821e-06	RAPGEF5	-0.6707	--	0	0.022	1	0.8831	-0.17495	-0.0291362	0.902856	0.985515
cg00713401	4947	chr12	52800087	7.92763e-08	3.12993e-08	0.011314	KRT82;KRT82	-0.0411	+-	35.6	1.553	1	0.2127	0.037018	-0.0451815	0.70297	0.855275
cg00714377	1331	chr20	35274715	-1.77368e-07	4.88394e-08	0.000281601	SLA2;SLA2	-0.0463	-+	43.2	1.761	1	0.1846	-0.129965	-0.000205415	0.941039	0.813317
cg00715109	4373	chr3	27754572	-4.09905e-07	4.90073e-08	6.05449e-17		-0.1879	-+	22.5	1.29	1	0.2561	-0.149498	0.0276308	0.167568	0.00230651
cg00715772	2266	chr17	40307167	9.29081e-08	9.77527e-09	2.01205e-21	RAB5C;RAB5C	0.0623	++	0	0.549	1	0.4587	0.000454389	0.00113827	0.583913	0.803807
cg00715925	4318	chr2	217557996	-3.83956e-08	1.17243e-08	0.00105704	IGFBP5	-0.3285	-+	72.3	3.61	1	0.05742	-0.201972	0.128248	0.684216	0.963058
cg00716309	10101	chr19	35719621	-1.41159e-07	3.86562e-08	0.00026055	FAM187B;FAM187B	0.0263	-+	53.7	2.16	1	0.1417	0.031909	0.0278461	0.915954	0.991968
cg00716470	1618	chr2	176952319	5.78205e-08	5.8685e-09	6.67371e-23		0.1781	++	0	0.097	1	0.7556	-0.0489906	-0.0156541	0.922491	0.984235
cg00716604	2696	chr12	72233552	-6.26592e-08	4.63548e-09	1.23608e-41	TBC1D15;TBC1D15;TBC1D15;TBC1D15;TBC1D15	-0.0139	-+	0	0.375	1	0.5402	-0.000105753	-0.00126286	0.988439	0.56339
cg00717680	2478	chr6	31749307	1.04934e-07	2.72281e-08	0.000116252	VARS	-0.044	--	0	0.064	1	0.7997	0.0240047	0.0020313	0.994664	0.815669
cg00719502	5490	chr3	11608329	6.52107e-07	7.36489e-08	8.42303e-19	VGLL4;VGLL4;VGLL4;VGLL4	0.0547	+-	0	0.73	1	0.3929	0.00802146	-0.000392521	0.246382	0.949823
cg00720047	7872	chr16	1186227	-1.9649e-06	2.32481e-06	0.398007		-0.0063	-+	40.2	1.671	1	0.1961	-0.02691	0.129014	0.362191	0.624776
cg00720339	1183	chr7	157448944	2.90906e-08	1.69627e-08	0.0863485	PTPRN2;PTPRN2;PTPRN2	-0.1469	+-	70.1	3.342	1	0.06754	4.2e-05	-0.0512944	0.252725	0.067023
cg00720475	9016	chr8	16884576	3.02989e-07	2.85607e-08	2.71739e-26	EFHA2	0.0023	-+	0	0.559	1	0.4546	0.0008885	0.000784104	0.777324	0.840816
cg00720839	8805	chr6	32800486	9.07304e-08	1.97965e-08	4.58025e-06	TAP2;TAP2	0.0312	-+	0	0.857	1	0.3545	-0.0157084	-0.0102801	0.619626	0.993147
cg00721819	8801	chr6	32016520	6.62423e-08	2.57053e-08	0.00996638	TNXB	-0.0847	--	0	0.267	1	0.6051	-0.0150325	-0.0202467	0.98635	0.990726
cg00722097	2025	chr6	111195976	-4.21358e-08	6.47716e-09	7.754e-11	AMD1;AMD1	-0.1072	--	46	1.851	1	0.1736	-0.00630588	-0.00363079	0.69759	0.462466
cg00724662	4876	chr11	62573193	8.4408e-08	7.32019e-09	9.22374e-31	NXF1;NXF1	0.0462	++	0	0.039	1	0.8425	-0.009907	0.00624704	0.805374	0.684255
cg00727675	2036	chr7	27167315	-2.57921e-07	3.94498e-08	6.23669e-11	HOXA3	-0.12	-+	0	0.848	1	0.3572	-0.0525823	-0.0270631	0.984654	0.881684
cg00727947	5336	chr19	54825100	8.01583e-08	3.49775e-08	0.0219224	LILRA5;LILRA5;LILRA5;LILRA5	0.0825	++	0	0.229	1	0.6322	-0.0376843	-0.0376385	0.880838	0.438282
cg00728602	3723	chr6	31744927	1.42952e-07	2.64317e-08	6.36033e-08	C6orf27;C6orf27	0.0234	+-	0	0.651	1	0.4196	-0.00285958	0.0091684	0.992202	0.655636
cg00729049	1615	chr2	171679402	6.93049e-08	1.16628e-08	2.80858e-09	GAD1;GAD1	0.1579	++	0	0.9	1	0.3427	0.0859851	0.107425	0.096096	0.939363
cg00729275	349	chr18	24445134	-2.43301e-07	7.13802e-08	0.00065315	AQP4;C18orf16	-0.0389	-+	0	0.287	1	0.5923	-0.0819164	-0.0964	0.535211	0.665865
cg00729564	3820	chr8	1857241	3.54182e-06	3.62314e-07	1.43379e-22	ARHGEF10	0.0551	+-	1.1	1.011	1	0.3147	0.00940467	0.0528816	0.990486	0.121961
cg00729875	3904	chr1	100111713	-1.42062e-07	2.11545e-08	1.87476e-11	PALMD;PALMD	-0.3339	--	66.2	2.961	1	0.0853	-0.0966348	0.00611639	0.509057	0.99146
cg00730172	1747	chr1	91176405	-1.58459e-07	1.78762e-08	7.70021e-19		-0.2819	--	32.5	1.482	1	0.2234	-0.142513	-0.0473931	0.405523	0.85412
cg00731185	1438	chr7	155167702	-4.13811e-08	7.18157e-09	8.30611e-09		-0.1323	--	0	0.023	1	0.8795	-0.150693	0.0485792	0.99133	0.835293
cg00731650	11913	chr17	80771634	-1.77035e-08	8.8685e-09	0.0459092	TBCD	-0.0723	--	0	0.796	1	0.3722	-0.00679579	-0.00517889	0.906011	0.903466
cg00731749	4086	chr12	56102034	-5.00776e-08	1.63916e-08	0.00225007	ITGA7;ITGA7;ITGA7	-0.1362	--	0	0.538	1	0.4632	-0.0395103	0.0304156	0.818667	0.686126
cg00731886	5561	chr4	1363008	1.0249e-07	5.55026e-07	0.853497	KIAA1530	0.0487	-+	72.3	3.606	1	0.05759	-0.00343634	0.0316657	0.976886	0.78158
cg00731917	8121	chr18	60263973	1.39982e-07	3.48176e-08	5.80869e-05		0.4238	++	0	0.025	1	0.8749	-0.0824403	0.00756737	0.987511	0.991507
cg00732807	6931	chr6	73935584	-1.10325e-07	2.97587e-08	0.000209465	KHDC1L	-0.1136	-+	41.6	1.713	1	0.1906	-0.0715756	-0.0106954	0.801763	0.752346
cg00732810	4125	chr13	114875282	-8.76324e-08	1.08046e-08	5.03513e-16	RASA3	-0.1311	-+	59.9	2.492	1	0.1144	-0.00652605	0.0576084	0.711503	0.994076
cg00733288	2204	chr13	111358885	8.69408e-08	9.44457e-09	3.40475e-20	CARS2	0.149	++	0	0.541	1	0.4618	0.0237625	0.0270225	0.955768	0.931542
cg00735454	6254	chr13	44595496	-1.37948e-07	2.26156e-08	1.06284e-09	LOC121838	-0.0068	-+	64	2.779	1	0.0955	-0.0559033	0.000722693	0.994346	0.964776
cg00735611	1290	chr17	37895886	-1.68248e-07	4.30579e-08	9.32621e-05	GRB7;GRB7	-0.0847	-+	0	0.831	1	0.3621	-0.12774	0.0132789	0.937154	0.894559
cg00735843	7744	chr14	57735967	5.57244e-08	1.33422e-08	2.95975e-05	MUDENG;MUDENG;EXOC5;MUDENG	0.0302	-+	77.9	4.53	1	0.0333	-0.0154729	0.00540485	0.890766	0.81152
cg00735923	2046	chr7	117119963	-2.00362e-08	2.45701e-08	0.414803	CFTR	0.1466	-+	13.4	1.155	1	0.2825	-0.205128	-0.00307847	0.0293736	0.0507746
cg00736299	9833	chr16	4730465	-1.48033e-06	6.099e-07	0.015217	MGRN1;MGRN1;MGRN1;MGRN1	-0.5815	--	0	0.887	1	0.3463	-0.0558494	-0.0974886	0.6104	0.278627
cg00736326	2044	chr7	98923878	-2.91305e-08	4.20497e-09	4.27986e-12	ARPC1A	-0.0458	--	30.3	1.436	1	0.2308	-0.00603087	-0.00335992	0.617808	0.921552
cg00736523	9106	chr9	32783202	1.86361e-07	4.29323e-08	1.4196e-05	TMEM215	0.0704	+-	28.8	1.405	1	0.2359	-0.0480175	-0.00212549	0.953376	0.958927
cg00736958	2882	chr3	52099548	-2.61168e-07	1.76212e-08	1.06774e-49	C3orf74	-0.1817	--	0	0.463	1	0.4962	-0.0589617	-0.0319553	0.972602	0.551634
cg00737556	3302	chr14	76013302	6.75306e-08	1.70771e-08	7.67103e-05	BATF	0.1671	++	0	0.735	1	0.3914	0.0988555	0.0304121	0.9924	0.744543
cg00737840	2161	chr11	125036420	1.00505e-07	1.23102e-08	3.2304e-16	PKNOX2	0.0401	+-	79.2	4.796	1	0.02852	0.0459935	0.05229	0.879867	0.824002
cg00738919	8895	chr7	1100172	1.31238e-05	1.9042e-06	5.50046e-12	C7orf50;C7orf50;C7orf50	0.5199	++	52.9	2.123	1	0.1451	0.108255	0.226714	0.989932	0.669884
cg00739155	6431	chr17	36832423	-8.90053e-08	2.63062e-08	0.000715839	C17orf96	-0.0096	-+	0	0.138	1	0.7103	-0.0653603	-0.0504676	0.989956	0.593454
cg00739661	8169	chr19	12721658	2.14937e-07	4.02583e-08	9.3493e-08	ZNF490;ZNF791	-0.0144	+-	0	0.611	1	0.4344	-0.00528878	0.00168953	0.949473	0.740314
cg00739667	9880	chr16	81731648	-1.58659e-07	1.18886e-08	1.25875e-40	CMIP;CMIP	-0.2866	--	0	0.001	1	0.9753	-0.0477385	-0.0377533	0.659797	0.950311
cg00740822	8230	chr19	49939611	7.87198e-08	4.47831e-08	0.0787813	SLC17A7	0.2535	++	0	0	1	0.9858	-0.161223	-0.0209311	0.493018	0.724183
cg00740874	8909	chr7	4821118	4.1378e-07	1.50941e-07	0.00611905	KIAA0415	-0.0404	--	0	0.021	1	0.8851	0.0256495	-0.0128771	0.641982	0.298073
cg00740914	2832	chr2	66652111	-8.45699e-08	9.38404e-09	2.02161e-19		-0.028	-+	0	0.713	1	0.3985	-0.0260879	0.00203527	0.575574	0.956631
cg00741410	9166	chr1	6615354	3.80973e-07	2.92511e-07	0.192772	TAS1R1;TAS1R1;TAS1R1;NOL9;TAS1R1	0.1386	++	0	0.151	1	0.6974	-0.0212717	0.0283668	0.980219	0.991923
cg00741675	8582	chr4	967327	-5.12731e-06	3.63244e-06	0.158087	DGKQ;DGKQ	-0.0231	-+	0	0.131	1	0.7178	-0.0251508	-0.033343	0.126768	0.29826
cg00743269	11278	chr17	60747654	-2.60495e-08	2.81691e-08	0.355093	MRC2	0.0245	-+	43.3	1.765	1	0.1841	-0.0231491	0.0284793	0.993101	0.992132
cg00743717	6431	chr17	36831977	-1.03747e-07	4.08186e-08	0.0110332	C17orf96	-0.0183	-+	0	0.306	1	0.5804	-0.0595587	-0.0385942	0.960199	0.53933
cg00745046	6093	chr10	133449506	-9.54891e-08	1.24992e-08	2.17822e-14		-0.2647	--	0	0.563	1	0.4531	-0.0539906	-0.0888089	0.624233	0.5932
cg00745543	246	chr12	48722754	-2.29887e-07	3.64113e-08	2.72595e-10	H1FNT	-0.4045	--	0	0.421	1	0.5164	-0.065737	-0.12524	0.349534	0.979937
cg00745725	748	chr15	27216288	4.13775e-07	4.07379e-08	3.08388e-24	GABRG3	0.0638	+-	75.5	4.084	1	0.0433	0.0267399	0.0390841	0.403315	0.956177
cg00745735	7371	chr10	69868860	9.03728e-08	1.01858e-08	7.15934e-19	MYPN	0.0629	-+	0	0.858	1	0.3544	-0.0135701	0.0171464	0.348806	0.874625
cg00746157	9358	chr10	45651238	-8.9929e-08	4.05048e-08	0.0264048	LOC100133308	-0.135	--	0	0.002	1	0.9672	0.00310721	-0.013551	0.388618	0.533548
cg00746844	4369	chr3	10332460	-4.32481e-07	1.39298e-07	0.00190457	GHRL;GHRL;GHRL;GHRL;GHRL;GHRL;GHRL;GHRLOS;GHRL;GHRLOS;GHRLOS;GHRL;GHRL;GHRL;GHRL;GHRLOS	-0.1373	--	0	0.35	1	0.554	0.00229079	0.0642067	0.652744	0.988308
cg00746864	6458	chr17	65373877	-6.11169e-09	7.13152e-09	0.391447	PITPNC1;PITPNC1	-0.0158	--	0	0.047	1	0.8289	0.00122262	0.000219301	0.978392	0.44898
cg00746949	7046	chr7	141437889	8.65299e-09	5.14181e-09	0.0924003	SSBP1;FLJ40852	0.0036	+-	0	0.42	1	0.5169	-0.00373981	-0.00867331	0.970721	0.409236
cg00746981	7277	chr1	156721141	9.33005e-09	3.72266e-09	0.0122006	HDGF;HDGF;HDGF	0.0343	-+	0	0.452	1	0.5014	-0.0179279	0.0103941	0.882375	0.913731
cg00747290	6570	chr2	42721154	-3.21246e-07	2.08258e-08	1.10531e-53	KCNG3;KCNG3;KCNG3;KCNG3	-0.3422	--	0	0.388	1	0.5332	-0.060806	-9.72e-05	0.995493	0.886069
cg00748218	6125	chr11	19372553	-5.95562e-07	7.01824e-08	2.14014e-17	NAV2	-0.3146	--	0	0.077	1	0.7819	-0.0412649	-0.00884388	0.99083	0.647045
cg00748373	3360	chr16	68676741	2.41276e-07	6.1836e-08	9.54528e-05	CDH3	0.7328	++	36.4	1.571	1	0.21	0.138809	0.209141	0.995353	0.00357721
cg00748827	1927	chr3	23031742	-2.8553e-07	9.50305e-08	0.00265921		-0.2565	--	0	0.044	1	0.8346	-0.0553988	0.0488513	0.688411	0.123991
cg00750074	9896	chr16	89608354	1.46978e-08	2.47508e-08	0.552623	SPG7	0.0383	-+	0	0.523	1	0.4695	0.00983836	0.0314148	0.952683	0.96748
cg00750523	12078	chr5	63802593	-3.75196e-08	2.28005e-08	0.099854	RGS7BP	-0.1119	--	0	0.002	1	0.9678	0.00954149	-0.0229982	0.983642	0.992235
cg00751332	1585	chr18	20714332	2.62435e-07	1.21894e-07	0.0313208	CABLES1;CABLES1	0.3065	++	0	0.625	1	0.4292	-0.0316725	0.102615	0.474967	0.908296
cg00752143	306	chr14	101492931	1.5366e-07	1.28971e-08	9.97177e-33	MIR329-2;MIR329-1	0.1659	+-	63.7	2.758	1	0.09678	0.129035	0.0071828	0.600228	0.816094
cg00752376	5915	chr9	112402580	3.5524e-08	8.06661e-09	1.06355e-05	PALM2;PALM2	-0.0394	-+	0	0.588	1	0.4432	-0.0243303	0.0143855	0.976339	0.925008
cg00752628	8852	chr6	127441151	-2.39718e-08	2.50178e-08	0.337967	RSPO3	-0.1543	--	0	0.004	1	0.9494	-0.112163	-0.0250362	0.902551	0.890604
cg00753039	389	chr10	134969141	4.89257e-09	1.25962e-08	0.697709		0.0005	+-	0	0.148	1	0.7007	0.0352737	-0.0425351	0.405993	0.848287
cg00755423	6022	chr1	182642214	-3.40263e-08	9.499e-09	0.000340861	RGS8;RGS8	-0.2289	--	0	0.043	1	0.8355	-0.0663821	-0.00407918	0.938047	0.527526
cg00755729	10804	chr7	21260273	-8.94511e-07	8.66687e-08	5.66027e-25		-0.5216	--	0	0.537	1	0.4637	-0.242651	-0.0861524	0.215099	0.0916656
cg00756032	1255	chr12	81102123	-6.48545e-08	2.96077e-08	0.0284906	MYF6	-0.0727	-+	0	0.6	1	0.4387	-0.195725	-0.040248	0.633001	0.247889
cg00756451	177	chr12	114842700	-9.62756e-08	2.79037e-08	0.000559996	TBX5;TBX5;TBX5;TBX5	-0.1803	-+	75.8	4.13	1	0.04213	-0.144866	-0.0153317	0.9708	0.831475
cg00756845	6955	chr6	154678593	-6.30289e-08	5.83489e-09	3.36493e-27	IPCEF1;IPCEF1	-0.1267	--	0	0.211	1	0.6457	-0.00739593	-0.0167332	0.472207	0.545667
cg00757952	6667	chr22	27014415	-3.78665e-08	5.19832e-08	0.466345	CRYBB1	-0.0563	--	0	0.186	1	0.6659	0.0123204	-0.00811245	0.975114	0.944851
cg00758229	8520	chr3	25469148	1.30035e-07	1.13659e-07	0.252588	RARB;RARB	0.2904	++	0	0.749	1	0.3867	-0.0883596	0.153539	0.921544	0.723121
cg00758915	690	chr5	140773539	-3.87717e-08	1.31714e-08	0.00324386	PCDHGA4;PCDHGA6;PCDHGA1;PCDHGA5;PCDHGB1;PCDHGB4;PCDHGA3;PCDHGA2;PCDHGA8;PCDHGA7;PCDHGB2;PCDHGA8;PCDHGB3	-0.1041	-+	0	0.559	1	0.4547	-0.152152	-0.0523186	0.94506	0.11513
cg00759634	4813	chr10	125853788	4.07164e-08	8.90018e-09	4.76704e-06		0.1018	++	0	0.115	1	0.7349	-0.0343427	-0.0463378	0.982011	0.615969
cg00762160	107	chr14	37125768	-2.67517e-07	7.19107e-08	0.000199122	PAX9	-0.538	--	0	0.189	1	0.6641	-0.193471	-0.159802	0.926929	0.240733
cg00762613	4998	chr13	36045224	1.22949e-07	7.06535e-08	0.0818306	NBEA	0.4031	++	0	0.663	1	0.4156	-0.070429	0.0162651	0.956644	0.662065
cg00762830	311	chr16	88990161	6.28286e-08	2.41018e-08	0.00913932	CBFA2T3;CBFA2T3	0.071	+-	0	0.667	1	0.4142	0.0368587	0.023946	0.951358	0.882424
cg00764369	7773	chr14	101290556	7.6578e-08	1.78039e-08	1.69886e-05		0.2443	++	0	0.157	1	0.6917	0.0329002	0.0209543	0.553077	0.677117
cg00764545	10468	chr4	3318001	-1.5118e-06	1.656e-06	0.361283	RGS12;RGS12	-0.5404	--	0	0.309	1	0.5784	-0.0347577	-0.119603	0.00107725	0.0124051
cg00764619	4324	chr2	242610529	-7.65077e-09	4.34754e-09	0.0784427	ATG4B;ATG4B	0.0341	-+	77	4.347	1	0.03708	-0.0231086	0.078585	0.956892	0.974253
cg00765655	1454	chr1	6304199	1.59691e-06	3.5473e-07	6.73927e-06	HES3	-0.0696	+-	84.5	6.442	1	0.01114	-0.0980679	-0.044372	0.725445	0.995079
cg00765737	11809	chr13	110993493	-5.41658e-08	8.65786e-09	3.94306e-10	COL4A2	-0.0833	--	0	0.03	1	0.8627	-0.0827457	-0.000296858	0.933376	0.908234
cg00766368	9078	chr8	141108113	2.053e-08	6.75841e-09	0.00238395	TRAPPC9;TRAPPC9	0.0332	++	0	0.015	1	0.9026	0.0387256	-0.000850806	0.674577	0.978104
cg00766497	2512	chr7	2148973	3.51615e-06	7.62907e-07	4.0483e-06	MAD1L1;MAD1L1;MAD1L1	0.3391	++	48.9	1.957	1	0.1618	0.0628872	0.171387	0.686581	0.623923
cg00766845	11182	chr14	52536022	1.81511e-07	3.32956e-08	4.99433e-08	NID2	0.1188	+-	64	2.781	1	0.09536	-0.126916	-0.111926	0.775194	0.614695
cg00767058	1027	chr13	114103796	1.00402e-07	1.65237e-08	1.23046e-09	ADPRHL1;ADPRHL1	0.4824	++	0	0.276	1	0.5994	0.0778152	0.1106	0.208962	0.988317
cg00767560	10095	chr19	19887256	-9.59481e-08	2.6146e-08	0.000242832	LOC284440	-0.0136	-+	0	0.1	1	0.7523	-0.0122403	0.00210035	0.987574	0.489848
cg00767644	7286	chr1	174968745	1.98466e-08	3.66389e-09	6.06726e-08	CACYBP;CACYBP;CACYBP	0.035	++	0	0	1	0.9895	-0.010804	0.00175123	0.175657	0.97669
cg00767977	5886	chr8	142231634	5.10057e-08	5.93963e-09	8.8989e-18	SLC45A4	0.0727	+-	9.1	1.101	1	0.2941	0.0274514	-0.00760114	0.384875	0.491151
cg00768409	1039	chr15	83954392	5.02301e-08	2.3931e-08	0.0358206	BNC1	0.0566	+-	0	0.251	1	0.6167	-0.086161	-0.0314053	0.289227	0.0392334
cg00768487	11008	chr1	26611311	2.72629e-07	8.76679e-08	0.00187219	UBXN11;UBXN11;UBXN11	0.2886	++	0	0.239	1	0.6247	0.023685	-0.106618	0.922885	0.187574
cg00768993	5396	chr2	200335874	6.23637e-08	8.87546e-09	2.11735e-12	FLJ32063	0.2882	+-	5.6	1.059	1	0.3035	-0.0966589	-0.00304758	0.547454	0.675966
cg00769305	1454	chr1	6303279	1.48795e-06	1.8447e-07	7.25933e-16	HES3	0.1665	+-	0	0.848	1	0.3571	-0.0301604	-0.00783848	0.885597	0.462589
cg00769590	9571	chr12	1756074	-7.02416e-06	5.59144e-07	3.40116e-36	WNT5B;WNT5B	-0.1211	-+	44.1	1.79	1	0.1809	-0.0202663	-0.0174842	0.805346	0.894572
cg00769843	337	chr11	63754453	-1.45331e-07	1.07748e-08	1.8383e-41	OTUB1;OTUB1	-0.2557	--	34.8	1.534	1	0.2155	-0.00782044	0.000982663	0.990106	0.987673
cg00770998	11185	chr14	61119707	1.09007e-07	2.21456e-08	8.55454e-07		0.1456	++	0	0.294	1	0.5878	-0.10519	-0.00337517	0.897179	0.616928
cg00772000	325	chr6	18123049	9.47808e-07	1.31494e-07	5.67773e-13	NHLRC1	0.7109	++	0	0.949	1	0.33	-0.0397244	0.102796	0.997829	0.758442
cg00772091	11076	chr10	124914911	5.93999e-09	1.31665e-08	0.651885	BUB3;BUB3	-0.0306	+-	0	0.588	1	0.4432	0.00586585	-0.00481559	0.754275	0.90229
cg00772407	2181	chr12	89744471	8.05316e-08	1.21067e-08	2.89512e-11	DUSP6;DUSP6	0.2029	++	0	0.876	1	0.3493	0.0308451	0.0444339	0.166685	0.354943
cg00772714	4684	chr1	15479360	1.01238e-07	3.37067e-08	0.002669	TMEM51;TMEM51;TMEM51;TMEM51;C1orf126	-0.0163	+-	16.4	1.196	1	0.2741	-0.0059536	-0.000931701	0.971458	0.947822
cg00772850	4590	chr7	57247891	-1.18854e-07	3.67771e-08	0.00123042	LOC642006	-0.156	-+	0	0.874	1	0.3498	0.0306311	0.0534261	0.776319	0.0531508
cg00772868	3745	chr6	151814981	8.38607e-08	7.5015e-09	5.15611e-29	C6orf97	0.1399	++	0	0.006	1	0.9377	-0.0572819	0.0335308	0.856666	0.991028
cg00772922	597	chr6	84563042	3.15911e-08	1.18575e-08	0.00771628	RIPPLY2;RIPPLY2	-0.0687	+-	0	0.281	1	0.5959	-0.0560488	0.0239416	0.980648	0.992086
cg00773413	4791	chr10	77168431	5.77497e-08	1.7837e-08	0.00120523	C10orf41;C10orf41	0.3069	++	42.7	1.745	1	0.1865	-0.0131275	0.0624261	0.675287	0.943341
cg00774088	83	chr15	26109245	6.39027e-07	6.5316e-08	1.3239e-22	ATP10A	0.4237	++	62.4	2.656	1	0.1031	0.0405596	-0.048835	0.993529	0.992236
cg00774149	5516	chr3	52255721	1.84185e-08	1.36297e-08	0.176581	TLR9	0.2483	++	0	0.745	1	0.3881	0.0443794	0.0243264	0.893764	0.994714
cg00774999	11632	chr8	145115907	3.86551e-08	1.03987e-08	0.000201367	OPLAH	0.2461	++	12.2	1.139	1	0.2859	-0.00587109	0.0705037	0.936011	0.818752
cg00775818	5255	chr19	2431171	1.36953e-06	5.04982e-07	0.00668692	LMNB2	-0.003	+-	0	0.648	1	0.4207	0.0354728	-0.012141	0.8598	0.982437
cg00776770	6354	chr16	3188604	-2.03106e-06	3.61028e-07	1.84674e-08	ZNF213;ZNF213	-0.1046	-+	25.7	1.346	1	0.2459	-0.0338928	0.0264482	0.816019	0.954465
cg00777063	9969	chr17	45855553	-1.18838e-07	4.10838e-08	0.00382115		0.0559	-+	71.5	3.504	1	0.06123	-0.02963	0.0929314	0.814341	0.0319194
cg00777198	7618	chr12	52828273	1.14539e-07	2.25186e-08	3.64937e-07	KRT75	0.087	++	0	0.01	1	0.9197	0.0319628	0.0684081	0.916171	0.216342
cg00777209	11529	chr6	30640540	-2.07736e-08	1.07876e-08	0.0541419	DHX16;DHX16	-0.0164	+-	0	0.598	1	0.4395	0.000580199	-0.000437384	0.986733	0.826243
cg00777271	9261	chr1	149908524	-4.15634e-08	6.35352e-09	6.0787e-11	MTMR11;MTMR11	-0.2392	--	47.4	1.9	1	0.1681	0.0202946	0.0174302	0.448217	0.99129
cg00777636	4675	chr1	6446216	5.86725e-07	4.0206e-07	0.144483	ACOT7;ACOT7	0.1083	+-	0	0.56	1	0.4542	0.0499062	-0.0337245	0.73355	0.178727
cg00778920	6140	chr11	60674370	-6.25919e-08	1.27071e-08	8.40412e-07	PRPF19	0.0035	+-	0	0.286	1	0.5928	-0.0203796	-0.0209541	0.59505	0.984611
cg00779130	4792	chr10	89578165	7.92291e-09	5.40172e-09	0.142448	ATAD1;CFLP1	0.0037	-+	0	0.026	1	0.8717	-0.00482996	0.000116852	0.96186	0.664985
cg00779304	119	chr6	26044841	-6.25144e-07	7.74199e-08	6.76322e-16	HIST1H2BB;HIST1H3C	-0.4293	-+	70.2	3.36	1	0.06678	-0.212252	0.0405667	0.993564	0.947909
cg00779565	7151	chr1	2845139	3.6204e-06	3.40557e-07	2.14197e-26		0.0959	+-	14.3	1.167	1	0.2801	0.0300032	0.0121268	0.981919	0.783108
cg00780250	5581	chr4	39979372	1.38105e-07	1.01534e-08	3.9078e-42	PDS5A;PDS5A;PDS5A;PDS5A;PDS5A;PDS5A	0.0125	-+	0	0.23	1	0.6315	0.00177994	0.00101396	0.975878	0.970305
cg00780364	2010	chr6	32180238	-8.82165e-08	4.68024e-08	0.0594472	NOTCH4	-0.039	-+	55.5	2.249	1	0.1337	0.0207997	0.0369099	0.911791	0.898032
cg00780520	11625	chr8	128808554	3.49158e-08	1.58285e-08	0.0273922	PVT1	0.1553	+-	0	0.866	1	0.3519	0.0682686	-0.0218041	0.318423	0.95203
cg00780664	3468	chr19	30935791	4.49633e-07	4.64256e-08	3.4914e-22	ZNF536	0.339	++	0	0.095	1	0.7581	0.0417356	0.0182893	0.797199	0.786917
cg00781169	5975	chr1	71514431	-5.47421e-08	1.32136e-08	3.42987e-05	PTGER3;PTGER3;PTGER3;PTGER3;PTGER3;PTGER3;PTGER3;PTGER3;PTGER3;PTGER3	-0.048	-+	0	0.473	1	0.4915	-0.0651521	0.0296532	0.996557	0.990491
cg00781540	6706	chr3	50396681	-3.19042e-08	8.74991e-09	0.00026612	TMEM115;TMEM115	-0.035	-+	0	0.617	1	0.4322	-0.00150468	0.000886219	0.689311	0.825886
cg00782174	5310	chr19	47291626	1.78859e-07	1.03745e-08	1.32504e-66	SLC1A5;SLC1A5;SLC1A5	0.0915	++	0	0.142	1	0.7064	0.000799249	0.00300867	0.989526	0.910013
cg00782367	1781	chr10	98740667	-1.54249e-07	6.78052e-09	1.47231e-114	C10orf12	-0.1705	--	0	0.233	1	0.6296	0.00443774	-0.0232873	0.951758	0.807512
cg00782607	2338	chr2	171672156	1.28148e-08	8.5522e-09	0.134024	GAD1;GAD1	0.0683	++	0	0.035	1	0.8512	0.0215637	0.0435096	0.977039	0.820122
cg00782772	7957	chr16	87754076	4.90107e-08	1.03616e-08	2.24498e-06	KLHDC4	-0.0419	-+	0	0.524	1	0.469	0.0227497	0.0100477	0.399598	0.980696
cg00782828	9226	chr1	54940382	-2.68791e-07	2.65434e-08	4.21671e-24		-0.0384	-+	90.2	10.187	1	0.001414	-0.168932	0.104856	0.642835	0.87221
cg00784153	11310	chr19	10077007	1.61232e-06	1.59178e-07	4.10561e-24	COL5A3	0.3933	+-	10.7	1.12	1	0.2899	0.0578698	0.0363415	0.914527	0.898484
cg00784671	8497	chr22	46762841	1.80369e-07	6.22518e-08	0.0037626	CELSR1	0.33	+-	14.6	1.172	1	0.2791	0.0771813	-0.0787959	0.569294	0.898662
cg00785112	1650	chr22	46450059	-1.12824e-09	3.33561e-08	0.973018	C22orf26;LOC150381	-0.1665	+-	3.6	1.037	1	0.3085	0.0265218	-0.0105219	0.668076	0.912877
cg00785170	6026	chr1	201438757	-5.52764e-08	6.89111e-09	1.04544e-15	PHLDA3	-0.2793	--	0	0.01	1	0.9213	-0.122465	-0.0622192	0.778733	0.923738
cg00785598	5845	chr8	914435	2.83141e-06	2.29762e-06	0.217829		0.0477	+-	0	0.176	1	0.6747	0.00250155	-0.0158212	0.628912	0.16788
cg00786390	5434	chr20	45093514	2.0213e-07	2.66188e-08	3.11426e-14	LOC100240726	0.193	++	0	0.002	1	0.9602	0.0354137	0.0622202	0.510761	0.519628
cg00786761	2898	chr3	184209224	-8.00103e-08	9.19367e-09	3.23933e-18		-0.1167	-+	86.9	7.637	1	0.005718	-0.138663	0.0555715	0.817603	0.109857
cg00787537	1767	chr1	211307839	-4.03683e-08	4.1099e-09	9.03384e-23	KCNH1;KCNH1	-0.0394	-+	81.5	5.417	1	0.01994	-0.0524033	0.0197297	0.128976	0.682787
cg00788177	10748	chr6	159360761	-3.73637e-08	9.31729e-09	6.06799e-05		-0.0422	-+	0	0.428	1	0.5132	-0.0536367	-0.0381462	0.897947	0.941329
cg00788204	10981	chr9	136758038	-4.89434e-08	1.22331e-08	6.30994e-05	VAV2;VAV2	-0.1365	--	0	0.325	1	0.5684	-0.040245	-0.0371324	0.980634	0.874175
cg00788739	6670	chr22	31002942	-1.02572e-07	3.24391e-08	0.00156701	TCN2	-0.0836	-+	0	0.329	1	0.5665	-0.00278115	0.087264	0.992502	0.991466
cg00789792	11377	chr2	179245704	3.60023e-08	5.08397e-09	1.42574e-12	MIR548N;OSBPL6;OSBPL6	0.1665	++	0	0.521	1	0.4705	0.0103437	-0.00111308	0.332644	0.468429
cg00790649	5064	chr15	34729115	2.71805e-07	1.77834e-08	9.75241e-53	GOLGA8A	0.0395	-+	0	0.851	1	0.3562	-0.00799879	0.0250806	0.953845	0.989552
cg00791764	3647	chr4	53727839	1.74135e-07	3.69204e-08	2.39944e-06	RASL11B	0.1625	+-	14.2	1.165	1	0.2804	0.0441984	0.0341713	0.580218	0.95623
cg00792172	3129	chr1	150602446	2.11785e-08	2.89823e-09	2.72374e-13	ENSA;ENSA;ENSA;ENSA;ENSA;ENSA;ENSA;ENSA	0.0273	++	0	0	1	0.9986	-0.00260634	9.46e-05	0.695796	0.634423
cg00792424	1154	chr6	10386160	6.92422e-07	1.966e-07	0.000428327		0.1563	++	0	0.74	1	0.3897	-0.138321	0.0105509	0.959517	0.746676
cg00792687	11616	chr8	33370099	-3.3552e-08	1.8205e-08	0.065328	C8orf41;C8orf41	-0.0208	+-	0	0.062	1	0.8029	-0.00474479	-0.000768527	0.976044	0.991346
cg00792723	7414	chr10	130123624	7.39855e-08	1.68912e-08	1.18613e-05		0.478	++	0	0.242	1	0.6231	0.0846749	0.0566403	0.831699	0.588664
cg00792740	11827	chr15	25684488	-4.96806e-08	1.83149e-08	0.00667629	UBE3A	0.0031	-+	0	0.05	1	0.8232	-0.00284474	-0.00169386	0.937092	0.864134
cg00792751	4035	chr11	44979029	-2.66579e-07	2.28691e-08	2.1205e-31		-0.1233	-+	18.6	1.229	1	0.2676	-0.0662107	-0.0557684	0.95376	0.85682
cg00793273	8494	chr22	46430842	1.05981e-07	2.55248e-08	3.29465e-05		0.0673	++	0	0.086	1	0.7689	-0.011153	0.0607713	0.793039	0.520721
cg00794174	4979	chr12	131196417	4.53247e-08	1.76982e-08	0.0104379		0.1991	++	0	0.075	1	0.7844	0.0129572	-0.0291289	0.744476	0.662803
cg00794378	4207	chr17	41984558	-1.72944e-07	4.61793e-08	0.000180352	MPP2	-0.2337	-+	0	0.555	1	0.4564	-0.0670541	0.0283377	0.991784	0.68164
cg00794813	613	chr1	115829169	-5.80484e-08	2.729e-08	0.0334122	NGF	-0.2853	--	0	0.345	1	0.5568	-0.0633968	0.0617434	0.747198	0.687132
cg00794911	5755	chr6	166260532	1.13379e-08	7.21833e-09	0.116251		0.1425	++	0	0.043	1	0.8367	-0.0182923	-0.0262535	0.993223	0.889338
cg00795000	9724	chr14	75423131	-9.69697e-08	2.22093e-08	1.26445e-05	PGF	-0.1478	-+	1.2	1.012	1	0.3144	0.0125845	0.11862	0.907071	0.173086
cg00795024	456	chr1	214157026	-4.3648e-08	6.32828e-09	5.30039e-12		-0.2517	--	0	0.534	1	0.4648	-0.139876	-0.153797	0.515787	0.62941
cg00795277	7994	chr17	7343105	1.33654e-06	1.27165e-07	7.7424e-26	FGF11	-0.1	+-	80.4	5.09	1	0.02406	0.0146859	0.0311624	0.741797	0.994054
cg00795535	2187	chr12	123459749	1.4158e-08	3.9969e-09	0.000396726	ABCB9;ABCB9;OGFOD2	0.0395	-+	39.1	1.643	1	0.2	-0.013559	0.00711221	0.951544	0.960796
cg00796360	1890	chr19	56915650	2.63546e-08	1.66214e-08	0.112834	ZNF583;ZNF583;ZNF583	-0.0526	--	0	0.087	1	0.7683	-0.0050893	0.0265042	0.979294	0.647708
cg00796728	7553	chr11	94276898	1.07696e-07	1.27964e-08	3.89357e-17	FUT4	0.1326	+-	38.5	1.627	1	0.2021	-0.00358803	0.0506363	0.953752	0.552283
cg00796821	1432	chr7	128551757	-4.2454e-08	7.27692e-09	5.4096e-09	KCP;KCP	-0.1351	-+	32.2	1.475	1	0.2245	0.0169532	0.0805332	0.977798	0.965444
cg00796866	9894	chr16	88744522	-9.70647e-08	1.55354e-08	4.15827e-10	MGC23284;SNAI3	-0.2619	--	0	0.02	1	0.8878	-0.00258175	-0.015409	0.8566	0.628168
cg00797104	275	chr6	32847605	-1.4614e-07	6.31823e-08	0.0207233	PPP1R2P1	0.0853	-+	51.9	2.077	1	0.1495	-0.0838284	-0.0049669	0.962855	0.839883
cg00798029	6322	chr15	66161798	-2.73552e-08	5.5381e-09	7.83401e-07	RAB11A;RAB11A	-0.0097	-+	0	0.568	1	0.4511	-0.00189343	0.000301102	0.758411	0.912904
cg00800141	2238	chr16	4014161	-7.19826e-08	3.65212e-07	0.843751	ADCY9	0.0572	++	0	0.044	1	0.8339	0.0242048	0.0596735	0.982261	0.895586
cg00800679	2905	chr4	15940058	-5.41254e-07	9.17346e-08	3.63023e-09	FGFBP1	-0.0601	-+	43	1.753	1	0.1855	-0.109548	-0.0265795	0.820543	0.890427
cg00801465	8576	chr3	193852989	1.48805e-08	2.27924e-09	6.6348e-11	HES1	0.0233	-+	0	0.175	1	0.6756	-0.0101317	0.00337723	0.990083	0.645915
cg00801568	4157	chr15	66649150	-9.74548e-08	9.05189e-09	4.96922e-27	TIPIN	-0.0378	--	0	0.264	1	0.6076	-0.0067014	-0.00410436	0.484119	0.992632
cg00801716	10338	chr22	47074280	-1.16234e-07	2.65033e-08	1.1565e-05	GRAMD4	-0.0407	-+	62.9	2.698	1	0.1005	0.112194	0.110079	0.738194	0.655885
cg00802168	272	chr6	32047005	-3.55512e-08	2.05333e-08	0.0833821	TNXB	-0.0711	--	0	0.016	1	0.8992	-0.0210249	0.0159455	0.851614	0.978192
cg00802855	4836	chr10	134911097	7.04937e-08	8.54398e-09	1.57497e-16	GPR123	0.037	+-	54.2	2.184	1	0.1394	0.0648888	0.0115223	0.481835	0.324255
cg00803816	5205	chr17	67323768	5.83517e-08	1.25953e-08	3.60751e-06	ABCA5	0.1117	++	14.4	1.168	1	0.2798	-0.0163476	0.0472327	0.986866	0.98273
cg00804043	3380	chr17	8771331	6.99975e-07	1.28448e-07	5.05126e-08	PIK3R6	0.1725	++	0	0.014	1	0.9051	0.0452849	-0.0278519	0.959568	0.691724
cg00804048	4188	chr17	7210539	-8.5126e-07	7.59812e-08	3.91652e-29	EIF5A;EIF5A;EIF5A;EIF5A	-0.0014	-+	0	0.694	1	0.4047	-0.00313673	-0.000273121	0.821584	0.987302
cg00805360	6099	chr10	135091210	-3.14865e-08	9.047e-09	0.000500806	ADAM8;ADAM8;ADAM8	-0.0797	--	0	0.014	1	0.9072	-0.0117967	-0.0510812	0.268302	0.917355
cg00806239	4532	chr6	43456984	-1.70753e-07	3.14769e-08	5.80473e-08	TJAP1;TJAP1;TJAP1;TJAP1;TJAP1;TJAP1;TJAP1	-0.1696	-+	0	0.893	1	0.3446	-0.00371701	0.051685	0.326021	0.905739
cg00806481	9156	chr1	2996650	-1.01463e-06	7.20764e-07	0.159215	PRDM16;PRDM16	-0.1503	--	0	0.027	1	0.8699	0.0151698	-0.00241188	0.469053	0.1814
cg00806680	8829	chr6	41561085	6.97127e-08	2.88135e-08	0.0155441	FOXP4;FOXP4;FOXP4	-0.0843	+-	63.9	2.772	1	0.09591	0.0242894	-0.0144095	0.987181	0.988515
cg00807464	2184	chr12	111618977	5.03629e-08	1.69579e-08	0.00297919	CUX2	0.3065	++	26.1	1.353	1	0.2448	-0.0138407	0.157057	0.968069	0.662155
cg00807586	10365	chr3	38080790	-1.62697e-07	6.176e-08	0.00843003	DLEC1;DLEC1	0.012	-+	72.8	3.675	1	0.05524	-0.0999872	0.164062	0.991563	0.220625
cg00807871	8826	chr6	37617124	2.02728e-07	8.25845e-08	0.0140965	MDGA1	0.048	+-	35.3	1.545	1	0.2138	-0.0122621	0.044769	0.679501	0.189867
cg00807959	3114	chr1	48176281	1.45869e-07	1.69104e-08	6.35463e-18		-0.1033	--	0	0.184	1	0.6675	-0.0490872	0.0214087	0.902995	0.899459
cg00808721	8189	chr19	23654274	5.96082e-07	4.77532e-08	9.29467e-36		0.0807	+-	63.6	2.749	1	0.09729	0.019187	0.0279044	0.943883	0.987038
cg00808740	6201	chr12	46661305	-7.05971e-08	6.60535e-08	0.285166	SLC38A1;SLC38A1	0.2479	-+	61.4	2.593	1	0.1073	-0.118836	0.00343508	0.94102	0.748702
cg00809164	5124	chr16	56651049	1.66248e-07	2.76556e-08	1.83979e-09	MT1L	0.1677	+-	21.1	1.267	1	0.2603	-0.0776561	-0.0806915	0.990189	0.975
cg00809969	3	chr7	27181067	-4.65309e-07	3.97911e-08	1.37133e-31	HOXA5	-0.2703	--	43.5	1.771	1	0.1832	-0.0522211	-0.000626349	0.733899	0.637747
cg00810473	7827	chr15	64443709	1.03954e-07	4.39284e-08	0.0179595	SNX22	-0.0173	+-	74.5	3.924	1	0.04759	0.00972408	-0.0267287	0.990234	0.723995
cg00810752	6774	chr4	113277063	2.63906e-09	6.13371e-09	0.66701	ALPK1;ALPK1	-0.0173	+-	0	0.295	1	0.5873	0.00615856	0.000527654	0.99314	0.924879
cg00810908	4370	chr3	13612319	-5.20008e-07	1.7355e-07	0.00273274	FBLN2;FBLN2;FBLN2	-0.1259	-+	5.2	1.055	1	0.3044	-0.0316653	0.0214768	0.708653	0.597893
cg00811565	6811	chr5	63985377	-1.88373e-07	2.14366e-08	1.52993e-18	FAM159B	-0.1226	-+	85	6.688	1	0.009707	-0.0733705	0.205408	0.974351	0.394277
cg00812009	4434	chr4	175135765	-1.59588e-08	1.40057e-08	0.254515		-0.0733	-+	0	0.961	1	0.3269	-0.183336	0.0398211	0.950222	0.552868
cg00812299	4720	chr1	61508853	1.92555e-07	2.86688e-08	1.86097e-11		0.5316	++	0	0.937	1	0.3331	0.0234505	0.0170219	0.928027	0.949192
cg00813373	5634	chr5	137143726	1.67107e-08	4.87626e-09	0.000610422	NPY6R	0.0447	++	0	0.009	1	0.9236	0.00150674	-0.0066011	0.667317	0.993654
cg00813378	1736	chr1	1475209	-7.57254e-06	2.85448e-06	0.00798126	C1orf70	-0.7025	--	0	0.453	1	0.5011	-0.157619	0.0153132	0.982531	0.182854
cg00814918	3396	chr17	48473941	2.39297e-07	1.54057e-08	2.07226e-54	LRRC59	-0.0324	+-	87.7	8.162	1	0.004277	0.0129143	0.00627048	0.970103	0.92715
cg00814985	247	chr13	114801132	-1.71712e-07	1.43934e-08	8.26938e-33	RASA3	-0.5	--	57.2	2.337	1	0.1263	-0.0995423	0.0320789	0.697909	0.845565
cg00815093	194	chr17	1957390	-3.22486e-06	5.31749e-07	1.32261e-09	HIC1	-0.1757	--	0	0.139	1	0.709	-0.0507456	0.015659	0.979536	0.955764
cg00815214	8472	chr21	47717953	1.55004e-07	4.85431e-08	0.0014074		0.3245	++	0	0.307	1	0.5795	-0.0227369	0.059177	0.937588	0.683147
cg00815230	4642	chr8	145730562	-7.80519e-08	6.08591e-09	1.18765e-37	GPT	-0.1785	--	0	0.498	1	0.4805	-0.016554	-0.0720262	0.826509	0.868513
cg00815931	2791	chr17	78518573	-3.7463e-08	6.01957e-09	4.86061e-10	RPTOR;RPTOR	-0.0384	--	0	0.236	1	0.6274	0.00134402	-0.000771807	0.813386	0.983303
cg00816039	11882	chr17	7461272	8.58549e-08	2.98996e-07	0.774002	TNFSF13;TNFSF13;TNFSF12-TNFSF13;TNFSF13	0.0816	-+	0	0.261	1	0.6091	-0.150973	0.0603493	0.978743	0.621179
cg00817100	11051	chr1	229543254	-5.42274e-10	4.74569e-09	0.909026		-0.0272	--	0	0.07	1	0.7916	0.0206321	0.129085	0.450976	0.979944
cg00817731	6698	chr3	46759475	-1.40976e-07	5.29195e-08	0.00772243	PRSS50	-0.6873	+-	82.9	5.835	1	0.01571	-0.00498167	-0.112731	0.947178	0.375473
cg00818106	1791	chr10	134221503	-4.25005e-08	1.32255e-08	0.0013111	PWWP2B;PWWP2B	-0.1597	-+	0	0.563	1	0.453	-0.0208797	0.0731406	0.913308	0.959774
cg00818473	3642	chr4	38869557	1.41459e-07	2.46187e-08	9.13725e-09	MIR574;FAM114A1	0.2075	++	44.8	1.812	1	0.1782	-0.0340458	0.0730147	0.961177	0.940459
cg00819233	2089	chr1	162601805	4.06142e-08	1.0579e-08	0.000123477	DDR2;DDR2	-0.1604	+-	81.1	5.28	1	0.02158	0.156857	0.0269955	0.190658	0.630678
cg00819696	1253	chr12	56843016	-2.34278e-08	6.01735e-09	9.8857e-05	TIMELESS	-0.0012	-+	0	0.003	1	0.9584	-0.000362248	-0.000783665	0.501163	0.0792931
cg00820208	1094	chr2	227663533	3.82589e-08	1.04311e-08	0.000244689	IRS1	0.6468	++	0	0.296	1	0.5862	-0.0653749	-0.0103634	0.500869	0.995162
cg00820995	1603	chr19	54415986	1.09675e-07	2.77783e-08	7.87361e-05	CACNG7	0.0938	++	0	0.074	1	0.7854	-0.00580917	-0.00549567	0.743105	0.786582
cg00821051	3189	chr10	131592591	5.39464e-08	1.73094e-08	0.0018295		0.3616	++	0	0.121	1	0.7275	0.134108	0.035812	0.989916	0.421478
cg00821073	1478	chr1	247275489	4.91989e-08	1.01271e-08	1.185e-06	C1orf229	0.2008	+-	59.7	2.483	1	0.1151	0.0316353	0.0963859	0.991031	0.963163
cg00824109	4067	chr12	6716566	-2.44304e-08	5.66786e-08	0.666444	CHD4	0.0131	+-	0	0.85	1	0.3567	0.0018564	-0.00148537	0.439528	0.890593
cg00824880	8170	chr19	12905009	2.90083e-07	4.78005e-08	1.29016e-09		0.0026	+-	0	0.009	1	0.926	-0.00875531	0.0019269	0.522539	0.990381
cg00826728	11064	chr10	33624131	9.37427e-08	2.63607e-08	0.000376317	NRP1;NRP1;NRP1	-0.0409	-+	0	0.701	1	0.4026	-0.0142164	0.00694906	0.681853	0.906822
cg00827318	1776	chr10	43867064	-1.07868e-07	2.60543e-08	3.47092e-05	FXYD4	-0.1112	--	0	0.382	1	0.5364	-0.0296507	-0.0564333	0.795433	0.82071
cg00827976	623	chr10	118084202	-2.26268e-08	1.2666e-08	0.0740307	C10orf96	0.0426	++	0	0	1	0.9917	-0.0359075	-0.0220426	0.983337	0.968574
cg00828305	6613	chr2	178077190	-6.73666e-08	3.01003e-09	6.07022e-111	HNRNPA3	-0.098	--	5.7	1.061	1	0.3031	-0.00638908	0.000173455	0.99749	0.803719
cg00828602	2884	chr3	55520834	-1.53064e-07	2.21085e-08	4.41307e-12	WNT5A	0.0888	+-	37.7	1.606	1	0.2051	-0.0681587	-0.152104	0.990881	0.974356
cg00828762	4625	chr8	42234732	-6.33756e-08	3.56286e-08	0.0752746	DKK4	-0.0085	-+	13.8	1.16	1	0.2815	-0.106932	0.0826966	0.655415	0.663421
cg00829990	3073	chr1	2928964	3.39665e-06	5.39728e-07	3.10844e-10		0.2041	+-	66.5	2.989	1	0.08381	0.0131126	-0.0446728	0.88551	0.826118
cg00830401	7050	chr7	151553558	-5.04017e-08	1.28304e-08	8.55406e-05	PRKAG2	-0.2451	--	0	0.041	1	0.8392	-0.081342	-0.0311836	0.880863	0.208339
cg00831127	4696	chr1	23038925	1.66909e-07	6.92164e-08	0.0158907	EPHB2;EPHB2	0.0889	++	0	0.05	1	0.8233	0.0377368	-0.0877755	0.834776	0.98832
cg00831909	2076	chr1	13909623	6.99622e-07	1.02184e-07	7.55948e-12	PDPN;PDPN	0.1594	+-	0	0.816	1	0.3663	0.00721004	-0.0511347	0.879856	0.127065
cg00832650	10863	chr7	128495201	-4.96967e-08	7.43483e-09	2.32018e-11	FLNC;FLNC	-0.0742	--	0	0.06	1	0.807	-0.0259124	-0.0516968	0.899829	0.984894
cg00833688	9167	chr1	7210116	-1.23723e-06	1.62479e-07	2.64291e-14	CAMTA1	-0.1778	--	0	0.003	1	0.9572	-0.0383881	-0.0677838	0.441594	0.671188
cg00834536	2238	chr16	4013537	8.29345e-07	3.46747e-07	0.0167667	ADCY9	-0.0159	+-	0	0.639	1	0.4241	-0.0435386	0.0308426	0.721656	0.952475
cg00835825	756	chr16	85608058	5.33753e-08	1.8725e-08	0.00436526		0.0401	+-	0	0.064	1	0.8001	0.0642356	0.21625	0.179484	0.825989
cg00835857	2062	chr8	145086659	-5.41431e-08	6.99288e-09	9.74067e-15	SPATC1;SPATC1;SPATC1;SPATC1	-0.0711	-+	37.6	1.604	1	0.2054	0.00220098	0.0223705	0.376159	0.124862
cg00836482	4387	chr3	119528956	-9.15734e-08	3.0962e-08	0.00310033	NR1I2;NR1I2;NR1I2	-0.428	-+	17.8	1.217	1	0.2699	-0.299	-0.0139671	0.0369947	0.0323235
cg00838081	11870	chr16	86743955	-2.11656e-09	1.6748e-08	0.899434		-0.1248	+-	68.2	3.149	1	0.07598	-0.0344943	-0.132687	0.846898	0.856899
cg00838423	9258	chr1	146552329	-1.34163e-08	7.86943e-09	0.0882207		0.1016	-+	0	0.633	1	0.4261	-0.046312	-0.051665	0.625327	0.237642
cg00838756	6311	chr15	35049448	-2.97788e-07	4.86305e-08	9.15498e-10		-0.3239	--	0	0.483	1	0.487	-0.0412213	0.0781745	0.803696	0.336453
cg00838919	4746	chr1	180201891	2.88185e-08	1.61502e-08	0.0743573	LHX4	0.3447	++	0	0.005	1	0.942	-0.0440363	0.0121497	0.981697	0.167889
cg00840115	11986	chr2	145282103	-8.39916e-09	3.95121e-09	0.0335265		-0.027	+-	0	0.136	1	0.7123	-0.00631809	0.00290611	0.881617	0.475791
cg00840270	2235	chr16	1231464	4.19912e-06	5.81819e-07	5.30587e-13	CACNA1H;CACNA1H	0.1451	++	78.7	4.691	1	0.03032	0.0257753	0.0686195	0.405851	0.990794
cg00840960	5644	chr5	148034030	6.90246e-08	1.08136e-08	1.7352e-10	HTR4;HTR4;HTR4;HTR4;HTR4;HTR4;HTR4	0.1395	+-	67.4	3.064	1	0.08007	0.0293002	-0.0485457	0.016767	0.922253
cg00841151	11590	chr7	100612136	8.81749e-08	1.15427e-08	2.18886e-14	MUC12	0.0428	+-	30.6	1.441	1	0.2299	0.00683356	-0.00736805	0.92592	0.882536
cg00842259	7004	chr7	42004866	-2.08798e-07	1.92574e-08	2.16486e-27	GLI3	-0.128	--	0	0.011	1	0.9153	-0.0193035	-0.0368552	0.820322	0.917981
cg00844120	8882	chr6	168859997	8.62315e-08	1.0357e-08	8.36729e-17	SMOC2;SMOC2	0.3781	++	0	0.3	1	0.5841	0.0692563	0.0476849	0.522628	0.696928
cg00844197	8248	chr19	55661330	1.55699e-07	3.23378e-08	1.47382e-06	TNNT1;TNNT1;TNNT1	0.2351	++	0	0.002	1	0.9642	0.0759167	0.102402	0.937969	0.884521
cg00844600	5327	chr19	52839603	1.31419e-07	1.41919e-08	2.0409e-20	ZNF610;ZNF610;ZNF610;ZNF610;ZNF610;ZNF610	0.069	+-	0	0.984	1	0.3212	0.00236273	-0.0534042	0.962266	0.891541
cg00844791	3497	chr19	56042579	-1.68286e-08	2.89229e-08	0.560671	SBK2	-0.0116	+-	0	0.191	1	0.6619	-0.0104132	-0.021405	0.96219	0.988553
cg00845765	7108	chr8	145700821	-7.11435e-08	9.73033e-09	2.64134e-13	FOXH1	-0.1284	-+	9.6	1.107	1	0.2928	-0.130874	-0.0741164	0.037478	0.818735
cg00845883	3226	chr11	69923693	1.44439e-07	2.33411e-08	6.08598e-10	ANO1	0.3365	++	0	0.257	1	0.6122	0.0488113	0.0247144	0.844938	0.968197
cg00845900	10865	chr7	129931729	-7.20105e-09	3.90948e-09	0.0654833	CPA4;CPA4	-0.0242	--	0	0.271	1	0.6025	0.00825717	-0.00785544	0.797258	0.989945
cg00846036	6163	chr11	84634126	-2.62077e-07	1.60015e-08	2.73562e-60	DLG2;DLG2	-0.4944	-+	1	1.011	1	0.3148	-0.161479	0.0302596	0.57313	0.519243
cg00846114	5130	chr16	67678846	6.92254e-08	1.08964e-08	2.11063e-10	RLTPR	0.0261	+-	60.5	2.53	1	0.1117	-0.039873	0.0138145	0.990844	0.855147
cg00846425	8581	chr4	957561	7.55642e-06	6.91567e-07	8.60899e-28	DGKQ	0.0969	++	0	0.235	1	0.6282	0.0226918	0.019947	0.642696	0.992512
cg00846968	10332	chr22	42079313	-3.66051e-07	3.07973e-08	1.40254e-32	NHP2L1;NHP2L1	-0.3595	--	0	0.16	1	0.6889	-0.0377883	-0.0188571	0.834194	0.95624
cg00848780	8220	chr19	46174455	4.08352e-07	2.55723e-08	2.11731e-57	GIPR	0.2838	+-	62	2.629	1	0.105	0.0619456	0.01567	0.703299	0.672002
cg00850481	11050	chr1	228891306	1.43181e-08	6.69759e-09	0.0325332		-0.025	+-	38.3	1.62	1	0.203	-0.0604739	-0.0430081	0.737595	0.757115
cg00850840	6233	chr12	120884130	-1.58805e-08	2.50315e-09	2.23581e-10	TRIAP1;GATC	-0.0331	--	0	0.015	1	0.9022	-0.00130375	0.000444293	0.889354	0.957638
cg00851125	7859	chr16	539845	9.43942e-06	1.36336e-06	4.4012e-12	RAB11FIP3;RAB11FIP3	0.0602	++	0	0.1	1	0.7513	-0.00120679	-0.0136055	0.908901	0.990791
cg00851732	4964	chr12	113229793	2.93389e-08	1.36268e-08	0.0313169	RPH3A;RPH3A;RPH3A;RPH3A	0.3179	-+	61.9	2.625	1	0.1052	0.0615224	0.0493318	0.888385	0.913805
cg00854751	2798	chr18	59854406	-1.56862e-07	7.657e-09	2.86391e-93	PIGN;PIGN;KIAA1468	-0.0097	-+	83.2	5.958	1	0.01465	-0.0108766	0.00189122	0.985168	0.282163
cg00854799	2574	chr1	2336398	-6.9019e-07	2.38994e-07	0.00387824	PEX10;RER1;PEX10	-0.119	--	62.2	2.645	1	0.1039	0.00648845	-0.0169768	0.889456	0.805288
cg00855466	4194	chr17	19652056	-1.17375e-07	7.60966e-08	0.122963	ALDH3A1	-0.0425	-+	0	0.095	1	0.7583	-0.0408245	0.0107565	0.896157	0.989856
cg00855483	6939	chr6	99279699	-5.86623e-08	1.42188e-08	3.69612e-05		-0.1149	-+	0	0.353	1	0.5525	-0.107724	0.0203975	0.677272	0.412055
cg00856177	9241	chr1	93645673	-1.66827e-08	6.45804e-09	0.00978737	TMED5;TMED5;CCDC18;TMED5	-0.0471	+-	0	0.699	1	0.403	-0.00560225	-0.00547479	0.916423	0.84736
cg00857660	9285	chr1	173838081	-3.35972e-08	3.90927e-09	8.38108e-18	SNORD74;ZBTB37;GAS5;ZBTB37	-0.0784	--	0	0.149	1	0.6998	0.000322651	-0.00300209	0.91793	0.928934
cg00857862	6699	chr3	47952509	-7.15971e-08	3.40646e-08	0.0355703	MAP4;MAP4;MAP4;MAP4	-0.0538	--	0	0.007	1	0.9351	-0.0366044	-0.101734	0.985131	0.53542
cg00859112	2734	chr14	99736559	-2.7964e-08	1.10838e-08	0.0116368	BCL11B;BCL11B	-0.0341	-+	0	0.055	1	0.8144	-0.0138725	0.0179859	0.953939	0.896441
cg00860225	11889	chr17	27313157	-6.95676e-08	5.63245e-08	0.216786	SEZ6;SEZ6	-0.1683	--	0	0.307	1	0.5792	-0.0333266	0.0275412	0.943943	0.884369
cg00862390	4686	chr1	16073516	2.51993e-07	4.9282e-08	3.16593e-07	TMEM82	0.0267	+-	0	0.773	1	0.3793	0.0333208	-0.0213278	0.76247	0.984727
cg00862408	2668	chr11	67177034	-1.26104e-07	1.3067e-08	4.88739e-22	TBC1D10C	-0.1694	--	0	0.266	1	0.6061	-0.0348522	-0.0563873	0.86216	0.642717
cg00863469	5313	chr19	49116423	1.43125e-07	2.88698e-08	7.13746e-07	FAM83E	-0.0474	+-	78.6	4.663	1	0.03083	0.0787372	-0.0450039	0.270793	0.331301
cg00863700	11762	chr12	510535	-7.23779e-06	8.07766e-07	3.23941e-19	CCDC77;CCDC77;CCDC77;CCDC77	-0.0154	-+	0	0.264	1	0.6077	-0.00526376	0.000325476	0.90773	0.865019
cg00864474	11260	chr17	9143838	7.75153e-07	2.18037e-07	0.000377783	NTN1	0.1704	+-	0	0.286	1	0.5926	0.0214548	0.0185976	0.90338	0.425723
cg00866364	1697	chr6	33247376	1.55115e-07	2.61959e-08	3.19313e-09	WDR46;WDR46	-0.0306	+-	62.5	2.669	1	0.1023	0.0680433	-0.0228351	0.970218	0.491722
cg00867391	3905	chr1	102462445	-4.17989e-08	6.8391e-09	9.85386e-10	OLFM3;OLFM3	-0.1277	--	62.9	2.694	1	0.1007	-0.00596267	0.0383177	0.776905	0.312807
cg00868875	5232	chr18	24127237	2.79616e-07	5.43056e-08	2.61975e-07	KCTD1;KCTD1;KCTD1	0.1323	+-	28.9	1.407	1	0.2356	0.00926627	0.00494463	0.709868	0.748962
cg00869308	11199	chr14	101360002	3.69276e-08	1.14479e-08	0.00125663	MEG8	0.0431	+-	0	0.154	1	0.6949	-0.0205491	-0.0192191	0.363559	0.992338
cg00869417	8705	chr5	77806312	8.69152e-08	4.20748e-08	0.0388539	LHFPL2	0.2456	++	0	0.302	1	0.5827	-0.00405937	0.0714949	0.144006	0.205008
cg00870166	10934	chr8	74660057	-2.53891e-08	2.98752e-08	0.395414	STAU2;STAU2;STAU2;STAU2;STAU2;STAU2;STAU2	-0.097	--	0	0.152	1	0.697	-0.182533	-0.11413	0.640272	0.720677
cg00870753	5120	chr16	34404772	2.56983e-08	2.54502e-08	0.312616	UBE2MP1	0.1388	++	27.1	1.372	1	0.2414	-0.0312416	0.0474825	0.450751	0.990138
cg00871501	5415	chr2	242149752	3.38116e-08	7.32727e-09	3.94066e-06	ANO7	-0.041	+-	85.7	7.017	1	0.008075	0.0239116	-0.0636877	0.953128	0.538955
cg00872062	8626	chr4	40058947	1.8773e-07	9.99802e-09	1.17072e-78	LOC344967;N4BP2	0.0571	++	0	0.004	1	0.9484	-0.0077365	0.000944563	0.9635	0.836508
cg00872677	5484	chr22	50493126	2.96448e-07	2.11767e-08	1.58575e-44	TTLL8	0.2713	++	0	0.099	1	0.753	0.039745	0.0133706	0.994457	0.752315
cg00873351	11281	chr17	72527813	6.16453e-08	2.06202e-08	0.00279374	CD300LB	-0.0969	+-	64.6	2.825	1	0.09282	0.0780923	-0.0474781	0.969035	0.891923
cg00874230	2186	chr12	117537584	1.06224e-07	1.37473e-08	1.10197e-14	TESC;TESC;TESC	0.2769	+-	79.8	4.948	1	0.02612	0.0131022	0.0127864	0.323879	0.991867
cg00874558	1194	chr8	2021720	3.45953e-06	1.72506e-06	0.0449148	MYOM2	0.3533	++	0	0.732	1	0.3922	0.105474	-0.00718402	0.60331	0.983239
cg00874817	7915	chr16	46824055	-2.91166e-08	1.16327e-07	0.802355		-0.3279	--	0	0.266	1	0.6059	0.0238692	-0.0852306	0.761048	0.136361
cg00874877	4515	chr6	32272050	-9.94203e-08	3.76747e-08	0.00831727	C6orf10	-0.0652	--	0	0.002	1	0.9664	-0.0494288	-0.0258632	0.868103	0.904317
cg00875989	8116	chr18	44774054	-1.87791e-08	4.32131e-08	0.663875		0.097	-+	0	0.464	1	0.4959	-0.0625303	-0.0312482	0.845021	0.971373
cg00876112	8566	chr3	150803666	1.3219e-08	6.05012e-09	0.0288951	MED12L	-0.0096	+-	0	0.386	1	0.5343	0.00729784	0.0185901	0.396176	0.473209
cg00876141	12056	chr4	47837775	-2.36906e-07	3.19841e-08	1.29186e-13	CORIN	-0.0995	-+	84.8	6.575	1	0.01034	-0.155222	0.0414029	0.0418191	0.819856
cg00876266	10071	chr19	5915133	-1.09415e-06	1.10981e-07	6.27381e-23	CAPS;CAPS	-0.2867	--	70.4	3.375	1	0.06619	0.0291134	-0.0549577	0.993383	0.985345
cg00876501	2426	chr4	99850885	-9.10329e-10	7.73326e-09	0.906293	EIF4E;EIF4E;EIF4E;EIF4E;EIF4E	-0.0533	--	0	0.244	1	0.6216	-0.0100733	0.0117075	0.969714	0.991227
cg00877691	5601	chr4	151177553	2.43889e-08	5.59683e-09	1.31485e-05	DCLK2;DCLK2	-0.0281	+-	91.3	11.542	1	0.0006803	0.0456722	0.0101996	0.968719	0.807003
cg00878038	12190	chr7	151107807	-1.67617e-08	7.34173e-09	0.0224258	WDR86	-0.1109	-+	22.3	1.286	1	0.2567	-0.0462568	0.014098	0.793697	0.494636
cg00878374	7831	chr15	69100205	2.42959e-08	9.74661e-09	0.0126756	C15orf28;ANP32A	0.0327	-+	0	0.623	1	0.4298	0.000174858	0.00642683	0.161582	0.93439
cg00878516	1077	chr19	35842853	2.41778e-07	6.59188e-08	0.000244637	FFAR1	0.3582	+-	78.4	4.639	1	0.03126	0.102933	-0.0461104	0.407582	0.988147
cg00879218	6534	chr19	38039666	-1.48092e-07	4.47138e-08	0.000926336		-0.0218	-+	64.7	2.834	1	0.0923	-0.0716021	0.0317347	0.892454	0.967666
cg00879667	10071	chr19	5915215	-5.81455e-07	1.98e-07	0.0033179	CAPS;CAPS	-0.2344	--	48.8	1.953	1	0.1623	0.0460046	-0.0484214	0.67758	0.735993
cg00879843	8814	chr6	33239764	5.81146e-08	1.76743e-08	0.00100875	VPS52;RPS18	-0.0062	+-	31.6	1.461	1	0.2267	-0.00670143	-0.0109309	0.957882	0.145234
cg00880018	6252	chr13	43149171	-1.33255e-07	7.32689e-08	0.0689563	TNFSF11;TNFSF11	-0.261	--	0	0	1	0.9922	-0.254639	-0.117094	0.316452	0.205325
cg00880452	4260	chr19	39694617	-1.91235e-07	5.37457e-08	0.000373473	SYCN	-0.093	-+	22.3	1.287	1	0.2567	-0.152634	-0.0250105	0.710609	0.862593
cg00880918	4840	chr10	135436212	8.07465e-08	1.11944e-08	5.46916e-13		0.2866	++	0	0.494	1	0.4823	-0.000279145	-0.0419042	0.774781	0.89174
cg00881585	149	chr4	41753568	-1.88544e-07	5.55342e-08	0.000686039		-0.1791	--	0	0.281	1	0.5959	-0.240746	-0.125014	0.386278	0.538504
cg00882451	9843	chr16	21222863	-2.40533e-07	4.62864e-08	2.02948e-07	ZP2	-0.0984	--	0	0	1	0.9831	0.0253858	0.0195364	0.963877	0.976079
cg00882685	8372	chr2	232528498	1.28931e-08	4.12169e-09	0.00175943		0.0894	++	0	0.927	1	0.3358	-0.002228	0.00395085	0.815661	0.870066
cg00882883	9654	chr12	133052863	-1.31525e-08	5.9545e-09	0.0271866		-0.1051	--	27	1.37	1	0.2418	-0.0046052	-0.0238182	0.795029	0.844784
cg00883493	3844	chr8	144069547	1.01726e-08	1.10956e-08	0.35924	LOC100133669	0.0606	++	0	0	1	0.9846	0.039256	-0.0198153	0.619131	0.379964
cg00883505	1822	chr13	52703362	-1.51915e-07	1.53869e-08	5.45072e-23	NEK5	-0.2199	--	0	0.037	1	0.8484	-0.0475902	0.0202647	0.995714	0.978527
cg00883565	3194	chr10	133851416	5.00122e-08	1.36179e-08	0.000240146		-0.0238	+-	71.2	3.466	1	0.06262	-0.0179403	-0.0812495	0.758313	0.742561
cg00884606	3434	chr18	31803454	2.45193e-07	5.20515e-08	2.46991e-06	NOL4	-0.0955	+-	90.9	11.04	1	0.0008918	-0.00478204	-0.0231844	0.95706	0.878939
cg00884844	7855	chr15	100879500	4.17286e-09	8.77424e-09	0.634373	ADAMTS17	0.043	++	0	0.071	1	0.7902	-0.0270281	-0.0413427	0.882684	0.458059
cg00885682	754	chr16	22825749	3.12515e-07	7.08296e-08	1.0232e-05	HS3ST2	0.1652	++	0	0.01	1	0.9215	-0.0550508	0.0375244	0.978408	0.965747
cg00885732	1279	chr16	58426484	-7.85947e-08	7.26973e-09	3.04585e-27	GINS3;GINS3;GINS3;GINS3;GINS3;GINS3	0.0002	-+	0	0.37	1	0.5433	-0.00144002	-0.000753076	0.946937	0.779569
cg00887255	121	chr6	31600560	-3.10823e-07	3.15105e-08	5.95536e-23	BAT2	-0.25	--	0	0.088	1	0.7667	0.0183023	-0.00180683	0.958067	0.942067
cg00888007	4926	chr12	4382184	3.65785e-07	2.20664e-07	0.0973865	CCND2	-0.0043	+-	69.1	3.241	1	0.07182	-0.019078	0.00724353	0.986796	0.801622
cg00888162	5363	chr2	38152302	1.16096e-07	1.08187e-08	7.27333e-27	FAM82A1	0.0422	++	0	0.006	1	0.9369	-0.00285942	-0.000422494	0.871226	0.741717
cg00889398	9664	chr13	28502089	-6.12048e-08	5.76232e-08	0.288165		-0.036	-+	0	0.1	1	0.7517	0.0011428	-0.0304374	0.902139	0.957981
cg00889627	4657	chr1	1959630	3.90818e-07	1.27987e-06	0.760095	GABRD	0.2199	-+	4.2	1.044	1	0.3069	-0.0037366	0.0731705	0.058682	0.603234
cg00890774	7230	chr1	85358360	8.26336e-08	7.83739e-09	5.44239e-26	LPAR3	0.1183	++	0	0.414	1	0.52	-0.00996952	0.0286169	0.991869	0.993209
cg00891593	9670	chr13	37393154	-3.02788e-08	1.30167e-08	0.0200107	RFXAP	0.0058	-+	0	0.656	1	0.4181	-0.00701245	0.00367639	0.804474	0.259349
cg00891886	8937	chr7	73417264	1.38227e-07	1.70178e-08	4.56725e-16		0.1796	+-	0	0.887	1	0.3462	-0.025514	-0.0352159	0.990242	0.171907
cg00892368	276	chr6	32847704	2.34695e-08	2.69075e-08	0.383083	PPP1R2P1	0.0544	-+	31.9	1.469	1	0.2255	-0.0329435	0.00494938	0.915683	0.4987
cg00892792	9081	chr8	142297584	6.72528e-08	6.94183e-09	3.38909e-22		0.1349	-+	83.2	5.953	1	0.01469	-0.0291488	0.0236186	0.983619	0.325575
cg00893471	2346	chr2	177029921	5.33925e-08	8.30595e-09	1.29108e-10	HOXD3	0.1742	++	0	0.308	1	0.5787	-0.0878857	0.0792248	0.9504	0.203398
cg00894041	9158	chr1	3191883	7.96909e-07	5.94825e-07	0.180331	PRDM16;PRDM16	-0.0639	+-	0	0.768	1	0.3809	0.0640373	-0.013651	0.79957	0.237275
cg00894435	1274	chr15	91642967	-2.61959e-08	6.21325e-09	2.48514e-05	SV2B;SV2B	0.0111	-+	69.5	3.275	1	0.07035	-0.0040313	0.0201022	0.994725	0.633763
cg00894757	3624	chr3	170137240	4.72295e-08	1.10183e-08	1.81528e-05	CLDN11	0.3709	++	52	2.082	1	0.1491	-0.0630779	0.170877	0.87721	0.0190367
cg00895231	8616	chr4	8346274	2.88797e-07	1.1799e-07	0.0143794		0.0583	++	0	0.103	1	0.7481	0.0437207	0.0171122	0.83236	0.989812
cg00896043	1069	chr19	1228271	1.05042e-05	1.81106e-06	6.63184e-09	STK11	0.1202	+-	71.4	3.5	1	0.06137	0.191131	0.0385188	0.908423	0.581719
cg00896347	3244	chr12	39538940	4.36399e-07	7.63632e-08	1.09844e-08		0.5436	+-	84.5	6.47	1	0.01097	0.0747864	-0.00891093	0.405678	0.96914
cg00897276	10346	chr3	9258573	-8.59207e-07	2.32667e-07	0.000221743	SRGAP3;SRGAP3	-0.2222	--	0	0.004	1	0.9503	0.00204108	-0.0551434	0.779023	0.7176
cg00898102	6896	chr6	32029152	-1.59436e-07	4.37714e-08	0.00027005	TNXB	-0.1683	--	0	0.935	1	0.3335	-0.0233084	-0.124424	0.0961331	0.298716
cg00898986	2892	chr3	125677990	-6.33308e-08	1.00368e-08	2.79345e-10		-0.0424	-+	0	0.819	1	0.3656	-0.0242116	-0.0178745	0.751041	0.91209
cg00899400	112	chr7	27154537	-1.90572e-07	4.65798e-08	4.28968e-05	HOXA3;HOXA3;HOXA3	0.0616	-+	83	5.9	1	0.01514	-0.035043	0.0425331	0.925696	0.985385
cg00900524	8500	chr22	50354268	8.11713e-08	9.01118e-09	2.10143e-19	PIM3;PIM3	0.0501	++	0	0.472	1	0.4921	-7e-05	0.00134817	0.770655	0.972642
cg00901161	4618	chr8	22785712	-4.64877e-07	4.26607e-08	1.19032e-27	PEBP4	-0.2229	--	0	0.116	1	0.7338	-0.0162278	-0.0261236	0.986782	0.84263
cg00901687	2270	chr17	48585270	1.86206e-07	5.53552e-08	0.000768664	MYCBPAP	0.2046	+-	66.9	3.019	1	0.08229	0.138726	0.0175711	0.0105181	0.542116
cg00901765	8664	chr4	168155510	7.15674e-08	6.7091e-09	1.44889e-26	SPOCK3;SPOCK3	0.1703	++	33.7	1.508	1	0.2195	0.0184453	0.0166689	0.993898	0.772852
cg00902104	1789	chr10	124901908	-6.9367e-08	1.65484e-08	2.76809e-05		-0.0947	-+	53	2.128	1	0.1447	-0.177508	-0.0292685	0.916985	0.753789
cg00902427	6676	chr22	41074991	-7.94717e-08	2.11439e-08	0.000170858	MCHR1	0.0228	-+	48.8	1.953	1	0.1623	-0.045007	0.00887804	0.990647	0.993953
cg00902496	2586	chr1	45279638	-2.73974e-07	3.10573e-08	1.12861e-18	BTBD19	-0.224	-+	21.8	1.279	1	0.2581	-0.0625285	-0.036127	0.846776	0.481503
cg00902587	7437	chr10	134652276	1.36627e-08	1.71778e-08	0.426398		0.1101	-+	0	0.59	1	0.4426	-0.0237175	0.0919433	0.0236378	0.964871
cg00902763	10438	chr3	183750690	-8.9833e-08	9.06494e-09	3.76911e-23	HTR3D;HTR3D;HTR3D	-0.1393	-+	77.3	4.413	1	0.03566	-0.091843	-0.0511349	0.830617	0.474015
cg00903577	3708	chr6	28831109	4.49452e-07	6.46444e-08	3.58416e-12		0.3674	++	37.2	1.593	1	0.2069	0.00613954	0.0330886	0.956102	0.651187
cg00903825	9730	chr14	93170970	-5.94636e-08	1.14881e-08	2.2656e-07	LGMN;LGMN	-0.0191	-+	0	0.526	1	0.4685	-0.0260574	-0.0308497	0.775392	0.575437
cg00905419	2070	chr1	2839179	1.0646e-06	4.1995e-07	0.0112424		-0.0445	+-	1.5	1.016	1	0.3135	0.076879	0.0176509	0.865634	0.518509
cg00906167	1900	chr2	128615801	-6.03322e-08	3.20614e-09	5.40695e-79	POLR2D	-0.0636	--	0	0.001	1	0.9699	-0.00368031	0.000449494	0.673173	0.98411
cg00906644	4600	chr7	107302271	-2.08593e-07	2.64452e-08	3.07672e-15	SLC26A4;LOC286002	-0.6973	-+	83.6	6.107	1	0.01347	-0.283901	0.166258	0.971111	0.318086
cg00907008	3598	chr3	350892	1.92179e-05	2.84128e-06	1.34409e-11	CHL1	0.1078	+-	0	0.62	1	0.4312	0.00713157	-0.00826253	0.877016	0.970663
cg00907288	8507	chr3	9178249	1.03086e-06	2.62031e-07	8.35015e-05	SRGAP3;SRGAP3	0.2229	++	0	0.052	1	0.8191	0.075931	0.177031	0.989699	0.94268
cg00908305	3965	chr10	5567827	4.74821e-07	3.50214e-07	0.175163	CALML3;CALML3	0.1275	++	0	0.007	1	0.9316	0.0287268	-0.0222812	0.990107	0.795105
cg00908526	1136	chr5	11904084	3.53403e-07	7.15949e-08	7.96793e-07	CTNND2;CTNND2	0.0436	+-	24.4	1.323	1	0.2501	-0.00226199	0.0294809	0.995563	0.697931
cg00908584	5826	chr7	155024775	-1.00689e-08	7.07212e-09	0.15452		0.0028	+-	0	0.046	1	0.8295	-0.0040541	-0.0463777	0.641997	0.996881
cg00910067	3471	chr19	33717545	6.96646e-07	3.92024e-08	1.19638e-70	SLC7A10	0.5113	++	0	0.334	1	0.5634	-0.0325167	0.041626	0.856699	0.985233
cg00910297	9108	chr9	35732756	1.53242e-07	1.39619e-08	4.99965e-28	CREB3;CREB3;TLN1	0.0224	+-	8.3	1.09	1	0.2964	-0.00123389	-0.00233963	0.937501	0.578316
cg00910695	11621	chr8	109095568	-4.44467e-09	1.01256e-08	0.660695	RSPO2;RSPO2	-0.0734	+-	26.2	1.356	1	0.2442	-0.0457103	0.00847588	0.498602	0.268963
cg00911364	8033	chr17	43922800	1.63312e-07	4.82243e-08	0.000707876	LOC100128977;IMP5	0.267	++	0	0	1	0.9959	0.0583641	0.0750651	0.859278	0.946924
cg00911370	11396	chr20	1472098	3.26233e-06	7.28321e-07	7.49093e-06	SIRPB2;SIRPB2;SIRPB2;SIRPB2	-0.0408	+-	84.8	6.58	1	0.01032	-0.0346715	-0.0910045	0.996598	0.857337
cg00912625	5486	chr3	2140977	4.52808e-06	6.00479e-07	4.67198e-14	CNTN4	0.1537	++	0	0.019	1	0.8917	-0.00247479	0.0424538	0.934645	0.994052
cg00912942	11001	chr1	11024484	-8.33357e-09	7.00483e-08	0.9053	C1orf127;C1orf127	0.0318	++	0	0.058	1	0.81	0.0489746	0.0253182	0.981995	0.990325
cg00913283	4570	chr7	4832340	-4.02321e-06	2.69426e-07	2.02414e-50		-0.4529	--	0	0.15	1	0.6986	-0.046872	-0.0940381	0.957451	0.987105
cg00913949	9311	chr1	217311511	9.62184e-09	7.92571e-09	0.224746	ESRRG	0.0779	+-	0	0.116	1	0.7334	-0.11031	-0.0404357	0.951483	0.5713
cg00914726	5972	chr1	60539400	-7.52389e-08	3.98117e-08	0.0587758	C1orf87;C1orf87	0.0844	-+	49.3	1.974	1	0.16	-0.145029	-0.00170852	0.296504	0.0566075
cg00915178	5975	chr1	71513733	-5.98233e-08	2.69052e-08	0.026183	PTGER3;PTGER3;PTGER3;PTGER3;PTGER3;PTGER3;PTGER3;PTGER3;PTGER3;PTGER3	-0.2206	--	0	0.114	1	0.736	-0.148038	0.00411009	0.991802	0.817527
cg00915206	8345	chr2	171673199	-1.32631e-09	3.64609e-09	0.716036	GAD1;GAD1;GAD1;GAD1	-0.0263	+-	0	0.157	1	0.6916	8.59e-05	0.00154366	0.990858	0.983649
cg00917847	2733	chr14	95047591	-9.49568e-08	2.36241e-08	5.83249e-05	SERPINA5	-0.6202	--	0	0.708	1	0.4003	-0.102864	0.0420506	0.894374	0.711488
cg00918181	6489	chr18	11947875	-2.41401e-07	8.98647e-08	0.00722542		-0.0528	--	0	0.016	1	0.8998	-0.110065	-0.0624474	0.861499	0.841246
cg00919126	8673	chr4	187761401	7.60788e-08	1.1734e-08	8.95429e-11		0.4605	++	0	0.736	1	0.3908	0.140911	0.0502116	0.831981	0.522352
cg00919921	223	chr10	465584	1.39775e-05	1.75408e-06	1.60514e-15	DIP2C	0.0956	+-	0	0.772	1	0.3797	0.0298781	-0.0176282	0.988299	0.973825
cg00920126	8969	chr7	151091880	7.86117e-09	1.15723e-08	0.496941	WDR86	0.0803	++	0	0.051	1	0.8213	0.0681387	5.27e-05	0.987372	0.739809
cg00920348	3117	chr1	66999304	4.25334e-08	3.99914e-08	0.287526	SGIP1	0.2469	++	0	0.128	1	0.7201	-0.119829	-0.0505433	0.724039	0.576337
cg00920818	1251	chr12	47473421	-7.44635e-08	9.82705e-09	3.52554e-14	AMIGO2;AMIGO2;AMIGO2;AMIGO2	-0.0549	--	56	2.275	1	0.1315	-0.0510039	-8.07e-05	0.914215	0.970211
cg00920970	7	chr6	152129388	-1.15744e-07	1.84193e-08	3.30331e-10	ESR1;ESR1;ESR1;ESR1	-0.5713	-+	81.4	5.37	1	0.02048	-0.219869	-0.0674735	0.439424	0.824249
cg00921219	7667	chr12	131455513	6.9847e-08	1.05505e-08	3.58527e-11	GPR133	0.3921	++	31.6	1.463	1	0.2265	0.0565325	0.000724977	0.621554	0.954231
cg00921266	113	chr7	27153663	-2.61014e-07	1.5438e-07	0.0908891	HOXA3;HOXA3;HOXA3	-0.5989	--	0	0.849	1	0.3568	-0.13312	0.0677068	0.157991	0.110759
cg00921309	10928	chr8	48091487	-8.69567e-08	3.44581e-08	0.0116178		-0.1849	--	0	0.028	1	0.8672	-0.0513449	4.09e-05	0.827498	0.855136
cg00921722	6381	chr16	85061575	-1.01536e-07	4.71598e-09	8.10665e-103	KIAA0513	-0.0187	-+	0	0.484	1	0.4868	-0.00165893	-0.00109923	0.99124	0.827943
cg00921934	6347	chr16	1866946	-5.05968e-06	2.94982e-07	6.0244e-66	HAGH;HAGH	-0.0959	--	0	0.232	1	0.63	-0.00885128	-0.0041158	0.249386	0.251401
cg00922143	2290	chr19	3207921	7.18742e-07	2.58298e-07	0.00539234	NCLN	-0.0186	-+	0	0.16	1	0.6892	0.0100975	0.00832899	0.969612	0.496091
cg00922376	2077	chr1	14026584	1.27884e-07	2.87508e-08	8.66709e-06	PRDM2	0.033	++	18.5	1.227	1	0.268	0.00832424	-0.000394704	0.497633	0.859109
cg00922522	3270	chr12	130918862	9.29166e-08	1.1373e-08	3.08506e-16	RIMBP2	0.2753	++	0	0.435	1	0.5096	0.0453704	0.0060449	0.868151	0.975105
cg00922748	1250	chr12	2944322	-4.26375e-06	9.20038e-07	3.58122e-06	NRIP2	-0.4632	--	16.2	1.194	1	0.2746	-0.0511014	0.0628309	0.834499	0.222042
cg00922781	729	chr10	128077080	4.31442e-08	7.93378e-09	5.38714e-08	ADAM12;ADAM12;ADAM12;ADAM12	0.0013	+-	0	0.121	1	0.7278	-0.0179642	0.0557266	0.696864	0.895041
cg00923259	5999	chr1	147374938	-4.02013e-08	5.35208e-09	5.85248e-14	GJA8	-0.0135	--	0	0.009	1	0.9228	0.0207205	-0.0175981	0.688839	0.95363
cg00923678	11523	chr6	29581105	1.60127e-07	3.19323e-08	5.31514e-07	GABBR1;GABBR1;GABBR1	0.1797	++	0	0.129	1	0.7195	-0.0244754	0.00398632	0.933158	0.947129
cg00924255	2701	chr12	126675957	-8.63614e-08	1.56451e-08	3.38947e-08		-0.3374	--	0	0.279	1	0.5975	-0.0406577	-0.0735597	0.599036	0.931953
cg00924459	3740	chr6	133137262	4.18755e-08	4.95777e-09	3.00328e-17	RPS12;SNORD100;SNORA33	0.1167	++	0	0.443	1	0.5055	0.0219191	0.000418193	0.978701	0.938689
cg00925054	3900	chr1	85220019	-9.13368e-08	6.80224e-09	4.17437e-41		-0.0909	--	0	0.064	1	0.8002	-0.0078415	-0.0100714	0.901181	0.89793
cg00925766	1029	chr14	69676183	5.43053e-08	1.22437e-08	9.19239e-06	EXD2	0.0619	++	0	0.008	1	0.9266	0.0314059	0.00930185	0.965525	0.940584
cg00925802	11664	chr1	10732558	3.2692e-07	1.9021e-07	0.0856628	CASZ1;CASZ1	-0.0666	+-	64	2.774	1	0.0958	0.078226	-0.0656872	0.990812	0.914385
cg00927403	4199	chr17	29877486	-1.93818e-07	2.18444e-08	7.14225e-19		-0.0764	-+	71.1	3.455	1	0.06304	-0.0308212	0.0266343	0.996554	0.140489
cg00927435	2566	chr8	144872683	4.73752e-08	6.297e-09	5.33473e-14		0.0792	++	0	0.019	1	0.89	0.0251711	0.019604	0.956539	0.99533
cg00927495	7117	chr9	96715687	-9.19866e-08	2.15439e-08	1.9572e-05	BARX1	-0.2008	-+	0	0.588	1	0.443	-0.159477	-0.0599317	0.518914	0.0526935
cg00927554	1528	chr12	95941920	1.31887e-07	3.31141e-08	6.81039e-05	USP44;USP44	0.2128	+-	84.1	6.308	1	0.01202	-0.00300126	-0.104721	0.731288	0.333347
cg00929376	103	chr1	25258236	-1.67895e-07	4.98988e-08	0.000766234	RUNX3;RUNX3	-0.125	--	0	0.106	1	0.7447	-0.0334688	-0.0357702	0.900781	0.948454
cg00930628	11981	chr2	112895793	4.74285e-09	1.82217e-08	0.794643	FBLN7;FBLN7	-0.0425	+-	0	0.06	1	0.8072	-0.0152246	0.0639806	0.59662	0.991778
cg00931491	9849	chr16	28608288	-6.63129e-08	2.54793e-08	0.00925156	SULT1A2;SULT1A2	0.0563	-+	79.1	4.78	1	0.0288	-0.0225852	0.0428069	0.745941	0.758586
cg00931520	2235	chr16	1231484	6.37183e-06	7.80228e-07	3.1716e-16	CACNA1H;CACNA1H	0.1261	++	0	0.071	1	0.7905	0.0385458	0.0929269	0.789107	0.641525
cg00931644	4109	chr13	77461368	-1.31782e-07	5.61458e-08	0.0189181	KCTD12	-0.7147	--	0	0.319	1	0.5723	-0.210905	-0.0455208	0.36977	0.368628
cg00931742	3057	chr8	57027301	2.96328e-08	2.28489e-08	0.194665	MOS	0.0137	+-	0	0.13	1	0.7184	-0.0615469	-0.0341768	0.61663	0.584379
cg00931944	3817	chr8	1310046	3.15417e-06	1.22202e-06	0.00984823		0.0671	+-	0	0.394	1	0.5303	0.00441856	-0.0390548	0.649808	0.0679312
cg00932251	5039	chr14	88789516	6.20235e-08	9.69836e-09	1.6028e-10	KCNK10;KCNK10;KCNK10	0.0777	++	0	0.021	1	0.8852	0.0242397	-0.00473083	0.954466	0.926551
cg00932808	2955	chr6	14211322	-6.39501e-07	6.07077e-08	6.01501e-26		-0.1751	--	0	0.113	1	0.7363	-0.0100604	6.44e-05	0.998473	0.924683
cg00933538	1690	chr6	32121471	1.33591e-07	2.77662e-08	1.49967e-06	PPT2;PPT2	0.0042	++	0	0.002	1	0.9634	0.00863962	0.00926427	0.98855	0.885123
cg00934997	9720	chr14	73957439	-8.01075e-08	1.20671e-08	3.16918e-11	C14orf169;HEATR4	-0.11	--	0	0.037	1	0.8469	0.00405411	-0.00635743	0.598407	0.197987
cg00935307	2902	chr4	1581921	-9.6039e-07	4.19513e-07	0.022062		-0.0812	--	0	0.713	1	0.3985	-0.0293785	0.0165746	0.983262	0.400288
cg00935653	99	chr7	25897725	2.5934e-07	6.00923e-08	1.59106e-05		0.166	++	0	0.003	1	0.9584	-0.0967827	0.0735866	0.840054	0.799977
cg00936146	9029	chr8	29206333	2.03469e-07	1.64401e-08	3.50792e-35	DUSP4;DUSP4	0.0597	++	0	0.071	1	0.7902	-0.000587176	0.002383	0.9924	0.722794
cg00936449	5204	chr17	63119501	4.47505e-08	8.03825e-09	2.5887e-08		0.0526	++	0	0.07	1	0.7909	-0.000620906	-0.00108829	0.847706	0.389784
cg00936733	5092	chr16	783597	6.67251e-06	9.24935e-07	5.43223e-13	NARFL	-0.0107	+-	63.5	2.742	1	0.09775	0.0508949	-0.0215273	0.98529	0.763158
cg00937515	9850	chr16	29272909	-4.63468e-07	3.30563e-08	1.16641e-44		-0.2967	--	0	0.153	1	0.6961	-0.0721795	-0.0418967	0.442124	0.878832
cg00937681	6765	chr4	77723304	-1.60527e-07	1.14629e-08	1.47182e-44		-0.1028	--	0	0.332	1	0.5647	-0.0705112	-0.0364416	0.335215	0.83461
cg00938050	7900	chr16	20084944	-4.98514e-08	5.90295e-08	0.39838	GPR139;GPR139	-0.1411	--	0	0.086	1	0.7699	-0.013828	0.00743553	0.906475	0.994245
cg00938619	10555	chr5	111753803	-6.7112e-08	1.80679e-08	0.000203658	EPB41L4A;FLJ11235	-0.2459	--	0	0.024	1	0.8772	-0.15511	0.0216176	0.938595	0.987885
cg00939106	1757	chr1	161123698	-4.08982e-08	2.29402e-09	4.27052e-71	UFC1;UFC1	-0.0674	--	10.2	1.114	1	0.2912	-0.00155939	-0.00129547	0.769442	0.946431
cg00940786	6460	chr17	66286993	-6.42777e-08	8.03835e-09	1.28138e-15	ARSG;SLC16A6	-0.0315	--	0	0.032	1	0.859	0.00778568	-0.0207335	0.990128	0.963461
cg00941258	1801	chr11	68611328	-9.82763e-08	3.35831e-08	0.00342949		-0.3128	--	0	0.023	1	0.8792	-0.165696	-0.0698468	0.272577	0.419755
cg00941836	6668	chr22	27834549	-2.6574e-07	6.92209e-08	0.000123531		-0.055	-+	70.5	3.391	1	0.06555	-0.0346163	0.0245496	0.162784	0.318572
cg00942293	2760	chr16	67224629	-6.72279e-08	1.28179e-08	1.56397e-07	E2F4;EXOC3L	-0.0186	-+	0	0.912	1	0.3397	-0.0264034	-0.0128683	0.9963	0.748517
cg00942997	5520	chr3	55504202	2.16707e-07	2.75478e-08	3.64506e-15	WNT5A	0.3628	++	0	0.044	1	0.8333	0.0400502	0.00145179	0.991102	0.22796
cg00943124	5098	chr16	1705667	1.83003e-06	3.19078e-07	9.73014e-09	CRAMP1L	0.0167	+-	47.4	1.901	1	0.168	0.0102956	-0.0154685	0.954609	0.949612
cg00943384	6339	chr15	98064827	-4.70361e-08	2.34556e-08	0.0449279		-0.0972	-+	0	0.915	1	0.3387	-0.112325	0.0394701	0.709736	0.918857
cg00943909	148	chr20	57427942	-1.13355e-07	2.54899e-08	8.70567e-06	GNAS;GNAS;GNAS	-0.1555	--	0	0.228	1	0.6334	-0.0437013	0.0653579	0.991482	0.587039
cg00944193	4998	chr13	36044860	9.79063e-08	4.69751e-08	0.0371403	NBEA	0.1217	++	0	0.057	1	0.8117	-0.0685703	-0.0441088	0.397929	0.0086182
cg00944433	385	chr1	107599041	4.26274e-08	1.17502e-08	0.000285845	PRMT6	0.1451	++	0	0.57	1	0.4501	-0.0329414	0.05101	0.894183	0.739233
cg00944580	7221	chr1	58333307	1.2095e-07	3.11509e-08	0.000103293	DAB1;MIR548D2	0.0604	+-	70.1	3.341	1	0.06756	-0.0519273	-0.0748908	0.988263	0.706927
cg00946243	7760	chr14	77942030	1.80665e-08	1.0889e-08	0.0970846	ISM2;ISM2	0.048	-+	0	0.344	1	0.5576	0.0362889	0.00279011	0.959333	0.986425
cg00947599	2514	chr7	2802697	2.38437e-07	1.04599e-06	0.819682	GNA12	0.2574	-+	9.8	1.109	1	0.2923	0.0452835	0.0815616	0.95245	0.930281
cg00947796	7876	chr16	1316185	-1.85683e-06	1.45869e-06	0.203038		0.049	-+	34.4	1.524	1	0.2169	-0.00526885	0.16026	0.966131	0.531339
cg00949022	6260	chr13	73356224	-5.64747e-08	4.52227e-09	8.6668e-36	PIBF1;DIS3;DIS3;DIS3;DIS3	-0.0409	--	0	0.005	1	0.9464	-0.000365742	-4.42e-05	0.925343	0.383524
cg00949753	457	chr1	214157306	-8.3442e-09	6.20757e-09	0.178885		-0.0876	--	0	0.715	1	0.3979	-0.10515	-0.12433	0.666587	0.824043
cg00950004	9269	chr1	154165673	1.07176e-08	1.01605e-08	0.291503	TPM3	0.0762	++	0	0.072	1	0.7885	0.0229609	0.0225236	0.400577	0.192197
cg00950846	7922	chr16	62069317	9.73054e-08	1.5126e-08	1.25116e-10	CDH8	0.0377	+-	0	0.117	1	0.7327	0.00344829	0.0118763	0.985285	0.889925
cg00950856	11884	chr17	9631505	-5.34753e-07	3.89604e-07	0.169891	USP43	-0.1605	-+	0	0.414	1	0.5198	-0.0733688	0.00973388	0.0142856	0.251284
cg00951213	5850	chr8	1585929	2.47999e-06	1.0191e-06	0.0149534	DLGAP2	0.2331	++	0	0.613	1	0.4336	0.0544742	0.0562234	0.681904	0.845604
cg00951972	5552	chr3	186490777	6.44206e-08	4.16459e-09	5.64528e-54		0.0862	++	0	0.186	1	0.6667	-0.00218696	0.0471923	0.856671	0.993015
cg00953211	11689	chr1	145414709	-4.3916e-08	5.26531e-09	7.38943e-17	HFE2;HFE2;HFE2;HFE2	-0.1076	+-	51.8	2.076	1	0.1496	0.00186893	-0.0298186	0.819625	0.48527
cg00955451	1551	chr15	29213640	2.78722e-07	6.40837e-08	1.36547e-05	APBA2;APBA2	0.1864	+-	28.4	1.397	1	0.2372	0.0579032	-0.055803	0.482228	0.882111
cg00955544	5444	chr21	31767222	4.77109e-08	2.49184e-08	0.055533	KRTAP13-1	0.0583	+-	68.3	3.157	1	0.07559	0.0303599	-0.0665553	0.494369	0.950389
cg00955674	2573	chr1	1478827	-1.28492e-05	1.10291e-06	2.28889e-31	SSU72	-0.4293	--	67.2	3.051	1	0.08067	0.00821548	-0.0224629	0.985478	0.917777
cg00955682	6823	chr5	138677338	-2.82948e-08	3.25561e-09	3.58979e-18	PAIP2;PAIP2	-0.0339	--	0	0.038	1	0.8456	-0.000698455	0.000803054	0.764989	0.851493
cg00955780	6191	chr12	8025861	-1.5279e-07	2.16752e-07	0.480867	SLC2A14	0.0179	-+	0	0.118	1	0.7308	-0.100621	-0.00740478	0.992436	0.778559
cg00956971	3371	chr17	1617375	5.32956e-06	9.45167e-07	1.7129e-08	C17orf91;C17orf91;C17orf91;C17orf91;MIR22	0.1919	++	0	0.145	1	0.703	-0.0186617	0.0951774	0.336156	0.943817
cg00958334	4112	chr13	100608705	-5.32422e-08	1.20645e-08	1.01883e-05		-0.131	--	0	0.04	1	0.8417	-0.0958676	-0.0239324	0.820721	0.883587
cg00958550	1152	chr6	1606383	5.1246e-06	8.70157e-07	3.87885e-09		0.1418	+-	19.1	1.237	1	0.2661	-0.106401	-0.0432134	0.991266	0.447527
cg00958560	6752	chr4	5990039	-5.21626e-07	2.46948e-07	0.0346615	C4orf50	-0.0339	-+	0	0.103	1	0.7482	-0.0426173	-0.0304631	0.0182402	0.990215
cg00958854	10963	chr9	4741710	-1.76457e-06	6.37576e-07	0.00564657	AK3	-0.1995	+-	0	0.613	1	0.4335	-0.202493	-0.195489	0.963602	0.827758
cg00958884	3410	chr17	74533976	5.17515e-08	1.39701e-08	0.000211858	CYGB	-0.1656	+-	48.5	1.941	1	0.1635	-0.0675113	0.038043	0.996454	0.271222
cg00958927	9286	chr1	175162553	-2.20537e-08	7.0118e-09	0.00165958	KIAA0040;KIAA0040;KIAA0040;KIAA0040	0.0109	-+	60.4	2.528	1	0.1119	-0.0428227	0.0576206	0.808004	0.914479
cg00959249	3684	chr5	95768997	4.48627e-08	2.0672e-08	0.0299902	PCSK1	-0.0313	--	0	0.009	1	0.9236	-0.0537634	0.0924914	0.973149	0.950782
cg00959431	7114	chr9	79638117	-5.21875e-08	1.93276e-08	0.00693074		-0.1747	--	0	0.795	1	0.3727	-0.0674073	-0.12122	0.616146	0.933276
cg00959636	3009	chr6	134499464	-7.33168e-08	1.05421e-08	3.53331e-12	SGK1;SGK1	-0.0838	-+	32.9	1.489	1	0.2223	-0.172688	0.00194252	0.976916	0.6008
cg00960017	7296	chr1	205091398	1.38602e-08	2.33548e-09	2.9455e-09	RBBP5	0.0354	++	0	0.259	1	0.6107	-0.000356766	0.000485694	0.800613	0.786353
cg00960395	345	chr17	46799948	-2.46536e-07	4.17144e-08	3.41885e-09	PRAC;C17orf93	-0.0511	-+	82.1	5.584	1	0.01813	-0.171	-0.0114533	0.555186	0.893989
cg00960552	386	chr1	116380946	2.90958e-08	1.4584e-08	0.0460376	NHLH2;NHLH2	0.0715	++	0	0.062	1	0.8029	-0.0096549	0.0543088	0.950972	0.888504
cg00960857	7429	chr10	133938631	4.47821e-08	7.83379e-09	1.08723e-08	JAKMIP3	0.0422	+-	27.4	1.378	1	0.2405	0.063137	-0.0433067	0.610837	0.125461
cg00961177	9881	chr16	84213833	-2.52471e-08	1.06525e-08	0.0177856	TAF1C;TAF1C	-0.0865	--	0	0.133	1	0.7153	0.00708515	0.00392386	0.935437	0.370029
cg00961326	5126	chr16	58061220	1.87346e-07	3.53601e-08	1.16927e-07	MMP15	0.1083	+-	73.2	3.732	1	0.05337	0.048602	0.0600272	0.98335	0.995305
cg00961792	9300	chr1	207120407	-7.04186e-08	6.05077e-09	2.64267e-31	PIGR	-0.2187	--	26.5	1.361	1	0.2433	-0.078326	-0.072444	0.427053	0.669003
cg00962755	6026	chr1	201439001	-5.97667e-08	7.18832e-09	9.22041e-17	PHLDA3	-0.3229	--	0	0.383	1	0.5362	-0.100734	-0.0688596	0.676021	0.833481
cg00962913	994	chr1	179712281	4.12409e-08	1.28599e-08	0.0013415	FAM163A	0.3982	++	0	0.098	1	0.754	-0.01252	0.0549746	0.978179	0.981151
cg00963071	8376	chr2	234662401	8.74724e-08	6.64151e-09	1.29623e-39	UGT1A10;UGT1A6;UGT1A8;UGT1A4;UGT1A3;UGT1A6;UGT1A9;UGT1A7;UGT1A5	0.3714	+-	65.4	2.89	1	0.08911	0.0153111	0.0313333	0.873162	0.845058
cg00964103	2614	chr1	216897261	-1.37406e-07	9.16395e-09	8.01177e-51	ESRRG;ESRRG;ESRRG;ESRRG;ESRRG	-0.8307	-+	67.6	3.083	1	0.07914	-0.348534	0.00527929	0.302457	0.0298125
cg00965203	6385	chr16	85513747	-1.15038e-07	1.69034e-08	1.00632e-11		-0.2127	--	0	0.014	1	0.906	-0.0580972	-0.0976263	0.881713	0.972543
cg00965469	212	chr6	31649469	4.42931e-08	4.77624e-08	0.353737	LY6G5C	0.1677	++	0	0.98	1	0.3221	-0.10535	0.0333765	0.589241	0.610601
cg00965748	1103	chr20	39319235	1.71015e-07	3.98286e-08	1.75664e-05	MAFB	0.0423	+-	27.2	1.374	1	0.2411	0.00416327	0.0496291	0.926134	0.993528
cg00966398	4925	chr12	3602933	2.29013e-06	3.12611e-07	2.37433e-13	PRMT8	0.0317	+-	53	2.126	1	0.1448	0.0131225	0.0147852	0.475506	0.955396
cg00967013	7687	chr13	24735754	9.47589e-08	3.88981e-08	0.0148473	SPATA13;MIR2276;SPATA13	0.1422	++	0	0.002	1	0.9685	0.00642289	-0.0373835	0.985566	0.819455
cg00967809	613	chr1	115829419	-8.24357e-08	1.72965e-08	1.87884e-06	NGF	-0.4062	--	0	0.055	1	0.814	-0.0609891	-0.0318236	0.318922	0.0729305
cg00968020	10788	chr7	4085257	-3.0549e-06	6.46624e-07	2.30811e-06	SDK1	-0.1236	-+	61.4	2.589	1	0.1076	-0.116038	-0.074897	0.953521	0.990392
cg00968545	11177	chr14	21567333	2.39515e-08	4.58863e-08	0.601687	ZNF219;ZNF219;C14orf176;ZNF219;C14orf176	0.0351	++	0	0.024	1	0.8764	-0.0027009	0.00578384	0.976547	0.495588
cg00969823	11638	chr9	34958499	4.43796e-07	3.10785e-08	2.92251e-46	KIAA1045	0.2538	+-	36.6	1.578	1	0.2091	-0.0220466	-0.0696437	0.955536	0.450676
cg00970313	107	chr14	37125914	-2.93147e-07	1.07865e-07	0.00657343	PAX9	-0.5114	--	0	0.513	1	0.4736	-0.258095	-0.145967	0.659282	2.50382e-05
cg00970361	1553	chr15	60288348	7.28087e-08	3.21147e-08	0.0233813		0.2434	++	0	0.088	1	0.7666	-0.0360828	-0.0618953	0.949698	0.434995
cg00971050	343	chr17	40573764	-3.66354e-07	5.30368e-08	4.93103e-12	PTRF	-0.3395	--	0	0.628	1	0.4282	-0.130732	-0.131812	0.990182	0.980679
cg00971332	1807	chr11	117800571	-1.34502e-07	1.30276e-08	5.46483e-25	TMPRSS13	-0.2977	-+	62.8	2.692	1	0.1009	-0.0137491	-0.00735305	0.36834	0.392778
cg00972603	2580	chr1	28655503	-1.7652e-07	1.56691e-08	1.94179e-29	MED18;MED18	-0.0233	-+	0	0.444	1	0.505	-0.00176236	-0.000175368	0.843762	0.943725
cg00973286	11130	chr12	6451130	-3.59019e-09	1.31704e-07	0.978253	TNFRSF1A;TNFRSF1A	-0.0415	--	0	0.044	1	0.8336	0.00311695	0.000847137	0.773807	0.984163
cg00973677	1435	chr7	136553595	-5.00258e-08	7.49153e-09	2.42815e-11	CHRM2;CHRM2;CHRM2;CHRM2;CHRM2;CHRM2;CHRM2;CHRM2;CHRM2;CHRM2	-0.1586	+-	47.2	1.894	1	0.1688	-0.0336569	-0.0261742	0.758039	0.830608
cg00974415	11189	chr14	77648007	3.59671e-08	2.69655e-08	0.182263	TMEM63C	-0.1298	+-	68.8	3.2	1	0.07363	0.0280558	-0.0298541	0.725981	0.61328
cg00974598	11324	chr19	44223902	2.01338e-07	3.51722e-08	1.0383e-08	IRGC	0.28	++	0	0.242	1	0.6228	0.0790221	0.0358283	0.560632	0.942583
cg00974629	2918	chr4	148401903	-5.64849e-08	9.75199e-09	6.94932e-09	EDNRA;EDNRA;EDNRA	-0.1084	-+	0	0.415	1	0.5196	-0.0653649	-0.0988623	0.687481	0.986967
cg00977110	3694	chr5	151150581	2.37287e-08	2.7577e-09	7.66286e-18	G3BP1;G3BP1	0.027	++	0	0.033	1	0.856	8.15e-05	0.000593886	0.855946	0.990252
cg00978102	23	chr6	32375231	-4.64505e-07	6.47913e-08	7.541e-13	BTNL2	-0.5979	--	0	0.043	1	0.8366	-0.196864	-0.0339924	0.143619	0.478628
cg00979931	9528	chr11	72533664	-7.00141e-08	1.51664e-08	3.90436e-06	ATG16L2	-0.0976	--	0	0.32	1	0.5718	0.0110089	0.0937002	0.840068	0.831567
cg00980538	2908	chr4	68566969	-1.12432e-07	6.46327e-09	8.90627e-68	LOC550112;UBA6	-0.0309	-+	76.6	4.267	1	0.03886	-0.00519796	0.00114115	0.374427	0.981934
cg00980581	1411	chr6	36238095	-1.57446e-07	3.78241e-08	3.14683e-05	PNPLA1;PNPLA1;PNPLA1	-0.0761	-+	0	0.565	1	0.4523	-0.0549679	0.0150791	0.907855	0.140207
cg00980784	653	chr17	47287577	-3.15984e-07	2.81967e-08	3.79324e-29	ABI3;GNGT2;ABI3	-0.2058	-+	58.2	2.394	1	0.1218	-0.143196	-0.0191881	0.891239	0.818832
cg00981003	3188	chr10	131451000	1.30349e-07	1.27228e-08	1.24242e-24	MGMT	0.5789	++	0	0.152	1	0.697	0.136645	0.0845299	0.979075	0.652989
cg00981070	1448	chr1	2046702	6.40546e-06	1.14161e-06	2.01288e-08	PRKCZ;PRKCZ;PRKCZ	0.4659	++	0	0.375	1	0.5402	0.0599269	0.0477256	0.958323	0.76413
cg00981552	10796	chr7	6865965	-2.71904e-09	5.23523e-08	0.958579	C7orf28B	0.0092	-+	0	0.083	1	0.7727	0.000557863	-0.0007997	0.700725	0.991178
cg00981594	9840	chr16	18813271	-3.16905e-07	3.41437e-08	1.67083e-20	ARL6IP1	-0.1402	--	0	0.024	1	0.8776	-0.0511525	0.000523436	0.274495	0.745844
cg00982548	1908	chr2	198649783	-9.7941e-09	3.78197e-09	0.00960639	BOLL;BOLL;BOLL	-0.1474	--	16.3	1.195	1	0.2743	-0.0222573	-0.0245271	0.885871	0.991776
cg00983904	4066	chr12	6665288	-3.21255e-07	1.29071e-07	0.0128108	IFFO1;IFFO1	-0.1708	--	0	0.086	1	0.7687	0.0137549	0.0014308	0.7569	0.99609
cg00986320	3695	chr5	156695551	2.48947e-08	5.15349e-09	1.36086e-06	CYFIP2;CYFIP2;CYFIP2	0.0709	-+	0	0.996	1	0.3182	-0.0382217	0.0159534	0.913921	0.879329
cg00987080	9199	chr1	32930837	-1.69855e-07	3.79526e-08	7.62548e-06	ZBTB8B	-0.1951	--	67.8	3.103	1	0.07817	-0.0773643	0.00905021	0.966703	0.958342
cg00987278	5729	chr6	90529715	-4.67453e-10	5.22998e-09	0.92878	MDN1	0.014	-+	0	0.357	1	0.5504	-0.00272584	0.0015708	0.90776	0.0198374
cg00987379	2543	chr8	28244386	1.42105e-07	5.15032e-08	0.00579503	ZNF395	0.0672	++	0	0.004	1	0.9494	-0.0147475	0.0152728	0.906205	0.808494
cg00988396	3069	chr1	2259162	-6.68473e-07	7.92483e-07	0.39894	MORN1	-0.0907	--	0	0.236	1	0.6268	-0.00110391	-0.0596354	0.527272	0.994277
cg00989249	5658	chr5	177548398	2.98141e-08	4.84646e-09	7.66497e-10	N4BP3	0.0037	+-	52.3	2.095	1	0.1477	-0.0639236	-0.0767983	0.85697	0.591626
cg00989853	9303	chr1	209979345	1.33648e-08	2.11846e-08	0.528124	IRF6;IRF6	0.1749	++	0	0.018	1	0.8919	-0.17039	0.00912404	0.836622	0.0941966
cg00990380	12115	chr6	28601477	-1.64804e-07	6.6438e-08	0.0131173		-0.0024	-+	0	0.896	1	0.3439	-0.0473075	-0.0509758	0.303108	0.0111672
cg00990613	831	chr8	23082810	2.89978e-07	1.07065e-07	0.00676024	TNFRSF10A	0.2573	+-	0	0.431	1	0.5113	-0.10108	-0.0467088	0.216178	0.0187381
cg00990740	10298	chr21	39871287	-1.41949e-07	5.43102e-08	0.0089577	ERG;ERG;ERG;ERG	-0.1123	--	0	0.124	1	0.7244	-0.174557	-0.0696314	0.427627	0.890289
cg00991576	10123	chr19	46406248	1.01851e-08	1.12102e-08	0.363588	MYPOP	0.0063	-+	0	0.261	1	0.6096	-0.00484722	0.000903365	0.815098	0.410047
cg00991794	3008	chr6	125284212	-5.79484e-08	1.55785e-08	0.00019941	STL	-0.2828	--	0	0.537	1	0.4636	-0.0590862	-0.15848	0.990559	0.725101
cg00991848	1560	chr16	2014270	2.12281e-06	3.51932e-07	1.6207e-09	SNHG9;SNORA64;SNORA78;RPS2	0.0767	++	0	0.662	1	0.4157	0.0130635	0.00466774	0.770108	0.941952
cg00992090	816	chr7	613222	1.53308e-05	2.44389e-06	3.5383e-10	PRKAR1B;PRKAR1B;PRKAR1B;PRKAR1B;PRKAR1B;PRKAR1B	0.1653	+-	45.2	1.823	1	0.1769	0.112312	-0.0465038	0.963833	0.0158354
cg00993308	1374	chr5	3325561	-5.55161e-06	4.55187e-07	3.25086e-34		-0.4106	--	78.1	4.557	1	0.03278	-0.113451	0.0749943	0.93196	0.933425
cg00994394	5980	chr1	86934607	-6.25583e-08	7.51387e-09	8.38274e-17	CLCA1;CLCA1	-0.0412	-+	0	0.465	1	0.4954	-0.0231463	-0.00212426	0.10552	0.991207
cg00994583	1287	chr17	36613498	-1.76059e-08	1.34987e-08	0.192143	ARHGAP23	-0.0378	+-	0	0.668	1	0.4139	0.0015764	-0.0114678	0.746101	0.990845
[truncated: 43,916 more rows]
