# Supplementary material for: Cutaneous and acral melanoma cross-OMICs reveals prognostic cancer drivers associated with pathobiology and ultraviolet exposure
Source: Nat Commun. 2022 Jul 15;13:4115. doi: 10.1038/s41467-022-31488-w (PMC9287446; doi:10.1038/s41467-022-31488-w)
Supplement: Supplementary file 24 — Supplementary Data 20 [file 41467_2022_31488_MOESM24_ESM.xlsx]

## Sheet: Codebook
Supplementary Data 20: Meta-analysis of DMRs across the BCH and TCGA datasets considering Bonferroni-adjusted p < 0.05 and DMRs with at least 3 CpGs
CpGprobe_ID	CpGs probe ID from Illumina 450K assay
DMR_ID	Number of the DMR
chr	Chromosomal location of DMR
Position	Initial genomic location of the CpG
Estimate	Effect estimate for each CpG site
SE	Standard error of the estimate for each CpG site
p-value	p-value
Gene	Gene name
Effect	Overall estimated effect size
Direction(BCH|TCGA)	Direction of the effect size in BCH followed by that in TCGA: (+) hypermethylation and (-) hypomethylation
HetISq	I^2 statistic which measures heterogeneity on a scale of 0-100%
HetChiSq	Chi-square heterogeneity statistic
HetDf	Degress of freedom for heterogeneity
HetPVal	P-value for the heterogeneity
Delta_Beta_BCH	Average beta value of one group minus the average beta value of the other group in BCH
Delta_Beta_TCGA	Average beta value of one group minus the average beta value of the other group in TCGA
Dip_Test_BCH	Test of unimodality of methylation level of CpGs in BCH
Dip_Test_TCGA	Test of unimodality of methylation level of CpGs in TCGA

## Sheet: DMR_meta_analysis_Bonferroni
CpGprobe_ID	DMR	chr	Position	Estimate	SE	p-value	Gene	Effect	Direction(BCH|TCGA)	HetISq	HetChiSq	HetDf	HetPVal	Delta_Beta_BCH	Delta_Beta_TCGA	Dip_Test_BCH	Dip_Test_TCGA
cg00000321	1693	chr8	41167802	7.89729e-08	3.34509e-08	0.0182324	SFRP1	0.1507	++	0	0.489	1	0.4843	-0.0471999	-0.00784633	0.44606	0.646136
cg00000622	4980	chr15	23034447	8.91493e-08	1.59757e-08	2.40093e-08	NIPA2;NIPA2;NIPA2;NIPA2	0.0123	++	0	0.001	1	0.9741	0.000208828	0.000259884	0.770646	0.963221
cg00001099	956	chr8	87081553	-1.33313e-07	2.4885e-08	8.45413e-08	PSKH2	-0.1116	-+	69.4	3.269	1	0.07059	-0.129984	-0.0396374	0.483679	0.734002
cg00001245	6593	chr3	15106710	-4.27832e-07	3.27758e-08	6.08648e-39	MRPS25;MRPS25	-0.0839	--	0	0.216	1	0.6422	-0.00344626	-0.00018216	0.961545	0.335007
cg00002080	5361	chr21	30390417	2.17799e-07	6.57666e-08	0.000927304	RWDD2B	0.3067	++	0	0.278	1	0.5979	-0.00628159	-0.0909623	0.61629	0.831432
cg00002464	3780	chr8	120428418	-7.64448e-09	5.64683e-09	0.175811	NOV	-0.1375	--	3.4	1.035	1	0.309	-0.00470476	0.0178275	0.985706	0.737533
cg00002719	1726	chr1	169396706	-3.66986e-08	1.16045e-08	0.00156445	C1orf114	-0.3248	--	64.6	2.821	1	0.09303	-0.162989	-0.030944	0.990989	0.990063
cg00003287	1728	chr1	201346149	-2.16574e-08	1.0145e-08	0.0327791	TNNT2;TNNT2;TNNT2;TNNT2	-0.2443	--	0	0.282	1	0.5954	-0.0807479	-0.0730698	0.721152	0.585344
cg00003305	6434	chr19	30715645	-1.82429e-07	6.05632e-08	0.00259356		-0.1575	--	0	0	1	0.9931	-0.125697	-0.14651	0.544325	0.0705201
cg00003818	3406	chr19	17336525	3.23363e-07	5.9191e-08	4.68022e-08	OCEL1	0.0526	+-	0	0.208	1	0.6486	0.0537382	0.0344006	0.459965	0.768649
cg00004219	1234	chr12	132536833	-4.8718e-08	6.7076e-09	3.78286e-13	EP400	-0.0584	-+	15.5	1.183	1	0.2767	0.0118881	-0.0215896	0.82847	0.912331
cg00004562	2922	chr6	31089293	-3.40019e-07	4.44325e-08	1.97129e-14	CDSN;PSORS1C1	-0.1612	-+	82.3	5.665	1	0.01731	-0.0664091	0.0897151	0.94855	0.988675
cg00004996	165	chr8	17271535	5.17372e-07	1.09748e-07	2.42681e-06	MTMR7	0.1811	+-	0	0.785	1	0.3757	-0.0680538	0.0171086	0.727066	0.354299
cg00005166	9657	chr16	3264442	-1.49708e-06	4.37541e-07	0.000622605	OR1F2P	-0.1957	--	0	0.056	1	0.8124	0.0536044	0.063452	0.888896	0.928287
cg00006243	11135	chr2	26726565	1.19477e-07	6.42979e-08	0.0631428	OTOF	0.2468	++	45.5	1.834	1	0.1756	-0.0680791	0.0956272	0.71797	0.76713
cg00007675	4550	chr8	37606579	-2.48236e-07	2.41007e-08	7.05179e-25	LOC728024;ERLIN2	-0.0964	-+	75	3.995	1	0.04563	-0.0347855	0.0529103	0.953458	0.668549
cg00008036	974	chr1	179712091	8.35458e-09	9.89355e-09	0.398419	FAM163A	0.049	++	0	0.013	1	0.9105	-0.119773	-0.0353873	0.476648	0.910814
cg00008488	2419	chr5	175199915	7.08567e-08	8.24521e-09	8.42258e-18		0.1461	+-	71	3.443	1	0.06354	-0.014174	-0.00588227	0.990805	0.434777
cg00008544	10420	chr5	179778527	-2.30535e-08	4.0082e-09	8.84146e-09	GFPT2	-0.0693	--	0	0.027	1	0.8684	-0.0162208	-0.0125976	0.77889	0.993044
cg00009053	7388	chr11	61283865	1.03379e-07	2.20026e-08	2.62083e-06	SYT7	0.0844	+-	0	0.932	1	0.3343	-0.0215326	-0.066983	0.886994	0.987527
cg00009196	8277	chr20	19954588	5.0722e-07	5.43694e-08	1.06732e-20	RIN2	0.2677	++	0	0.053	1	0.8178	-0.0665626	-0.00844889	0.733744	0.673484
cg00009523	8130	chr2	1165351	5.76022e-06	2.52122e-06	0.0223305	SNTG2	0.5623	++	0	0.625	1	0.4291	0.0399142	0.0697727	0.791784	0.888723
cg00010946	5462	chr3	157819282	4.83498e-08	6.37573e-09	3.36578e-14	SHOX2;SHOX2;SHOX2	0.0747	+-	0	0.772	1	0.3797	-0.016824	-0.0200419	0.682758	0.222299
cg00011346	8224	chr2	213403859	1.13327e-08	4.4201e-09	0.0103504	ERBB4;ERBB4	-0.1145	--	0	0.16	1	0.6889	-0.0652431	0.0285036	0.976628	0.176784
cg00011482	2680	chr14	37128790	-2.90434e-07	3.03023e-08	9.28619e-22	PAX9	-0.2507	--	0	0.494	1	0.4823	-0.0806984	-0.120345	0.975227	0.908926
cg00011754	4304	chr3	14584788	-4.85684e-07	1.03632e-07	2.77748e-06	GRIP2	-0.031	-+	0	0.668	1	0.4138	-0.0121746	0.00094849	0.816545	0.91335
cg00013441	3212	chr12	123258908	5.1633e-08	8.70669e-09	3.02452e-09	CCDC62;CCDC62;CCDC62	0.1222	++	0	0.001	1	0.9767	-0.0770295	0.0189464	0.389389	0.995596
cg00014203	1543	chr17	7757969	1.08913e-06	1.54354e-07	1.71323e-12	KDM6B;TMEM88	0.1107	+-	30.9	1.448	1	0.2289	0.0690236	0.0175589	0.989369	0.995505
cg00014484	11560	chr12	131865279	-2.3139e-08	2.05524e-08	0.260227		0.0291	-+	0	0.368	1	0.5441	-0.0601271	-0.0199634	0.0449468	0.00364971
cg00015058	2785	chr2	66652949	-1.77995e-07	4.37594e-08	4.75035e-05		-0.4767	--	0	0.78	1	0.3771	-0.151337	-0.00169666	0.83726	0.974129
cg00016618	5018	chr16	1705991	6.05504e-07	3.76104e-07	0.107411	CRAMP1L	-0.0021	-+	0	0.021	1	0.8838	0.000312764	0.00301637	0.608328	0.990497
cg00017002	5597	chr6	28249251	-3.49046e-08	2.27841e-08	0.125529	PGBD1	-0.1109	+-	58.4	2.404	1	0.1211	0.0161042	0.0159298	0.764553	0.761807
cg00017203	8943	chr8	145000033	5.61171e-08	5.51161e-09	2.39548e-24	PLEC1;PLEC1;PLEC1;PLEC1;PLEC1;PLEC1;PLEC1;PLEC1	0.0515	++	0	0.11	1	0.7399	0.0218795	0.0192208	0.744795	0.99714
cg00017437	9000	chr1	2706335	-9.04668e-07	1.11695e-06	0.417971		-0.1879	--	0	0.192	1	0.6614	-0.0471405	-0.039367	0.99182	0.997348
cg00018866	1462	chr10	50343286	4.62957e-07	2.48469e-08	1.75437e-77	FAM170B	0.285	+-	76.8	4.318	1	0.03771	0.152855	0.0476186	0.855157	0.28174
cg00019196	2664	chr13	46426202	-1.41053e-08	2.55106e-08	0.58032	SIAH3	0.0778	-+	40.2	1.672	1	0.1959	-0.0396934	-0.0027402	0.84613	0.898861
cg00019495	2859	chr4	57547525	-1.31028e-07	3.67386e-08	0.00036178	HOPX;HOPX;HOPX;HOPX;HOPX;HOPX	-0.0945	-+	28.4	1.396	1	0.2373	-0.241912	-0.0154585	0.581822	0.837952
cg00020297	11867	chr6	17600383	-1.53775e-07	1.75725e-08	2.1166e-18	FAM8A1	-0.0118	-+	78	4.55	1	0.03292	-0.000377386	0.00118736	0.856709	0.733986
cg00020649	4084	chr15	28341562	-1.64687e-07	3.11455e-08	1.23882e-07	OCA2	-0.5812	-+	82.7	5.77	1	0.0163	-0.130182	-0.0396629	0.556329	0.913255
cg00021028	1612	chr21	45209230	1.39756e-07	1.33452e-08	1.15687e-25	RRP1	0.0592	++	0	0.026	1	0.872	-0.00535886	0.0107723	0.623434	0.671781
cg00021540	7933	chr17	75084649	-3.5565e-09	7.92939e-09	0.653777	SCARNA16;C17orf86	0.0227	-+	29.3	1.415	1	0.2343	-0.0152096	0.00383405	0.993289	0.908747
cg00021944	9229	chr10	104005240	-2.11375e-08	4.45195e-09	2.05533e-06	GBF1	-0.0315	-+	0	0.326	1	0.5678	-0.00831759	0.00238883	0.6137	0.932983
cg00022688	4727	chr10	114136011	7.20497e-08	1.82178e-08	7.65651e-05	ACSL5;ACSL5;ACSL5;ACSL5	0.2518	++	0	0.6	1	0.4387	-0.0061011	0.0136597	0.847434	0.792314
cg00023168	6452	chr19	44669068	-1.32275e-07	1.04424e-08	8.99838e-37	ZNF226;ZNF226;ZNF226;ZNF226;ZNF226	-0.0617	--	0	0.921	1	0.3371	0.0010893	-0.0101481	0.618315	0.938199
cg00023321	1372	chr6	31511363	-1.82484e-07	1.34019e-08	3.20454e-42	BAT1;BAT1	-0.1201	-+	56.4	2.293	1	0.13	-0.0215968	0.00228805	0.867712	0.961015
cg00023919	4808	chr11	66839191	1.42101e-07	3.13254e-08	5.72517e-06	RHOD	0.1661	+-	74.6	3.929	1	0.04745	-0.0354802	-0.11807	0.196402	0.560842
cg00024086	1156	chr7	156814491	5.98883e-08	1.18718e-08	4.54529e-07		0.2835	++	0	0.255	1	0.6138	-0.0412345	0.0183269	0.635456	0.938882
cg00024494	1816	chr16	73096842	-1.15145e-07	3.5159e-08	0.00105675		-0.1385	--	0	0.39	1	0.5323	-0.0741259	-0.0770567	0.981142	0.764271
cg00025185	9638	chr15	99550859	-2.0079e-08	1.01012e-08	0.046836	LOC145814;LOC145814	0.0038	-+	0	0.14	1	0.7083	0.00882237	-0.00162168	0.747664	0.988264
cg00025877	11322	chr6	34164284	1.27684e-07	1.03698e-08	7.70177e-35		0.0119	+-	0	0.155	1	0.694	0.000785467	0.000343539	0.983358	0.955656
cg00025972	8534	chr4	187762312	4.68328e-08	1.74124e-08	0.00715317		0.6097	++	0	0.118	1	0.731	0.165412	0.120776	0.619278	0.458986
cg00026290	2373	chr4	10686554	8.44232e-07	1.90561e-07	9.41291e-06	CLNK	0.2961	++	0	0.809	1	0.3683	0.0544205	0.0225608	0.457539	0.90787
cg00026327	4162	chr17	79056183	-3.48643e-08	1.20834e-08	0.00391034	BAIAP2;BAIAP2;BAIAP2;BAIAP2	-0.0907	--	0	0.493	1	0.4828	0.0257342	-0.0381921	0.544306	0.986436
cg00027120	10673	chr7	142880832	-3.40935e-08	1.21442e-08	0.0049943	TAS2R39	-0.0377	-+	42.5	1.74	1	0.1871	-0.0974923	0.107109	0.603502	0.195297
cg00027650	9599	chr15	57510575	-1.91462e-07	1.15583e-08	1.2482e-61	TCF12;TCF12;TCF12;TCF12;TCF12	-0.1109	-+	0	0.376	1	0.5399	0.00621152	0.051925	0.424171	0.32128
cg00028184	5948	chr1	222638644	-1.21941e-08	4.34636e-09	0.00502252		-0.0611	--	0	0.017	1	0.8955	-0.0252423	-0.0441099	0.961906	0.766035
cg00028455	8702	chr6	126112406	1.57861e-08	3.91371e-09	5.49413e-05	NCOA7;NCOA7	0.0445	++	0	0.421	1	0.5167	-0.00187019	0.000446615	0.992647	0.993154
cg00029583	10699	chr8	1443908	-3.74184e-06	1.07124e-06	0.000477621		-0.1483	--	0	0.132	1	0.7159	0.0129546	0.0516126	0.763197	0.695035
cg00030422	10176	chr3	38080704	-3.99205e-08	7.85592e-08	0.611342	DLEC1;DLEC1;DLEC1;DLEC1	0.0561	-+	12.5	1.143	1	0.2849	-0.0522619	0.101417	0.643071	0.0288727
cg00030508	353	chr6	30139542	-5.96679e-07	4.785e-08	1.09108e-35	TRIM15	-0.2155	-+	84.5	6.446	1	0.01112	-0.119279	0.0821938	0.831076	0.963467
cg00031013	1543	chr17	7757933	7.07015e-07	1.85228e-07	0.000135089	KDM6B;TMEM88	0.0728	+-	73.8	3.816	1	0.05078	0.0225985	-0.0849812	0.258195	0.90059
cg00031165	11364	chr7	87258360	-2.57227e-09	1.60887e-08	0.872975	RUNDC3B;ABCB1;RUNDC3B;RUNDC3B	-0.069	+-	56.9	2.32	1	0.1277	0.0680507	0.0120728	0.87344	0.992652
cg00031346	5675	chr6	168478519	2.4897e-08	8.82191e-09	0.0047699	FRMD1	0.1301	++	0	0.604	1	0.437	0.0228745	-0.0801068	0.882844	0.990818
cg00031443	11696	chr19	7599076	1.50548e-08	6.45058e-08	0.815461	PNPLA6;PNPLA6;PNPLA6;PNPLA6;PNPLA6	-0.0295	+-	73.3	3.74	1	0.05311	0.000300855	0.0135066	0.758954	0.888359
cg00031476	5278	chr2	28114244	1.51068e-07	2.42378e-08	4.58363e-10	BRE;RBKS;LOC100302650;BRE;BRE;BRE;BRE	0.0655	++	0	0.03	1	0.8624	-0.00349239	0.00374984	0.980685	0.740668
cg00032246	9772	chr17	33913953	-1.09093e-07	1.78491e-08	9.84221e-10	AP2B1;AP2B1	-0.0959	--	47.6	1.907	1	0.1672	-0.0179773	-0.0376584	0.957448	0.918798
cg00032490	4037	chr12	131402349	3.15713e-09	7.51507e-09	0.674407		0.0527	++	11.5	1.13	1	0.2877	-0.00861111	-0.0256211	0.845228	0.995513
cg00032912	2192	chr15	96887529	4.4805e-08	1.32682e-08	0.000733154		0.0864	++	0	0.105	1	0.7458	-0.0521858	-0.0366143	0.698233	0.135249
cg00033877	2169	chr13	113419845	3.64465e-08	9.21982e-09	7.71578e-05	ATP11A;ATP11A	0.0818	+-	0	0.189	1	0.6637	-0.0119541	-0.0265118	0.805949	0.768945
cg00034076	5790	chr8	85096037	9.3309e-08	2.6581e-08	0.000447496	RALYL;RALYL;RALYL;RALYL;RALYL	0.2087	+-	0	0.498	1	0.4804	0.0279391	0.0595975	0.975237	0.96394
cg00035000	506	chr1	25255003	2.01282e-07	5.61611e-08	0.000338353	RUNX3;RUNX3	0.0922	+-	0	0.15	1	0.6988	-0.0443126	-0.015344	0.891422	0.993527
cg00035449	5679	chr6	169539646	6.34944e-08	2.86328e-08	0.0265862		1.1779	++	0	0.244	1	0.621	0.180398	0.0519833	0.0014306	0.00168449
cg00036011	54	chr6	26271718	-3.27953e-07	1.13369e-07	0.00381846	HIST1H3G;HIST1H2BI	0.0149	-+	59.3	2.459	1	0.1168	-0.255533	-0.0924581	0.692065	0.656918
cg00036408	2745	chr17	79316841	-8.45808e-08	2.71812e-08	0.00185987		-0.225	-+	38.4	1.622	1	0.2028	-0.0668231	0.116314	0.799937	0.660169
cg00036788	4350	chr4	54974682	6.08625e-09	3.60863e-08	0.866065		0.1172	++	0	0.059	1	0.8082	-0.0739094	-0.065166	0.625593	0.283725
cg00037856	4325	chr3	127633627	-6.56172e-08	8.23405e-09	1.59957e-15		-0.1067	-+	0	0.583	1	0.4452	-0.0742623	-0.0447097	0.267657	0.416266
cg00038298	6604	chr3	49235033	-1.41328e-07	1.43195e-08	5.63918e-23	CCDC36	-0.0376	-+	64	2.781	1	0.09541	-0.0254654	0.00454938	0.990145	0.990461
cg00039176	1948	chr5	140753076	-7.29503e-08	1.23406e-08	3.39206e-09	PCDHGA4;PCDHGA6;PCDHGA1;PCDHGA5;PCDHGB1;PCDHGA6;PCDHGA3;PCDHGA2;PCDHGB2;PCDHGB3	-0.3223	--	0	0.034	1	0.8538	-0.0419086	-0.114492	0.80408	0.950103
cg00039480	2724	chr17	19620267	-4.28331e-07	5.46097e-08	4.38151e-15	SLC47A2;SLC47A2	0.0405	-+	0	0.709	1	0.3998	-0.00197919	-0.031402	0.628443	0.747218
cg00040312	618	chr12	54424679	-6.88953e-08	1.92425e-08	0.000343121	HOXC4;HOXC5	-0.026	-+	0	0.283	1	0.5945	-0.132334	-0.116414	0.173168	0.642581
cg00040411	10556	chr6	164393165	-1.79965e-08	5.89094e-09	0.00225105		0.069	-+	24.4	1.322	1	0.2502	-0.0210372	-0.0162341	0.972254	0.631632
cg00040423	8641	chr6	30293951	6.44669e-08	1.42205e-08	5.80507e-06	TRIM39;HCG18;HCG18;TRIM39	0.0245	++	0	0.108	1	0.7425	-0.00615514	0.00297206	0.979764	0.927958
cg00040566	3136	chr10	131637099	6.83607e-08	1.09144e-08	3.76839e-10	EBF3	0.3211	++	38.7	1.632	1	0.2014	0.12399	0.0681262	0.99174	0.991234
cg00041575	217	chr11	2322741	2.83279e-06	8.97449e-07	0.00159678	C11orf21;TSPAN32;C11orf21	0.2566	++	0	0.284	1	0.5939	-0.00301051	-0.0661023	0.488738	0.474436
cg00042156	2074	chr10	42970842	1.11252e-07	4.38526e-08	0.0111826	LOC84856	0.0744	+-	0	0.292	1	0.5889	0.088092	0.0374396	0.571892	0.930957
cg00043095	8232	chr2	223289277	3.14322e-08	6.22623e-09	4.45623e-07	SGPP2	-0.0769	-+	67.4	3.07	1	0.07976	-0.193916	0.0477774	0.996533	0.973816
cg00043510	705	chr1	235814134	4.5998e-08	9.47928e-09	1.21926e-06	GNG4;GNG4;GNG4	0.1866	+-	67.2	3.048	1	0.08085	-0.0757932	-0.0160955	0.993881	0.963431
cg00044097	4238	chr2	106055153	-5.13892e-08	1.67228e-08	0.00211916	FHL2;FHL2	-0.1732	--	0	0.232	1	0.6304	0.0374857	0.00391482	0.943622	0.660315
cg00044107	6830	chr6	75795067	-8.27644e-08	1.42898e-08	6.96182e-09	COL12A1;COL12A1	-0.147	--	0	0.027	1	0.8684	-0.052406	0.0944813	0.947285	0.634572
cg00044299	5151	chr18	24126361	6.06286e-07	5.9285e-08	1.50684e-24	KCTD1;KCTD1;KCTD1	0.2224	+-	66.2	2.957	1	0.08553	0.00524187	0.0488605	0.880517	0.959279
cg00044354	11454	chr1	67389884	3.70113e-08	2.12442e-08	0.0814759	MIER1;WDR78;MIER1;MIER1;MIER1;MIER1;MIER1;WDR78;MIER1;MIER1	-0.0261	+-	0	0.069	1	0.793	0.038126	0.0295085	0.0279638	0.665754
cg00044505	1172	chr8	48649086	2.26621e-07	6.08444e-08	0.000195633		0.5767	++	0	0.014	1	0.9066	0.00380524	0.0891617	0.641017	0.632865
cg00044796	9101	chr1	146552390	-1.3205e-08	8.92854e-09	0.13915		0.0344	-+	0	0.427	1	0.5134	-0.0967274	-0.0759078	0.990978	0.670009
cg00044950	161	chr6	31855393	3.14463e-07	2.38548e-08	1.10839e-39	EHMT2;EHMT2	0.1198	++	40	1.667	1	0.1967	0.0120232	-0.00150891	0.995131	0.93176
cg00045515	8289	chr20	35723332	2.55639e-07	4.26371e-08	2.02613e-09	RBL1;RBL1	0.2038	+-	47.3	1.899	1	0.1682	-0.00277995	-0.0825785	0.611739	0.991919
cg00045900	8942	chr8	144892464	2.61154e-08	4.26439e-09	9.12117e-10	SCRIB;SCRIB	0.0256	++	0	0.048	1	0.8267	0.000741955	-0.00267994	0.87712	0.843832
cg00045902	1759	chr10	134222218	-7.5904e-08	1.17605e-08	1.08828e-10	PWWP2B;PWWP2B	-0.2288	-+	28.1	1.392	1	0.2381	-0.0635783	0.0105678	0.915043	0.776075
cg00046336	1295	chr2	118617230	-9.40567e-08	1.35577e-08	3.99124e-12		-0.1511	-+	53.3	2.141	1	0.1434	-0.0862246	0.0274447	0.331426	0.516568
cg00046499	1906	chr3	154146183	-3.24336e-08	1.83896e-08	0.0777834	GPR149	-0.3761	--	0	0.097	1	0.7557	-0.110559	-0.0185738	0.986249	0.938943
cg00046623	3773	chr8	52320263	2.91402e-07	2.5786e-08	1.3008e-29	PXDNL	0.3192	++	0	0.266	1	0.6062	0.0161858	-0.00850817	0.983459	0.792174
cg00047185	5248	chr19	54196849	3.36894e-07	2.46137e-08	1.21008e-42	MIR526B	0.3268	+-	49	1.96	1	0.1615	0.102062	-0.019143	0.711256	0.31229
cg00047553	4453	chr6	33090304	-3.31023e-07	5.95512e-08	2.71898e-08	HLA-DPB2	-0.3275	-+	14.9	1.175	1	0.2783	-0.0156697	0.0284518	0.985669	0.310407
cg00048705	138	chr6	170563326	1.85467e-08	7.36092e-09	0.0117483		0.2028	++	68.4	3.162	1	0.07536	-0.0157144	0.0825628	0.99017	0.822159
cg00048832	476	chr5	161274631	-4.92821e-08	4.58318e-09	5.74712e-27	GABRA1;GABRA1;GABRA1;GABRA1;GABRA1	-0.115	--	0	0.08	1	0.7769	-0.0771925	-0.0115378	0.82361	0.940426
cg00049382	7572	chr13	34250985	1.47074e-07	3.01248e-08	1.04925e-06		-0.0775	+-	22.1	1.285	1	0.2571	-0.0344742	0.0345961	0.989752	0.436174
cg00049411	7901	chr17	43210103	9.95797e-08	1.26826e-08	4.10487e-15	PLCD3;ACBD4	0.0644	++	27	1.37	1	0.2418	-0.00589369	0.00902592	0.936717	0.526765
cg00049595	10506	chr6	41650636	-1.06678e-07	4.35634e-08	0.0143334		-0.0344	-+	0	0.12	1	0.7291	-0.0383996	-0.101414	0.256849	0.820666
cg00049729	3619	chr5	55776345	1.14365e-07	1.31583e-08	3.57832e-18		0.0817	++	0	0.035	1	0.8516	0.0264292	0.0498495	0.840355	0.901642
cg00049868	9974	chr2	11245407	-5.90627e-07	1.65743e-07	0.000365937		-0.1044	-+	0	0.6	1	0.4386	-0.0752796	0.00797522	0.688457	0.806795
cg00050294	2035	chr1	2886818	1.8246e-06	8.15736e-07	0.0253028		0.1908	++	0	0.207	1	0.6492	0.0888621	-0.0423619	0.0944199	0.863115
cg00050312	7920	chr17	64299065	3.83928e-08	8.00893e-09	1.63686e-06	PRKCA	0.0135	++	0	0.017	1	0.8972	-0.00799576	0.00316078	0.673615	0.757947
cg00051179	476	chr5	161274695	-5.47277e-08	6.84861e-09	1.33772e-15	GABRA1;GABRA1;GABRA1;GABRA1;GABRA1;GABRA1	-0.2269	--	0	0.481	1	0.488	-0.126316	-0.0104073	0.93809	0.880391
cg00051483	1683	chr7	150211811	2.06386e-08	1.14439e-08	0.0713164	GIMAP7	0.0575	+-	0	0.298	1	0.5849	0.0203228	-0.0142442	0.990444	0.978058
cg00052772	45	chr6	33245804	-1.47567e-07	2.49507e-08	3.33174e-09	B3GALT4	-0.0467	-+	0	0.221	1	0.6386	-0.053821	-0.0207517	0.826657	0.161861
cg00055073	2781	chr2	43398118	-1.88461e-07	2.65541e-08	1.27259e-12		-0.0992	--	0	0.279	1	0.5974	-0.0875504	-0.0242257	0.852677	0.385233
cg00055557	3507	chr20	53092474	1.33494e-07	1.55692e-08	9.97578e-18	DOK5;DOK5	0.05	++	0	0.203	1	0.6522	-0.0067863	0.0108298	0.991411	0.603366
cg00055679	855	chr13	79170430	-7.29959e-08	1.61511e-08	6.19713e-06		-0.1684	--	0	0.871	1	0.3506	-0.16164	-0.117076	0.49493	0.613771
cg00055986	1934	chr5	2537520	-2.23631e-06	6.38531e-07	0.000461301		-0.2531	--	0	0.131	1	0.7172	-0.0225129	0.0437555	0.743612	0.474352
cg00056257	565	chr3	6901652	1.45875e-06	2.33781e-07	4.38129e-10	GRM7;GRM7	0.264	++	0	0.282	1	0.5954	-0.0313064	-0.0693306	0.851919	0.987337
cg00056719	9439	chr12	53845867	-2.44493e-08	5.28364e-09	3.70361e-06	PCBP2;PCBP2;PCBP2;PCBP2;PCBP2;PCBP2;PCBP2	-0.01	--	0	0.059	1	0.8083	-0.000139105	0.000274822	0.743363	0.523768
cg00057476	3529	chr22	29708246	2.9376e-07	4.73829e-08	5.65722e-10	GAS2L1;GAS2L1;GAS2L1	0.022	+-	62.7	2.684	1	0.1014	0.0743922	-0.00557901	0.942102	0.815907
cg00057676	10833	chr1	178512141	-1.44216e-09	2.77607e-09	0.603416	C1orf220;C1orf220	-0.0277	-+	0	0.147	1	0.7015	-0.00400587	0.00186542	0.990442	0.973917
cg00057791	3815	chr1	12567182	-5.78185e-07	5.96574e-08	3.26898e-22	VPS13D;SNORA59A;VPS13D;SNORA59B	-0.097	--	12.5	1.142	1	0.2851	-0.0103301	-0.0229972	0.95641	0.785754
cg00058163	9839	chr18	5891948	-9.39272e-07	1.51827e-07	6.15313e-10	TMEM200C	-0.0669	--	0	0.001	1	0.9792	-0.0531559	-0.0658145	0.408085	0.802026
cg00058887	3606	chr4	184909018	7.08509e-08	1.36456e-08	2.07802e-07	STOX2	0.6626	++	0	0.45	1	0.5024	0.0472763	0.0427106	0.896237	0.957155
cg00059024	9632	chr15	90233617	-1.21287e-07	5.72179e-09	1.00954e-99	WDR93;PEX11A	-0.1378	--	0	0.22	1	0.6394	-0.0081176	-0.000872885	0.794738	0.841339
cg00059399	6694	chr5	2008272	-7.27583e-06	6.19283e-07	7.16441e-32		-0.3007	--	0	0.343	1	0.5582	-0.018897	0.0166386	0.895621	0.985115
cg00059424	6574	chr22	30988148	-3.53285e-09	1.54036e-08	0.818595	PES1	-0.015	--	0	0.075	1	0.7837	-0.0024813	9.55e-05	0.973991	0.991203
cg00060933	1958	chr6	29617602	-6.76209e-07	5.4416e-08	1.87266e-35		-0.5342	--	0	0.098	1	0.7542	-0.0882197	-0.0592311	0.684479	0.851441
cg00061086	11588	chr14	50088260	-1.06485e-07	1.37906e-08	1.14912e-14	RPL36AL;MGAT2	-0.0517	--	0	0.028	1	0.8675	-0.00627554	-0.00259983	0.655706	0.936242
cg00061635	6319	chr17	8311836	-2.42224e-06	2.20861e-07	5.48984e-28		-0.4182	--	72	3.574	1	0.05867	-0.114656	-0.0456804	0.884125	0.612235
cg00063006	264	chr6	32847530	-2.135e-07	3.95768e-08	6.86876e-08	PPP1R2P1	-0.0606	-+	0	0.782	1	0.3765	-0.048391	-0.0209849	0.964018	0.942789
cg00063077	9089	chr1	101360652	-1.15144e-08	8.41517e-09	0.171222	SLC30A7;EXTL2;EXTL2;SLC30A7	-0.0147	+-	0	0.722	1	0.3956	0.00683073	-0.00363022	0.903473	0.982533
cg00063291	2396	chr5	1055962	1.18164e-05	1.4212e-06	9.22015e-17	SLC12A7	0.3751	++	0	0.023	1	0.8783	0.0829837	-0.0129312	0.919802	0.988238
cg00064778	4393	chr5	126564742	-3.9987e-08	1.47163e-08	0.00658387		-0.1948	--	0	0.021	1	0.8852	-0.0673128	-0.0635832	0.919081	0.824851
cg00065088	10753	chr8	144943738	-5.78153e-08	5.62671e-09	9.12041e-25	EPPK1	-0.1281	--	0	0.033	1	0.856	-0.000980812	-0.00156372	0.98707	0.936325
cg00065905	373	chr1	116381304	7.14797e-09	1.5706e-08	0.649029	NHLH2;NHLH2	0.0192	-+	0	0.161	1	0.6886	0.0191409	0.0315584	0.891338	0.915815
cg00066671	3845	chr1	102462590	-6.35753e-08	6.95831e-09	6.4449e-20	OLFM3;OLFM3	-0.1849	--	0	0.243	1	0.6222	-0.00448367	0.0469943	0.956342	0.603146
cg00067018	7488	chr12	45445370	1.6249e-07	4.91128e-08	0.00093796	DBX2	0.2268	++	0	0.081	1	0.7755	-0.0433668	0.0904926	0.905626	0.899534
cg00067742	2283	chr2	1926888	1.21832e-06	8.07319e-07	0.131275	MYT1L	0.133	++	0	0.46	1	0.4977	0.0834473	0.0025529	0.337717	0.59338
cg00068503	1181	chr1	40782713	-3.24756e-07	3.45395e-08	5.32944e-21	COL9A2	-0.3294	--	0	0.04	1	0.8424	-0.0610071	-0.0407184	0.780036	0.995701
cg00068621	10399	chr5	150080765	-6.03317e-08	3.06165e-09	1.92945e-86	RBM22	-0.0316	-+	74.2	3.871	1	0.04914	-0.00394844	0.00141427	0.61016	0.978172
cg00069002	7082	chr1	33772736	3.19593e-07	2.29991e-08	6.70753e-44		0.1376	++	0	0.115	1	0.7343	-0.00995148	0.0225833	0.528773	0.989709
cg00069242	4945	chr14	23450527	2.75157e-07	7.00002e-08	8.4663e-05	JUB	0.0831	+-	0	0.633	1	0.4261	-0.0706724	0.0530522	0.905503	0.942266
cg00069815	1689	chr8	856058	1.99924e-05	3.64785e-06	4.23918e-08		0.6259	++	42.6	1.743	1	0.1868	0.148036	0.0421063	0.661225	0.189532
cg00069860	10810	chr1	44883227	-6.80525e-08	4.95539e-08	0.169659	RNF220	-0.2018	--	0	0.271	1	0.6026	-0.0752912	-0.0312153	0.598823	0.0135687
cg00070242	2790	chr2	91670911	-1.2384e-07	1.1431e-08	2.38222e-27		-0.2838	--	0	0.112	1	0.7374	-0.0517168	-0.0204585	0.687712	0.506267
cg00070680	10667	chr7	137531956	-7.7207e-08	1.31916e-08	4.83558e-09	DGKI	-0.2113	-+	55.4	2.242	1	0.1343	-0.113364	-0.01516	0.740834	0.296415
cg00070715	5556	chr5	138862796	4.45823e-08	7.63512e-09	5.24795e-09	TMEM173	0.1462	++	19.7	1.245	1	0.2645	-0.0171658	0.061632	0.166046	0.564353
cg00070899	3674	chr6	34024479	2.5313e-07	7.46588e-08	0.000697668	GRM4	0.282	++	0	0.158	1	0.6907	0.211354	0.170617	0.810161	0.0356102
cg00070912	8298	chr20	47013814	1.64062e-07	1.85161e-08	7.96351e-19		0.1271	++	0	0.245	1	0.6206	0.0150163	-0.0111114	0.992535	0.990503
cg00071442	7628	chr14	64805784	4.2022e-08	6.63474e-09	2.39457e-10	ESR2	-0.034	+-	20.3	1.254	1	0.2628	-0.00474582	0.00206256	0.966071	0.881119
cg00071727	10956	chr13	98869894	5.76166e-08	1.11848e-08	2.5862e-07	FARP1;FARP1	0.0069	+-	15.6	1.184	1	0.2765	0.00287945	-0.00868695	0.77649	0.401062
cg00071751	9217	chr10	91461194	-1.16321e-08	3.62497e-09	0.00133249	KIF20B	-0.0445	+-	61.6	2.606	1	0.1065	7.98e-05	-0.000703371	0.968691	0.832863
cg00071887	9616	chr15	74218529	-8.1806e-08	1.6837e-08	1.18156e-06	LOXL1	-0.0675	--	0	0.118	1	0.7315	0.0337705	-0.0792044	0.983177	0.98409
cg00073003	2671	chr13	112724583	-1.31179e-07	1.85655e-08	1.59756e-12	SOX1;SOX1	-0.4215	--	0	0.718	1	0.3967	-0.13364	-0.052566	0.168451	0.229101
cg00073010	1545	chr17	17627194	1.44657e-07	3.33391e-08	1.43165e-05	RAI1	-0.0975	--	0	0.153	1	0.6954	-0.00588623	0.0434452	0.944251	0.937931
cg00073244	3033	chr1	3529108	1.44502e-06	3.21304e-07	6.88084e-06	MEGF6	0.1025	++	0	0.078	1	0.7794	-0.00113399	-0.0320337	0.992538	0.79057
cg00073384	4692	chr1	248343651	3.72227e-08	1.05566e-08	0.00042188	OR2M2	0.223	++	0	0.77	1	0.3802	0.138881	0.0498617	0.188326	0.95727
cg00073460	6850	chr6	149806502	-5.3979e-08	1.33602e-08	5.33874e-05	ZC3H12D	-0.1162	-+	31	1.449	1	0.2287	-0.121727	-0.0174715	0.909921	0.249611
cg00073837	1876	chr2	223177008	-2.60987e-08	2.87129e-09	9.94358e-20		-0.0662	--	0	0.036	1	0.8496	-0.0744844	-0.0466487	0.860842	0.952729
cg00074348	2617	chr11	57006273	-1.19747e-07	3.6615e-08	0.00107383	APLNR;APLNR	-0.4511	--	52	2.081	1	0.1491	-0.0315534	-0.18203	0.518918	0.243261
cg00074746	6844	chr6	116781794	-6.7667e-08	1.39672e-08	1.26797e-06	FAM26F	-0.1119	-+	47.8	1.917	1	0.1662	-0.0350522	0.0401616	0.905754	0.587062
cg00075192	10623	chr7	42951814	-7.20379e-08	7.63978e-09	4.1274e-21	C7orf25;C7orf25	-0.0132	--	0	0.044	1	0.8337	-0.000589786	-0.00012381	0.836301	0.612885
cg00075967	2189	chr15	74495354	6.56188e-09	2.69248e-08	0.807454	STRA6;STRA6;STRA6;STRA6;STRA6;STRA6	0.1104	-+	16.6	1.199	1	0.2736	-0.0684104	0.1109	0.908127	0.990867
cg00076056	6290	chr16	85061228	-1.09456e-07	7.14175e-09	5.11265e-53	KIAA0513	-0.0851	--	0	0.027	1	0.8686	-0.00761539	-0.00142262	0.955665	0.974807
cg00076313	2967	chr7	1748610	-4.63626e-06	8.52971e-07	5.46667e-08	ELFN1	-0.147	--	0	0.225	1	0.6351	-0.0424477	-0.043112	0.866365	0.91068
cg00076487	760	chr2	133036935	2.63507e-08	6.24639e-09	2.45886e-05		-0.0348	+-	61.9	2.623	1	0.1054	0.0249289	-0.0292292	0.552532	0.404623
cg00077017	466	chr3	57994273	-2.03711e-07	8.95475e-09	1.46895e-114	FLNB;FLNB;FLNB;FLNB;FLNB;FLNB;FLNB;FLNB	-0.0852	--	0	0.784	1	0.376	-0.0186756	-0.00279472	0.980174	0.708986
cg00077586	6552	chr21	18884876	-2.0148e-07	2.3037e-08	2.21218e-18	CXADR	-0.029	-+	0	0.582	1	0.4456	-0.00441475	-0.000102061	0.936828	0.83119
cg00077877	6989	chr8	131414474	5.64869e-09	1.0003e-08	0.572277	ASAP1	0.0102	++	0	0.004	1	0.9504	-0.00384888	0.0052771	0.88367	0.876956
cg00078025	8967	chr9	117159975	6.36792e-09	1.23308e-08	0.605558		0.1048	++	0	0.535	1	0.4647	-0.00338964	0.0307096	0.846218	0.996496
cg00078085	1890	chr3	8810592	-1.19178e-06	1.41564e-07	3.80725e-17	OXTR	-0.304	--	0	0.697	1	0.4038	-0.142911	-0.053727	0.688073	0.979251
cg00078334	5042	chr16	55513961	2.19643e-08	2.68493e-08	0.413324	MMP2	0.0133	+-	46.2	1.857	1	0.173	0.0200992	0.0321659	0.914489	0.557227
cg00078996	2658	chr12	132293329	-5.82308e-08	1.40159e-08	3.25818e-05		-0.1548	-+	0	0.84	1	0.3594	-0.0732685	0.00919605	0.984046	0.418087
cg00079216	4003	chr12	6716557	-8.73812e-07	8.5548e-08	1.71134e-24	CHD4	-0.0856	--	0	0.72	1	0.3963	-0.0128393	-0.0107803	0.827462	0.6807
cg00079219	4019	chr12	54360131	-5.65769e-08	3.94665e-08	0.151703	HOTAIR	0.0793	-+	0	0.249	1	0.618	-0.125393	-0.114911	0.493675	0.820296
cg00080060	6880	chr7	3990670	-1.37115e-06	4.20514e-07	0.00111158	SDK1	0.072	-+	32.7	1.485	1	0.223	-0.0702268	-0.112105	0.970264	0.349319
cg00080252	6983	chr8	117948764	-4.41724e-08	1.39153e-08	0.00150155		-0.164	--	0	0.117	1	0.7325	-0.0691524	0.0258413	0.191563	0.927659
cg00080423	8541	chr5	1144950	-7.23925e-07	1.36262e-06	0.595229		0.1024	-+	0	0.547	1	0.4596	0.0310866	-0.00258854	0.977413	0.307505
cg00080706	2685	chr14	69725831	-8.87827e-08	9.28909e-09	1.20361e-21	GALNTL1;GALNTL1	-0.0158	-+	40.9	1.691	1	0.1935	-0.0035857	-0.00120673	0.961275	0.90985
cg00080972	918	chr5	178986291	-5.10974e-08	1.02581e-08	6.31934e-07	RUFY1;RUFY1;RUFY1	-0.2844	-+	77.7	4.489	1	0.03412	-0.0653696	0.0749895	0.964135	0.995611
cg00081087	10620	chr7	34873912	-1.82068e-07	4.60306e-08	7.64193e-05	AAA1;NPSR1;NPSR1	-0.1846	--	0	0.006	1	0.9366	-0.0461894	-0.0398146	0.826112	0.439189
cg00081324	7907	chr17	48201233	7.43129e-08	1.62268e-08	4.6577e-06	SAMD14	-0.0095	+-	0	0.368	1	0.544	0.0589421	0.0576471	0.827744	0.500605
cg00081347	3363	chr17	78188837	4.42625e-08	7.20872e-09	8.24483e-10	SGSH	0.0259	-+	50.8	2.035	1	0.1538	-0.00150013	0.00324537	0.880301	0.990003
cg00081439	10847	chr10	743761	5.738e-06	1.54533e-06	0.000204708		-0.1322	+-	88.3	8.527	1	0.003499	-0.0064037	-0.155494	0.925632	0.955729
cg00081729	1449	chr1	240656737	3.63456e-10	8.71877e-09	0.966749	GREM2	-0.3081	+-	81.3	5.352	1	0.0207	0.060378	-0.129263	0.626444	0.327382
cg00081827	344	chr2	24396224	-2.15168e-07	2.23922e-08	7.31953e-22		-0.0627	--	0	0.025	1	0.874	5.18e-05	-0.0117579	0.523718	0.923007
cg00082384	5436	chr3	52516316	1.8141e-07	2.27542e-08	1.55339e-15	NISCH	0.1843	++	0	0.318	1	0.5729	0.0651489	0.0171657	0.956612	0.922036
cg00082713	231	chr3	44038484	3.51854e-07	5.12621e-08	6.70395e-12		0.6791	++	0	0.228	1	0.6328	-0.0924511	0.066887	0.768648	0.00398979
cg00083059	5637	chr6	39902348	2.22478e-07	2.41038e-08	2.70688e-20	MOCS1;MOCS1	-0.0021	+-	61.9	2.623	1	0.1053	0.00609925	0.00443091	0.992052	0.918785
cg00083265	8759	chr7	4820880	1.00722e-06	9.15687e-08	3.83923e-28	KIAA0415	0.0337	++	0	0.035	1	0.8524	-0.00103387	0.00236479	0.989062	0.989395
cg00083596	10588	chr7	3996856	-1.39089e-06	6.55973e-07	0.0339773	SDK1	0.1654	-+	57.2	2.338	1	0.1263	-0.0843859	-0.154288	0.777712	0.968607
cg00083616	1058	chr19	35981371	2.12505e-07	4.53205e-08	2.7464e-06	KRTDAP	0.2856	++	0	0.015	1	0.9017	0.0490135	-0.0242598	0.647823	0.844259
cg00084019	5688	chr7	176739	3.21491e-05	1.04905e-05	0.00217957		0.1078	+-	0	0.654	1	0.4187	0.0392519	-0.0622089	0.767382	0.688282
cg00084202	3785	chr8	143360290	4.81417e-08	5.5971e-09	7.88946e-18	TSNARE1	0.066	++	0	0.261	1	0.6092	0.0343847	0.0127712	0.853228	0.789037
cg00084432	1508	chr13	36944471	4.40052e-07	5.10557e-08	6.75169e-18	SPG20	0.4992	++	0	0.074	1	0.785	0.0882908	0.105448	0.746856	0.906244
cg00084798	5801	chr8	142841965	1.02239e-07	6.7208e-09	2.93059e-52		0.236	++	0	0.015	1	0.9028	0.0243423	0.0394106	0.992689	0.805981
cg00084958	5285	chr2	68882355	-1.54091e-08	1.38829e-08	0.267028	PROKR1	0.1025	-+	75.2	4.035	1	0.04457	-0.0254015	0.0685241	0.976359	0.990952
cg00085416	10730	chr8	74660265	-4.57506e-08	1.50972e-08	0.00244236	STAU2;STAU2;STAU2;STAU2;STAU2;STAU2;STAU2	-0.1145	--	0	0.41	1	0.5219	-0.0851297	-0.0560957	0.469612	0.975639
cg00085448	3207	chr12	113416442	8.91094e-08	1.23103e-08	4.53291e-13	OAS2;OAS2;OAS2	0.2515	++	0	0.012	1	0.914	-0.0208032	0.0506192	0.524547	0.548937
cg00086488	388	chr13	113648882	8.25065e-08	1.99346e-08	3.49045e-05	MCF2L;MCF2L	0.396	++	0	0.003	1	0.9575	0.0990972	0.00749503	0.990713	0.449792
cg00087417	4460	chr6	35887678	-2.3229e-07	3.62732e-08	1.51471e-10	SRPK1	-0.1345	+-	0	0.601	1	0.4381	-0.109484	-0.0255947	0.964493	0.993605
cg00087645	5662	chr6	157040279	2.40838e-08	4.39233e-09	4.17849e-08		0.1136	++	50.8	2.033	1	0.1539	0.00517761	0.00709681	0.736413	0.970271
cg00087963	532	chr16	51169437	1.19033e-07	4.32899e-08	0.00596533		0.0777	+-	5	1.053	1	0.3048	-0.00616568	-0.0112059	0.694473	0.27871
cg00088464	1902	chr3	128780893	-3.32032e-08	6.20007e-09	8.54181e-08	GP9	-0.0306	--	0	0.087	1	0.7682	0.0566675	0.0174438	0.988823	0.992386
cg00088844	7496	chr12	52317349	4.3049e-07	5.41673e-08	1.9044e-15		1.0816	++	0	0.62	1	0.431	0.04104	0.108917	0.28007	0.468625
cg00088885	3596	chr4	88896634	1.45792e-07	1.51686e-08	7.15369e-22	SPP1;SPP1;SPP1	0.258	++	0	0.223	1	0.6369	0.0233462	0.0741347	0.99067	0.968542
cg00089486	6624	chr3	157816330	-7.7009e-08	9.40914e-09	2.73454e-16	SHOX2;SHOX2;SHOX2	-0.2212	-+	41	1.696	1	0.1928	-0.160054	0.0361868	0.969395	0.65576
cg00089719	10345	chr5	54527320	-6.47948e-08	2.60462e-08	0.0128575	CCNO	-0.0591	-+	0	0.81	1	0.3682	-0.0993008	0.101911	0.757224	0.0347952
cg00089915	3065	chr1	66999684	1.33957e-07	2.70227e-08	7.15195e-07	SGIP1	0.3174	++	0	0.208	1	0.6487	-0.0681874	-0.0313646	0.879605	0.156969
cg00090261	2023	chr8	101118548	-6.34541e-08	1.44941e-08	1.19815e-05	RGS22	-0.1856	--	0	0.049	1	0.8255	-0.121066	-0.0180752	0.716619	0.53072
cg00090431	8259	chr2	241853101	2.32784e-08	4.83337e-09	1.46332e-06		0.0831	+-	25.7	1.345	1	0.2461	-0.0675991	-0.0516926	0.926106	0.973348
cg00090764	3018	chr1	2259065	2.28305e-06	4.92625e-07	3.57882e-06	MORN1	0.0986	++	0	0.068	1	0.7947	0.0515747	0.00692886	0.0839952	0.695746
cg00090782	3114	chr10	43248870	9.01629e-08	2.13876e-08	2.49049e-05		0.0645	+-	0	0.226	1	0.6348	0.0160066	-0.0109089	0.704893	0.990294
cg00090787	1526	chr15	66795345	2.43829e-07	2.94954e-08	1.37717e-16	RPL4;SNORD16;SNORD18B	0.2498	+-	84	6.251	1	0.01241	0.0379907	-0.0348678	0.94105	0.73401
cg00090813	7806	chr16	71674798	1.44321e-07	1.49192e-08	3.90776e-22	MARVELD3	0.2312	++	0	0.28	1	0.5969	0.010853	0.0132131	0.98627	0.856442
cg00091569	1894	chr3	40428383	-1.07724e-07	3.51262e-08	0.00216376	ENTPD3	-0.1545	--	0	0.188	1	0.6646	-0.0493347	-9.89e-05	0.834916	0.868198
cg00091589	7828	chr16	87753704	3.42343e-08	4.18455e-09	2.81214e-16	KLHDC4	0.0343	++	0	0.102	1	0.7499	0.0017746	-0.00348208	0.763735	0.993063
cg00091781	9591	chr15	40886101	-7.85821e-08	1.18681e-08	3.56067e-11	CASC5;CASC5	-0.0304	-+	0	0.944	1	0.3313	-0.00475991	0.000568384	0.389382	0.329174
cg00091964	9998	chr2	80530891	-9.98161e-08	1.8775e-08	1.05821e-07	CTNNA2;LRRTM1;CTNNA2	-0.331	--	0	0	1	0.9905	-0.135474	0.00975167	0.995164	0.857009
cg00093087	4015	chr12	50344548	-1.61285e-08	1.45435e-08	0.267437	AQP2;AQP2	0.006	-+	69.3	3.257	1	0.07113	-0.0115284	0.00618503	0.932714	0.93066
cg00093686	7529	chr12	115131142	4.84589e-08	1.61678e-08	0.00272432		0.2648	++	0	0.121	1	0.7281	-0.16267	-0.246118	0.742263	0.139131
cg00095165	6405	chr18	47825241	-1.43834e-07	3.21367e-08	7.61606e-06		-0.1122	-+	45.8	1.846	1	0.1742	-0.0559074	0.0337905	0.992103	0.256916
cg00095276	8540	chr5	1068111	8.91925e-06	1.11662e-06	1.37426e-15	SLC12A7	0.1984	+-	3.4	1.036	1	0.3089	0.0427907	-0.0174438	0.915041	0.749471
cg00095396	11037	chr16	87722219	1.05957e-07	2.28788e-08	3.6351e-06	JPH3	0.1236	+-	29.9	1.426	1	0.2325	0.0497279	0.0502198	0.736817	0.389494
cg00095594	374	chr1	236228625	6.68738e-08	1.08549e-08	7.24212e-10	NID1	0.5447	+-	2.9	1.03	1	0.3102	-0.0330865	-0.00690022	0.453936	0.634097
cg00095677	9735	chr17	3833739	-2.15652e-06	8.90662e-07	0.0154669	ATP2A3;ATP2A3;ATP2A3;ATP2A3;ATP2A3;ATP2A3;ATP2A3	-0.5682	--	27.6	1.382	1	0.2397	-0.184753	0.051389	0.652593	0.262333
cg00096742	10987	chr14	101318357	4.58723e-08	2.05999e-08	0.0259594	MIR770;MEG3;MEG3;MEG3	0.0261	+-	1.4	1.014	1	0.3139	0.0384257	-0.0454319	0.993078	0.914669
cg00096845	6024	chr11	3400610	-1.91189e-06	1.85985e-07	8.68754e-25	ZNF195;ZNF195;ZNF195	-0.0472	-+	43.9	1.783	1	0.1817	-0.005116	-0.00392269	0.314075	0.973967
cg00097146	4219	chr2	45171818	-1.8699e-07	2.96784e-08	2.96603e-10	SIX3	-0.1228	--	0	0.08	1	0.7779	-0.100244	-0.0605002	0.957783	0.928264
cg00097228	11453	chr1	63783167	-8.56888e-08	1.44684e-08	3.17167e-09		0.0522	+-	0	0.098	1	0.7537	-0.0192713	-0.0139284	0.870398	0.547213
cg00097645	5186	chr19	9325438	9.71968e-07	9.97884e-08	2.02978e-22	OR7D4	0.0613	+-	0	0.928	1	0.3355	0.0661018	0.0199838	0.904123	0.276341
cg00098029	3609	chr4	187984506	7.80504e-08	8.75718e-09	4.97904e-19		0.345	++	0	0.587	1	0.4437	-0.0555688	0.00245708	0.709873	0.345216
cg00098070	11581	chr13	113410011	-3.4923e-08	6.59813e-09	1.20416e-07	ATP11A;ATP11A	-0.0203	-+	0	0.13	1	0.7189	-0.0188303	-0.0206782	0.767611	0.982862
cg00098175	2396	chr5	1056142	5.47238e-06	1.19108e-06	4.33887e-06	SLC12A7	0.1311	++	0	0.039	1	0.8442	0.0731606	-0.0326749	0.966417	0.956176
cg00098799	629	chr15	99409360	-5.93619e-08	1.73232e-08	0.000610913	IGF1R	-0.3987	--	81.1	5.278	1	0.0216	0.00347915	-0.143138	0.985872	0.831203
cg00098819	2962	chr6	168615442	-6.33337e-08	1.06074e-08	2.36199e-09		-0.1123	-+	42.5	1.739	1	0.1873	-0.0223763	-0.141333	0.688714	0.655969
cg00099768	3086	chr1	175162136	3.54597e-08	6.65508e-09	9.91833e-08	KIAA0040;KIAA0040;KIAA0040;KIAA0040;KIAA0040;KIAA0040	0.236	-+	55.2	2.234	1	0.135	-0.0454727	0.0576164	0.993766	0.907629
cg00099976	1237	chr13	26625273	-1.1485e-07	4.21664e-08	0.00645493	SHISA2	-0.1481	--	0	0.252	1	0.6154	-0.0455231	0.0550161	0.988607	0.880857
cg00100012	1602	chr20	37302983	1.33674e-07	1.721e-08	8.02046e-15		0.0512	++	0	0.237	1	0.6262	-0.014723	0.0150315	0.873711	0.995223
cg00101940	1256	chr16	85479301	-8.98896e-08	2.11622e-08	2.16023e-05		-0.0712	--	0	0.047	1	0.8281	-0.0275282	-0.0881094	0.0525728	0.771879
cg00102439	5763	chr8	1441403	5.17913e-06	1.36143e-06	0.000142273		0.1724	++	0	0.39	1	0.5323	0.0114376	-0.00848002	0.260484	0.75804
cg00102591	7566	chr13	24463676	1.4635e-07	1.32224e-08	1.78669e-28	PCOTH;MIPEP;PCOTH;PCOTH	0.0365	++	0	0.871	1	0.3506	-0.00199779	0.00146863	0.935958	0.954199
cg00102996	3794	chr9	92220617	5.19659e-08	1.38692e-08	0.000179075	GADD45G	0.0402	-+	49.7	1.99	1	0.1584	-0.0755115	0.0729633	0.996512	0.985902
cg00103299	1805	chr15	93362247	-1.29152e-07	2.22269e-08	6.22488e-09		-0.29	-+	36	1.561	1	0.2115	-0.250377	0.0663461	0.380725	0.296775
cg00103785	7153	chr1	155043322	2.05558e-08	1.02355e-08	0.044613		0.0462	++	0	0.047	1	0.8276	-0.0852675	0.130337	0.754712	0.935726
cg00103984	906	chr5	54603719	-2.70426e-08	6.6958e-09	5.37385e-05	DHX29;SKIV2L2;SKIV2L2	-0.0158	--	0	0.014	1	0.9054	-0.00100251	0.000288846	0.870819	0.569621
cg00105475	11127	chr2	10696890	3.47915e-07	1.07369e-07	0.00119378		0.1378	++	0	0.474	1	0.4913	0.00273467	0.0170508	0.905592	0.990718
cg00106250	10051	chr2	232329963	-2.74579e-08	1.88954e-09	7.65088e-48	NCL	-0.0492	--	0	0.038	1	0.8464	-0.00733038	0.00209301	0.913546	0.915541
cg00106345	6893	chr7	27138396	-1.70808e-07	9.48776e-08	0.0718144		-0.0799	-+	6.1	1.065	1	0.302	-0.0768625	0.0817597	0.813683	0.741866
cg00106989	10421	chr5	180258654	-4.6014e-08	3.78099e-09	4.49948e-34	LOC729678	-0.1196	--	0	0.025	1	0.875	-0.00974245	-0.00114531	0.468921	0.91081
cg00107241	9039	chr1	29461070	-2.20803e-07	5.16073e-08	1.88132e-05		-0.0819	-+	0	0.347	1	0.5556	-0.0596516	0.00656652	0.6982	0.991327
cg00107488	5375	chr22	19930437	1.84888e-07	8.85605e-08	0.0368244	COMT;TXNRD2	0.2781	++	21.3	1.27	1	0.2597	-0.0418466	0.0400391	0.913301	0.985849
cg00107606	6525	chr2	223177596	-2.61021e-08	5.65086e-09	3.85342e-06		-0.0932	--	0	0.061	1	0.8052	-0.152879	-0.0831166	0.278541	0.956479
cg00107782	3859	chr1	151300621	-8.67643e-08	1.92691e-08	6.70723e-06		-0.2631	-+	87.5	8.029	1	0.004602	-0.214744	0.0358338	0.950446	0.981845
cg00109356	1237	chr13	26625307	-1.47705e-07	6.53487e-08	0.0238049	SHISA2	-0.1881	--	17.7	1.216	1	0.2702	-0.043498	0.0598791	0.993041	0.980507
cg00109465	6118	chr12	54121359	-5.83105e-08	8.43632e-09	4.78401e-12	CALCOCO1;CALCOCO1;CALCOCO1	-0.0458	--	0	0.248	1	0.6182	-0.0029081	-3.93e-05	0.528931	0.866103
cg00110785	4517	chr7	45927947	-9.07373e-09	2.81706e-08	0.747377	IGFBP1	0.0324	++	0	0.053	1	0.8185	-0.0422295	-0.0263063	0.819325	0.491691
cg00110832	14	chr6	32121130	-2.11228e-07	3.56325e-08	3.06751e-09	PPT2;PPT2;PRRT1	-0.0517	-+	17.9	1.218	1	0.2698	0.0645766	0.0620949	0.99224	0.476464
cg00111503	8924	chr8	140631116	6.53659e-08	9.89518e-09	3.95275e-11	KCNK9	0.3148	++	0	0.981	1	0.3219	0.0165046	0.0945819	0.711876	0.98438
cg00111629	904	chr5	538396	2.37685e-06	2.55252e-06	0.351761		0.0294	+-	0	0.196	1	0.6581	-0.0426565	-0.13482	0.314406	0.316494
cg00112187	8929	chr8	142653790	4.7744e-08	6.54871e-09	3.08594e-13		0.0807	++	0	0.062	1	0.803	0.0271563	0.0674259	0.45884	0.90506
cg00112465	5455	chr3	128719999	1.56984e-07	1.47276e-08	1.58082e-26	CCDC48	0.5161	++	9.1	1.1	1	0.2942	0.0213956	0.0771848	0.583432	0.922589
cg00113020	2276	chr19	55173482	7.83995e-08	4.24122e-08	0.0645278	LILRB4;LILRB4	0.3683	++	0	0.837	1	0.3602	0.100912	0.0390173	0.791311	0.454677
cg00113321	98	chr7	157530177	6.14179e-08	6.32031e-09	2.53828e-22	PTPRN2;PTPRN2;PTPRN2	0.0614	+-	26.8	1.366	1	0.2425	0.0612099	-0.00352971	0.991042	0.911076
cg00114160	11872	chr6	29430096	1.12969e-07	6.04186e-08	0.0615155	OR2H1	0.133	+-	29.1	1.411	1	0.2348	0.0102478	-0.115726	0.948242	0.6327
cg00115102	8337	chr22	22652334	3.43881e-08	1.24914e-08	0.00590616	LOC96610	0.0057	+-	0	0.032	1	0.8588	0.001318	0.00217199	0.990634	0.91244
cg00115313	1442	chr1	193029121	3.87592e-09	1.90616e-09	0.0420157	TROVE2;TROVE2;UCHL5;TROVE2;TROVE2;TROVE2	-0.0336	+-	48.2	1.932	1	0.1645	-0.000149584	0.000136028	0.939867	0.988587
cg00116838	4198	chr19	46001746	-7.25349e-08	4.26127e-08	0.0887197	RTN2;FLJ40125;RTN2	-0.0171	-+	0	0.359	1	0.549	-0.262165	-0.068552	0.694785	0.00420068
cg00117018	11408	chr8	145955983	3.5887e-08	1.17126e-08	0.00218428	ZNF251	0.1449	++	0	0.043	1	0.8366	0.118605	0.0307065	0.676054	0.353304
cg00117172	506	chr1	25255838	2.70755e-07	3.6728e-08	1.68197e-13	RUNX3;RUNX3	0.0228	+-	71.7	3.54	1	0.05992	-0.0066976	0.0281126	0.984676	0.993197
cg00118365	4398	chr5	140779112	-7.17953e-08	1.48566e-08	1.3479e-06	PCDHGA4;PCDHGB5;PCDHGA6;PCDHGA1;PCDHGA8;PCDHGA5;PCDHGB1;PCDHGB5;PCDHGB4;PCDHGA3;PCDHGA2;PCDHGA7;PCDHGB2;PCDHGB3	-0.2487	--	0	0.129	1	0.7195	-0.101478	-0.104752	0.527043	0.844879
cg00118507	3071	chr1	113215934	5.85793e-08	1.03961e-08	1.75304e-08	MOV10;MOV10	0.0565	+-	0	0.999	1	0.3175	0.00310757	-0.0165037	0.987143	0.931971
cg00118542	10632	chr7	52736744	-1.88504e-07	2.66745e-08	1.58545e-12		-0.0737	-+	54.7	2.209	1	0.1372	-0.0925642	-0.00541515	0.29486	0.78432
cg00118978	5413	chr3	14597418	4.98837e-07	1.61802e-07	0.00204914		0.055	+-	45.6	1.839	1	0.1751	0.130425	-0.0110774	0.712097	0.193298
cg00119073	1632	chr3	187870713	3.09391e-08	7.3724e-09	2.7093e-05	LPP	0.2084	++	0	0.636	1	0.4253	0.0476162	0.0585019	0.94426	0.432177
cg00119127	8747	chr7	1422999	8.2826e-07	9.70439e-07	0.393388		-0.0991	+-	0	0.757	1	0.3843	0.069344	0.0422122	0.799771	0.961882
cg00119181	11247	chr4	90758537	9.80396e-08	7.54475e-09	1.31595e-38	SNCA;SNCA;SNCA;SNCA	-0.0257	+-	0	0.034	1	0.8535	0.0113541	0.00186035	0.99437	0.992872
cg00119687	6911	chr7	70252662	-1.58732e-07	1.85211e-08	1.03153e-17	AUTS2;AUTS2	-0.2923	--	0	0.313	1	0.5761	0.00670605	-0.113087	0.990114	0.980674
cg00121551	11778	chr20	57766397	5.89372e-08	3.42989e-08	0.0857342	ZNF831	-0.0262	+-	0	0.588	1	0.4433	0.117881	0.0344589	0.873565	0.914253
cg00122215	9544	chr14	68086827	-6.55099e-08	7.73752e-09	2.52829e-17	ARG2	-0.0908	--	0	0.39	1	0.5324	-0.022325	-0.00293613	0.805027	0.959407
cg00123104	700	chr1	9884732	1.05561e-06	1.49025e-07	1.40597e-12	CLSTN1;CLSTN1	0.1958	++	0	0.356	1	0.5505	0.0630996	0.0506512	0.357001	0.71646
cg00123128	1100	chr4	3464702	-6.80443e-07	6.62264e-07	0.304209	DOK7;DOK7	-0.0846	--	0	0.005	1	0.9432	-0.0320137	-0.0155141	0.666168	0.0959142
cg00123317	11549	chr12	70005043	-3.99145e-08	1.53944e-08	0.00951981	LRRC10	-0.1204	--	0	0.991	1	0.3194	0.038039	-0.0103003	0.966534	0.9091
cg00123800	2725	chr17	25621000	-7.43906e-08	1.43528e-08	2.18355e-07	WSB1;WSB1	-0.0437	+-	52.2	2.093	1	0.1479	5.02e-06	-0.00061744	0.875623	0.772742
cg00124375	11885	chr6	31698218	8.68968e-08	8.65872e-08	0.315583	DDAH2	-0.3899	+-	79.5	4.867	1	0.02738	0.0232746	-0.02405	0.915348	0.94912
cg00125406	11243	chr4	41937906	1.95262e-07	1.28685e-08	5.28645e-52	TMEM33	0.0518	++	0	0.146	1	0.7019	0.00116049	0.00603507	0.964917	0.618314
cg00126148	658	chr4	111533517	4.39542e-09	1.9843e-08	0.824696		0.075	++	0	0.001	1	0.9736	-0.237802	-0.0636304	0.152152	0.374125
cg00126536	105	chr6	30115323	-3.22973e-07	5.64255e-08	1.04116e-08	TRIM40	-0.3963	--	0	0.492	1	0.4828	-0.0276739	-0.0637925	0.452659	0.990262
cg00127505	75	chr10	131763820	6.13227e-08	9.35579e-09	5.58198e-11		0.1863	++	0	0.122	1	0.7273	0.00983486	-0.00823411	0.86682	0.845389
cg00128273	3524	chr21	46929083	1.04419e-07	4.00919e-08	0.00920142	COL18A1;COL18A1;COL18A1	0.1816	-+	9.1	1.101	1	0.2941	-0.0226603	0.109644	0.131087	0.322198
cg00128425	8823	chr7	154667764	6.07819e-08	2.0231e-08	0.00266113	DPP6;DPP6;DPP6	0.1627	+-	70.8	3.422	1	0.06434	0.202346	-0.010756	0.648517	0.195116
cg00128601	11954	chr8	19615412	-1.69272e-07	5.16197e-08	0.00104099		0.0005	+-	0	0.257	1	0.6119	-0.0277251	-0.00222439	0.94577	0.868161
cg00131423	3309	chr16	85498042	7.23035e-08	1.54856e-08	3.02562e-06		0.1522	++	0	0.001	1	0.9749	0.0224742	-0.0340873	0.69409	0.414952
cg00131899	1107	chr4	110481302	4.2755e-08	1.40508e-08	0.00234325	CCDC109B	0.2086	++	0	0.492	1	0.4829	-0.107451	0.0919416	0.986208	0.931316
cg00133698	8507	chr4	114683282	4.82155e-08	4.84236e-09	2.35004e-23	CAMK2D;CAMK2D;CAMK2D;CAMK2D;CAMK2D;CAMK2D	0.1417	++	0	0.021	1	0.8848	-0.0425313	0.0143951	0.983998	0.851081
cg00135497	661	chr4	155661849	-5.56784e-08	8.81417e-09	2.66824e-10		-0.1978	-+	0	0.956	1	0.3282	-0.0631409	0.0201072	0.648532	0.986858
cg00136968	497	chr7	4050043	-4.19778e-06	4.64631e-07	1.64504e-19	SDK1	-0.2003	-+	66.2	2.955	1	0.08563	-0.143766	-0.155135	0.761036	0.649761
cg00137156	2775	chr2	7005942	-1.92455e-06	1.26258e-07	1.83248e-52	CMPK2	-0.1909	--	30	1.429	1	0.2319	-0.0458902	0.0165395	0.604793	0.831923
cg00137585	7762	chr16	3450828	-2.82296e-07	2.33922e-07	0.227511	ZNF174;ZNF174;ZNF434	0.0261	-+	17.4	1.211	1	0.2712	-0.00702059	0.00254508	0.140924	0.888994
cg00137855	8563	chr5	74163723	8.0768e-08	9.52887e-09	2.32807e-17	FAM169A	0.0785	++	0	0.286	1	0.5929	0.0169266	-0.000431072	0.845152	0.820698
cg00140235	7518	chr12	93323273	3.45861e-08	9.1378e-09	0.000153739	EEA1	0.0476	+-	33.6	1.507	1	0.2196	-0.00139516	-0.00284915	0.264232	0.636046
cg00140447	3732	chr7	128580709	5.2043e-08	8.22464e-09	2.48854e-10	IRF5;IRF5;IRF5;IRF5;IRF5;IRF5;IRF5	0.0872	+-	0	0.359	1	0.5489	0.0137588	-0.0784461	0.567285	0.863308
cg00141162	4320	chr3	121379777	-6.81585e-08	8.3825e-09	4.25622e-16	HCLS1;HCLS1	-0.0889	--	0	0.298	1	0.5852	-0.119196	-0.0468466	0.561783	0.987445
cg00141447	3236	chr13	113544658	6.58975e-08	1.24576e-08	1.22495e-07		0.1912	++	0	0.013	1	0.9105	0.0311099	-0.0399822	0.992912	0.895949
cg00142402	7936	chr17	75956190	1.04364e-07	2.70403e-08	0.000113588		0.2741	++	0	0.11	1	0.7407	-0.0329903	0.0678799	0.968733	0.88119
cg00142482	2077	chr10	50396833	1.15945e-07	4.27916e-08	0.00673786	C10orf128	0.1329	+-	0	0.208	1	0.648	0.0287502	0.0655088	0.113333	0.879895
cg00142815	3091	chr1	205238258	6.45488e-08	3.77257e-09	1.24867e-65	TMCC2	0.1046	++	26.1	1.354	1	0.2446	0.035715	0.0149106	0.625886	0.529032
cg00142925	11529	chr11	116706562	-4.59308e-08	1.55893e-08	0.00321599	APOA1	-0.1537	--	0	0.115	1	0.7346	-0.0683348	0.0658449	0.923552	0.912648
cg00143249	3746	chr7	156798810	5.19487e-08	8.3007e-09	3.89071e-10	MNX1;MNX1	0.1438	+-	0	0.516	1	0.4726	-0.0333426	0.00899714	0.934388	0.158553
cg00143623	9055	chr1	44495758	-4.80478e-08	1.12781e-08	2.04169e-05	SLC6A9	-0.0395	--	0	0	1	0.9924	-0.0078364	0.000702423	0.608154	0.994466
cg00144550	5290	chr2	100937796	4.86473e-08	1.93595e-08	0.0119765	LONRF2	0.1059	+-	11	1.124	1	0.2891	-0.0303255	-0.100409	0.23013	0.777663
cg00144673	5615	chr6	31497557	2.71714e-07	3.08451e-08	1.26272e-18	MCCD1	0.1004	+-	0	0.695	1	0.4045	0.0573143	0.0222593	0.754014	0.796262
cg00145079	9613	chr15	68112888	-6.50674e-08	1.72701e-08	0.0001648		-0.0257	-+	0	0.144	1	0.7044	-0.046253	-0.0593744	0.590482	0.186374
cg00145118	10390	chr5	141393931	-5.62127e-08	8.42771e-09	2.55829e-11	GNPDA1	0.1052	-+	88.1	8.407	1	0.003738	0.0139565	0.0545299	0.602431	0.430109
cg00145141	4121	chr17	4464022	-2.76604e-06	3.05389e-07	1.33537e-19	GGT6;GGT6	-0.2675	--	46.1	1.855	1	0.1733	-0.081445	-0.0180728	0.991125	0.766473
cg00145438	171	chr13	113105097	-1.16262e-08	1.86344e-08	0.532686		0.3443	-+	77.5	4.44	1	0.03511	0.0530154	0.0414124	0.996923	0.630794
cg00145979	7154	chr1	155057785	3.51901e-08	2.6816e-09	2.43769e-39	EFNA3	0.0377	++	0	0.001	1	0.9741	-0.0067333	0.00385745	0.877309	0.5123
cg00146695	726	chr13	44453858	5.72007e-08	1.23011e-08	3.31885e-06	C13orf31;C13orf31;CCDC122;C13orf31	-0.0129	+-	43.3	1.762	1	0.1843	-0.0083763	-2.34e-05	0.986968	0.973589
cg00146698	8506	chr4	113431261	4.37698e-08	6.19211e-09	1.56449e-12		0.1417	++	0	0.532	1	0.4656	-0.0226297	-0.0269461	0.922851	0.934205
cg00147009	2143	chr12	75905546	-4.29955e-09	6.00088e-09	0.473691	KRR1	0.0049	-+	0	0.103	1	0.7484	-0.00187848	-0.00164468	0.980353	0.685589
cg00147286	11034	chr16	70713933	2.77043e-08	4.68654e-08	0.554422	MTSS1L	0.1089	++	0	0.001	1	0.9763	0.0803006	0.029829	0.806475	0.362168
cg00147788	6845	chr6	125855365	-2.31192e-07	2.33751e-08	4.57611e-23		-1.4337	--	79	4.767	1	0.029	-0.388975	0.014399	0.367089	0.54471
cg00147850	1718	chr1	144994715	-6.90589e-08	4.51465e-09	8.05349e-53	PDE4DIP;PDE4DIP;PDE4DIP;PDE4DIP	-0.1145	--	0	0.378	1	0.5389	-0.000662675	-0.0170598	0.230236	0.432515
cg00148666	3304	chr16	56716117	3.69593e-08	8.8588e-09	3.01875e-05	MT1X	0.0388	++	0	0.385	1	0.535	0.0060658	-0.000296337	0.97437	0.828181
cg00149716	60	chr20	13200069	8.38036e-07	1.15181e-07	3.44386e-13		0.044	+-	81.4	5.375	1	0.02042	0.0664993	-0.0235664	0.97747	0.851124
cg00150025	1246	chr15	42448079	-6.06627e-09	2.27898e-08	0.790098	PLA2G4F;PLA2G4F	0.0645	-+	0	0.236	1	0.6274	-0.0199717	0.011164	0.532845	0.574832
cg00150520	2542	chr1	45082905	-1.24246e-07	1.78119e-08	3.04848e-12	RNF220	-0.1231	--	0	0.764	1	0.3822	-0.00412425	0.12667	0.820521	0.490554
cg00150882	3605	chr4	171011502	3.29847e-08	5.40499e-09	1.04333e-09	AADAT;AADAT	0.0168	+-	0	0.405	1	0.5245	0.00752222	0.0195901	0.98806	0.698817
cg00151709	5862	chr1	29101952	-2.68701e-07	9.72355e-08	0.00572026		-0.4359	--	0	0.006	1	0.936	-0.0577843	-0.08878	0.0445195	0.000651849
cg00151768	7992	chr18	77157760	7.3743e-08	9.98338e-09	1.50653e-13	NFATC1;NFATC1;NFATC1	0.1644	++	55.3	2.238	1	0.1347	0.00694148	0.0319118	0.69269	0.733833
cg00152577	9153	chr1	218098486	-5.26626e-08	4.43066e-09	1.40046e-32		-0.1029	-+	8.4	1.092	1	0.296	-0.133725	-0.0641724	0.975607	0.452999
cg00152646	6572	chr22	27014548	-1.93034e-07	3.1011e-08	4.82545e-10	CRYBB1	-0.0426	-+	28.6	1.4	1	0.2367	-0.0119758	-0.00879633	0.992647	0.986154
cg00152708	2031	chr1	1104316	5.98481e-06	1.42152e-06	2.55212e-05	MIR429	0.0803	+-	0	0.482	1	0.4874	0.0383528	0.0193373	0.847329	0.75859
cg00154357	656	chr3	147111280	-7.59955e-08	1.60305e-08	2.12992e-06	ZIC4;ZIC4;ZIC4;ZIC4;ZIC4	-0.4203	-+	0	0.903	1	0.3419	-0.04706	0.0670752	0.929438	0.0127783
cg00154902	8849	chr8	1245703	3.82747e-06	1.28255e-06	0.00284257		0.1763	++	0	0.002	1	0.963	-0.015458	0.0291587	0.936137	0.165439
cg00155504	2537	chr1	11160113	-8.34542e-07	5.81391e-08	1.00247e-46	EXOSC10;EXOSC10	-0.1225	--	0	0.246	1	0.6202	-0.0177329	-0.00776235	0.544855	0.560332
cg00155526	2879	chr5	32713290	9.18608e-09	8.20223e-08	0.910827	NPR3	-0.1006	+-	0	0.952	1	0.3291	-0.219302	-0.245199	0.91492	0.318348
cg00155535	2154	chr12	132671473	1.26719e-07	1.01951e-08	1.80955e-35		0.2478	+-	69.7	3.303	1	0.06916	-0.0172344	0.037737	0.0879386	0.847831
cg00155593	11008	chr15	60690279	4.72253e-08	1.26913e-08	0.000198374	ANXA2;ANXA2;ANXA2;ANXA2	0.0312	++	0	0.013	1	0.9109	-0.035466	0.0123553	0.885985	0.821743
cg00155609	873	chr19	12912527	-1.51313e-06	1.60941e-07	5.36449e-21	PRDX2;PRDX2	-0.9156	--	49.4	1.978	1	0.1597	-0.205285	-0.0704321	0.992688	0.992781
cg00155679	11945	chr7	155353873	-3.65695e-08	1.1686e-08	0.00175205		-0.0475	-+	0	0.896	1	0.3438	-0.0496078	0.0188902	0.596802	0.992941
cg00155879	5973	chr10	26222849	4.85802e-08	4.82745e-08	0.314256	MYO3A	0.0385	+-	0	0.128	1	0.7209	-0.0688813	-0.0440645	0.980899	0.432267
cg00156744	4406	chr5	171615663	-3.20191e-08	3.80469e-09	3.90582e-17	STK10	-0.0322	-+	19.7	1.245	1	0.2645	-0.0111725	-0.000419402	0.990104	0.606171
cg00157656	6951	chr8	644663	-8.26811e-06	1.3518e-06	9.57344e-10	ERICH1	-0.078	--	0	0.199	1	0.6552	-0.0108226	-0.0290998	0.992844	0.902855
cg00157987	531	chr14	65347345	6.26279e-08	1.98125e-08	0.00157211		0.0391	+-	0	0.132	1	0.7166	-0.0704241	0.0113208	0.920779	0.961565
cg00158122	5993	chr10	101290029	-7.59014e-08	6.14048e-09	4.25679e-35		-0.1112	--	0	0.476	1	0.4904	-0.0458776	-0.0365331	0.872071	0.389927
cg00158539	8135	chr2	1859035	8.85401e-06	5.1156e-07	4.10289e-67	MYT1L	0.21	++	0	0.634	1	0.4261	0.0438498	0.0489545	0.727204	0.988259
cg00158683	892	chr3	48632625	-3.75948e-07	8.06047e-08	3.09975e-06	COL7A1	-0.493	-+	83.5	6.059	1	0.01383	-0.246355	0.000470522	0.230865	0.530994
cg00159212	5899	chr1	100435336	-7.43673e-08	9.88525e-09	5.35121e-14	SLC35A3	-0.0976	--	0	0.056	1	0.8127	-0.0397545	0.00199468	0.959629	0.990086
cg00160302	1695	chr8	53323549	1.10034e-07	4.86687e-08	0.0237668	ST18	0.389	++	0	0.045	1	0.8316	0.0573599	0.0511202	0.014066	0.233435
cg00160902	3581	chr4	16944285	5.47169e-07	5.48265e-08	1.86436e-23		0.2052	++	0	0.596	1	0.4402	0.00716949	0.0290396	0.97082	0.994973
cg00161124	9163	chr1	234366259	-1.45361e-08	7.13596e-09	0.0416479	SLC35F3	-0.0917	--	0	0.136	1	0.7123	-0.0757332	0.0424268	0.737152	0.681068
cg00161955	10735	chr8	82608057	-1.16802e-07	1.12104e-08	2.02909e-25	SLC10A5	-0.1418	-+	19.9	1.249	1	0.2638	-0.019125	0.0127707	0.977539	0.632248
cg00163217	171	chr13	113104656	-9.77615e-08	1.17385e-08	8.20269e-17		-0.1347	-+	0	0.963	1	0.3266	-0.0786638	-0.067203	0.928422	0.390655
cg00163481	4680	chr1	224302350	1.51322e-08	2.15556e-09	2.21722e-12	FBXO28;FBXO28	0.0533	++	0	0.536	1	0.4641	-0.0098096	0.00479355	0.922593	0.934629
cg00164196	3482	chr2	162095477	-4.42829e-09	1.01822e-08	0.663633		0.0612	-+	0	0.317	1	0.5733	-0.0527703	-0.00059879	0.872086	0.871762
cg00166372	5433	chr3	50232459	2.09046e-07	5.02355e-08	3.16412e-05	GNAT1;GNAT1	-0.0384	+-	88.4	8.647	1	0.003277	0.0532898	-0.055554	0.898131	0.32439
cg00167491	8553	chr5	44388799	-2.29715e-08	4.67936e-08	0.623489	FGF10	0.0245	-+	44.9	1.816	1	0.1777	-0.0859004	0.0392098	0.993399	0.96325
cg00167916	2445	chr6	32795877	-3.3013e-08	1.93223e-08	0.0875358	TAP2;TAP2	-0.0443	+-	0	0.625	1	0.4291	-0.0094492	-0.0175755	0.991602	0.993097
cg00168118	11636	chr16	85669675	1.54447e-08	1.36901e-08	0.259251	KIAA0182;KIAA0182	0.0493	++	0	0.109	1	0.741	0.00951207	0.0239129	0.703614	0.789076
cg00168205	4891	chr12	120524932	5.60851e-08	3.54045e-09	1.6167e-56	CCDC64	0.074	++	0	0.297	1	0.5855	-0.000348074	0.00137864	0.99181	0.704501
cg00168835	4677	chr1	212874153	3.00537e-08	9.12033e-09	0.000983351	BATF3	0.3762	++	55.5	2.249	1	0.1337	-0.0780579	0.132897	0.992188	0.992928
cg00169167	9888	chr19	6531539	1.36889e-09	1.35747e-07	0.991954	TNFSF9	-0.0142	+-	0	0.14	1	0.7083	0.0131637	-0.00490241	0.887968	0.930682
cg00169305	6679	chr4	141348932	-7.4333e-08	7.06841e-09	7.27352e-26	CLGN;CLGN	-0.2067	--	0	0	1	0.9928	-0.122046	-0.00740475	0.686644	0.919751
cg00169617	1898	chr3	87138700	-1.00982e-07	3.69219e-08	0.00623783		-0.6361	--	0	0.205	1	0.6505	-0.323934	-0.118507	0.660327	0.1447
cg00169633	1628	chr3	134093551	1.54015e-08	3.04002e-09	4.05697e-07	AMOTL2	-0.0057	+-	0	0.172	1	0.6785	0.00243803	0.000370821	0.82427	0.95696
cg00169725	2420	chr5	176543901	2.87033e-08	1.13901e-08	0.0117346		0.0997	++	0	0.024	1	0.8773	0.0648931	0.180761	0.671633	0.795944
cg00169930	8441	chr4	736398	1.37409e-05	1.86042e-06	1.51448e-13	PCGF3	0.1375	+-	61.4	2.588	1	0.1076	0.0477486	-0.0266887	0.354421	0.643173
cg00170003	4472	chr6	108490371	-4.59052e-08	1.34462e-08	0.000640196	NR2E1	-0.1278	--	0	0.004	1	0.9475	-0.0497966	-0.0480752	0.808143	0.962516
cg00170236	4528	chr7	99691604	-5.35435e-08	1.78735e-08	0.00273831	MIR25;MCM7;MCM7;MIR93	-0.0492	-+	0	0.779	1	0.3773	-0.0206178	-0.0226127	0.606436	0.516772
cg00171436	3211	chr12	122985592	1.59819e-08	5.7058e-09	0.00509454	ZCCHC8	0.0127	+-	0	0.348	1	0.5554	-0.00482744	-0.00348967	0.943228	0.414647
cg00171725	316	chr6	31632320	1.08314e-07	1.24153e-08	2.68005e-18	BAT4;CSNK2B	0.0359	++	0	0.592	1	0.4416	0.000390232	0.00424628	0.898057	0.685053
cg00172597	975	chr1	223538379	3.62942e-08	1.5734e-08	0.0210694	SUSD4;SUSD4	0.2444	+-	51.6	2.068	1	0.1504	0.0204178	-0.104669	0.749399	0.536433
cg00172849	973	chr1	103574532	9.00555e-08	2.04085e-08	1.02111e-05	COL11A1;COL11A1;COL11A1;COL11A1	0.3402	++	0	0.042	1	0.8371	0.0297613	0.144216	0.255549	0.630954
cg00173659	5746	chr7	156871088	6.69668e-08	1.28577e-08	1.9056e-07		0.3139	++	0	0.815	1	0.3668	0.00275666	0.0464983	0.795438	0.974799
cg00173785	6227	chr15	64126425	-1.4546e-07	1.14794e-08	8.51696e-37	HERC1	-0.1423	--	0	0.807	1	0.369	-0.0160236	0.00195859	0.950618	0.715818
cg00174093	7505	chr12	56082047	1.04453e-07	1.42132e-08	1.99592e-13	ITGA7;ITGA7;ITGA7	0.087	++	0	0.383	1	0.5358	0.0139003	-0.0243144	0.950207	0.991747
cg00174096	8371	chr3	9439009	5.7183e-08	4.3588e-08	0.189555	LOC440944;SETD5	0.0054	-+	0	0.515	1	0.473	-0.00725061	0.00399343	0.903523	0.949733
cg00174428	7165	chr1	165204791	4.81286e-08	8.62189e-09	2.37578e-08	LMX1A	0.0352	+-	51.1	2.044	1	0.1528	-0.0355146	0.0199912	0.99408	0.987373
cg00174500	6188	chr14	23846479	-2.07753e-07	5.31901e-08	9.38901e-05	CMTM5;CMTM5	-0.1073	--	0	0.032	1	0.8573	-0.0486174	0.011101	0.959987	0.613363
cg00174743	4286	chr21	47812611	-1.00222e-07	3.18147e-08	0.00163179	PCNT	-0.1922	--	0	0.463	1	0.4964	-0.0102454	-0.0578737	0.972225	0.619336
cg00174992	2297	chr2	169659121	4.18028e-08	8.33627e-09	5.31523e-07	NOSTRIN;NOSTRIN;NOSTRIN;NOSTRIN;NOSTRIN;NOSTRIN;NOSTRIN	0.0816	++	0	0.719	1	0.3965	-0.00834537	0.0326105	0.350118	0.994233
cg00175153	1532	chr16	2012763	6.02051e-06	6.36624e-07	3.17116e-21	SNORA10;RPS2	0.2183	+-	85	6.682	1	0.009742	0.113468	-0.0091807	0.64173	0.961736
cg00175441	3356	chr17	76100646	1.18536e-07	1.14082e-08	2.74267e-25	TNRC6C;TNRC6C	-0.017	+-	89.3	9.353	1	0.002226	0.0715959	-0.0469514	0.994263	0.967711
cg00175901	3207	chr12	113416290	5.0743e-08	8.68471e-09	5.13301e-09	OAS2;OAS2;OAS2;OAS2;OAS2;OAS2	0.1038	++	0	0.001	1	0.9737	-0.0209214	0.0326756	0.882426	0.84208
cg00176709	6835	chr6	85483334	-5.07367e-08	1.87384e-08	0.00677663		-0.2382	--	31.1	1.451	1	0.2284	-0.0127641	-0.0573133	0.905075	0.887218
cg00177388	8560	chr5	72677886	-2.29747e-08	2.31744e-08	0.321499		0.2925	-+	81.3	5.35	1	0.02072	-0.141871	0.011462	0.0906036	0.255478
cg00177496	2365	chr3	197283127	6.52554e-08	5.49887e-09	1.75526e-32	BDH1;BDH1;BDH1	0.2168	+-	55.6	2.254	1	0.1333	-0.0155835	0.0250513	0.677247	0.994516
cg00178249	4560	chr8	77589908	-1.19524e-07	3.72463e-08	0.0013319	LOC100192378	-0.6213	--	4.8	1.05	1	0.3054	-0.0830039	-0.182602	0.381325	0.238475
cg00178359	1031	chr16	56659460	-2.44186e-08	2.4778e-08	0.32438	MT1E	-0.1418	--	0	0.996	1	0.3184	-0.0246121	0.00686775	0.992651	0.480956
cg00178635	11679	chr17	80771428	1.15704e-08	8.86774e-09	0.19197	TBCD	-0.0274	+-	0	0.194	1	0.6595	0.0238661	-0.00499117	0.870016	0.856662
cg00178897	2304	chr2	175208588	4.78614e-08	1.12346e-08	2.04246e-05		0.3667	++	0	0.024	1	0.8769	-0.0154594	-0.056118	0.43364	0.779183
cg00179070	1824	chr17	48279007	-3.33195e-07	3.31002e-08	7.78834e-24	COL1A1	-0.356	-+	55.8	2.263	1	0.1325	-0.133659	0.0348475	0.778394	0.950751
cg00179906	190	chr17	14208363	-3.27309e-07	1.37426e-07	0.0172321	HS3ST3B1;MGC12916	-0.2049	--	0	0.103	1	0.7477	0.0429981	-0.052956	0.656103	0.867667
cg00180097	118	chr6	31601157	-1.08285e-07	4.66448e-08	0.0202616	BAT2	-0.053	--	0	0.008	1	0.9267	0.0208343	-0.0375138	0.321448	0.98571
cg00180447	4323	chr3	126260260	-5.87235e-08	1.41674e-08	3.39875e-05	CHST13	-0.1176	--	0	0.204	1	0.6518	-0.112762	-0.0363834	0.944192	0.877314
cg00180559	5952	chr1	233496768	-4.75459e-08	4.23698e-09	3.19305e-29	KIAA1804	-0.162	-+	0	0.454	1	0.5007	-0.0442491	0.0437833	0.178396	0.764133
cg00181968	974	chr1	179712204	4.96188e-08	1.31953e-08	0.000169687	FAM163A	0.3362	++	0	0.462	1	0.4966	-0.00169652	0.0350864	0.982729	0.285905
cg00182273	9688	chr16	66876847	-1.20875e-07	1.43445e-08	3.55926e-17	CA7	-0.1446	--	0	0.008	1	0.9279	-0.0420013	-0.0647886	0.946108	0.641802
cg00182727	1603	chr20	44640501	3.28627e-07	2.97637e-08	2.41808e-28	MMP9	0.268	++	47	1.888	1	0.1694	0.0528087	-0.00849008	0.503913	0.965248
cg00183173	10562	chr6	170339368	-5.97941e-08	5.32247e-09	2.76747e-29		-0.1625	--	0	0.06	1	0.8061	-0.0422329	-0.0258797	0.287909	0.935472
cg00183606	641	chr2	84517474	-1.12678e-07	2.6355e-08	1.90801e-05	LOC388965	-0.3681	--	0	0.001	1	0.9751	-0.185744	-0.0423505	0.924326	0.441087
cg00183916	3327	chr17	14204936	5.97106e-07	4.95552e-08	1.95591e-33	HS3ST3B1	0.0564	++	0	0.148	1	0.7	0.00516781	0.0142405	0.99263	0.980216
cg00184732	4990	chr15	51633821	9.8726e-08	1.95489e-08	4.41331e-07	GLDN;GLDN	-0.0093	+-	0	0.952	1	0.3292	-0.0171434	0.0635782	0.988676	0.629182
cg00185336	2006	chr7	73153699	-2.07604e-08	9.62719e-09	0.0310501	ABHD11;ABHD11;ABHD11;ABHD11;ABHD11;ABHD11;ABHD11	-0.0358	--	0	0.003	1	0.956	-0.00652432	0.00356991	0.456479	0.994495
cg00185566	11441	chr1	14925856	1.00933e-07	5.84081e-08	0.0839755	KIAA1026;KIAA1026	-0.1654	--	0	0.066	1	0.7974	0.0108117	0.00336778	0.538213	0.992402
cg00186034	4041	chr13	38924378	-3.1906e-07	1.58151e-08	1.64426e-90	UFM1	-0.1363	--	14.4	1.168	1	0.2799	0.000607933	-0.00931835	0.543066	0.204064
cg00186529	321	chr6	170452864	3.32177e-08	1.18543e-08	0.00507611		0.1179	+-	0	0.571	1	0.4498	0.0305638	-0.0112263	0.774334	0.142333
cg00187437	2922	chr6	31089157	-2.50283e-07	4.41889e-08	1.47941e-08	CDSN;PSORS1C1	-0.1216	-+	0	0.778	1	0.3776	-0.03867	-0.0106265	0.190084	0.628089
cg00187503	1559	chr18	74729519	6.89106e-08	3.23396e-08	0.033102	MBP;MBP;MBP;MBP;MBP;MBP	0.1163	+-	53.1	2.133	1	0.1441	0.00521861	-0.0725372	0.68613	0.986777
cg00187889	6854	chr6	159463103	1.46304e-08	1.02945e-08	0.155263	TAGAP;TAGAP;TAGAP	0.1031	++	0	0.002	1	0.965	-0.0308569	-0.0741408	0.960184	0.520115
cg00188704	33	chr7	27140797	-4.01116e-07	4.81164e-08	7.66187e-17	HOXA2	-0.2333	--	0	0.184	1	0.6678	-0.0733143	-0.0448135	0.640093	0.839682
cg00189276	4417	chr6	1410267	-3.14777e-06	2.10068e-06	0.134015		0.0785	-+	84	6.237	1	0.01251	-0.148197	0.199707	0.906269	0.435416
cg00190321	9596	chr15	52121780	-6.86014e-08	7.19737e-09	1.55088e-21	TMOD3	-0.0051	-+	19.4	1.241	1	0.2652	-0.0060389	0.00298741	0.667768	0.703894
cg00190596	6275	chr16	46722642	-1.13882e-07	8.68454e-09	2.76721e-39	ORC6L;VPS35	-0.0214	-+	21.7	1.277	1	0.2584	-0.00609761	0.000416379	0.875537	0.991056
cg00190674	8422	chr3	133969921	9.47598e-09	5.24132e-09	0.070616	RYK;RYK	-0.0055	+-	0	0.211	1	0.6457	-0.00437789	-0.000929745	0.952347	0.88039
cg00191178	5440	chr3	74663024	1.49029e-07	4.18359e-08	0.00036773		-0.3459	+-	93.8	16.19	1	5.73e-05	-0.0532959	-0.136095	0.974334	0.887829
cg00191458	3639	chr5	169757859	6.19201e-08	1.36171e-08	5.4352e-06	LOC257358	0.4717	++	24.1	1.317	1	0.2512	0.071977	-0.0467602	0.554259	0.831799
cg00192136	9301	chr11	20178496	-2.80548e-07	1.2312e-07	0.0226873	DBX1	-0.2838	--	0	0.046	1	0.8309	-0.171755	-0.0619349	0.0382262	0.440515
cg00192882	9755	chr17	19291120	-8.71572e-07	5.10775e-08	2.76439e-65	MFAP4	-0.0645	-+	86.5	7.411	1	0.006482	-0.110119	-0.0108012	0.891976	0.806693
cg00193963	10615	chr7	29923832	-3.49222e-07	5.1349e-08	1.03931e-11	WIPF3	-0.125	--	0	0.038	1	0.8457	-0.062837	-0.106183	0.178449	0.843441
cg00195561	4792	chr11	46408584	2.62729e-07	1.64745e-08	2.96134e-57	CHRM4	0.217	++	0	0.317	1	0.5735	-0.00890454	-0.0361051	0.326311	0.992947
cg00195749	1551	chr17	77764418	1.9232e-07	1.61803e-08	1.39935e-32		0.2449	+-	48	1.922	1	0.1656	0.00631464	-0.0636712	0.587808	0.467526
cg00196671	6402	chr18	28682229	4.51221e-08	6.74034e-08	0.503219	DSC2;DSC2;DSC2;DSC2	-0.0863	--	0	0.035	1	0.851	-0.0425683	-0.0170738	0.91002	0.761365
cg00196715	1740	chr10	7212815	-2.36239e-07	2.12603e-07	0.266495	SFMBT2	0.1348	-+	85.4	6.864	1	0.008794	-0.0630139	0.0752721	0.84204	0.943681
cg00197173	10509	chr6	44125647	-1.54282e-07	3.06776e-08	4.92701e-07	CAPN11	-0.1085	--	0	0.003	1	0.9594	-0.0147437	-0.0288665	0.787586	0.973634
cg00197495	1747	chr10	93392836	-6.99994e-08	5.51441e-08	0.204301	PPP1R3C;PPP1R3C	-0.4561	--	0	0.227	1	0.6341	-0.273996	0.0121642	0.0397112	0
cg00198141	1139	chr6	168449330	5.47181e-09	1.26661e-08	0.665737		0.2145	-+	53	2.127	1	0.1447	0.0386916	0.100031	0.934204	0.93329
cg00198603	3109	chr10	15761192	1.47726e-07	1.60026e-07	0.355936	ITGA8	0.1517	++	0	0.363	1	0.5471	-0.0068012	0.0575932	0.991853	0.800655
cg00198729	9784	chr17	42020748	-1.91207e-07	2.71125e-08	1.75938e-12	PPY	-0.166	--	0	0.261	1	0.6093	0.00396368	-0.0537844	0.83804	0.990643
cg00201414	10952	chr13	52769768	9.25062e-08	4.52882e-08	0.0410909	THSD1P	0.1084	+-	0	0.442	1	0.5064	-0.117372	0.0078502	0.559147	0.0759486
cg00201670	3523	chr21	46221900	2.54696e-07	1.11747e-08	5.47336e-115	UBE2G2;UBE2G2	0.1263	++	0	0.095	1	0.7577	-0.000325995	0.00926235	0.822176	0.654847
cg00201870	8780	chr7	53103789	8.57052e-08	1.64375e-08	1.84823e-07	POM121L12	0.0829	++	0	0.434	1	0.5101	0.0408119	0.0701954	0.992412	0.74983
cg00202702	849	chr11	101918157	-7.9349e-08	2.64727e-08	0.00272302	C11orf70	-0.323	--	0	0.148	1	0.7008	-0.25413	-0.0179364	0.729238	0.989728
cg00203035	7764	chr16	4674659	2.37426e-06	1.18709e-07	5.43262e-89	MGRN1;MGRN1;MGRN1;MGRN1	0.1121	++	0	0.044	1	0.8346	-0.00101139	0.00499439	0.986345	0.866539
cg00203284	9060	chr1	47910914	-5.47647e-08	2.239e-08	0.0144474		-0.0125	-+	25.5	1.342	1	0.2466	-0.0974242	0.0546515	0.690239	0.856218
cg00206063	11484	chr10	3805252	-4.09859e-06	2.73326e-07	7.88534e-51		-0.2389	--	59	2.44	1	0.1182	-0.0526978	-0.0448901	0.991052	0.756025
cg00207279	10564	chr7	778962	-1.06166e-05	1.4094e-06	4.97002e-14	HEATR2	-0.2149	--	0	0.297	1	0.586	-0.0120257	-0.0357823	0.991459	0.990415
cg00207833	9581	chr15	23085646	-3.8914e-07	8.82695e-08	1.04067e-05	NIPA1;NIPA1	-0.052	-+	45.5	1.836	1	0.1755	-0.159282	-0.0638793	0.294109	0.907346
cg00207865	1439	chr1	111149644	5.67465e-08	4.69305e-09	1.16973e-33	KCNA2	-0.0202	+-	41.4	1.705	1	0.1916	-0.00537221	0.0338094	0.954797	0.990715
cg00207873	11036	chr16	84492862	4.84114e-08	1.34524e-08	0.000319793	ATP2C2	0.1182	++	0	0.921	1	0.3372	0.0220531	0.0823419	0.284692	0.780216
cg00209398	6884	chr7	4347881	-2.56905e-06	4.73788e-07	5.88188e-08		-0.269	-+	0	0.626	1	0.4288	-0.107888	-0.0910389	0.0389169	0.0237629
cg00210189	2961	chr6	158936143	-1.89673e-08	2.17871e-09	3.15433e-18		-0.029	--	0	0.07	1	0.7918	0.00265224	-0.00277535	0.772227	0.795202
cg00210473	11899	chr6	41341942	-2.39825e-07	3.0375e-08	2.89227e-15		-0.3168	--	0	0.46	1	0.4978	-0.0497723	-0.0674365	0.993447	0.308135
cg00210994	2838	chr3	99594893	-7.71543e-08	1.38817e-08	2.72922e-08	C3orf26;FILIP1L;MIR548G;FILIP1L;FILIP1L	-0.1904	--	0	0.067	1	0.7952	-0.131974	-0.104166	0.20733	0.581689
cg00211403	6138	chr12	108525241	-6.85106e-08	1.85942e-08	0.000229144	WSCD2	-0.277	--	0	0.555	1	0.4564	-0.0541494	0.0314758	0.941411	0.992895
cg00211661	6069	chr11	72433619	-6.85238e-08	2.266e-08	0.0024946	ARAP1;ARAP1;ARAP1	-0.0466	-+	0	0.415	1	0.5197	-0.0284632	-0.0355287	0.992881	0.743392
cg00213301	4986	chr15	37170017	-2.08805e-08	5.26087e-08	0.69144	LOC145845	0.1842	++	0	0.701	1	0.4024	-0.169931	-0.0177775	0.246611	0.98752
cg00213729	10520	chr6	71668029	-1.13618e-07	2.86405e-08	7.27762e-05	B3GAT2	-0.1885	-+	1.2	1.012	1	0.3143	-0.0901934	0.0556262	0.174437	0.524902
cg00214668	6667	chr4	81256795	-5.6769e-08	9.51339e-09	2.41251e-09	C4orf22	-0.0727	-+	29.7	1.423	1	0.2329	-0.0267428	0.018918	0.993757	0.961911
cg00214791	2346	chr3	24871948	9.22361e-07	6.82862e-08	1.41669e-41		0.5631	++	0	0.71	1	0.3993	0.0225644	0.186665	0.95824	0.820509
cg00214856	6020	chr11	2242500	-2.26439e-06	8.53461e-07	0.00797365		-0.1511	--	0	0.061	1	0.8056	0.0527106	-0.0120677	0.504027	0.993694
cg00215017	7320	chr10	134818683	6.3085e-08	2.70332e-08	0.019616		0.2387	+-	60	2.502	1	0.1137	0.0393402	-0.0961867	0.899225	0.733106
cg00215432	1298	chr2	219866437	-3.91788e-08	5.02694e-09	6.5037e-15	MIR375	-0.0736	-+	0	0.523	1	0.4698	-0.0732831	-0.0366363	0.896888	0.745103
cg00215587	627	chr15	23810843	-3.76316e-07	1.72786e-07	0.0294113	MKRN3;MKRN3	-0.2469	-+	83.9	6.217	1	0.01265	-0.0925445	0.125793	0.835852	0.172999
cg00216901	4263	chr20	36156919	-4.41611e-07	3.14659e-08	9.57629e-45	BLCAP;BLCAP;BLCAP;BLCAP	-0.1135	-+	91.3	11.434	1	0.0007212	-0.134549	-0.00415024	0.820091	0.843444
cg00217444	6661	chr4	41937297	-7.00849e-08	1.31001e-08	8.79788e-08	TMEM33;TMEM33	-0.0385	--	0	0.092	1	0.7619	-0.00257827	0.000833871	0.883302	0.426195
cg00217795	2178	chr14	80677688	1.65005e-07	2.6393e-08	4.05596e-10	DIO2;DIO2;DIO2	0.3824	++	7.1	1.076	1	0.2996	-0.12338	0.0693288	0.691179	0.594433
cg00218103	11204	chr22	46465977	1.43072e-07	2.76148e-08	2.20724e-07		0.2113	++	0	0.007	1	0.9355	-0.0736071	-0.0334802	0.934309	0.68937
cg00218146	9585	chr15	31619396	-1.39589e-07	9.88694e-09	2.92018e-45	KLF13;KLF13	-0.0351	-+	25.9	1.35	1	0.2454	-0.00120519	0.00090166	0.778689	0.99209
cg00218415	10096	chr20	60586720	-3.75505e-08	1.08523e-08	0.000539881	TAF4	-0.0288	--	0	0.016	1	0.8979	-0.0169297	-0.0126058	0.634301	0.706
cg00218620	1298	chr2	219866460	-1.83597e-08	3.69201e-09	6.5987e-07	MIR375	-0.0181	-+	0	0.26	1	0.6104	-0.0639079	-0.0351001	0.895572	0.84883
cg00219282	6855	chr6	159654898	-3.22382e-08	7.97954e-09	5.34261e-05	FNDC1	0.0317	-+	56.8	2.313	1	0.1283	-0.10914	-0.0229525	0.883899	0.466841
cg00219626	3652	chr6	28983835	2.41802e-07	9.39775e-08	0.0100828		-0.2355	+-	89.8	9.835	1	0.001712	0.0043439	-0.131389	0.386984	0.423846
cg00219774	10334	chr5	15927655	-7.48515e-07	6.84914e-08	8.41415e-28	FBXL7	-0.1844	-+	79.7	4.931	1	0.02638	-0.0731161	0.0859006	0.650902	0.654723
cg00220294	6277	chr16	54322494	-9.45297e-08	1.7168e-08	3.66787e-08		-0.0937	--	0	0.068	1	0.795	-0.0765077	-0.0612428	0.467373	0.683413
cg00220429	6154	chr12	133163425	-3.33043e-08	8.27712e-09	5.7301e-05		-0.1142	--	0	0.374	1	0.5406	-0.0118272	-0.0621627	0.953238	0.477142
cg00221382	6277	chr16	54322308	-9.75753e-08	2.05419e-08	2.03362e-06		-0.1014	--	0	0.033	1	0.8562	-0.059887	-0.0567219	0.823808	0.530181
cg00221525	11620	chr16	31085579	-2.83018e-08	2.13446e-08	0.184858	ZNF668;ZNF646	0.0348	-+	65.3	2.881	1	0.08966	-0.00355816	0.0352498	0.987797	0.960175
cg00221747	6018	chr11	2152428	5.30521e-07	1.96813e-06	0.787502	INS-IGF2;IGF2;IGF2;IGF2	-0.0793	+-	0	0.059	1	0.8081	-0.0664168	0.0542766	0.07318	0.113759
cg00222341	7718	chr15	83951913	2.69242e-08	2.4476e-08	0.271321	BNC1	-0.2165	+-	64.7	2.835	1	0.09225	-0.0998095	-0.0329999	0.0908898	0.56535
cg00224807	11166	chr2	238065650	1.35494e-08	6.41268e-09	0.0346086		0.0113	-+	0	0.463	1	0.4962	0.0304026	0.0365432	0.983956	0.992953
cg00224911	1918	chr4	74486142	-2.73997e-07	2.38416e-08	1.44084e-30	RASSF6;RASSF6	-0.4163	-+	77	4.341	1	0.0372	-0.242521	-0.0236701	0.990208	0.199865
cg00225157	6810	chr6	33173038	-9.3355e-08	3.61513e-08	0.00981329	HSD17B8	0.0087	-+	0	0.571	1	0.4498	-0.0628753	0.00657984	0.76933	0.543156
cg00225196	10718	chr8	37556863	-1.69694e-07	5.45201e-08	0.00185505		-0.1672	-+	0	0.622	1	0.4304	-0.101246	0.0289465	0.0391951	0.641189
cg00226143	10168	chr3	15643039	-1.98659e-07	2.57066e-08	1.09287e-14	HACL1;BTD;HACL1	0.0041	-+	0	0.592	1	0.4417	-0.000463246	-0.00414851	0.81982	0.411015
cg00226545	9683	chr16	54320225	-3.83084e-08	1.64179e-08	0.0196312	IRX3;IRX3	-0.1359	--	44.1	1.789	1	0.1811	-0.015678	-0.00172317	0.733184	0.900755
cg00226849	1276	chr18	72201785	-2.35923e-07	2.27937e-08	4.16824e-25	CNDP1;CNDP1	-0.3771	-+	50.1	2.005	1	0.1567	-0.0734326	0.06636	0.277499	0.0931242
cg00228017	4175	chr18	53447841	-7.95302e-08	5.52088e-08	0.149716		-0.2963	--	0	0.847	1	0.3573	-0.251142	-0.226312	0.701111	0.731269
cg00228281	5709	chr7	50800963	1.00913e-07	1.21333e-08	9.02097e-17	GRB10;GRB10;GRB10	0.0374	+-	79.4	4.848	1	0.02767	0.0441984	-0.00365086	0.868868	0.951409
cg00228984	11179	chr20	1471884	4.19136e-06	1.01679e-06	3.75323e-05	SIRPB2;SIRPB2	0.1124	+-	0	0.698	1	0.4035	-0.0209595	0.00334014	0.437669	0.929138
cg00229245	8518	chr4	150999547	1.83659e-08	3.69429e-09	6.6466e-07	DCLK2;DCLK2	0.0007	-+	35.5	1.549	1	0.2133	-0.0553384	0.00103135	0.989672	0.989539
cg00230074	5128	chr17	72358042	8.98486e-08	1.35282e-08	3.10344e-11	BTBD17	0.0495	+-	0	0.989	1	0.32	-0.00860113	0.0317957	0.639176	0.994406
cg00230502	10938	chr12	119772381	5.28092e-09	2.20198e-08	0.810465	CCDC60	-0.0208	--	0	0	1	0.995	-0.0694363	0.0235482	0.772224	0.798331
cg00231239	4887	chr12	113534615	9.78613e-08	1.29709e-08	4.53389e-14	DTX1	0.2569	++	0	0.92	1	0.3374	0.00211199	0.00649281	0.990404	0.98603
cg00231483	11086	chr18	70211959	5.15373e-08	1.95967e-08	0.00854116	CBLN2	-0.0005	+-	0	0.698	1	0.4034	-0.128949	0.00382127	0.43515	0.935983
cg00231810	11945	chr7	155353618	-1.07782e-08	1.65586e-08	0.515104		0.0392	++	0	0.009	1	0.9237	-0.00751946	-0.0966431	0.805187	0.704494
cg00231966	6389	chr17	80377299	-1.23331e-07	1.54413e-08	1.38147e-15	C17orf101;C17orf101;HEXDC	-0.1405	-+	34.1	1.518	1	0.2179	-0.0982628	-0.00601288	0.991209	0.905799
cg00232092	6887	chr7	5518887	-8.67594e-07	1.58505e-07	4.40948e-08	FBXL18	-0.1229	--	0	0.108	1	0.7426	-0.0194892	-0.0226238	0.544709	0.99043
cg00232160	8970	chr9	129468157	2.70485e-08	1.00297e-08	0.0069999		0.0369	++	0	0.003	1	0.9576	0.00170361	0.0643743	0.348805	0.259958
cg00234446	5161	chr18	74208345	8.52445e-08	4.24848e-08	0.044806		-0.0613	+-	76.2	4.194	1	0.04057	-0.025427	-0.121184	0.922514	0.599278
cg00234616	1293	chr2	74740572	-7.84317e-08	1.41202e-08	2.78291e-08	TLX2	-0.1385	--	0	0.29	1	0.5901	-0.15288	0.0208547	0.975953	0.470032
cg00235657	7940	chr17	76567556	1.06545e-07	2.54355e-08	2.80372e-05	DNAH17	0.258	++	0	0.045	1	0.8313	0.0232477	0.0646661	0.901519	0.950398
cg00237010	7457	chr12	772861	-1.49829e-06	3.11167e-06	0.630156	NINJ2	0.2233	-+	73.4	3.753	1	0.05272	-0.0969551	0.110258	0.363788	0.747913
cg00237391	1985	chr6	35265643	-4.93577e-08	6.23346e-08	0.428466	DEF6	-0.1942	--	0	0.013	1	0.9086	-0.107977	0.122695	0.969728	0.136239
cg00237475	3276	chr15	68118521	3.92828e-08	3.0962e-08	0.204532	LBXCOR1	-0.0475	+-	38.7	1.632	1	0.2015	-0.0524536	-0.0657796	0.366808	0.562111
cg00237752	8536	chr4	187851333	5.47774e-08	5.57738e-09	9.11165e-23		0.3121	++	0	0.031	1	0.8594	0.113957	0.0550341	0.497639	0.993174
cg00237904	51	chr11	2020314	3.02051e-06	9.61121e-07	0.00167399	H19	0.1304	++	0	0.161	1	0.6881	0.0462033	0.0575245	0.972748	0.0431031
cg00238570	1294	chr2	110871644	-4.77108e-08	1.4523e-08	0.00101913	MALL	-0.0551	-+	0	0.888	1	0.346	-0.0346664	-0.0055192	0.98191	0.954431
cg00238897	2286	chr2	10444450	1.01044e-06	2.93271e-07	0.000570183	HPCAL1;HPCAL1	0.4323	++	0	0.771	1	0.3799	0.047784	0.0288511	0.94958	0.994654
cg00239272	11585	chr13	114762045	2.15085e-09	4.03655e-09	0.594141	RASA3	-0.0367	--	0	0	1	0.9852	0.000923883	-0.000813765	0.988159	0.993625
cg00239353	2707	chr16	3115133	-4.48468e-06	4.2465e-07	4.52365e-26	IL32;IL32;IL32;IL32;IL32;IL32;IL32;IL32	-0.3054	--	0	0	1	0.9918	-0.112671	-0.104328	0.256145	0.902625
cg00239529	8648	chr6	31473513	1.03489e-07	4.17867e-08	0.0132637	MICB	-0.0205	+-	3.6	1.037	1	0.3085	0.0105202	-0.00905206	0.876193	0.864551
cg00239563	10300	chr4	81128029	-8.57886e-08	1.91138e-08	7.17942e-06		-0.1554	--	0	0.144	1	0.7045	-0.0656351	-0.017335	0.928044	0.201829
cg00239657	4370	chr5	2703942	-2.47084e-06	4.88582e-07	4.25511e-07		-0.2026	--	0	0	1	0.9949	0.0224681	0.0300134	0.317905	0.690555
cg00239742	2493	chr8	1339852	9.86728e-06	1.42126e-06	3.84836e-12		0.4084	++	0	0.146	1	0.7028	0.0826564	0.0644206	0.145434	0.525158
cg00239899	36	chr10	131566729	8.2779e-08	1.08144e-08	1.94038e-14		0.4215	++	0	0.062	1	0.8026	0.127166	-0.00593626	0.968395	0.890302
cg00240195	347	chr2	157184880	-1.99181e-08	1.1182e-08	0.0748699	NR4A2	0.0621	++	0	0.006	1	0.9375	-0.0324578	-0.0153987	0.465312	0.420615
cg00240767	9673	chr16	28564522	-2.09185e-08	4.04057e-08	0.604659	CCDC101	-0.1797	--	0	0.641	1	0.4233	-0.0281219	-0.0090577	0.94989	0.729858
cg00241218	1367	chr6	31325000	-1.4314e-07	3.39586e-08	2.49648e-05	HLA-B	-0.127	--	0	0.221	1	0.6385	-0.0112987	0.0122834	0.735032	0.588549
cg00241663	156	chr3	128209772	3.50246e-08	1.18172e-08	0.00303793	GATA2	0.1292	++	0	0.009	1	0.9259	-0.129477	-0.127941	0.395582	0.0276007
cg00241712	5394	chr22	43116077	2.19897e-07	5.05966e-08	1.38591e-05	A4GALT	0.1082	+-	81.7	5.474	1	0.0193	-0.0414013	-0.106789	0.611997	0.850414
cg00242098	1192	chr1	152730718	-7.44586e-08	1.27202e-08	4.81084e-09	KPRP	-0.428	--	0	0.255	1	0.6133	-0.10397	-0.0204871	0.768054	0.877819
cg00242299	6974	chr8	95565392	-3.05738e-08	7.39374e-09	3.54811e-05	KIAA1429;KIAA1429	-0.0563	--	0	0.64	1	0.4237	0.00225963	-0.00736583	0.98871	0.934618
cg00243281	7347	chr11	2597838	1.15634e-06	6.53863e-07	0.0769806	KCNQ1;KCNQ1	0.0216	+-	0	0.742	1	0.389	0.00279819	-0.0533684	0.762479	0.0445705
cg00243897	9474	chr12	122326549	-6.36195e-08	8.67491e-09	2.23832e-13	PSMD9	-0.2297	--	0	0.932	1	0.3343	-0.0163967	-0.00339673	0.553814	0.980816
cg00244040	4956	chr14	61788914	2.07937e-07	3.46605e-08	1.98206e-09	PRKCH	0.2032	+-	69.6	3.287	1	0.06984	-0.0394087	-0.0684167	0.987736	0.991995
cg00244517	1637	chr4	57371467	2.20779e-07	2.69245e-08	2.40487e-16	ARL9;ARL9	0.2909	++	0	0.203	1	0.6524	0.0727013	0.106354	0.71742	0.69302
cg00244642	10555	chr6	164093014	-3.00083e-08	1.1921e-08	0.0118275		-0.1125	--	0	0.041	1	0.8388	-0.0203137	-0.0649095	0.991925	0.86687
cg00244882	3105	chr10	7708290	1.10188e-06	2.17099e-07	3.86522e-07	ITIH5;ITIH5	0.1794	+-	69	3.221	1	0.07269	-0.00652033	-0.0716538	0.723875	0.686709
cg00245538	451	chr13	61989770	-1.4363e-07	5.38166e-08	0.00761062	PCDH20	-0.5102	--	0	0.018	1	0.8919	-0.214409	-0.0634639	0.929867	0.854453
cg00245854	5565	chr5	150138895	1.84183e-08	7.42521e-09	0.0131195	DCTN4;DCTN4;DCTN4	0.0729	++	0	0.126	1	0.7229	0.0246479	0.0602899	0.558622	0.984261
cg00246041	3907	chr10	12085127	-7.92347e-07	4.26457e-08	4.68618e-77	UPF2;UPF2	-0.0855	--	0	0.27	1	0.603	-0.00757414	-0.00105568	0.91037	0.965213
cg00246386	5340	chr20	2674548	-1.93888e-06	1.13415e-06	0.0873506	EBF4	-0.4977	--	13.1	1.15	1	0.2835	-0.0564626	-0.077325	0.000841542	0.991425
cg00247557	3373	chr18	5197071	9.93221e-07	1.98598e-07	5.69883e-07	LOC642597;LOC642597	-0.0507	+-	54.3	2.186	1	0.1392	0.00974866	0.0272408	0.799172	0.896158
cg00247599	1955	chr6	27777649	-3.12048e-07	4.12839e-08	4.07501e-14	HIST1H3H	-0.2048	--	0	0.003	1	0.96	-0.113609	-0.0544038	0.659262	0.99098
cg00248174	1460	chr10	43600239	8.77787e-08	4.42356e-08	0.0472172	RET;RET	0.1009	++	0	0.08	1	0.7772	-0.0329933	0.0174108	0.852399	0.955586
cg00248713	4272	chr20	61980283	-1.24888e-07	1.23519e-08	4.95003e-24	CHRNA4	-0.0524	-+	40.1	1.671	1	0.1962	-0.00510237	0.0590793	0.273638	0.315021
cg00249264	1029	chr16	55542747	5.06857e-08	1.53446e-08	0.000956003	LPCAT2	0.017	+-	0	0.682	1	0.4088	0.0152703	-0.0221427	0.682467	0.964176
cg00249576	8629	chr6	28412636	6.99728e-07	5.16492e-08	8.17657e-42	ZSCAN23	0.4248	+-	10.2	1.114	1	0.2912	0.102256	0.0149602	0.272596	0.036174
cg00249584	6033	chr11	8833047	1.77359e-08	1.69238e-07	0.916535	ST5;ST5;ST5	-0.0038	-+	0	0.028	1	0.8665	-0.0987207	0.0586884	0.951408	0.92606
cg00250123	4351	chr4	69048335	-3.07565e-07	2.05125e-08	8.03144e-51	LOC100130017	-0.3939	--	66	2.939	1	0.08646	-0.160205	-0.0746161	0.778898	0.758047
cg00250409	2207	chr16	73206310	1.58337e-07	2.67399e-08	3.19264e-09		0.3734	++	0	0.013	1	0.9086	0.0445187	0.139745	0.930209	0.0966759
cg00251622	11240	chr4	8412795	8.47736e-07	1.90821e-07	8.88936e-06	ACOX3;ACOX3	0.0699	-+	0	0.211	1	0.6463	0.0330242	0.11236	0.617071	0.830496
cg00252282	4000	chr12	5542736	-2.2957e-06	4.51191e-07	3.61714e-07	NTF3	-0.2609	-+	75.9	4.148	1	0.04168	-0.147218	0.0294939	0.850068	0.342565
cg00252813	4850	chr12	6642229	3.50711e-07	1.90141e-07	0.0651141	GAPDH	-0.017	+-	73.3	3.741	1	0.05309	0.0262496	-0.0256728	0.939788	0.800423
cg00252814	3739	chr7	150647757	5.41406e-08	1.32133e-08	4.17738e-05	KCNH2;KCNH2;KCNH2	0.4446	++	0	0.105	1	0.7455	0.0197904	-0.0267528	0.795048	0.843082
cg00252934	10172	chr3	36782736	-1.9163e-07	4.78276e-08	6.15792e-05	DCLK3	-0.202	--	0	0.048	1	0.8261	0.000231273	-0.0455681	0.71328	0.994043
cg00253228	5809	chr8	145025610	4.68796e-08	9.75375e-09	1.53734e-06	PLEC1;PLEC1;PLEC1;PLEC1	0.1294	+-	0	0.433	1	0.5103	-0.023773	0.00840997	0.707172	0.977241
cg00253681	7474	chr12	14996583	1.33094e-07	4.66386e-08	0.00432105	ART4	0.049	++	0	0.304	1	0.5815	-0.0034789	0.0371239	0.866165	0.804877
cg00254079	1403	chr7	115850376	-2.6284e-08	1.79983e-08	0.144191	TES	-0.2025	--	0	0.08	1	0.7771	-0.0427616	-0.0394238	0.996747	0.990419
cg00254095	3383	chr18	47016218	3.21962e-09	5.57712e-08	0.953964	RPL17;SNORD58C;U58;RPL17	0.0312	++	0	0.001	1	0.9736	0.0296769	-0.0497647	0.686229	0.0596638
cg00254886	8579	chr5	134824841	1.09221e-07	8.6906e-09	3.17978e-36		0.2262	++	0	0.756	1	0.3845	0.0358114	0.0208973	0.993601	0.956637
cg00255882	8201	chr2	128569347	5.71917e-08	2.52867e-08	0.0237139	WDR33;WDR33;WDR33	0.2374	+-	0	0.716	1	0.3975	-0.0197654	0.0460445	0.286044	0.838747
cg00256155	9061	chr1	47915647	7.0427e-08	5.27779e-08	0.182072		0.141	+-	0	0.262	1	0.6085	-0.0182821	-0.116503	0.868692	0.249061
cg00256785	1787	chr12	133464357	-9.26563e-08	3.61563e-09	7.70293e-145	CHFR;CHFR;CHFR;CHFR;CHFR	-0.0586	--	0	0.013	1	0.9078	0.00190239	-0.00262217	0.992904	0.674195
cg00257271	2880	chr5	43040885	-1.84821e-07	2.36852e-08	6.03526e-15	C5orf39;LOC153684	-0.1497	--	0	0.041	1	0.8397	-0.0565016	0.0151423	0.795019	0.846866
cg00258809	11800	chr3	72704324	-6.45232e-08	2.59562e-08	0.0129244		0.1608	-+	79.4	4.86	1	0.02748	-0.167938	0.0449737	0.929059	0.759958
cg00259046	1766	chr11	50257771	-2.24345e-07	2.11214e-08	2.36253e-26	LOC441601	-0.1812	--	0	0.135	1	0.7129	-0.0734014	-0.0406438	0.855207	0.527101
cg00259472	8595	chr5	159625590	3.48307e-08	6.12295e-09	1.28119e-08	FABP6;FABP6	0.0083	+-	0	0.273	1	0.6016	0.0295483	0.00352514	0.546803	0.809366
cg00259882	9356	chr11	70049130	-1.78656e-07	8.84567e-09	1.03968e-90	FADD	-0.1351	--	0	0.436	1	0.5092	-0.019422	0.000719765	0.956906	0.692819
cg00260012	8156	chr2	31031702	4.19243e-07	4.25171e-08	6.17031e-23	CAPN13	0.2153	++	0	0.909	1	0.3405	0.0829605	0.00783099	0.873172	0.975305
cg00260235	1487	chr11	69931262	5.80286e-09	1.90643e-08	0.760836	ANO1;ANO1	0.0783	+-	0	0.239	1	0.6248	0.0460104	-0.0160459	0.98313	0.992515
cg00260914	6383	chr17	79875458	-6.23005e-08	8.47879e-09	2.01486e-13	SIRT7	-0.0279	-+	0	0.588	1	0.443	-0.0104647	-0.00106538	0.69344	0.927308
cg00261162	970	chr1	28907478	1.8965e-07	2.38669e-08	1.92434e-15	SNORA16A;SNHG12;SNORA44;SNORA61	0.1345	++	0	0.767	1	0.3812	0.00424402	0.00452041	0.991187	0.99001
cg00261553	5807	chr8	144816217	6.10208e-08	4.05215e-09	3.01891e-51	FAM83H	0.0049	+-	0	0.011	1	0.9173	-0.0110727	0.0138749	0.943031	0.984211
cg00261569	10217	chr3	119216728	1.16147e-08	1.77672e-08	0.513293	C3orf1	-0.1075	--	0	0.192	1	0.6614	0.01951	0.00701716	0.625348	0.835473
cg00265634	5806	chr8	144798319	5.45955e-08	5.47427e-09	1.99889e-23	MAPK15	-0.0216	+-	0	0.166	1	0.6833	-0.00152395	-0.000123358	0.86169	0.973908
cg00266286	2879	chr5	32713723	-4.31687e-07	6.12338e-08	1.79151e-12	NPR3	-0.2992	-+	16.3	1.195	1	0.2744	-0.178465	-0.178974	0.986569	0.991063
cg00266983	1674	chr7	1277521	3.9714e-06	1.60148e-06	0.0131443		0.2239	++	0	0.045	1	0.8317	-0.0696827	-0.0412201	0.992122	0.187112
cg00267596	2739	chr17	46724138	-1.77728e-07	7.06795e-08	0.0119182		-0.1716	-+	63.5	2.743	1	0.09768	-0.181863	0.022641	0.908262	0.679607
cg00269606	4558	chr8	67090928	-1.71702e-07	3.11058e-08	3.39141e-08	CRH	-0.449	--	0	0.624	1	0.4296	-0.00059687	0.0368685	0.792118	0.2608
cg00269800	2889	chr5	140563151	-7.84857e-09	1.9298e-08	0.684226	PCDHB16	-0.1229	+-	0	0.49	1	0.484	-0.0567797	-0.132786	0.83382	0.847671
cg00270093	5237	chr19	50027944	2.5604e-07	2.67635e-08	1.10313e-21	FCGRT;FCGRT	0.2568	++	28.3	1.395	1	0.2376	0.10594	0.0340192	0.913318	0.775883
cg00270311	7779	chr16	30366760	1.4594e-07	2.28429e-08	1.67105e-10	CD2BP2;CD2BP2	0.0544	++	0	0.097	1	0.756	-0.00811951	-0.00100326	0.991221	0.686085
cg00270497	580	chr6	84562908	4.05352e-08	1.28648e-08	0.00162796	RIPPLY2	0.0103	+-	3.5	1.037	1	0.3086	-0.0346058	0.0446003	0.994837	0.780007
cg00274587	57	chr6	33280900	-5.69092e-07	5.19833e-08	6.82364e-28	TAPBP;TAPBP;TAPBP	-0.5112	--	0	0.127	1	0.7214	-0.184402	-0.108737	0.946189	0.996241
cg00274909	10919	chr11	131799642	6.3766e-08	1.15952e-08	3.81252e-08	NTM;NTM;NTM;NTM	0.2606	++	0	0.002	1	0.9673	0.0834182	0.0564143	0.973107	0.779422
cg00275479	10375	chr5	134882430	-9.10768e-08	1.04935e-08	3.97972e-18		-0.1562	-+	68.1	3.139	1	0.07644	0.0342835	-0.00636351	0.873568	0.927769
cg00276799	9374	chr11	107463054	-5.91543e-08	1.99433e-08	0.00301582	LOC643923;ELMOD1;ELMOD1	-0.2492	--	0	0	1	0.9855	-0.212813	-0.0391042	0.765496	0.991779
cg00277048	3459	chr2	25472875	1.57552e-07	1.64741e-08	1.13706e-21	DNMT3A;DNMT3A;DNMT3A	0.0261	++	0	0.01	1	0.9214	-0.00389521	-0.00487093	0.991203	0.468789
cg00277246	11786	chr22	36682870	-1.50989e-07	3.08433e-08	9.81174e-07	MYH9	-0.1176	--	0	0	1	0.9873	-0.061016	-0.0268046	0.96888	0.741641
cg00277591	11649	chr17	4079652	-2.32379e-06	5.92878e-07	8.8727e-05	ANKFY1	0.0001	-+	77.2	4.377	1	0.03642	-0.231858	-0.000921828	0.547276	0.965963
cg00277685	2212	chr16	88362075	2.98119e-08	1.91608e-08	0.119736		0.1238	++	0	0.015	1	0.9027	0.0154282	0.00950189	0.966695	0.927388
cg00277753	7323	chr10	134918927	3.42365e-08	1.20292e-08	0.00442567	GPR123	-0.0365	+-	68.4	3.165	1	0.07523	0.0771251	-0.0579607	0.935126	0.830025
cg00277804	9857	chr18	77549539	-5.64335e-08	2.22284e-08	0.0111235		-0.2433	--	13.1	1.151	1	0.2834	-0.0898445	-0.0418061	0.99081	0.958415
cg00277898	3666	chr6	31745181	6.4252e-08	2.23819e-08	0.00409544	C6orf27	-0.0097	+-	9	1.098	1	0.2946	0.00302613	0.0111115	0.554293	0.99193
cg00278329	7782	chr16	31440531	1.06158e-07	3.23747e-08	0.00104166	COX6A2	0.072	++	0	0.002	1	0.9667	0.0356678	0.00440933	0.416812	0.992375
cg00279406	11475	chr1	226924739	7.68907e-09	8.92277e-09	0.388833	ITPKB	0.0125	+-	0	0.471	1	0.4925	-0.033448	-0.101603	0.799337	0.991788
cg00280220	11667	chr17	61926910	-8.60464e-08	3.17218e-08	0.00667718		-0.3106	--	0	0.884	1	0.3472	-0.0717685	-0.0771132	0.72692	0.341429
cg00280812	10927	chr12	52585844	9.95465e-09	3.05616e-08	0.744633	KRT80;KRT80	0.0111	+-	0	0.088	1	0.7667	-0.0815108	-0.107753	0.852076	0.306474
cg00280991	9444	chr12	57472801	-2.0624e-08	9.99651e-09	0.039101	TMEM194A;TMEM194A	-0.0067	--	0	0.003	1	0.9537	-0.00933196	-0.00059645	0.964956	0.971866
cg00281551	31	chr4	41884566	-1.20296e-07	7.18212e-08	0.0939459		-0.3841	--	0	0.059	1	0.8084	-0.196092	-0.0234222	0.965411	0.760726
cg00282347	4600	chr1	6241040	1.4743e-06	5.21244e-07	0.00467765	CHD5	0.2336	+-	9.8	1.108	1	0.2925	0.00635753	0.0529149	0.219505	0.485971
cg00283535	6985	chr8	124749564	-3.33565e-08	8.57386e-09	0.000100043	ANXA13;ANXA13	-0.0629	-+	0	0.183	1	0.6688	-0.100241	0.00896326	0.689354	0.967382
cg00283576	515	chr11	2465351	-7.58602e-08	2.98159e-07	0.799164	KCNQ1	0.0061	+-	0	0.002	1	0.9663	-0.0106229	0.00693899	0.993004	0.750503
cg00283792	10698	chr8	786897	3.67526e-06	2.41819e-06	0.128552		0.1029	++	0	0.049	1	0.8255	0.0778324	-0.0229908	0.729336	0.923458
cg00284153	7328	chr10	135171713	1.17972e-07	1.66034e-08	1.20061e-12	C10orf125;C10orf125	0.3036	+-	78.4	4.636	1	0.0313	0.191201	0.0176259	0.913377	0.557652
cg00284390	11036	chr16	84492635	6.83159e-09	1.41894e-08	0.630192	ATP2C2	0.0814	++	0	0.79	1	0.3741	0.0335379	0.0179133	0.994553	0.54932
cg00284516	8919	chr8	117778669	-1.10135e-09	6.16052e-09	0.858114	UTP23	0.0042	-+	0	0.894	1	0.3444	-0.0123634	0.0101717	0.833422	0.679711
cg00284708	10723	chr8	43147581	-3.35139e-07	3.72862e-08	2.5113e-19	POTEA;POTEA	-0.3553	--	1.9	1.019	1	0.3127	-0.0779988	-0.0366478	0.829115	0.881946
cg00286119	3771	chr8	29732574	4.53188e-07	7.01082e-08	1.01884e-10		0.4324	++	27.3	1.376	1	0.2408	0.0240799	0.0224785	0.487702	0.26313
cg00286125	1280	chr19	36246906	-1.67589e-07	7.80176e-08	0.0317061	HSPB6	-0.2718	--	0	0.767	1	0.3813	0.0884856	0.0894712	0.955097	0.19391
cg00286388	9504	chr13	49019992	-2.00021e-07	1.57128e-08	4.03882e-37	LPAR6;RB1	-0.0612	--	4.2	1.044	1	0.3069	-0.0275973	-0.0113213	0.894335	0.686226
cg00286853	300	chr16	86528753	3.81544e-08	2.66159e-08	0.15171		0.1155	+-	0	0.196	1	0.6578	0.0118344	-0.0789943	0.901998	0.995154
cg00287016	11935	chr7	99691875	-7.06646e-08	8.4676e-09	7.10346e-17	MIR25;MCM7;MCM7;MIR106B;MIR93	-0.1411	--	0	0.158	1	0.6913	-0.0141502	-0.0385795	0.642232	0.874609
cg00287122	4535	chr7	140103756	-3.50023e-09	1.22052e-08	0.774279	RAB19	0.0293	++	0	0.016	1	0.8994	-0.0997952	-0.0330977	0.977104	0.648432
cg00287829	9662	chr16	10276375	-2.82475e-07	8.59152e-08	0.0010096	GRIN2A;GRIN2A;GRIN2A	-0.1169	--	0	0.024	1	0.8776	-0.00100308	0.0147094	0.311307	0.974761
cg00288957	3273	chr15	65203541	2.38454e-07	2.80706e-08	1.98279e-17	ANKDD1A	0.2164	+-	84.5	6.446	1	0.01112	-0.00304234	-0.049974	0.856558	0.54603
cg00289125	8153	chr2	20251812	2.06553e-07	2.03653e-08	3.58303e-24	LAPTM4A	0.0343	++	0	0.032	1	0.8589	-0.0018122	0.00113002	0.990773	0.729853
cg00289258	1615	chr21	47393322	-4.81272e-08	2.91299e-08	0.0985027		0.04	-+	61.6	2.602	1	0.1067	-0.0201848	0.133428	0.867296	0.990667
cg00289429	2109	chr11	17498619	6.56209e-07	5.9226e-08	1.57314e-28	ABCC8	0.196	+-	6.1	1.065	1	0.3021	0.0123634	0.00971678	0.952585	0.513504
cg00289546	559	chr2	211089678	5.28734e-08	1.68894e-08	0.00174472	ACADL	0.6481	++	0	0.024	1	0.8775	-0.175158	0.0352721	0.996664	0.805434
cg00290758	4730	chr10	121171859	7.44316e-08	1.08434e-08	6.68418e-12	GRK5	0.1221	++	0	0.148	1	0.7004	0.0753937	0.109749	0.83654	0.954379
cg00290892	10205	chr3	87842398	-2.05085e-07	2.48807e-08	1.68322e-16		-0.6063	-+	71.2	3.477	1	0.06224	-0.241301	-0.00428869	0.955161	0.2109
cg00290974	1481	chr11	10316461	1.48787e-06	1.78949e-07	9.21591e-17	SBF2	0.4059	++	10.2	1.114	1	0.2912	0.0208998	0.0255265	0.286741	0.945368
cg00291316	2992	chr8	10469891	-2.85915e-07	1.20009e-07	0.0171981	RP1L1	-0.0221	--	0	0.008	1	0.9278	-0.0192114	-0.081102	0.991943	0.967468
cg00292701	8481	chr4	10463590	-1.01731e-07	1.17496e-07	0.386585		-0.0365	--	0	0.094	1	0.759	-0.100345	-0.0886608	0.851054	0.527284
cg00293191	5052	chr16	73126120	1.31698e-07	3.62056e-08	0.000275281	HTA	0.3539	++	0	0.004	1	0.9526	-0.0122194	0.170255	0.130819	0.233257
cg00293936	11134	chr2	25391505	3.70158e-07	4.76609e-08	8.0693e-15	POMC;POMC;POMC;POMC	0.1136	+-	33.6	1.506	1	0.2198	-0.0550985	-0.00309492	0.994869	0.523897
cg00295325	10027	chr2	169887932	-3.88196e-08	9.3068e-09	3.03131e-05	ABCB11	-0.0813	--	0	0.323	1	0.57	-0.0423187	-0.0351731	0.705692	0.892879
cg00295418	1170	chr8	2021420	4.93249e-06	1.95328e-06	0.0115619	MYOM2	0.9202	++	0	0.137	1	0.7115	0.0841804	0.063262	0.353206	0.527337
cg00295572	43	chr1	3568236	5.22738e-06	1.18452e-06	1.01907e-05	TP73	0.7799	+-	77.5	4.45	1	0.0349	0.0672662	0.0637104	0.502251	0.865346
cg00295794	6173	chr13	100641409	-2.77902e-08	1.81771e-08	0.126301		-0.087	--	0	0.054	1	0.8166	-0.18082	-0.0942694	0.395286	0.836806
cg00296005	2462	chr6	169423509	1.11975e-07	8.3407e-09	4.30951e-41		0.4597	++	0	0.279	1	0.5974	0.121117	0.0224257	0.991927	0.932955
cg00296121	834	chr10	13933247	-2.37786e-07	1.11081e-07	0.0323016	FRMD4A	-0.0475	--	0	0.002	1	0.9673	-0.0973583	-0.0705965	0.156006	0.635018
cg00296279	4739	chr10	126432988	2.00637e-08	4.05354e-09	7.43393e-07	FAM53B	-0.0202	+-	17.6	1.213	1	0.2707	-0.00018182	0.00121239	0.340522	0.847572
cg00296779	6815	chr6	36211096	-1.55168e-07	4.05847e-08	0.000131672	PNPLA1;PNPLA1	-0.1523	--	0	0.005	1	0.9426	-0.0377755	-0.0333394	0.252371	0.51696
cg00297584	3209	chr12	116971031	4.57966e-08	1.61365e-08	0.00453855	NCRNA00173;NCRNA00173	-0.0259	+-	25.3	1.338	1	0.2474	0.0105412	0.0774183	0.345292	0.498305
cg00298921	3760	chr8	1309865	9.91599e-06	1.15727e-06	1.04878e-17		0.3758	++	0	0.175	1	0.6756	0.0715207	0.0119598	0.994513	0.325572
cg00299511	6072	chr11	76858648	-1.29327e-07	1.44623e-08	3.81028e-19	MYO7A;MYO7A;MYO7A	-0.1404	--	0	0.406	1	0.5238	-0.0307854	-0.051075	0.466284	0.91022
cg00299660	9365	chr11	76382794	-9.79268e-08	9.56774e-09	1.38048e-24	LRRC32	-0.042	-+	27.9	1.386	1	0.239	-0.00783177	-0.00513999	0.976376	0.907319
cg00300090	348	chr3	4345167	-9.46609e-07	2.10555e-07	6.93186e-06	SETMAR;SETMAR	-0.1002	--	0	0.001	1	0.976	-0.00826589	-0.000756772	0.328573	0.450964
cg00300794	2198	chr16	1231723	4.93398e-06	1.98068e-06	0.0127364	CACNA1H;CACNA1H	0.3767	++	0	0.837	1	0.3604	0.0700549	0.183827	0.732733	0.299442
cg00301159	1320	chr3	157260788	-3.33021e-08	1.36516e-08	0.0147103	C3orf55;C3orf55;C3orf55;C3orf55	-0.1486	--	0	0.219	1	0.6401	-0.108742	0.0110262	0.227603	0.591992
cg00302494	8247	chr2	237080354	8.73619e-09	5.24163e-09	0.0955752		0.0205	++	0	0.053	1	0.818	-0.0347695	0.0150349	0.995016	0.994079
cg00302587	2582	chr10	51576241	-7.84326e-08	1.1803e-08	3.02909e-11	NCOA4;NCOA4;NCOA4;NCOA4;NCOA4	-0.0449	--	0	0.064	1	0.7999	-0.0105032	-0.0152138	0.693961	0.300822
cg00302983	6156	chr13	24007545	-3.51702e-07	8.76673e-08	6.02628e-05	SACS	-0.2418	-+	0	0.936	1	0.3333	-0.0802737	0.11217	0.950673	0.533678
cg00303293	4829	chr11	95976375	8.07442e-08	1.32512e-08	1.10577e-09	MAML2	0.1832	++	0	0.535	1	0.4643	0.0184417	0.0560459	0.985894	0.980969
cg00303982	5813	chr8	145556952	5.05268e-08	1.06424e-08	2.05764e-06	SCRT1	-0.073	+-	63.5	2.739	1	0.09791	0.012973	0.0552319	0.717161	0.549398
cg00304288	8642	chr6	30294170	2.26992e-07	1.72846e-08	2.14002e-39	TRIM39;HCG18;HCG18;TRIM39	0.0936	++	0	0.622	1	0.4302	-0.00691825	0.00595579	0.991933	0.381546
cg00304388	3881	chr1	181454744	-6.79644e-08	1.20061e-08	1.50665e-08	CACNA1E	-0.3398	--	22.9	1.297	1	0.2547	-0.154692	-0.0372195	0.980331	0.810449
cg00304785	11372	chr7	149389444	4.18951e-08	9.33035e-09	7.11566e-06		0.2531	++	36	1.563	1	0.2112	0.0867054	0.0126355	0.922695	0.894199
cg00305281	5393	chr22	42316176	1.78576e-07	3.53462e-08	4.36776e-07		0.1248	+-	69.2	3.243	1	0.07174	0.00243337	-0.0972472	0.392333	0.514392
cg00305878	2580	chr10	45694301	-2.06011e-07	1.95583e-08	6.0752e-26		-0.157	--	0	0.285	1	0.5934	-0.0703622	-0.102685	0.99126	0.992188
cg00308133	5170	chr19	1401118	4.2311e-06	7.43578e-07	1.26896e-08	GAMT;GAMT	-0.0194	+-	10.6	1.118	1	0.2903	-0.0272165	0.0654951	0.906557	0.97465
cg00308185	1185	chr1	92414910	-7.42308e-08	1.78403e-08	3.17059e-05	BRDT	0.0092	-+	42.4	1.735	1	0.1877	-0.0607625	0.00236778	0.900522	0.990045
cg00308767	3056	chr1	38155539	2.16866e-07	1.66931e-08	1.36971e-38	C1orf109	0.1018	++	0	0.177	1	0.6736	-0.00216935	0.00480494	0.886911	0.620423
cg00309106	5619	chr6	31865663	1.01703e-07	1.50357e-08	1.34127e-11	EHMT2;EHMT2	0.0344	++	0	0.192	1	0.6615	-0.0078983	0.00151008	0.997077	0.224103
cg00310201	11742	chr2	98351994	1.86605e-08	1.87783e-08	0.320354	ZAP70;ZAP70	0.0859	++	0	0.067	1	0.796	0.0713489	0.0399103	0.717458	0.990483
cg00310215	64	chr16	51185346	-3.46583e-07	4.74563e-08	2.80974e-13	SALL1;SALL1	-0.6809	--	22.4	1.289	1	0.2563	-0.100197	-0.0264057	0.0788658	0.687007
cg00310410	10011	chr2	105852798	-5.65665e-08	1.50719e-08	0.000174651		-0.1612	--	0	0.03	1	0.8633	-0.0441814	-0.0306815	0.817192	0.489531
cg00310463	10231	chr3	134371285	-6.44823e-08	1.30491e-08	7.75184e-07	KY	-0.1027	--	0	0.364	1	0.5465	-0.041749	-0.112415	0.616672	0.534821
cg00311133	4267	chr20	44469518	-1.42678e-07	1.04015e-08	8.03419e-43	SNX21;SNX21;SNX21;SNX21	-0.0584	--	8.7	1.096	1	0.2952	-0.00170973	0.00934742	0.919184	0.765014
cg00311170	3754	chr7	158107382	8.2071e-08	7.31804e-09	3.44654e-29	PTPRN2;PTPRN2;PTPRN2	0.096	+-	53.7	2.158	1	0.1418	0.0637357	0.0581963	0.803046	0.451257
cg00311654	2755	chr19	1067147	-1.59981e-05	6.88341e-07	1.73027e-119	HMHA1	-0.3111	--	0	0.013	1	0.9096	-0.00682832	0.0151308	0.721913	0.993042
cg00312125	3595	chr4	84030111	3.17259e-08	8.05007e-09	8.11194e-05	PLAC8;PLAC8;PLAC8	0.0628	++	0	0.376	1	0.5399	0.00430807	-0.0103465	0.785442	0.886796
cg00312553	785	chr5	157098553	5.66078e-08	1.91851e-08	0.00317148	C5orf52	0.4464	++	0	0.036	1	0.8502	-0.0802009	0.0674523	0.990126	0.516492
cg00313722	747	chr19	1009949	4.45343e-06	7.10072e-07	3.56896e-10	C19orf6;C19orf6	0.0448	++	0	0.001	1	0.9715	0.0339837	0.0110829	0.242163	0.908666
cg00314029	11750	chr2	161348665	-4.13702e-08	9.65617e-09	1.83291e-05	RBMS1;RBMS1	0.1014	-+	84.7	6.516	1	0.01069	-0.0182228	0.136155	0.825012	0.990853
cg00314115	5297	chr2	121280002	1.23389e-07	1.20419e-08	1.22452e-24		0.1839	+-	84.2	6.324	1	0.01191	-0.0437832	-0.121782	0.968238	0.734091
cg00314427	6455	chr19	45976120	-1.08716e-07	1.89655e-08	9.90536e-09	FOSB;FOSB	-0.0244	-+	10.2	1.113	1	0.2914	-0.0333139	0.01408	0.122631	0.870123
cg00314771	1490	chr11	102963272	3.54915e-08	5.93716e-09	2.26084e-09	DCUN1D5	0.022	+-	40.5	1.681	1	0.1948	0.000411864	-0.00172351	0.991126	0.889
cg00314966	5060	chr16	86544346	1.11409e-07	1.85119e-08	1.76337e-09	FOXF1	0.2702	++	0	0.001	1	0.9703	-0.0138041	0.110998	0.810986	0.980967
cg00316312	11509	chr10	134916087	-5.21649e-08	7.10166e-09	2.05071e-13	GPR123	-0.1542	--	0	0.006	1	0.9388	0.0150853	0.0168012	0.771555	0.361034
cg00316839	11818	chr4	85414135	-6.82772e-08	4.10177e-08	0.0959964		-0.0313	-+	56.3	2.287	1	0.1305	-0.29216	0.0163442	0.214222	0.0294569
cg00316921	8930	chr8	142984347	2.31809e-08	7.43261e-09	0.00181584		-0.0716	+-	49.8	1.991	1	0.1583	0.0233722	-0.0400287	0.169177	0.726837
cg00317879	9355	chr11	68920611	2.22809e-08	2.00474e-08	0.266393		0.1274	++	0	0.35	1	0.5539	-0.00439831	0.0367675	0.64647	0.742609
cg00318320	11173	chr2	242498098	1.06451e-08	9.14127e-09	0.244216	BOK	-0.4671	--	0	0.956	1	0.3283	-0.0935324	0.0515337	0.981988	0.969514
cg00318756	7113	chr1	67773020	3.09756e-08	3.98398e-08	0.436862	IL12RB2	0.1074	++	0	0.013	1	0.9094	0.0669492	0.0557556	0.965645	0.140153
cg00318799	2741	chr17	73937186	1.53838e-09	5.23876e-09	0.769023	FBF1	-0.0038	-+	0	0.017	1	0.8963	-0.00306373	0.00145932	0.78767	0.783645
cg00318947	108	chr7	27154914	-1.09968e-07	9.40574e-08	0.242338	HOXA3;HOXA3;HOXA3	0.1669	-+	70.9	3.431	1	0.06397	-0.129349	0.0739458	0.978977	0.787474
cg00319912	8073	chr19	39441002	2.58659e-07	3.2594e-08	2.09184e-15	FBXO17;FBXO17	0.0247	+-	55.2	2.234	1	0.135	0.0928794	0.0703191	0.989242	0.984917
cg00320027	8914	chr8	101734560	2.46453e-08	3.84746e-09	1.4979e-10	PABPC1	-0.0031	+-	0	0.553	1	0.457	0.000396568	0.000473638	0.928208	0.663851
cg00320453	9393	chr11	123756564	-7.99086e-08	9.86892e-09	5.63326e-16	TMEM225	-0.1763	--	0	0.162	1	0.687	-0.0342562	-0.0887953	0.78924	0.993092
cg00320539	5268	chr2	1983439	8.60371e-06	8.45077e-07	2.41127e-24	MYT1L	0.5875	++	0	0.173	1	0.6777	0.0362461	-0.0504334	0.990194	0.343103
cg00320749	1090	chr22	39715143	1.68302e-07	1.49027e-08	1.41533e-29	SNORD43;RPL3;RPL3	0.0846	++	0	0.055	1	0.8151	0.00499337	0.00205129	0.962476	0.973328
cg00323100	8488	chr4	40059856	2.49712e-07	1.48251e-08	1.16206e-63	N4BP2;LOC344967	0.0984	+-	0	0.71	1	0.3993	0.00475332	0.0100476	0.535748	0.708101
cg00323305	1311	chr3	24537182	9.67966e-09	1.69775e-07	0.954534	THRB;THRB;THRB	0.2415	++	0	0.136	1	0.7121	-0.136155	-0.00925462	0.241011	0.00344773
cg00323915	5736	chr7	150264987	4.42287e-08	1.67124e-08	0.00813386	GIMAP4	0.1914	+-	0	0.753	1	0.3856	0.0620161	-0.0314471	0.757211	0.923846
cg00324979	1542	chr16	89152443	1.1053e-07	2.45656e-08	6.81551e-06		0.3236	+-	50.1	2.006	1	0.1567	0.0907623	-0.0143031	0.851165	0.808187
cg00325125	6050	chr11	58736081	-2.12692e-07	2.50926e-08	2.32458e-17		-0.1866	-+	54.1	2.177	1	0.1401	0.0317036	-0.0444361	0.813173	0.850532
cg00325149	973	chr1	103574072	1.01138e-07	2.47861e-08	4.49535e-05	COL11A1;COL11A1;COL11A1;COL11A1	0.425	++	0	0.027	1	0.8693	-0.0184513	0.101193	0.826078	0.00435966
cg00326127	516	chr11	13032404	9.46834e-07	1.06083e-07	4.43975e-19	RASSF10	0.2735	++	0	0.096	1	0.7566	-0.0258313	0.0305301	0.84338	0.943275
cg00326183	5329	chr2	241808259	2.40791e-08	3.1367e-09	1.63388e-14	AGXT;AGXT	-0.0092	+-	73.6	3.784	1	0.05175	0.0539465	-0.0773336	0.793068	0.315625
cg00326251	8872	chr8	23262648	1.88794e-07	4.38749e-08	1.685e-05	LOXL2	0.0412	+-	0	0.568	1	0.4509	0.034432	-0.00659231	0.761079	0.630914
cg00326259	6705	chr5	31855477	-5.08735e-07	4.62159e-08	3.50529e-28	PDZD2	-0.1682	-+	83.9	6.209	1	0.01271	-0.158363	0.0502554	0.274002	0.578526
cg00326719	2806	chr2	213401544	-3.63999e-08	1.3266e-08	0.00607244	ERBB4;ERBB4	-0.2649	--	0	0.601	1	0.4384	-0.261718	0.0283092	0.794404	0.791683
cg00327383	4545	chr8	22019275	-1.73276e-07	3.09181e-08	2.09016e-08	SFTPC;SFTPC	-0.0107	-+	0	0.034	1	0.8529	-0.0319998	-0.0315905	0.418658	0.912286
cg00327524	5804	chr8	144510753	2.55026e-08	1.61048e-08	0.113299		0.0587	+-	10	1.111	1	0.292	0.0054717	-0.0204227	0.924652	0.819919
cg00327796	1893	chr3	23032191	-4.00033e-07	1.23122e-07	0.00115784		-0.3519	--	0	0.41	1	0.5221	-0.0807947	-0.0176455	0.276683	0.337887
cg00328075	1691	chr8	12989417	9.62749e-07	9.19958e-08	1.24895e-25	DLC1;DLC1	0.09	+-	49	1.962	1	0.1613	0.0225179	0.04832	0.82295	0.700975
cg00328284	8888	chr8	41519119	1.21438e-07	1.62996e-08	9.30821e-14	ANK1;ANK1;ANK1;ANK1;ANK1;ANK1;ANK1;MIR486;ANK1	0.0617	++	0	0	1	0.9955	0.0107978	-0.000649329	0.60915	0.996455
cg00328935	8928	chr8	142517474	3.07396e-09	8.9892e-09	0.73238	FLJ43860	0.0184	-+	0	0.379	1	0.538	0.00106614	0.0436274	0.938485	0.483088
cg00329300	3085	chr1	161008462	8.7941e-08	1.03181e-08	1.55469e-17	TSTD1;TSTD1;TSTD1	0.3165	+-	67.8	3.108	1	0.07791	-0.0129093	-0.0710542	0.708477	0.928736
cg00329447	5810	chr8	145028170	6.23957e-08	1.01156e-08	6.90296e-10	PLEC1;PLEC1;PLEC1	0.1054	+-	0	0.517	1	0.4722	0.0502662	0.0541167	0.807447	0.172893
cg00329618	3208	chr12	113515439	1.20663e-07	1.45211e-08	9.60817e-17	DTX1	0.3209	++	0	0.908	1	0.3405	0.060844	0.0537029	0.668538	0.191137
cg00330464	9948	chr19	50143474	-2.24411e-08	6.71469e-09	0.000831494	RRAS	-0.0059	-+	0	0.121	1	0.7281	-0.00458446	0.000494209	0.986367	0.914321
cg00330929	4180	chr19	2282010	-1.95899e-06	9.7991e-07	0.0455916	C19orf35	-0.4819	--	0	0.948	1	0.3302	-0.0621885	-0.0143377	0.982914	0.986667
cg00330936	9663	chr16	10837683	-2.90974e-07	3.81849e-08	2.53421e-14	NUBP1	-0.0318	--	0	0.243	1	0.6222	-0.00275243	-0.0027751	0.744154	0.481889
cg00332048	11360	chr7	18535072	1.41998e-07	9.5846e-08	0.138468	HDAC9;HDAC9;HDAC9;HDAC9;HDAC9	-0.1408	+-	50.8	2.032	1	0.1541	0.0582591	-0.0474389	0.650206	0.801769
cg00332153	5510	chr4	102712010	8.94347e-08	9.92207e-09	1.99185e-19	BANK1;BANK1;BANK1;BANK1	0.1542	++	0	0.604	1	0.437	-0.0137485	-0.0642109	0.956781	0.844314
cg00332575	8346	chr22	36925175	1.6761e-07	1.5587e-08	5.72682e-27	EIF3D;EIF3D	0.0412	++	0	0.247	1	0.6193	-0.00644822	0.00357878	0.953305	0.553277
cg00332588	10723	chr8	43147564	-1.11779e-07	4.3649e-08	0.0104412	POTEA;POTEA	-0.0328	-+	38.1	1.615	1	0.2038	-0.13233	0.0097064	0.995496	0.625374
cg00332680	2585	chr10	74079303	-7.37518e-08	2.3681e-08	0.00184324		-0.1517	-+	0	0.956	1	0.3282	-0.174807	0.105744	0.964495	0.815743
cg00332882	6538	chr20	22401271	-3.4125e-07	7.62686e-08	7.6656e-06	LOC284788;LOC284788	-0.1805	--	0	0.831	1	0.3619	-0.0026688	0.0310353	0.896584	0.269248
cg00333255	5202	chr19	23945903	2.97675e-08	8.50225e-08	0.726254	RPSAP58	0.1958	++	0	0.043	1	0.8358	-0.00986363	-0.123488	0.99689	0.893016
cg00333483	1553	chr17	79504180	7.52127e-08	3.08972e-08	0.0149212		0.2261	++	0	0.214	1	0.6435	0.0776641	0.0910229	0.971414	0.930444
cg00333985	6909	chr7	65338708	-2.92903e-08	6.96475e-09	2.605e-05	VKORC1L1	-0.0226	--	0	0.006	1	0.9378	-0.00299027	-0.000243034	0.86283	0.769726
cg00334056	8670	chr6	33755658	2.51768e-07	4.56839e-08	3.56612e-08	LEMD2;LEMD2	0.2489	++	0	0.443	1	0.5057	0.0258723	-0.069362	0.631891	0.983074
cg00334542	3725	chr7	100209784	6.23406e-08	5.12903e-09	5.43174e-34	MOSPD3;MOSPD3;MOSPD3;MOSPD3;MOSPD3	0.0545	++	0	0.017	1	0.8959	-0.00498398	0.00125742	0.986854	0.991915
cg00334798	219	chr11	72929553	4.19381e-08	1.92015e-08	0.0289544	P2RY2;P2RY2;P2RY2;P2RY2	0.0893	++	0	0.002	1	0.9606	-0.0128046	0.0397898	0.983171	0.81405
cg00335169	2089	chr10	129705158	2.16646e-08	5.88575e-09	0.000232458	PTPRE	0.0391	+-	0	0.552	1	0.4577	-0.00791621	0.00431966	0.959969	0.974697
cg00336700	2305	chr2	176943704	5.47518e-08	8.23908e-09	3.02439e-11		0.1363	+-	33	1.493	1	0.2218	-0.00452621	-0.0150421	0.990405	0.716392
cg00336706	10342	chr5	43064908	-2.41205e-07	1.11492e-08	8.54721e-104		-0.1231	--	0	0.048	1	0.8258	-0.00505494	-0.00084324	0.704275	0.508603
cg00337440	696	chr8	27182122	-3.91191e-07	5.71964e-08	7.95102e-12	PTK2B;PTK2B;PTK2B;PTK2B	-0.2066	-+	44.1	1.789	1	0.181	-0.0699444	0.0399169	0.993534	0.769029
cg00337466	6011	chr10	135090565	-7.65178e-09	7.00777e-09	0.274877	ADAM8;ADAM8;ADAM8	-0.1006	+-	75.1	4.008	1	0.04528	-0.0260304	-0.103952	0.981207	0.971429
cg00338735	3590	chr4	53728038	7.4928e-08	2.48178e-08	0.00253505	RASL11B	0.0094	-+	0	0.128	1	0.721	-0.00224782	0.0316965	0.727488	0.831232
cg00338749	987	chr11	1036677	2.75351e-06	1.35464e-06	0.0420872	MUC6;MUC6	0.1496	++	28.3	1.394	1	0.2377	0.031722	0.144143	0.744549	0.976015
cg00338996	3973	chr11	45828080	-1.80984e-07	2.85552e-08	2.32692e-10	SLC35C1;SLC35C1;SLC35C1	-0.0553	-+	13.7	1.159	1	0.2817	0.00850465	-0.0141299	0.716202	0.76611
cg00339300	4645	chr1	61508924	2.31943e-07	4.91351e-08	2.35243e-06		0.4735	+-	58.2	2.39	1	0.1221	-0.0183927	-0.0073331	0.96488	0.991509
cg00339356	7203	chr1	234615080	2.42372e-09	2.18158e-09	0.26657	TARBP1	-0.0258	+-	0	0.936	1	0.3333	-0.00378336	0.000131519	0.956616	0.740128
cg00340850	5356	chr20	55500523	2.85737e-07	4.10333e-08	3.31835e-12		0.3073	++	39.1	1.642	1	0.2001	0.00028369	0.128938	0.990962	0.990316
cg00340855	2921	chr6	30458586	-1.96096e-07	8.2671e-08	0.017692	HLA-E	-0.2035	+-	3.1	1.032	1	0.3096	-0.10181	-0.180174	0.671828	0.985245
cg00341191	2598	chr10	126332072	-3.53069e-08	6.89232e-09	3.01287e-07	FAM53B	-0.1043	--	0	0.008	1	0.9287	0.0498651	0.000812825	0.354583	0.769803
cg00341742	881	chr2	154335698	-6.55497e-08	7.80078e-09	4.35328e-17	RPRM	-0.2119	--	25.2	1.337	1	0.2476	-0.0645439	0.0464264	0.795216	0.817267
cg00341906	8948	chr9	2933229	2.13188e-06	4.69155e-07	5.5174e-06		0.2071	++	0	0.359	1	0.5492	0.00464706	-0.00686014	0.50135	0.538443
cg00341915	1754	chr10	119806516	-5.23004e-08	3.16302e-09	2.05522e-61	CASC2;RAB11FIP2;CASC2;CASC2	-0.0543	--	0	0.109	1	0.7407	-0.000673246	-0.00100647	0.87404	0.830798
cg00343305	11619	chr16	22104151	-1.53066e-07	3.4443e-08	8.82848e-06	VWA3A	-0.0528	--	0	0.001	1	0.9695	0.00230189	-0.0111419	0.567179	0.74992
cg00344260	526	chr12	45270406	2.55461e-08	1.74153e-08	0.142409	NELL2;NELL2;NELL2;NELL2;NELL2	-0.0259	+-	0	0.351	1	0.5535	-0.0363444	0.00218437	0.992678	0.949168
cg00344372	1909	chr4	3443625	-9.96962e-07	2.20142e-07	5.93408e-06	HGFAC	0.0177	-+	0	0.116	1	0.7329	-0.0241366	-0.0296011	0.804944	0.954892
cg00344380	4347	chr4	42155519	-4.30553e-08	5.04403e-08	0.393332	BEND4;BEND4	0.0445	-+	43.6	1.773	1	0.183	-0.0759648	0.0637032	0.991082	0.915311
cg00344577	1553	chr17	79504745	1.16901e-07	1.40329e-08	8.04995e-17		0.1512	++	0	0.057	1	0.8111	0.0451972	0.0935867	0.315396	0.95817
cg00344900	5451	chr3	126006749	6.65265e-08	2.19467e-08	0.00243525		0.3519	++	0	0.057	1	0.8119	0.00311987	0.0739667	0.990533	0.975598
cg00345344	534	chr16	88459714	4.33718e-08	1.08755e-08	6.66257e-05		0.0917	-+	26.3	1.356	1	0.2442	0.0458864	0.0939544	0.895369	0.482297
cg00345522	11735	chr2	51260399	-3.51185e-08	3.04982e-08	0.249528	NRXN1;NRXN1	-0.034	-+	0	0.199	1	0.6557	-0.152397	-0.0203231	0.978202	0.819408
cg00346326	7569	chr13	28394537	3.03283e-07	3.70053e-08	2.49198e-16		0.2341	-+	65.2	2.874	1	0.09002	-0.104952	0.0714783	0.877045	0.99105
cg00346501	4612	chr1	16073336	6.7614e-07	3.99022e-08	2.09798e-64	TMEM82	0.1202	++	59.7	2.48	1	0.1153	0.0186227	-0.00088436	0.995857	0.890422
cg00346523	237	chr12	48722511	-2.05027e-07	4.60544e-08	8.51368e-06	H1FNT	-0.3697	--	0	0.016	1	0.8999	-0.089401	-0.0970818	0.967559	0.964221
cg00346985	5880	chr1	46940516	-1.75812e-07	3.63037e-08	1.28016e-06		-0.1024	-+	27.3	1.375	1	0.241	-0.0538215	0.00768522	0.790239	0.990321
cg00347620	6140	chr12	115109730	-4.78128e-08	9.93382e-09	1.4858e-06	TBX3;TBX3	-0.1249	--	0	0.237	1	0.6266	-0.0672043	-0.107328	0.275536	0.972336
cg00348389	9678	chr16	31235706	-6.00407e-08	2.9784e-08	0.0438136	TRIM72	0.0136	-+	0	0.102	1	0.7497	-0.024481	-0.00809856	0.694345	0.486278
cg00348467	745	chr17	43222121	1.72546e-07	5.83923e-08	0.00312725		0.0806	+-	35.7	1.556	1	0.2123	0.012098	-0.00712943	0.923589	0.770726
cg00348771	4669	chr1	165599927	-2.85257e-09	2.77259e-09	0.303551	MGST3	-0.0253	--	0	0.01	1	0.9214	-0.00797449	0.00216759	0.977873	0.771553
cg00348900	9686	chr16	57562452	-2.29221e-07	3.60311e-08	1.99445e-10	CCDC102A	-0.5003	--	0	0.064	1	0.7997	-0.0922482	-0.0804067	0.866429	0.632522
cg00349573	3899	chr1	242611826	-5.46113e-08	5.51709e-09	4.22315e-23	PLD5	-0.2936	--	0	0.057	1	0.8113	-0.0985117	-0.0580901	0.664954	0.66048
cg00349895	1926	chr4	154073501	-9.92008e-08	2.15444e-08	4.135e-06	TRIM2	-0.6305	-+	69.3	3.256	1	0.07116	-0.149889	0.186672	0.286218	0.255959
cg00349948	10696	chr8	703433	-1.74624e-05	1.60875e-06	1.89655e-27		-0.117	-+	52.5	2.104	1	0.1469	-0.0611774	-0.0338552	0.943749	0.954069
cg00350199	285	chr11	67418213	2.21571e-07	1.84914e-08	4.39525e-33	ACY3	0.2449	++	35.4	1.549	1	0.2133	0.0298845	0.0340538	0.915663	0.891575
cg00350448	6069	chr11	72433866	-8.92101e-08	1.83184e-08	1.11618e-06	ARAP1;ARAP1;ARAP1	-0.2251	--	0	0.437	1	0.5085	-0.0134057	-0.00938892	0.985033	0.82309
cg00350503	3401	chr19	13613614	8.38819e-07	9.36897e-08	3.45426e-19	CACNA1A;CACNA1A	0.1973	++	0	0.089	1	0.7651	0.119629	0.0973773	0.820164	0.889699
cg00351202	5352	chr20	45094318	2.89514e-07	1.98547e-08	3.6766e-48	LOC100240726	0.172	+-	0	0.919	1	0.3378	0.0102031	-0.040579	0.653887	0.957263
cg00351443	10867	chr10	105252720	3.17604e-08	1.20601e-08	0.00845091	NEURL	0.0413	+-	0	0.193	1	0.6606	-0.0450795	-0.0078474	0.991244	0.67667
cg00351537	1844	chr19	7580275	-2.84409e-06	2.87991e-07	5.3114e-23	ZNF358	-0.77	--	0	0.683	1	0.4087	0.00424285	-0.0182273	0.628261	0.609397
cg00352913	9005	chr1	6105324	-7.39339e-07	1.82436e-07	5.06521e-05	KCNAB2;KCNAB2	-0.064	-+	0	0.747	1	0.3876	-0.0550406	0.000861104	0.942399	0.997475
cg00353112	4987	chr15	45879221	9.28513e-08	1.29509e-08	7.52708e-13	PLDN	0.0145	++	0	0.015	1	0.9025	-0.00458034	0.000980099	0.979027	0.700697
cg00353923	1153	chr7	127671044	6.34387e-08	1.22028e-08	2.00677e-07	LRRC4;SND1	0.1796	++	0	0.049	1	0.8243	-0.0598843	0.0865812	0.734556	0.866029
cg00354542	2702	chr16	434356	-2.27641e-05	4.23585e-06	7.6947e-08	LOC100134368	-0.1578	-+	66.8	3.008	1	0.08287	-0.102963	0.033908	0.525303	0.724775
cg00354572	6131	chr12	81471419	-4.39718e-08	3.48426e-08	0.206944	ACSS3	0.3898	-+	81	5.255	1	0.02188	-0.225295	0.0692256	0.97761	0.50962
cg00354641	577	chr6	30071503	5.76338e-08	5.13347e-08	0.261562	TRIM31	-0.0092	+-	0	0.175	1	0.6758	-0.026282	0.0231209	0.981926	0.988413
cg00355613	11315	chr6	32064956	-5.12318e-08	3.92134e-08	0.191387	TNXB	-0.0708	--	0	0.035	1	0.8506	0.0378262	0.0193204	0.965253	0.991012
cg00355678	5172	chr19	1483413	6.41887e-06	2.74225e-06	0.019246	PCSK4	0.4078	+-	19.3	1.24	1	0.2655	0.12936	0.0180988	0.101078	6.84385e-05
cg00355909	5048	chr16	66638320	6.80045e-08	7.18769e-09	3.04288e-21	CMTM3;CMTM3;CMTM3;CMTM3;CMTM3;CMTM3;CMTM3	0.1008	++	20.8	1.263	1	0.2612	0.00182335	0.000324428	0.931398	0.732296
cg00356694	6311	chr17	4337202	-1.19997e-06	6.08616e-07	0.0486513	SPNS3	-0.1889	--	0	0.035	1	0.8517	-0.152327	-0.0385244	0.714422	0.521608
cg00357546	9260	chr10	135032154	-3.5155e-08	1.52063e-08	0.0207845	KNDC1	-0.1001	-+	0	0.591	1	0.442	-0.0197095	0.157783	0.950972	0.429466
cg00359181	1288	chr2	38893519	-2.89957e-07	8.71134e-08	0.000873149	GALM	-0.9291	--	0	0.04	1	0.8411	-0.148925	-0.0666955	0.371217	0.49635
cg00359365	3825	chr1	26880547	-1.37928e-07	4.0677e-08	0.000696832	MIR1976;RPS6KA1;RPS6KA1	0.002	-+	0	0.37	1	0.5432	-0.0338689	-0.021743	0.991943	0.984023
cg00359511	1812	chr16	28509413	-2.12266e-07	5.49162e-08	0.000110969	APOB48R	-0.0639	-+	9.2	1.101	1	0.294	0.00842428	0.000901225	0.757368	0.99072
cg00359590	3770	chr8	27469673	9.93135e-08	4.21527e-08	0.0184709	CLU;CLU;CLU	0.1013	++	0	0.151	1	0.698	0.0339137	0.00486406	0.992069	0.817791
cg00360600	5281	chr2	38152299	7.2914e-08	1.28554e-08	1.41261e-08	FAM82A1	0.0108	+-	0	0.163	1	0.6862	-0.00719513	0.00191514	0.666792	0.169456
cg00361562	1874	chr2	198649771	-1.94889e-09	3.13302e-09	0.53391	BOLL;BOLL	-0.0382	--	0	0.321	1	0.5712	-0.0112246	-0.00769517	0.871921	0.943226
cg00362285	5953	chr1	236444212	-1.29209e-08	4.54688e-09	0.00448728	ERO1LB	0.0635	-+	56.5	2.298	1	0.1295	-0.0636794	0.0199499	0.458877	0.37548
cg00365963	6570	chr22	26895362	-6.8173e-08	2.13994e-08	0.00144385	TFIP11;TFIP11	-0.0377	-+	0	0.735	1	0.3913	-0.00440885	0.00857159	0.993396	0.736353
cg00366237	3560	chr3	122920704	1.07755e-07	7.26028e-09	7.87821e-50	SEC22A	0.2123	++	0	0.001	1	0.9817	-0.0157572	-0.00509907	0.992326	0.98191
cg00366413	7466	chr12	7072696	1.02046e-06	2.10958e-07	1.31642e-06	MIR141;MIR200C	0.1952	++	0	0.073	1	0.7875	-0.0233806	0.0211486	0.685924	0.943052
cg00366917	7991	chr18	74845154	1.3208e-07	2.25497e-08	4.70494e-09	MBP;MBP	0.274	+-	0	0.249	1	0.6176	0.0628593	-0.0290236	0.863083	0.12977
cg00367463	2543	chr1	45249899	-3.55145e-07	2.93612e-08	1.11247e-33	BEST4	-0.1361	-+	89.3	9.342	1	0.002239	-0.120144	0.115107	0.912698	0.87673
cg00367615	11571	chr13	31480979	-5.85929e-08	4.58955e-08	0.201722	C13orf33	-0.032	+-	0.4	1.004	1	0.3162	-0.0889786	-0.119589	0.503621	0.414595
cg00368059	11498	chr10	106034747	-1.49996e-08	1.48245e-08	0.311628	GSTO2	0.1687	-+	67.3	3.056	1	0.08044	-0.154208	0.0519529	0.585608	0.442679
cg00369126	7764	chr16	4674642	1.7717e-06	1.21524e-07	3.82055e-48	MGRN1;MGRN1;MGRN1;MGRN1	0.0821	++	0	0.02	1	0.8868	0.000729195	0.00588925	0.916224	0.796689
cg00369658	7381	chr11	57365088	2.90458e-07	2.4116e-08	2.08016e-33	SERPING1;SERPING1;SERPING1	0.38	++	0	0.181	1	0.6703	0.0634238	0.0808711	0.830642	0.469451
cg00369811	3675	chr6	37673597	1.6829e-07	6.48275e-08	0.00943251		0.2561	++	0	0.06	1	0.8071	0.0491314	0.0357856	0.99224	0.793428
cg00370123	6865	chr7	1113014	-3.45633e-06	1.19134e-06	0.00371728	C7orf50;C7orf50;C7orf50	-0.1371	--	0	0.31	1	0.5779	-0.0663367	-0.0375572	0.488148	0.99037
cg00370179	622	chr13	37005074	-2.94959e-08	6.84385e-08	0.66648	CCNA1;CCNA1;CCNA1;CCNA1	-0.2184	--	0	0.806	1	0.3694	-0.221518	-0.0848605	0.863817	0.0791957
cg00370820	5388	chr22	39101671	1.17569e-07	1.67413e-08	2.17631e-12	GTPBP1	0.0697	++	0	0.383	1	0.5358	-0.00502853	0.00442653	0.98165	0.937966
cg00371418	9774	chr17	35014438	-1.85185e-07	7.04748e-08	0.008597		-0.2599	--	0	0.155	1	0.6942	-0.113092	-0.000654811	0.994201	0.983925
cg00371702	8382	chr3	25469125	3.15967e-07	8.34252e-08	0.000152214	RARB;RARB	0.3732	++	0	0.447	1	0.5036	-0.048212	0.139996	0.974096	0.7415
cg00371950	8202	chr2	132431211	1.02284e-07	4.68508e-09	1.15728e-105		0.072	+-	57.5	2.352	1	0.1251	0.0324656	0.0191798	0.760324	0.982565
cg00372278	5516	chr4	140004289	1.13629e-08	4.43923e-09	0.0104776	ELF2;ELF2	-0.0171	+-	39.8	1.661	1	0.1974	-0.00728958	-0.00460862	0.820438	0.806349
cg00373101	6271	chr16	19125146	-4.39292e-07	2.83829e-08	4.93257e-54	ITPRIPL2;ITPRIPL2	-0.0714	--	3.3	1.034	1	0.3091	-0.0114645	0.00211921	0.49968	0.443259
cg00373707	1493	chr11	126873379	2.36657e-08	1.77986e-08	0.183637		0.2057	++	0	0.403	1	0.5257	-0.0241862	0.066847	0.398286	0.980923
cg00374672	1152	chr7	100463416	1.49725e-07	1.15386e-08	1.67211e-38	SLC12A9	0.2885	++	0	0.321	1	0.5712	-0.0138637	-0.0417665	0.993463	0.697388
cg00374688	11193	chr21	43431365	2.15245e-08	1.63786e-08	0.188784	ZNF295;ZNF295;ZNF295	-0.0071	-+	0	0.299	1	0.5843	-0.0173865	0.0350363	0.987061	0.921825
cg00374747	713	chr11	2907930	2.8057e-06	3.53504e-07	2.07419e-15	CDKN1C;CDKN1C;CDKN1C	0.147	++	0	0.064	1	0.8004	0.0301903	0.0809418	0.917378	0.2996
cg00375457	2105	chr11	5617273	2.1837e-06	3.8143e-07	1.03408e-08	TRIM6-TRIM34;TRIM6;TRIM6	0.3135	++	0	0.441	1	0.5064	0.0278407	0.0787288	0.95232	0.9831
cg00375983	3819	chr1	19181390	-4.47624e-07	1.40124e-07	0.0014008	TAS1R2	-0.3359	--	0	0.939	1	0.3326	-0.0848828	0.0386798	0.734891	0.110269
cg00376129	8400	chr3	61547524	1.09416e-07	1.01168e-08	2.91331e-27	PTPRG;PTPRG	0.0342	+-	19.9	1.249	1	0.2637	-0.00411308	0.00389938	0.634294	0.59346
cg00376334	7899	chr17	42295644	9.08926e-08	1.1578e-08	4.14439e-15	UBTF;UBTF;UBTF;UBTF	0.0488	-+	55.9	2.267	1	0.1322	-0.00733953	0.00379115	0.781877	0.990233
cg00376544	6316	chr17	6679348	-2.0223e-06	3.90825e-07	2.28608e-07	FBXO39	-0.3617	-+	60.1	2.503	1	0.1136	-0.0991351	-0.00322693	0.878467	0.995738
cg00376979	6553	chr21	34350727	6.00322e-08	5.78358e-08	0.299281		0.1508	++	0	0.453	1	0.5011	-0.014598	0.145496	0.934736	0.5384
cg00377344	5981	chr10	43857301	-2.68969e-07	7.14574e-08	0.000167188		-0.627	--	0	0.044	1	0.8337	-0.107942	-0.149379	0.268776	0.365331
cg00378510	1842	chr19	2291020	-1.99093e-06	6.05262e-07	0.00100411	LINGO3	-0.1736	--	0	0.396	1	0.5291	0.0224898	0.0978058	0.756981	0.745797
cg00379420	5508	chr4	90031681	1.28515e-07	3.72806e-08	0.000566367		0.2993	+-	60.5	2.532	1	0.1115	-0.0575251	0.0385968	0.890504	0.981909
cg00379467	2870	chr4	148401873	-3.00437e-08	1.12682e-08	0.00767023	EDNRA;EDNRA;EDNRA	-0.0764	--	0	0.029	1	0.8645	-0.0737675	-0.0943296	0.910593	0.175876
cg00379648	328	chr12	106979451	-1.0591e-07	2.85504e-08	0.00020762	RFX4	-0.6912	--	0	0.263	1	0.6084	-0.259458	-0.166154	0.0763061	0.604739
cg00381131	1926	chr4	154073616	-1.68767e-08	2.65081e-08	0.524344	TRIM2	-0.055	-+	41.4	1.708	1	0.1913	-0.15533	0.157416	0.705533	0.507615
cg00381179	1629	chr3	134093562	3.54606e-08	4.22678e-09	4.88185e-17	AMOTL2	0.0501	+-	0	0.344	1	0.5573	0.00111098	0.00294321	0.55894	0.727753
cg00381442	7816	chr16	85146178	1.18954e-07	8.97062e-09	3.92602e-40	FAM92B	0.1346	++	0	0.089	1	0.7651	0.0519974	0.0175688	0.431263	0.978037
cg00381697	6457	chr19	47742961	-1.54456e-07	4.97292e-08	0.00189681		-0.3959	-+	71.6	3.527	1	0.06037	-0.182234	0.056053	0.504514	0.564525
cg00382185	4121	chr17	4464011	-1.95885e-06	3.18589e-07	7.82145e-10	GGT6;GGT6	-0.2053	--	0	0.502	1	0.4786	-0.103204	-0.00610874	0.736629	0.988445
cg00382740	3898	chr1	237168688	-2.73203e-08	1.02422e-08	0.00764324		-0.2884	--	0	0.355	1	0.5513	-0.112569	-0.163178	0.787955	0.237473
cg00383020	3821	chr1	23002541	-2.59946e-07	6.29432e-08	3.62991e-05		-0.086	-+	0	0.29	1	0.5902	0.00505433	-0.0305497	0.621436	0.952603
cg00385769	10476	chr6	31628440	-2.02154e-07	1.4962e-08	1.34381e-41	C6orf47;C6orf47	-0.0711	--	0	0.106	1	0.7445	-0.00582508	-0.000859563	0.896554	0.644534
cg00386034	8685	chr6	44191288	6.79898e-08	1.04153e-08	6.67223e-11	SLC29A1;SLC29A1;SLC29A1;SLC29A1;SLC29A1	-0.0534	+-	69.8	3.31	1	0.06885	0.00179858	0.0129356	0.154614	0.982596
cg00386408	1651	chr5	135364970	3.39739e-08	2.48161e-08	0.170992	TGFBI	0.165	++	0	0.098	1	0.7545	-0.0342886	0.0284187	0.52218	0.771796
cg00386551	1324	chr3	192126244	-5.98158e-08	7.03451e-09	1.84436e-17	FGF12;FGF12;FGF12	-0.4167	--	54.3	2.187	1	0.1392	-0.105863	-0.0745651	0.939641	0.996332
cg00386663	7737	chr16	692659	1.35669e-05	1.1722e-06	5.58718e-31	FAM195A	0.0885	+-	42	1.725	1	0.1891	0.0151697	-0.00180079	0.991532	0.970405
cg00387115	7531	chr12	115889598	7.46421e-08	8.66064e-09	6.7808e-18		0.0849	+-	21.8	1.279	1	0.258	0.0116905	0.00663595	0.617605	0.94145
cg00390511	6898	chr7	36701016	-3.2341e-07	5.7742e-08	2.13184e-08	AOAH	-0.3624	--	0	0.191	1	0.6621	-0.175645	-0.123606	0.72334	0.615872
cg00392377	8098	chr19	49939882	1.19323e-07	2.83445e-08	2.55669e-05	SLC17A7	0.2222	++	0	0.746	1	0.3879	-0.0754416	0.0547818	0.943822	0.555318
cg00392505	3942	chr10	134835146	2.27038e-08	2.02557e-08	0.262348		0.0761	++	0	0.229	1	0.6319	-0.00745956	-0.0372447	0.924223	0.989652
cg00392914	6289	chr16	83841513	-3.96266e-09	6.62066e-09	0.549486	HSBP1	-0.0572	--	0	0.406	1	0.5242	-0.0211683	0.00563959	0.981117	0.273129
cg00393193	8607	chr5	176959146	5.79069e-08	4.93225e-09	7.9032e-32	FAM193B;FAM193B	0.1201	+-	52.5	2.107	1	0.1466	0.0250409	-0.0106791	0.662667	0.944894
cg00394844	8052	chr19	18343302	6.48463e-07	7.50096e-08	5.37737e-18	PDE4C	0.2101	++	0	0.686	1	0.4075	0.0530096	0.0590575	0.951239	0.929996
cg00395795	11099	chr19	14629244	-2.13218e-08	2.52184e-08	0.39784	DNAJB1	0.014	-+	0	0.339	1	0.5603	-0.000481666	-0.000261731	0.910864	0.556401
cg00396163	1861	chr2	84743584	-3.45685e-08	9.9994e-09	0.000546103	DNAH6;DNAH6	-0.2811	--	0	0.271	1	0.6028	-0.0915723	0.0326673	0.980856	0.701355
cg00397575	2186	chr15	65359932	2.15393e-07	2.35957e-08	6.94593e-20	RASL12	0.4198	++	0	0.009	1	0.926	-0.00709321	0.0316705	0.996959	0.939737
cg00397585	5276	chr2	26570033	2.16238e-07	1.78122e-08	6.49266e-34	GPR113;SELI	0.0453	++	0	0.01	1	0.9205	-0.00646126	0.00801197	0.872591	0.980738
cg00398268	3383	chr18	47017166	1.40259e-07	1.99851e-08	2.24715e-12	RPL17;SNORD58C;U58;RPL17	0.1387	++	0	0.053	1	0.8187	0.0518289	-0.0428853	0.283714	0.8585
cg00398816	1460	chr10	43598772	8.4067e-08	2.29056e-08	0.000242416	RET;RET	0.0564	+-	0	0.304	1	0.5814	-0.00363835	-0.07744	0.574068	0.895545
cg00399175	5275	chr2	26395448	4.00743e-07	1.06361e-07	0.00016471	FAM59B	-0.0327	+-	86.7	7.505	1	0.006152	0.014244	-0.15061	0.291003	0.0145982
cg00399591	2710	chr16	18802159	-5.39404e-07	2.59329e-07	0.0375257	RPS15A;RPS15A	-1.1684	--	0	0.042	1	0.8371	-0.121957	-0.111953	0.0980729	0.0642512
cg00399951	267	chr7	8476098	-1.61895e-06	2.62728e-07	7.17877e-10	NXPH1	-0.3671	-+	35	1.538	1	0.2149	-0.199399	-0.0758453	0.934748	0.612593
cg00400654	8995	chr1	1604298	-1.895e-06	8.96676e-07	0.0345696	LOC728661;CDK11B;CDK11B;CDK11B;CDK11B;CDK11B;CDK11B	-0.1904	--	0	0.001	1	0.977	-0.0317007	0.010299	0.973855	0.99076
cg00400733	1358	chr5	176170704	-3.83146e-08	7.63792e-09	5.26564e-07		-0.1291	--	0	0.934	1	0.3339	-0.136264	0.012535	0.990383	0.991433
cg00400810	9592	chr15	42066822	-8.37309e-08	1.56709e-08	9.13768e-08	MAPKBP1;MAPKBP1	-0.0862	--	0	0.031	1	0.8608	-0.00942468	0.000329255	0.761564	0.990867
cg00401101	5536	chr5	16509323	4.16945e-07	5.11431e-08	3.56438e-16	FAM134B;FAM134B	0.1096	++	0	0.049	1	0.8247	-0.00823729	-0.0326536	0.950655	0.630863
cg00402222	11859	chr5	178622572	1.01998e-08	1.04265e-08	0.327946	ADAMTS2;ADAMTS2	-0.0136	+-	0	0.5	1	0.4796	-0.0367396	-0.105332	0.800938	0.547673
cg00402352	2127	chr11	134373160	8.97528e-08	1.46323e-08	8.57536e-10		0.513	++	0	0.107	1	0.7431	0.113362	0.0745806	0.854135	0.762087
cg00402586	10861	chr10	69609493	4.75151e-08	9.73245e-09	1.04946e-06		0.0128	+-	25.1	1.335	1	0.2479	-0.00111508	-0.00580193	0.549209	0.993164
cg00402812	3069	chr1	109633307	5.42267e-08	3.60353e-09	3.54544e-51	TMEM167B	0.0478	+-	66.8	3.012	1	0.08266	0.00198982	-0.00167453	0.987974	0.974162
cg00403478	2936	chr6	33040769	-2.70737e-07	4.97569e-08	5.29231e-08	HLA-DPA1	-0.0615	-+	67.8	3.108	1	0.07793	-0.0568257	0.0214054	0.44574	0.768224
cg00403483	10732	chr8	79470784	-4.09331e-08	1.95462e-08	0.0362445	PKIA;PKIA	-0.1063	--	0	0.03	1	0.8617	-0.063748	0.0272705	0.382793	0.817901
cg00404187	6937	chr7	140135611	-2.54637e-08	1.11711e-08	0.0226412		-0.1513	--	0	0.318	1	0.5727	-0.0781577	-0.0414124	0.963248	0.941963
cg00404641	6620	chr3	131080516	-7.54042e-08	7.23479e-09	1.95869e-25	NUDT16P;NUDT16P	-0.1305	--	0	0.057	1	0.8113	-0.0840114	-0.0727702	0.680504	0.872982
cg00404717	6683	chr4	174912178	-4.67206e-08	1.31648e-08	0.000386858		-0.2777	--	0	0.075	1	0.7842	-0.163535	-0.075457	0.924571	0.876316
cg00405070	7527	chr12	112450647	1.74793e-08	4.83289e-09	0.000298342	ERP29;TMEM116;ERP29	-0.0042	+-	0	0.827	1	0.363	-0.00390533	-0.000293381	0.988843	0.980126
cg00405112	1903	chr3	137728329	-6.95769e-08	1.97169e-08	0.000417449	CLDN18;CLDN18	-0.1857	-+	63.4	2.733	1	0.09827	-0.0816435	0.014738	0.92534	0.221522
cg00405688	980	chr10	129534182	4.41066e-08	1.03173e-08	1.91113e-05	FOXI2	0.178	+-	57.7	2.363	1	0.1242	0.0162329	-0.0918651	0.991152	0.980929
cg00405699	4387	chr5	100239919	-7.58754e-08	3.02857e-08	0.012234	ST8SIA4;ST8SIA4	-0.3493	--	0	0.015	1	0.9018	-0.325366	-0.136656	0.595633	0.0393114
cg00405939	4183	chr19	4045108	-1.61941e-06	2.45554e-07	4.25489e-11		-0.2494	--	0	0.046	1	0.8306	-0.0355235	-0.00813927	0.993995	0.621941
cg00406338	10095	chr20	57267528	-7.55886e-08	2.28697e-08	0.000949137	NPEPL1	-0.0107	-+	0	0.933	1	0.3342	-0.0473114	0.0274579	0.95816	0.248374
cg00406489	5783	chr8	47109229	1.42265e-07	2.85253e-08	6.12185e-07		0.0853	+-	1	1.011	1	0.3148	0.0766587	-0.0281715	0.942031	0.97164
cg00406796	8074	chr19	40596516	2.88932e-08	7.86427e-09	0.000238794	ZNF780A;ZNF780A;ZNF780A;ZNF780A	0.0025	-+	53.7	2.158	1	0.1419	-0.00121955	0.00257519	0.598675	0.990974
cg00407245	5257	chr19	55598874	1.40448e-07	2.98542e-08	2.54544e-06	EPS8L1;EPS8L1	0.16	++	0	0.28	1	0.5964	-0.000725979	0.00316415	0.889973	0.936752
cg00407659	11278	chr5	150538414	4.19254e-08	7.63999e-09	4.07378e-08	ANXA6;ANXA6	0.2578	++	0	0.007	1	0.9348	-0.0130492	-0.017383	0.413352	0.992443
cg00408315	4062	chr13	114886700	-7.03328e-08	9.80581e-09	7.36026e-13	RASA3	-0.1953	--	0	0.999	1	0.3177	-0.0132484	-0.0101952	0.775625	0.930288
cg00408597	11515	chr11	9685941	-7.68511e-07	1.12348e-07	7.8943e-12	SWAP70	-0.1995	--	18.9	1.234	1	0.2667	-0.00187074	-0.0542956	0.31668	0.585321
cg00409309	10489	chr6	32783551	6.75843e-08	3.45692e-08	0.0505779	HLA-DOB	0.051	+-	0	0.118	1	0.7307	0.000548613	-0.0439494	0.736659	0.939086
cg00409684	1207	chr10	102984527	-8.7437e-08	1.94996e-08	7.32463e-06		-0.2515	--	0	0.278	1	0.5983	-0.139478	-0.061644	0.7741	0.666422
cg00410467	3345	chr17	58755141	2.19083e-08	5.90575e-09	0.000207545	BCAS3;BCAS3	-0.0161	+-	74.1	3.861	1	0.04943	0.000520664	-0.00105096	0.932962	0.684325
cg00410521	7956	chr17	79197231	8.63842e-08	1.03686e-08	7.99298e-17	AZI1;AZI1	0.0643	+-	0	0.523	1	0.4695	-0.0188974	0.00275861	0.369202	0.967987
cg00410534	1255	chr16	67232557	-1.57303e-07	1.56776e-08	1.08455e-23	ELMO3;E2F4	-0.208	--	0	0.74	1	0.3897	-0.0424829	-0.013083	0.903498	0.866539
cg00410576	4992	chr15	52311136	2.16622e-08	1.37299e-08	0.114625	MAPK6	0.0444	++	0	0.038	1	0.8448	-0.0109555	0.00858154	0.98837	0.448021
cg00410990	11956	chr8	27695476	-3.59237e-09	1.4876e-08	0.809178	PBK	0.0074	-+	0	0.298	1	0.585	-0.000873238	0.00233724	0.977806	0.669238
cg00411411	9228	chr10	103455165	-9.37228e-08	9.92965e-09	3.77504e-21	FBXW4	-0.105	-+	19.5	1.243	1	0.2649	-0.050243	0.000903667	0.854694	0.98398
cg00411413	5055	chr16	83171299	-1.0876e-08	1.81787e-08	0.549652	CDH13	-0.0013	-+	0	0.242	1	0.6226	0.015909	0.0726889	0.44706	0.831149
cg00411948	719	chr11	133800473	5.6795e-08	2.54437e-08	0.0256026	IGSF9B	0.1705	+-	5.7	1.061	1	0.303	0.134669	0.0687625	0.991713	0.31704
cg00412337	10510	chr6	45982653	6.88067e-08	5.59785e-08	0.219011	CLIC5;CLIC5	0.0651	+-	0	0.676	1	0.411	-0.0882659	-0.0457372	0.53169	0.0909329
cg00413617	2612	chr11	17757415	-4.14551e-07	8.83186e-08	2.68156e-06	KCNC1;KCNC1	-0.2878	--	0	0.996	1	0.3184	-0.0382546	-0.0759468	0.599899	0.23508
cg00414898	6244	chr15	89950542	-8.24196e-08	2.45241e-08	0.000777278		-0.2432	--	0	0.064	1	0.7996	-0.0862982	-0.0845352	0.785621	0.789228
cg00415065	11900	chr6	42712921	-1.8452e-07	1.98952e-08	1.78219e-20	TBCC	-0.1591	--	0	0.009	1	0.9242	-0.00839841	0.0107231	0.956217	0.90332
cg00415276	2400	chr5	55033711	5.40217e-08	1.9881e-08	0.00658264	DDX4;DDX4;DDX4	0.2481	++	0	0.022	1	0.8834	0.0152853	0.0229497	0.987979	0.970917
cg00415924	9927	chr19	42876024	-1.72002e-07	1.44868e-08	1.63461e-32	MEGF8	-0.0561	-+	0	0.788	1	0.3748	-0.0062255	-0.00455368	0.724893	0.946838
cg00415971	1464	chr10	86004761	1.20855e-07	1.2559e-08	6.3965e-22	RGR;RGR;RGR	0.039	+-	54	2.174	1	0.1403	0.0420652	0.0208251	0.799394	0.91196
cg00416492	2905	chr6	14211855	-3.20027e-07	5.05373e-08	2.41214e-10		-0.0542	-+	14.4	1.168	1	0.2798	-0.0476434	0.0107603	0.926316	0.910446
cg00416945	7834	chr16	88165722	9.44239e-08	1.45173e-08	7.80939e-11		0.2445	++	0	0.001	1	0.9821	0.0697381	0.0115559	0.993846	0.994173
cg00417291	8918	chr8	114389356	5.89442e-08	2.09305e-08	0.00485968	CSMD3;CSMD3;CSMD3;CSMD3	0.3876	++	0	0.302	1	0.5828	-0.0161895	0.100411	0.976655	0.982948
cg00418282	8544	chr5	2740132	4.09801e-06	6.62788e-07	6.28975e-10		0.3307	++	0	0.085	1	0.7707	-0.025621	0.0859489	0.874772	0.57233
cg00418943	3033	chr1	3528682	1.62364e-06	4.83599e-07	0.000786743	MEGF6	0.0314	+-	0	0.992	1	0.3192	0.0441805	0.0319813	0.447424	0.770362
cg00419314	1919	chr4	74735092	-1.68559e-07	1.78095e-08	2.94792e-21	CXCL1	-0.4133	--	0	0.041	1	0.839	-0.120736	-0.0162631	0.210249	0.965904
cg00419702	3536	chr22	38485294	1.58183e-07	2.98647e-08	1.17955e-07	BAIAP2L2	0.1625	-+	46.7	1.878	1	0.1706	-0.0283318	0.043016	0.867387	0.457897
cg00420450	5777	chr8	22132641	3.80352e-07	2.91356e-08	5.98718e-39	PIWIL2;PIWIL2	0.1467	++	0	0.24	1	0.6246	0.00127853	0.00363222	0.982771	0.856586
cg00420568	5819	chr9	91794904	8.21824e-08	8.42429e-09	1.74894e-22	SHC3	0.109	+-	0	0.52	1	0.4709	0.00614287	0.018887	0.970047	0.909771
cg00420859	1028	chr16	49314826	1.28556e-07	2.13792e-08	1.81947e-09	CBLN1	-0.0664	+-	0	0.534	1	0.4649	0.0101342	0.0299367	0.964615	0.98632
cg00420869	11851	chr5	159343789	-9.00139e-09	7.46251e-09	0.227735	ADRA1B;ADRA1B	0.0225	-+	0	0.176	1	0.6749	-0.0499877	0.0128471	0.992008	0.724543
cg00421624	9110	chr1	153746588	-6.64451e-08	2.10885e-08	0.00162836	SLC27A3	-0.3213	--	0	0.29	1	0.5904	-0.185991	-0.176712	0.297813	0.000673148
cg00422488	2527	chr9	100747767	7.13222e-08	2.81483e-08	0.0112832	ANP32B	0.5043	++	0	0.873	1	0.3502	0.0711398	0.116987	0.762511	0.646735
cg00422699	11097	chr19	12759093	4.97109e-07	1.37016e-07	0.000285498	MAN2B1	0.1127	++	0	0.153	1	0.696	-0.0108519	0.0724618	0.893925	0.826299
cg00422913	5072	chr17	1619022	-5.32255e-07	3.72685e-07	0.153245	C17orf91;C17orf91;WDR81;C17orf91;WDR81;C17orf91	-0.0285	-+	0	0.223	1	0.6369	-0.00806915	0.00456867	0.58192	0.991574
cg00422935	2411	chr5	115908483	8.86733e-08	9.76225e-09	1.05347e-19	SEMA6A	0.0494	+-	28.6	1.401	1	0.2365	0.0809609	0.0467222	0.397859	0.988205
cg00423114	8997	chr1	1691916	-1.91999e-06	4.0116e-07	1.70065e-06	NADK	-0.0508	--	0	0.014	1	0.9043	-0.00156731	-0.00503967	0.710378	0.982571
cg00423124	726	chr13	44453862	1.26898e-07	1.20636e-08	7.05729e-26	C13orf31;C13orf31;CCDC122;C13orf31	0.0273	+-	72.5	3.635	1	0.05658	0.000254042	-0.00240647	0.994568	0.93311
cg00423443	3308	chr16	82660376	3.23104e-08	2.70243e-08	0.23185	CDH13	0.2098	++	0	0.066	1	0.7968	0.00157607	-0.0260344	0.973003	0.573936
cg00423697	2970	chr7	4254796	-1.68805e-06	5.21662e-07	0.00121255	SDK1;SDK1	-0.0107	-+	6.1	1.065	1	0.3021	-0.0364589	-0.104898	0.635547	0.0531511
cg00423826	11404	chr8	143534636	9.33473e-09	4.47875e-09	0.0371396		-0.161	--	0	0.51	1	0.4751	-0.0329091	0.0162822	0.741338	0.956559
cg00425177	4700	chr10	3058239	3.84016e-06	4.27195e-07	2.48923e-19		0.2272	+-	0	0.45	1	0.5024	0.0254464	-0.0118322	0.942564	0.718765
cg00425213	4601	chr1	6446095	1.48663e-06	1.50778e-07	6.22088e-23	ACOT7;ACOT7	0.1047	++	0	0.381	1	0.537	0.084131	0.0371491	0.571765	0.746226
cg00426921	1189	chr1	120254845	-3.11821e-08	6.88345e-09	5.89812e-06	PHGDH	-0.7103	--	16.5	1.198	1	0.2737	-0.264268	-0.0244217	0.992964	0.749607
cg00427604	1029	chr16	55542751	1.03767e-07	2.65616e-08	9.35789e-05	LPCAT2	0.1292	++	0	0.433	1	0.5103	0.0254281	-0.00373175	0.937827	0.91035
cg00428492	8412	chr3	112708982	5.17063e-08	4.38268e-09	4.00378e-32	GTPBP8;GTPBP8	0.1	++	0	0.027	1	0.8684	0.00775941	-0.0246564	0.346642	0.437096
cg00429268	10090	chr20	48097073	-1.32946e-07	2.68802e-08	7.5807e-07	KCNB1	-0.1056	--	0	0.116	1	0.7338	-0.0543419	-0.0382681	0.682374	0.126281
cg00429402	604	chr10	94833658	-8.4584e-08	2.33036e-08	0.000283804	CYP26A1;CYP26A1;CYP26A1	-0.0736	-+	64.5	2.818	1	0.0932	-0.181598	-0.0493731	0.95518	0.423527
cg00429862	633	chr17	12569487	-8.39526e-07	8.02005e-08	1.21386e-25	MYOCD;MYOCD;MYOCD;MYOCD	-0.2449	--	0	0.089	1	0.7648	-0.0230585	0.000527375	0.832243	0.608972
cg00432497	151	chr16	89438714	4.13487e-08	4.85828e-09	1.72472e-17	ANKRD11	0.0488	++	0	0.13	1	0.7179	0.00049991	-0.000561683	0.992994	0.702416
cg00432872	7733	chr16	349062	6.25226e-06	1.38522e-06	6.37546e-06	AXIN1;AXIN1	0.01	-+	0	0.189	1	0.6641	-0.00184446	0.00275628	0.454956	0.781753
cg00432953	3572	chr3	184318884	3.39521e-08	9.22442e-09	0.000232618		0.0804	+-	0	0.271	1	0.6028	0.0043764	0.00319211	0.991277	0.991603
cg00433406	5852	chr1	20616975	-5.345e-07	7.82983e-08	8.70351e-12	VWA5B1	-0.2109	-+	10.2	1.114	1	0.2913	0.000468843	0.00295503	0.748932	0.667437
cg00433770	2258	chr19	17392656	1.64329e-07	3.31455e-08	7.12902e-07	ANKLE1;ANKLE1	-0.1588	+-	54	2.173	1	0.1404	-0.0257754	0.0617598	0.990432	0.992247
cg00435098	3146	chr11	1092171	7.92755e-06	1.11692e-06	1.26871e-12	MUC2	0.0825	++	0	0.024	1	0.8769	0.0345056	0.0773948	0.990379	0.980981
cg00435245	5270	chr2	5812420	1.10862e-06	2.81414e-07	8.16626e-05		0.1333	++	0	0.153	1	0.6954	0.134328	-0.000921794	0.352268	0.5929
cg00435606	1033	chr17	16257223	1.68286e-07	5.06571e-08	0.000893522	CENPV	0.0132	++	0	0.002	1	0.9657	-0.00427243	0.00277399	0.589163	0.697843
cg00437011	5686	chr6	170566086	6.52096e-08	1.42138e-08	4.47995e-06	LOC154449	0.4823	++	0	0.376	1	0.54	0.0540577	-0.000611118	0.994146	0.737318
cg00437399	9591	chr15	40886176	-4.4132e-08	1.36209e-08	0.00119523	CASC5;CASC5	-0.0206	-+	0	0.769	1	0.3807	-0.00560617	0.00240962	0.890883	0.837882
cg00438026	930	chr6	31513267	-3.07589e-07	3.53472e-08	3.26291e-18	ATP6V1G2;NFKBIL1;NFKBIL1;ATP6V1G2	-0.2029	--	0	0.325	1	0.5689	-0.0248294	0.00923502	0.990827	0.990738
cg00438740	1878	chr2	233924930	-3.20556e-08	1.15334e-08	0.00544623	INPP5D;INPP5D	-0.3376	--	0	0.048	1	0.8274	-0.114729	-0.157194	0.250377	0.200855
cg00439378	6815	chr6	36210537	-2.59186e-07	3.11466e-08	8.68667e-17	PNPLA1;PNPLA1	-0.1736	--	0	0.033	1	0.855	-0.0569558	-0.0164701	0.340257	0.46224
cg00439658	6371	chr17	72848669	3.4718e-08	2.27717e-08	0.127357	GRIN2C	0.1193	++	0	0.275	1	0.5999	-0.0241444	0.0795442	0.885996	0.991394
cg00439709	1389	chr6	74404526	-9.74786e-08	2.46115e-08	7.47313e-05	CD109;CD109;CD109	-0.1076	-+	31.2	1.454	1	0.2278	-0.048627	-0.0179175	0.471249	0.207442
cg00441301	2998	chr8	33458593	-2.19402e-07	4.81633e-08	5.22925e-06	DUSP26	-0.0384	-+	56	2.273	1	0.1316	-0.111087	-0.00301442	0.860488	0.710708
cg00442112	1911	chr4	5021113	-3.4284e-06	3.88217e-07	1.03615e-18	CYTL1	-0.6502	--	0	0.484	1	0.4868	-0.12376	0.142302	0.989683	0.996544
cg00442658	6552	chr21	18885041	-9.8512e-08	3.04239e-08	0.00120377	CXADR	-0.0184	-+	69.9	3.324	1	0.06829	-0.00513185	0.000787717	0.378607	0.993951
cg00442802	9299	chr11	18138394	-2.86193e-07	7.0945e-08	5.48313e-05	SAA3P	-0.1593	--	0	0.55	1	0.4582	-0.0302296	-0.0762883	0.558656	0.428024
cg00443645	10985	chr14	101034236	8.44168e-08	8.69128e-09	2.65906e-22	BEGAIN;BEGAIN	0.1106	++	0	0.094	1	0.7593	0.00881027	0.0383486	0.832597	0.754718
cg00443788	7212	chr10	1072690	9.61152e-06	8.78818e-07	7.68016e-28	C10orf110;C10orf110;C10orf110;C10orf110;IDI2	0.415	++	87.8	8.209	1	0.004169	0.0304091	0.0753087	0.752548	0.98524
cg00444847	11323	chr6	34433789	5.69248e-08	8.74694e-08	0.515178	PACSIN1	0.2242	++	0	0.234	1	0.6284	-0.124896	0.0552235	0.421882	0.445948
cg00445475	8975	chr9	138628673	3.68637e-08	5.60018e-09	4.62348e-11	KCNT1	-0.046	+-	80.9	5.223	1	0.02229	0.0216106	-0.0314295	0.992788	0.665895
cg00445566	10421	chr5	180258768	-1.21797e-08	2.00139e-09	1.16061e-09	LOC729678	-0.0069	-+	39.1	1.641	1	0.2002	-0.00321964	0.00142038	0.966926	0.884514
cg00446211	8690	chr6	71665522	2.68833e-08	9.13361e-09	0.00324692	B3GAT2	-0.0286	-+	51.7	2.069	1	0.1503	-0.046553	0.00740217	0.896429	0.919056
cg00446235	3085	chr1	161008644	1.25909e-08	1.25133e-08	0.314316	TSTD1;TSTD1;TSTD1	0.1276	++	0	0.1	1	0.7514	-0.0728584	-0.0677959	0.978442	0.788245
cg00446414	8879	chr8	29387350	9.56871e-09	3.26516e-08	0.76948		-0.0345	--	0	0.096	1	0.7571	0.00543531	0.049814	0.836723	0.751234
cg00446472	5065	chr16	89042082	8.26187e-08	2.13099e-08	0.000105745	CBFA2T3	0.2308	++	0	0.074	1	0.7857	-0.0242176	0.0183002	0.900489	0.930183
cg00446536	5272	chr2	6636481	1.04482e-06	4.2759e-07	0.0145448		0.2618	++	0	0.676	1	0.4111	-0.0314857	-0.0282674	0.282281	0.183351
cg00447646	11120	chr19	54496299	1.41451e-07	3.90719e-08	0.000294294	CACNG6;CACNG6;CACNG6	0.2598	++	0	0.051	1	0.821	0.0225353	0.0664527	0.892558	0.61126
cg00447682	4619	chr1	20813064	3.38612e-07	4.22974e-08	1.18984e-15	CAMK2N1	0.0478	++	0	0.052	1	0.8201	-0.028484	0.00682245	0.936484	0.724128
cg00447970	7883	chr17	29719431	1.95228e-07	7.52688e-08	0.00949378	RAB11FIP4	-0.0027	+-	70.1	3.341	1	0.06757	-0.00877281	-0.124635	0.975709	0.0598512
cg00448560	5041	chr16	49525727	1.48725e-07	1.67193e-08	5.82298e-19	ZNF423	0.1122	++	0	0.087	1	0.7684	0.0279752	0.0209433	0.682431	0.99282
cg00448707	5887	chr1	68512928	-2.46635e-07	1.68961e-08	2.9291e-48	DIRAS3	-0.2371	--	15.1	1.177	1	0.2779	-0.0546475	-0.0127804	0.884203	0.910261
cg00450319	4550	chr8	37605978	-2.05102e-07	3.6865e-08	2.64273e-08	LOC728024;ERLIN2	-0.2526	--	0	0.008	1	0.9302	0.0107417	0.0295758	0.891186	0.99066
cg00450475	4714	chr10	75118604	2.80223e-08	1.03366e-08	0.00670856	TTC18;TTC18	0.0029	+-	0	0.975	1	0.3236	0.00660052	0.0693858	0.863959	0.922368
cg00450695	5166	chr19	1068487	8.06411e-06	1.03014e-06	4.94982e-15	HMHA1	0.1236	+-	64.7	2.835	1	0.09223	-0.00723858	-0.0723551	0.971778	0.940842
cg00450784	328	chr12	106979062	-8.7892e-08	3.29557e-08	0.00765371	RFX4	-0.3933	-+	0	0.551	1	0.4579	-0.285267	-0.0812517	0.958492	0.505829
cg00451058	9845	chr18	32820661	-2.80836e-07	1.4247e-08	1.70148e-86	ZNF397;ZNF397	-0.0917	--	0	0.002	1	0.9636	-0.00816292	0.0106946	0.926614	0.924611
cg00451215	1408	chr7	139025801	-6.2961e-09	2.41803e-09	0.00921936	C7orf55	-0.0019	+-	0	0.565	1	0.4522	-0.000606693	-0.00135854	0.99092	0.986428
cg00451355	10186	chr3	43132028	-1.01739e-07	1.66353e-08	9.60394e-10	C3orf39	0.0494	-+	66.1	2.953	1	0.08574	0.00155821	0.0174484	0.29005	0.628115
cg00452398	1138	chr6	99281293	8.73458e-08	1.53152e-08	1.17569e-08	POU3F2	0.0802	+-	0	0.9	1	0.3428	-0.0373852	0.0935885	0.953928	0.861212
cg00453193	1402	chr7	115851050	-3.00415e-08	1.30804e-08	0.0216371	TES	-0.1499	-+	25.5	1.342	1	0.2467	-0.113458	-0.0127279	0.952293	0.959163
cg00453938	1080	chr20	39320532	2.96932e-07	4.504e-08	4.32095e-11		0.2276	+-	39.7	1.658	1	0.1979	0.0409113	-0.0532285	0.42962	0.53369
cg00454864	8818	chr7	150819434	2.05361e-08	4.56874e-09	6.96011e-06	AGAP3;AGAP3	0.0255	++	0	0.02	1	0.8865	0.0209787	0.00629911	0.747838	0.478625
cg00454961	9643	chr16	929020	-1.92192e-06	8.44463e-07	0.0228516	LMF1	-0.068	-+	0	0.561	1	0.454	0.00246337	0.0877823	0.891911	0.989499
cg00455327	1557	chr18	20714217	3.2483e-08	9.44612e-08	0.730939	CABLES1	0.1664	-+	41.7	1.715	1	0.1903	-0.0303254	0.0632819	0.740433	0.644562
cg00455424	823	chr1	65468815	-1.22515e-07	6.00392e-08	0.0412915		-0.352	-+	0	0.576	1	0.4481	-0.237057	-0.0679228	0.427638	0.000747352
cg00455439	443	chr10	61122358	-3.90852e-07	3.81479e-08	1.2374e-24	FAM13C;FAM13C;FAM13C;FAM13C;FAM13C	-1.2477	--	0	0.068	1	0.795	-0.321111	-0.0338256	0.917495	0.642461
cg00455546	8009	chr19	2229807	2.26376e-06	6.32198e-07	0.000342574	DOT1L	0.2004	++	0	0.044	1	0.8345	0.0148649	-0.00686199	0.116662	0.896371
cg00456086	2365	chr3	197283111	1.79157e-08	5.25765e-09	0.000655516	BDH1;BDH1;BDH1	0.0316	+-	0	0.102	1	0.7499	-0.00882713	0.0383217	0.828709	0.973659
cg00456593	6015	chr11	624781	-6.03954e-06	1.4771e-06	4.33633e-05	MUPCDH;MUPCDH	-0.0996	--	0	0.449	1	0.5028	-0.0110102	-0.0184022	0.836603	0.873541
cg00457087	2053	chr1	162602295	-1.3065e-08	9.1087e-09	0.151474	DDR2;DDR2;DDR2;DDR2	-0.3036	--	59.7	2.484	1	0.115	0.0959634	0.0536339	0.773641	0.686529
cg00457403	197	chr3	187387734	-4.42882e-08	1.26177e-08	0.000448108	SST	-0.3492	--	66.5	2.986	1	0.08398	-0.0770232	0.053127	0.731157	0.72632
cg00457913	2447	chr6	48036603	1.46677e-07	3.88765e-08	0.000161372	C6orf138	0.1991	++	0	0.093	1	0.761	0.0390862	0.130146	0.0118859	0.992151
cg00458793	9158	chr1	227170648	-1.60758e-08	5.23332e-09	0.00212755	CABC1	-0.0824	--	0	0.565	1	0.4522	-0.00287098	0.00706487	0.993086	0.876301
cg00458878	4509	chr7	27260285	-3.63898e-07	3.52742e-08	5.94911e-25		-0.1264	--	0	0.139	1	0.7089	-0.0831944	-0.0825469	0.810567	0.800629
cg00458965	11052	chr17	35297309	1.49177e-07	5.94117e-08	0.0120421	LHX1	0.1746	++	0	0.074	1	0.7852	-0.104201	-0.0178519	0.69606	0.190664
cg00459068	986	chr10	133930778	6.35686e-08	1.58299e-08	5.92631e-05	JAKMIP3	0.2207	++	0	0.686	1	0.4077	0.135324	-0.0213731	0.861859	0.971747
cg00460092	4717	chr10	89578176	1.62806e-08	5.52723e-09	0.00322404	ATAD1;CFLP1	-0.0256	-+	55.1	2.226	1	0.1357	-0.00172405	-0.00381691	0.982406	0.946663
cg00460286	9622	chr15	77320261	1.6783e-08	9.36155e-09	0.073012	PSTPIP1	-0.0031	+-	0	0.014	1	0.9056	0.0138872	0.00356139	0.983481	0.597043
cg00460589	3648	chr6	13274354	6.2012e-07	1.21347e-07	3.2165e-07	PHACTR1	-0.0083	+-	18.8	1.231	1	0.2672	0.0882403	0.0662868	0.622492	0.866918
cg00460689	7526	chr12	111021191	2.18858e-08	4.22497e-09	2.21753e-07	PPTC7	0.0645	-+	84.2	6.312	1	0.01199	-0.00882614	0.0039365	0.43035	0.982759
cg00460944	7559	chr12	133435840	2.39856e-08	5.25371e-09	4.98382e-06	CHFR;CHFR;CHFR;CHFR;CHFR	0.0544	++	0	0.307	1	0.5794	0.00091378	-0.00173582	0.96555	0.953764
cg00461015	7899	chr17	42295635	1.15033e-07	1.13266e-08	3.1162e-24	UBTF;UBTF;UBTF;UBTF	0.0433	++	0	0.233	1	0.6293	-0.00339977	0.00492404	0.929415	0.32973
cg00461901	1571	chr19	49653797	8.99254e-08	7.25303e-09	2.66868e-35	PPFIA3	0.0202	++	0	0.018	1	0.8924	0.000230023	0.000788819	0.85051	0.23943
cg00462525	6515	chr2	162275396	-1.15846e-07	1.55046e-08	7.91493e-14	TBR1	-0.3579	-+	80.7	5.194	1	0.02267	-0.233294	-0.0477679	0.640368	0.712146
cg00462951	853	chr12	5539736	-7.90728e-07	3.96491e-07	0.0461179		-0.1104	--	0	0.043	1	0.8363	-0.153528	-0.0669541	0.961611	0.166019
cg00463460	10565	chr7	786550	-1.21829e-05	9.55619e-07	3.17031e-37	HEATR2	-0.1987	--	0	0.016	1	0.8995	-0.00115371	-0.0121632	0.904479	0.833161
cg00463631	10313	chr4	158144020	-4.58565e-08	6.66829e-09	6.12107e-12	GRIA2;GRIA2;GRIA2	-0.1665	--	0	0.005	1	0.9421	-0.0657487	-0.0013283	0.905526	0.755815
cg00463848	2134	chr12	53046105	2.96224e-07	3.38397e-08	2.06426e-18	KRT2	0.1667	+-	74.6	3.94	1	0.04715	0.0395629	0.0519181	0.144254	0.789701
cg00463885	5882	chr1	52521894	-3.34564e-08	5.67603e-09	3.76174e-09	BTF3L4;TXNDC12;BTF3L4;BTF3L4;BTF3L4;BTF3L4	-0.0004	-+	68.6	3.18	1	0.07454	-0.00112135	0.000816931	0.990507	0.952625
cg00464095	8886	chr8	38008630	4.86833e-08	4.97315e-08	0.327617	STAR;STAR	0.0292	+-	0	0.325	1	0.5685	-0.131174	-0.0732918	0.332617	0.876363
cg00465250	6516	chr2	171627741	-1.90848e-09	4.63274e-09	0.680372		-0.0115	-+	0	0.206	1	0.65	-0.0112067	0.00302839	0.963803	0.508407
cg00465413	10098	chr20	61288142	-8.55363e-08	2.63222e-08	0.00115572	SLCO4A1	-0.0939	--	0	0.244	1	0.6216	-0.00930357	-0.0331082	0.679664	0.870812
cg00465686	3777	chr8	66701377	1.16309e-07	2.02059e-08	8.6041e-09	PDE7A;PDE7A	0.1757	++	0	0.427	1	0.5132	0.0544161	0.112532	0.992164	0.66509
cg00466108	9075	chr1	65731689	-9.54146e-08	6.37705e-08	0.134596	DNAJC6	-0.057	-+	67.7	3.093	1	0.07862	-0.262038	0.143707	0.5043	0.132398
cg00466425	3659	chr6	30856491	3.0937e-07	2.56052e-08	1.30988e-33	DDR1;DDR1;DDR1;DDR1	0.0449	+-	58.7	2.421	1	0.1197	0.076549	-0.0124401	0.701333	0.942633
cg00467326	8011	chr19	2428122	2.57683e-06	2.43205e-07	3.13274e-26	TIMM13	0.021	++	0	0.038	1	0.8463	0.00261199	0.0101974	0.984183	0.903577
cg00467592	2962	chr6	168616391	-7.48835e-08	8.2326e-09	9.37484e-20		-0.1585	-+	39.1	1.642	1	0.2001	0.0149142	-0.0712667	0.766528	0.856203
cg00467600	4009	chr12	28128567	-6.32965e-07	5.41647e-08	1.5043e-31		-0.2807	-+	74.9	3.983	1	0.04597	-0.208061	0.0557827	0.975317	0.0508881
cg00469015	7708	chr15	69744684	5.055e-08	3.47033e-08	0.145218	RPLP1;RPLP1	0.0275	+-	3.5	1.037	1	0.3086	-0.084391	-0.0722099	0.801221	0.118262
cg00469207	2990	chr7	152622455	-2.64815e-08	7.15342e-09	0.000213966		-0.0753	--	0	0.066	1	0.797	-0.0590217	0.00566164	0.799732	0.992475
cg00469541	10292	chr4	16362664	-5.10577e-07	1.45537e-07	0.000451101		-0.3071	--	0	0.09	1	0.7648	-0.0744179	-0.0500083	0.240997	0.0821052
cg00470183	10536	chr6	116575913	-5.94424e-08	6.58598e-09	1.78716e-19	TSPYL4	-0.0452	-+	42.3	1.735	1	0.1878	-0.0437916	0.0221828	0.95637	0.516455
cg00471190	2707	chr16	3115809	-4.04917e-06	3.55699e-07	5.0418e-30	IL32;IL32;IL32;IL32;IL32;IL32;IL32;IL32;IL32	-0.1529	--	0	0.657	1	0.4176	-0.0649968	-0.0591659	0.144323	0.700407
cg00472710	10240	chr3	151178727	-1.01289e-07	1.05603e-08	8.67691e-22		-0.4226	-+	34.6	1.529	1	0.2163	-0.176344	0.0583725	0.94818	0.716502
cg00472840	3358	chr17	76676366	4.41233e-08	8.35021e-09	1.26328e-07	CYTH1;CYTH1	0.0946	++	0	0.465	1	0.4951	0.0433904	-0.00400096	0.456624	0.991658
cg00473311	10145	chr22	42765306	-1.86741e-07	1.11592e-08	7.36676e-63		-0.0804	--	9	1.099	1	0.2946	-0.0250998	0.000291358	0.710932	0.904593
cg00473985	9712	chr16	87670568	-2.14197e-08	7.10805e-09	0.00258304	JPH3	0.0122	+-	0	0.862	1	0.3531	0.00785157	-0.00715972	0.983561	0.399183
cg00474017	1238	chr13	114074435	-1.91421e-08	1.13827e-08	0.0926295		-0.1088	-+	0	0.829	1	0.3625	-0.0234606	0.0719013	0.838968	0.990885
cg00474080	106	chr6	30923243	-1.41041e-08	1.36057e-07	0.917437		0.1429	-+	0	0.206	1	0.6496	-0.124417	-0.0398743	0.488893	0.093267
cg00474873	10701	chr8	1809589	-4.62109e-06	5.00238e-07	2.51627e-20	ARHGEF10	-0.2421	--	0	0.014	1	0.9063	0.0133308	0.00424838	0.487651	0.84926
cg00474943	3366	chr17	78877076	7.44809e-08	1.4153e-08	1.42059e-07	RPTOR;RPTOR	0.0565	+-	0	0.806	1	0.3692	0.0105064	-0.0122726	0.397726	0.653486
cg00475085	6052	chr11	60674473	-1.78382e-07	1.31248e-08	4.51772e-42	PRPF19	-0.1273	--	23.3	1.304	1	0.2535	-0.0141206	-0.0124965	0.78167	0.146613
cg00475322	11350	chr7	917719	-1.2651e-06	1.33201e-06	0.342231	C7orf20	0.0318	++	0	0.005	1	0.9451	-0.038765	-0.036975	0.937482	0.884057
cg00475509	570	chr3	147125955	1.88275e-08	1.21549e-08	0.121391	ZIC1	0.1581	++	0	0.089	1	0.766	-0.0293032	-0.0184924	0.690192	0.956815
cg00475883	2181	chr15	25299172	1.59859e-07	1.0068e-07	0.112335	SNORD116-2	0.344	++	0	0.605	1	0.4367	0.0155017	0.0561819	0.823076	0.0983255
cg00476317	1691	chr8	12990213	3.15378e-08	3.84519e-08	0.41211	DLC1;DLC1	-0.093	--	25.9	1.35	1	0.2453	0.00564065	0.00770836	0.995796	0.865263
cg00478479	9924	chr19	40904851	-4.07124e-07	8.49344e-08	1.63986e-06	PRX;PRX	-0.7581	--	38.6	1.629	1	0.2019	-0.0926113	-0.022289	0.835275	0.209148
cg00479463	9916	chr19	33726786	-3.5605e-07	4.87699e-08	2.86483e-13		-0.1622	-+	29.8	1.425	1	0.2326	-0.157668	-0.0658864	0.291946	0.721205
cg00480077	5183	chr19	7827894	1.1983e-06	2.37572e-07	4.56099e-07	CLEC4M;CLEC4M;CLEC4M;CLEC4M;CLEC4M;CLEC4M;CLEC4M;CLEC4M;CLEC4M;CLEC4M;CLEC4M;CLEC4M	0.0271	+-	80.4	5.104	1	0.02387	0.0676392	-0.0418421	0.607714	0.985278
cg00480389	8300	chr20	54580133	1.44063e-07	3.61381e-08	6.70708e-05	CBLN4	-0.1073	+-	81.6	5.438	1	0.01971	0.0104174	-0.0277393	0.365342	0.937415
cg00481161	5447	chr3	113251078	2.04923e-08	1.90241e-08	0.281401	SIDT1	0.3456	++	62	2.629	1	0.1049	-0.0454048	0.0236185	0.854721	0.753515
cg00481350	8506	chr4	113432595	1.99428e-08	1.05737e-08	0.0592842		-0.1587	+-	71.6	3.518	1	0.06069	-0.0736405	-0.0904693	0.398146	0.990181
cg00481884	1563	chr19	11689867	7.55684e-07	1.51875e-07	6.50079e-07	ACP5;ACP5;ACP5;ACP5	-0.1414	+-	81.9	5.518	1	0.01882	-0.0115627	0.0171499	0.959068	0.679042
cg00481951	197	chr3	187387650	-7.93686e-08	1.04558e-08	3.17842e-14	SST	-0.336	-+	86.7	7.52	1	0.006101	-0.130132	0.122677	0.751982	0.956032
cg00482020	865	chr16	25026850	-1.17981e-07	2.41703e-08	1.05422e-06	ARHGAP17;ARHGAP17	-0.05	--	0	0.248	1	0.6185	-0.0100935	-0.0043874	0.913228	0.952098
cg00482994	938	chr6	32945234	-9.08614e-08	5.92171e-08	0.124937	BRD2;BRD2	-0.1264	--	0	0.196	1	0.6579	-0.0235085	-0.0804836	0.803283	0.59052
cg00483893	9328	chr11	60501032	-1.51223e-07	2.02449e-08	8.03959e-14		-0.154	--	0	0.627	1	0.4285	-0.0139547	-0.0254305	0.926043	0.795722
cg00484466	8471	chr4	8071202	1.13504e-06	2.60743e-07	1.34224e-05	ABLIM2;ABLIM2;ABLIM2;ABLIM2;ABLIM2;ABLIM2;ABLIM2	0.1181	+-	62.9	2.698	1	0.1005	0.116751	0.0248596	0.916153	0.922934
cg00484803	11157	chr2	157196299	3.37558e-08	8.93627e-09	0.000158482		0.2442	++	16.4	1.196	1	0.2741	-0.00153781	0.0234336	0.887242	0.832808
cg00485194	2345	chr3	21792684	-7.63512e-08	7.89348e-08	0.33341	ZNF385D;ZNF385D	0.0267	-+	0	0.729	1	0.3933	-0.0695522	0.0219817	0.978534	0.667637
cg00485849	1918	chr4	74486170	-2.54614e-07	3.05779e-08	8.31098e-17	RASSF6;RASSF6	-0.4155	-+	77	4.345	1	0.03712	-0.308397	-0.0655989	0.990472	0.0933299
cg00486259	6681	chr4	152096720	-7.59804e-08	9.17572e-09	1.2256e-16	SH3D19;SH3D19;SH3D19	-0.1624	--	0	0.655	1	0.4184	-0.079354	-0.0427112	0.314608	0.813952
cg00486340	5488	chr4	4860026	8.00983e-07	2.9011e-07	0.00576306	MSX1	0.2427	++	21.7	1.277	1	0.2584	-0.0852935	-0.00134056	0.51735	0.780951
cg00487232	3380	chr18	32847642	3.02705e-07	4.1902e-08	5.04329e-13	ZNF397OS;ZNF397OS	0.213	++	0	0.023	1	0.8791	0.0308768	0.0938724	0.576705	0.209838
cg00487737	1563	chr19	11689726	4.78594e-07	2.40888e-07	0.0469462	ACP5;ACP5;ACP5;ACP5;ACP5;ACP5	-0.0614	+-	53.8	2.165	1	0.1412	-0.0358269	0.0365525	0.0411183	0.175491
cg00487989	7847	chr16	89688244	8.74719e-08	7.4944e-09	1.77987e-31	DPEP1;DPEP1	0.0843	++	0	0.095	1	0.7581	0.00300818	0.00302227	0.972667	0.616833
cg00490406	1441	chr1	159046773	5.44458e-08	2.19435e-08	0.0130948	AIM2	0.78	++	0	0	1	0.9856	0.0391539	-0.0241523	0.0154838	0.0477086
cg00490431	7907	chr17	48201664	1.28111e-07	1.90906e-08	1.93706e-11	SAMD14	0.1435	+-	61.3	2.587	1	0.1078	0.0015882	-0.0258662	0.730902	0.787969
cg00490655	1069	chr2	164592854	5.686e-09	6.01887e-09	0.344814	FIGN	-0.1057	--	8.4	1.091	1	0.2961	0.0118358	-0.000214683	0.916124	0.977427
cg00491180	5025	chr16	2892604	3.70742e-06	1.01506e-06	0.000259787	TMPRSS8	0.4184	++	0	0.264	1	0.6074	-0.0379592	0.093399	0.737221	0.47544
cg00491548	4182	chr19	3539158	-4.89593e-07	2.45274e-07	0.0459221	C19orf28;C19orf28;C19orf71;C19orf71	0.0458	-+	39.2	1.645	1	0.1997	0.0623183	0.0501439	0.799882	0.990676
cg00491603	9882	chr19	4676557	-1.28815e-06	9.29021e-08	1.02257e-43	DPP9	-0.0522	-+	65.5	2.899	1	0.08863	-0.0130659	0.00421475	0.70064	0.339563
cg00493422	2859	chr4	57547872	-1.23035e-07	4.26315e-08	0.00390167	HOPX;HOPX;HOPX	-0.1367	-+	50.1	2.005	1	0.1568	-0.27781	0.015589	0.821256	0.912185
cg00493831	8999	chr1	2472336	-6.34273e-06	6.12667e-07	4.07053e-25		-0.231	-+	81.3	5.345	1	0.02078	-0.121152	0.15063	0.722877	0.887594
cg00495775	1871	chr2	176972041	-1.8266e-08	8.79445e-09	0.0378024	HOXD11	-0.2713	--	0	0.746	1	0.3878	-0.0604589	-0.0419148	0.937463	0.811972
cg00496455	10046	chr2	220118770	-1.603e-08	1.7998e-09	5.26464e-19	TUBA4A;TUBA4B	-0.0782	+-	88	8.306	1	0.003951	0.000349522	0.0111685	0.941802	0.808838
cg00496988	10192	chr3	48659251	-2.89182e-07	2.52331e-08	2.08433e-30	TMEM89	-0.2656	--	0	0.787	1	0.3749	-0.0718724	-0.0220823	0.755507	0.964512
cg00497110	1697	chr8	143782367	5.64602e-08	1.04741e-08	7.02815e-08	LY6K;LY6K;LY6K	0.2058	++	0	0.392	1	0.531	0.056992	-0.028968	0.270136	0.516994
cg00497905	7428	chr11	76903183	1.01857e-07	2.45993e-08	3.46307e-05	MYO7A;MYO7A	0.2266	++	0	0.009	1	0.9254	-0.0316384	0.0594816	0.95008	0.950493
cg00497967	9700	chr16	77822438	-1.11455e-07	7.94814e-09	1.13051e-44	VAT1L	-0.1292	--	0	0.248	1	0.6185	-0.0174722	-0.00133079	0.245094	0.885584
cg00498155	4193	chr19	37157879	-1.0311e-07	1.20593e-08	1.22832e-17	ZNF461	-0.1053	--	0	0.003	1	0.9539	-0.00453268	0.0159139	0.559187	0.953691
cg00498211	6485	chr2	65217568	-2.45267e-07	5.63951e-08	1.36709e-05	SLC1A4;SLC1A4	-0.9127	--	0	0.394	1	0.5302	-0.228784	-0.186599	0.158118	0.00714066
cg00498289	4215	chr2	27719787	-1.3833e-07	3.71317e-08	0.00019502	GCKR	-0.0882	--	0	0.618	1	0.4316	-0.0729852	-0.0734887	0.858347	0.993883
cg00498653	3565	chr3	156806902	1.44407e-08	5.62597e-09	0.0102643		0.0059	-+	0	0.032	1	0.8586	-0.00896167	0.00725342	0.864119	0.853409
cg00498691	6448	chr19	40315143	-7.84637e-08	2.45224e-08	0.00137586		-0.0194	-+	6.5	1.07	1	0.301	-0.0582928	-0.0214973	0.992592	0.829774
cg00498772	4104	chr16	12184067	-8.39408e-07	6.57325e-08	2.40972e-37	SNX29	-0.0834	--	0	0.652	1	0.4194	-0.0342524	-0.0254379	0.687758	0.19938
cg00499700	2881	chr5	76116088	-1.59611e-07	1.74491e-08	5.84213e-20	F2RL1	-0.0983	-+	62.8	2.691	1	0.1009	-0.0559636	-0.0303338	0.768771	0.959967
cg00500100	11846	chr5	140098250	-4.30043e-08	1.05944e-08	4.92482e-05	VTRNA1-2	0.0188	-+	67.3	3.06	1	0.08022	0.00726165	0.0256771	0.739404	0.696504
cg00500424	8177	chr2	73053431	7.82668e-08	6.46511e-09	9.81211e-34	EXOC6B	0.0251	+-	51.8	2.073	1	0.1499	0.0330536	-0.00333095	0.956674	0.812179
cg00500507	4295	chr22	32439391	-2.85131e-07	3.69841e-08	1.2627e-14	SLC5A1	-0.0778	-+	60.2	2.512	1	0.113	0.00433467	-0.0167074	0.971847	0.865948
cg00500789	435	chr1	43751370	-1.13383e-07	3.43701e-08	0.000970735	C1orf210;C1orf210	0.1106	-+	73.4	3.753	1	0.05272	-0.0269401	0.0114001	0.868894	0.941772
cg00501006	1013	chr15	25480975	4.59392e-07	6.68838e-08	6.48746e-12	SNORD115-29;SNORD115-11;SNORD115-43;SNORD115-36	0.1454	+-	30.8	1.444	1	0.2295	0.153615	0.0425504	0.229953	0.68807
cg00501272	10453	chr6	29760505	9.90999e-08	1.43892e-07	0.491007	HCG4	0.156	+-	0	0.08	1	0.7768	-0.00444829	0.0480981	0.138696	0.132774
cg00501711	2323	chr20	43538180	2.30836e-07	4.5664e-08	4.30174e-07	PABPC1L	-0.0921	+-	78.1	4.573	1	0.03248	0.127308	0.0501145	0.96623	0.974996
cg00501876	8387	chr3	39193251	7.26181e-08	2.73832e-08	0.00800346	CSRNP1	-0.0292	+-	0	0.403	1	0.5257	0.0233344	0.0204558	0.404199	0.735527
cg00501886	7978	chr18	18512278	2.94309e-07	5.03584e-08	5.08734e-09		0.1189	++	0	0.19	1	0.6631	0.034278	0.0344121	0.865342	0.69424
cg00501919	8649	chr6	31540750	1.40138e-07	2.2708e-08	6.77406e-10	LTA;LTA	0.0227	+-	47	1.887	1	0.1696	0.0116789	-0.0385085	0.287503	0.765724
cg00502730	444	chr10	61122920	-4.08202e-08	3.51933e-08	0.246096	FAM13C;FAM13C;FAM13C;FAM13C	-0.5232	--	0	0.034	1	0.853	-0.123429	0.0495047	0.957981	0.893068
cg00504285	6563	chr22	20019887	-1.29633e-07	3.87086e-08	0.000811188	C22orf25;MIR185	0.0142	-+	0	0.267	1	0.6054	-0.0148994	-0.0262478	0.917015	0.871512
cg00504902	258	chr6	29692183	-2.12366e-07	5.78886e-08	0.000243951	HLA-F;HLA-F;HLA-F	-0.2818	--	20.7	1.262	1	0.2613	-0.0550163	-0.123224	0.791228	0.656308
cg00505001	2662	chr13	36049807	-3.85027e-07	6.32703e-08	1.16172e-09	MAB21L1;MIR548F5;NBEA	-0.4909	--	0	0.355	1	0.5513	-0.259335	-0.0185462	0.562081	0.611448
cg00505277	2278	chr19	58521176	1.43497e-07	3.91898e-08	0.000250648		0.1689	++	0	0.328	1	0.5669	0.0378289	0.0318039	0.89266	0.936222
cg00505502	11976	chr9	133028557	-1.63903e-08	1.20344e-08	0.17321		0.0138	-+	0	0.155	1	0.6942	-0.0920997	-0.0213114	0.846785	0.812093
cg00506828	3610	chr4	190731458	3.98027e-08	1.07147e-08	0.000203379		0.2448	+-	0	0.885	1	0.3467	0.0970296	-0.0300144	0.993467	0.932575
cg00507465	6619	chr3	124774924	-4.71471e-09	2.91313e-09	0.10557	HEG1	-0.0126	-+	0	0.311	1	0.5769	-0.00128199	0.000730394	0.829419	0.68964
cg00507738	528	chr12	49658678	6.169e-08	1.01517e-08	1.22615e-09	TUBA1C	-0.0517	+-	79	4.765	1	0.02905	0.000919564	0.000157044	0.96967	0.989093
cg00508534	10294	chr4	26320246	-1.41342e-07	2.89093e-08	1.01265e-06	RBPJ;RBPJ	-0.042	--	0	0.084	1	0.7719	-0.00564277	-0.00802949	0.476777	0.497302
cg00508543	307	chr3	64672197	3.57618e-08	1.06297e-08	0.000767285	ADAMTS9	-0.082	--	0	0.867	1	0.3517	-0.00333227	0.0123616	0.908496	0.99269
cg00508577	10513	chr6	49517014	-2.90739e-07	3.50616e-08	1.11128e-16	C6orf141	-0.4093	--	0	0.102	1	0.7492	-0.110328	-0.0542552	0.92541	0.819802
cg00509249	3682	chr6	109615579	5.74861e-08	8.38795e-09	7.21089e-12	CCDC162	0.069	-+	0	0.71	1	0.3995	0.0223289	0.0182974	0.930544	0.994475
cg00509431	2454	chr6	143999465	2.616e-08	5.79639e-09	6.3873e-06	PHACTR2;PHACTR2;PHACTR2;PHACTR2	0.0159	++	0	0.008	1	0.9269	0.00838458	0.00495218	0.496561	0.899367
cg00510025	8014	chr19	3453955	1.83288e-06	1.66253e-07	2.90716e-28	NFIC;NFIC	0.0189	+-	0	0.283	1	0.5945	-0.00203584	-0.012652	0.429197	0.909002
cg00510087	9184	chr10	7618556	-1.03771e-06	4.35546e-07	0.0171932	ITIH5;ITIH5;ITIH5	-0.3525	--	0	0.074	1	0.7859	-0.027618	-0.0637081	0.901297	0.990411
cg00510331	5408	chr3	11609366	6.27529e-07	1.63572e-07	0.00012485	VGLL4;VGLL4;VGLL4;VGLL4	0.0998	+-	67.1	3.044	1	0.08105	-0.00704583	-0.0645583	0.693703	0.978129
cg00510447	2199	chr16	3071608	1.76661e-06	2.89334e-07	1.02311e-09	TNFRSF12A	0.0598	++	0	0.068	1	0.7937	0.00361315	0.003631	0.8117	0.983813
cg00510539	4216	chr2	27958611	-1.44876e-09	5.98965e-08	0.980703		-0.1258	-+	0	0.482	1	0.4875	-0.153092	0.0461481	0.620326	0.823679
cg00510552	11616	chr16	4511987	-1.44426e-06	6.71999e-07	0.0316183	NMRAL1	-0.3231	--	0	0.233	1	0.6294	0.0579182	0.11264	0.768985	0.00413708
cg00510870	5779	chr8	29210800	1.6301e-07	5.87543e-08	0.00552971		0.3017	++	45.2	1.824	1	0.1769	-0.0993239	0.077216	0.678811	0.785416
cg00510991	1055	chr19	19656163	2.03276e-07	3.97882e-08	3.23939e-07	CILP2	0.1319	++	0	0.065	1	0.7985	0.00277329	0.0228521	0.825744	0.992924
cg00511027	2965	chr7	1062887	-4.40063e-06	8.95342e-07	8.87708e-07	C7orf50;C7orf50;MIR339;C7orf50	0.0256	-+	0	0.645	1	0.422	-0.0280044	-0.00503971	0.934488	0.940565
cg00511464	1334	chr4	40518041	-1.32194e-07	3.37298e-08	8.88378e-05	RBM47;RBM47	-0.1017	-+	49.3	1.973	1	0.1601	0.00125144	0.149382	0.651628	0.917739
cg00511632	8132	chr2	1745630	3.96477e-06	1.03829e-06	0.000134234	PXDN	0.2121	++	0	0.051	1	0.821	0.0236934	-0.0589773	0.700152	0.503137
cg00511674	11035	chr16	78080068	1.16661e-08	1.09399e-08	0.286252		-0.1255	--	0	0.766	1	0.3816	-0.00957095	0.0231506	0.939523	0.834542
cg00512103	5173	chr19	1486989	1.56709e-06	6.70286e-07	0.0193903	PCSK4	0.0336	++	0	0.017	1	0.8949	0.042601	0.0170044	0.990093	0.693408
cg00512280	4180	chr19	2282161	-1.27611e-06	5.38313e-07	0.0177606	C19orf35;C19orf35	-0.144	--	0	0.589	1	0.443	0.000726771	0.0302191	0.668835	0.995729
cg00512404	7475	chr12	15114732	5.0516e-07	1.28074e-07	8.00424e-05	ARHGDIB	0.2107	++	0	0.294	1	0.5877	-0.0114712	0.0523518	0.849241	0.783789
cg00514268	5881	chr1	47010056	-1.3951e-07	5.32204e-08	0.00875783		-0.0428	-+	31	1.449	1	0.2287	-0.189832	-0.0320096	0.640902	0.56602
cg00514486	6606	chr3	49837348	-1.25142e-07	2.29928e-08	5.24891e-08	CDH29	-0.0791	--	0	0.157	1	0.6924	-0.00219963	-0.0368363	0.585047	0.77124
cg00514665	11025	chr16	7703812	8.17652e-07	2.20566e-07	0.000209683	A2BP1;A2BP1;A2BP1;A2BP1;A2BP1;A2BP1	0.1201	++	0	0.003	1	0.9589	0.108614	0.0719113	0.822902	0.272882
cg00514895	11241	chr4	8594413	3.15983e-08	1.1421e-07	0.782035	CPZ;CPZ;CPZ	-0.2845	+-	79.3	4.823	1	0.02808	0.0213601	-0.00784655	0.88554	0.928211
cg00514971	10418	chr5	178801500	1.68892e-08	1.08081e-08	0.118137		-0.0433	+-	9.9	1.11	1	0.292	-0.0277641	-0.0474638	0.389467	0.704355
cg00516966	4129	chr17	19651653	-5.68923e-07	3.46565e-08	1.46871e-60	ALDH3A1;ALDH3A1	-0.1162	--	0	0.042	1	0.837	-0.0639999	-0.0582168	0.115223	0.579323
cg00517612	1140	chr6	169225555	1.1464e-07	9.83786e-09	2.21572e-31		0.4159	++	0	0.93	1	0.3349	0.106215	0.0470971	0.29922	0.209819
cg00518386	4103	chr16	10276984	-3.68822e-07	1.45801e-07	0.0114183	GRIN2A;GRIN2A;GRIN2A	-0.1745	--	0	0.019	1	0.8902	-0.0035709	-0.0195425	0.995963	0.494688
cg00519002	1031	chr16	56659338	1.21837e-07	4.79587e-08	0.0110707	MT1E	0.3074	++	0	0.039	1	0.843	-0.0109099	0.0772509	0.895019	0.680087
cg00519208	5898	chr1	93258319	-1.52117e-07	8.64142e-09	2.32498e-69	EVI5	-0.1368	-+	49.7	1.99	1	0.1584	-0.0455654	0.0156796	0.994007	0.992673
cg00520540	3908	chr10	14880887	-4.0289e-07	3.19944e-08	2.32174e-36	CDNF;HSPA14	-0.0459	+-	67.9	3.114	1	0.0776	-0.00194776	-0.0033026	0.811892	0.623854
cg00521239	430	chr8	145015964	7.9689e-08	1.65737e-08	1.52325e-06	PLEC1;PLEC1;PLEC1;PLEC1;PLEC1;PLEC1;PLEC1	0.4032	++	37.2	1.592	1	0.207	0.105988	-0.0385304	0.764953	0.68343
cg00521934	5278	chr2	28114044	2.28664e-07	2.33912e-08	1.43258e-22	BRE;RBKS;BRE;BRE;BRE;BRE;LOC100302650	0.1	++	0	0.706	1	0.4008	0.00160829	0.00572702	0.992047	0.97986
cg00522018	8978	chr9	139091378	3.52772e-08	9.78764e-09	0.000313044	LHX3;LHX3	0.0259	+-	0	0.325	1	0.5684	0.000104835	-0.0169587	0.907539	0.944583
cg00522048	4730	chr10	121172431	9.44624e-09	1.39196e-08	0.497374	GRK5	0.0072	-+	0	0.071	1	0.7903	-0.066809	0.0567455	0.92243	0.843836
cg00523604	491	chr6	32223341	-4.55729e-07	6.2398e-08	2.80196e-13		-0.555	--	0	0.226	1	0.6348	-0.307633	-0.205472	0.803495	0.676628
cg00524108	8078	chr19	42806203	1.64884e-07	2.0781e-08	2.1156e-15	PRR19;PAFAH1B3;PAFAH1B3;PAFAH1B3	0.0758	-+	0.8	1.008	1	0.3153	0.00377029	0.00712436	0.849669	0.989079
cg00524179	2002	chr7	27166853	-1.83483e-07	6.09465e-08	0.00260763	HOXA3	-0.17	--	0	0.004	1	0.9491	-0.0814822	-0.0208329	0.957431	0.777506
cg00524561	6146	chr12	125197665	-1.30599e-07	1.61331e-08	5.72296e-16		-0.4419	-+	64.4	2.811	1	0.09364	-0.0981992	0.0136522	0.0802947	0.599157
cg00526336	7199	chr1	230415902	2.7324e-08	1.83476e-09	3.69113e-50	GALNT2	0.0673	++	0	0.484	1	0.4868	-0.000903275	0.00135776	0.992669	0.718163
cg00527440	10071	chr2	242549864	-4.88613e-08	2.04191e-08	0.0167148	THAP4;THAP4	-0.4111	-+	70.5	3.393	1	0.06548	-0.254442	0.0659293	0.384354	0
cg00527489	10838	chr1	214360954	1.81471e-08	8.27405e-09	0.0282887		0.0798	++	0	0.103	1	0.7481	-0.141038	0.0290776	0.924299	0.994263
cg00527825	9616	chr15	74218418	-9.23994e-08	1.66642e-08	2.94295e-08	LOXL1	-0.09	-+	31.1	1.451	1	0.2283	-0.000231589	-0.00440124	0.962399	0.753691
cg00528016	2991	chr8	10469596	-3.15691e-07	1.94469e-07	0.104516	RP1L1	0.0131	++	0	0	1	0.9852	0.0018289	-0.07137	0.942186	0.717725
cg00528040	9124	chr1	171220764	-6.4438e-08	7.49138e-09	7.85995e-18	FMO1	-0.1389	-+	12.4	1.142	1	0.2853	-0.128749	-0.0588254	0.798621	0.167121
cg00528464	4640	chr1	52498993	1.58767e-07	1.01274e-08	2.17714e-55	TXNDC12;KTI12	0.058	++	0	0.426	1	0.5141	0.00175278	0.00622928	0.554178	0.944197
cg00528932	10891	chr11	43598710	7.63161e-08	1.85165e-08	3.76381e-05		0.0351	++	0	0.022	1	0.8809	-0.0225962	0.0172043	0.782266	0.489957
cg00529053	209	chr6	158589440	-6.42425e-08	4.0049e-09	6.61141e-58	GTF2H5;SERAC1	-0.1285	--	0	0.101	1	0.7509	-0.0178593	-0.000814016	0.99275	0.835717
cg00529810	5235	chr19	49535657	2.49466e-07	4.43068e-08	1.79764e-08	SNAR-G2;CGB2	0.3256	++	52.2	2.093	1	0.148	0.104481	0.0272991	0.917951	0.622596
cg00529958	6172	chr13	100624288	-1.40774e-07	1.33516e-08	5.43662e-26	ZIC5	-0.3143	--	0	0.014	1	0.907	-0.156947	-0.0995085	0.813535	0.952365
cg00532157	11860	chr5	178771329	-2.10294e-08	4.27697e-09	8.79245e-07	ADAMTS2;ADAMTS2	-0.0821	-+	0	0.703	1	0.4016	-0.0153242	0.0260264	0.615387	0.919715
cg00532449	4591	chr1	2375420	2.22859e-06	5.88868e-07	0.000153994		0.0981	+-	0	0.968	1	0.3253	-0.00618267	0.0254208	0.954756	0.962424
cg00533364	5247	chr19	54023893	1.76143e-07	2.10375e-08	5.62597e-17	ZNF331	0.1376	++	0	0.247	1	0.619	0.0201962	0.0304072	0.850683	0.87692
cg00535420	8251	chr2	238875533	6.13013e-09	1.52567e-09	5.8697e-05	UBE2F	0.0614	-+	77.2	4.384	1	0.03628	-0.000611828	0.0015537	0.794219	0.906257
cg00535430	3293	chr16	4312619	8.79994e-07	9.87356e-08	4.98332e-19	TFAP4	-0.0065	+-	24.6	1.327	1	0.2493	0.00296806	-0.00161346	0.904009	0.834341
cg00536924	2987	chr7	93551004	-1.59395e-07	3.39448e-08	2.65688e-06	GNG11	-0.6757	--	43.6	1.774	1	0.1828	-0.247435	-0.0381128	0.868795	0.9286
cg00537607	10469	chr6	31370994	-2.11838e-07	2.21644e-08	1.2054e-21	MICA	-0.2112	--	0	0.117	1	0.7321	-0.0353991	0.0181927	0.480265	0.765036
cg00538147	4736	chr10	125751609	5.77951e-08	1.38115e-08	2.85725e-05		0.246	++	0	0.073	1	0.7864	0.00560158	0.00949534	0.918964	0.770771
cg00538298	3950	chr11	1084334	-5.41907e-06	1.37512e-06	8.12079e-05	MUC2	-0.2073	--	0	0.442	1	0.506	-0.0224528	-0.0664239	0.948365	0.822326
cg00538458	9671	chr16	22959868	-5.0873e-07	8.15611e-08	4.44879e-10		-0.3032	-+	32.5	1.481	1	0.2236	-0.141104	-0.00703779	0.520027	0.88766
cg00538695	5573	chr5	176520502	3.08847e-08	6.73111e-09	4.46759e-06	FGFR4;FGFR4;FGFR4	0.0553	+-	68.4	3.161	1	0.07542	-0.00742357	-0.081405	0.740818	0.74787
cg00539360	10508	chr6	43737136	-2.1676e-07	2.82901e-08	1.82983e-14	VEGFA;VEGFA;VEGFA;VEGFA;VEGFA;VEGFA;VEGFA;VEGFA;VEGFA;VEGFA;VEGFA;VEGFA;VEGFA;VEGFA;VEGFA;VEGFA	-0.0494	-+	57.6	2.359	1	0.1246	-0.110292	-0.0325597	0.666735	0.543447
cg00539976	1932	chr5	1878508	-3.99768e-06	8.58402e-07	3.20669e-06	IRX4	-0.0967	-+	58.9	2.434	1	0.1188	-0.0437548	0.0134718	0.731525	0.882993
cg00541350	9906	chr19	13869979	-2.73723e-07	6.43026e-08	2.07376e-05	CCDC130	-0.0148	-+	0	0.562	1	0.4536	0.00378751	-0.00162643	0.991479	0.990436
cg00541683	819	chr1	32041933	-5.49449e-08	5.4742e-08	0.31552	TINAGL1	0.1468	-+	43.3	1.764	1	0.1841	-0.169214	-0.0200607	0.77924	0.734557
cg00541803	1585	chr2	120301835	9.12681e-08	9.16941e-09	2.43354e-23	PCDP1	0.1437	++	0	0.129	1	0.7191	-0.00595536	0.0121697	0.963531	0.679853
cg00542299	4609	chr1	11897666	6.04117e-07	6.80639e-08	6.94733e-19	CLCN6	0.1049	++	0	0.052	1	0.8201	0.0215497	0.0254726	0.637909	0.993429
cg00543364	6551	chr21	17961829	-5.30278e-07	5.49937e-08	5.28715e-22	C21orf34;MIR125B2;C21orf34	-0.0191	-+	0	0.026	1	0.8712	-0.0644922	-0.0352701	0.995714	0.911977
cg00543485	11452	chr1	59249218	-3.39999e-08	5.02613e-09	1.33641e-11	JUN;JUN	-0.0022	-+	18.4	1.226	1	0.2682	-0.000503592	0.000203416	0.879417	0.905744
cg00543723	9312	chr11	45715523	-4.70762e-08	1.70942e-08	0.00588862		-0.0605	--	0	0.472	1	0.492	-0.00185859	-0.0386088	0.410384	0.761952
cg00544436	8671	chr6	34203564	2.68859e-07	8.7781e-08	0.00219246	HMGA1;HMGA1;HMGA1;HMGA1;HMGA1	0.5671	++	0	0.295	1	0.5869	0.0557125	0.199177	0.372713	0.958357
cg00544901	2268	chr19	49999417	1.29983e-08	7.72803e-09	0.0925754	RPS11	0.0042	++	0	0	1	0.9964	-9.01e-05	-0.00531498	0.803315	0.878058
cg00545916	1271	chr17	56565440	-2.16735e-07	1.78196e-08	4.90867e-34	HSF5	-0.0236	-+	77.2	4.377	1	0.03644	-0.100429	-0.00866013	0.237134	0.994181
cg00546448	9716	chr16	88744681	-1.02381e-07	2.2171e-08	3.87808e-06	MGC23284;SNAI3	-0.3598	--	0	0.109	1	0.7418	0.00879449	0.0801226	0.370626	0.816502
cg00546491	10618	chr7	32111062	-4.38157e-07	4.06618e-08	4.48542e-27	PDE1C	-0.3149	--	0	0.227	1	0.6336	-0.127138	-0.0763776	0.986001	0.820896
cg00546774	10014	chr2	112811810	-1.0905e-07	6.24809e-09	3.25077e-68	TMEM87B	-0.1664	--	0	0.006	1	0.9382	-0.0144697	-0.00842472	0.703019	0.957355
cg00546808	9037	chr1	28560335	1.18896e-08	2.08545e-08	0.568597	DNAJC8	0.0033	++	0	0.008	1	0.9306	-0.010707	0.0113981	0.724575	0.985658
cg00547777	8221	chr2	203736784	5.81007e-09	3.63343e-09	0.109808	ICA1L;ICA1L	-0.0672	--	0	0	1	0.9866	-0.0630413	0.0494344	0.853284	0.774824
cg00548467	8474	chr4	8153305	1.59537e-06	1.45048e-07	3.86677e-28	ABLIM2;ABLIM2;ABLIM2;ABLIM2;ABLIM2;ABLIM2;ABLIM2	0.2597	++	0	0.324	1	0.569	0.0685639	0.0360273	0.986814	0.965502
cg00548708	1268	chr17	48041547	-2.73661e-09	5.35147e-08	0.959216		0.0819	++	0	0.122	1	0.7266	-0.134893	-0.0670184	0.947606	0.830494
cg00548824	2773	chr2	3452407	-1.62228e-06	3.76226e-07	1.61789e-05	TTC15	-0.1192	--	0	0.008	1	0.9298	-0.0199515	-0.0114508	0.99267	0.63984
cg00549219	10413	chr5	177370476	-3.94493e-08	5.60019e-09	1.86414e-12		-0.1223	--	0	0.022	1	0.8829	-0.0568046	-0.00801151	0.769471	0.985125
cg00549463	4602	chr1	6480232	1.36523e-06	6.62913e-07	0.0394521	HES2	0.8304	++	0	0.211	1	0.6461	0.0460243	0.150674	0.753916	0.614952
cg00550725	2021	chr8	87521180	-9.69784e-08	1.23591e-08	4.27006e-15	FAM82B	-0.2843	--	0	0.029	1	0.8652	-0.0238802	0.00943277	0.995739	0.547716
cg00550976	10036	chr2	202507603	-5.04324e-08	2.39446e-09	1.7703e-98	ALS2CR4;ALS2CR4	-0.0809	--	0	0.202	1	0.6533	-0.00525696	-0.00468806	0.974811	0.87072
cg00551487	8819	chr7	151091744	4.34235e-08	7.45014e-09	5.59121e-09	WDR86	0.1086	++	0	0.213	1	0.6448	0.0134151	-0.0256881	0.755818	0.917922
cg00551679	7823	chr16	86547530	8.08585e-08	1.77788e-08	5.41539e-06	FOXF1	0.2004	++	0	0.049	1	0.8254	-0.032363	0.0191979	0.876143	0.782276
cg00551733	8264	chr2	242879153	1.64996e-08	7.44629e-09	0.0267039		0.0653	++	0	0.208	1	0.648	0.0437396	0.00914509	0.967041	0.978011
cg00552697	9881	chr19	4670541	-6.97511e-07	7.29859e-08	1.21473e-21	C19orf10	-0.0367	--	0	0.009	1	0.9257	-0.00075384	-0.00023326	0.84473	0.92371
cg00552704	1660	chr6	32121420	1.62347e-08	2.69868e-08	0.547453	PPT2;PPT2	-0.0165	--	0	0.037	1	0.848	0.0366439	0.0213011	0.728228	0.68533
cg00552753	7957	chr17	79216905	6.80862e-08	1.93578e-08	0.000436026		0.0466	+-	19.9	1.248	1	0.264	0.0259671	-0.0116078	0.819972	0.992164
cg00553487	5220	chr19	42570406	1.8043e-07	3.03709e-08	2.83454e-09	GRIK5	0.0215	+-	19.6	1.244	1	0.2647	0.0153718	0.0519626	0.225911	0.9291
cg00553967	3756	chr8	998514	-2.06815e-06	1.98131e-06	0.296564		0.0273	-+	0	0.248	1	0.6182	-0.058784	-0.0316979	0.62633	0.294073
cg00555538	4133	chr17	28088069	-3.93277e-07	6.73369e-08	5.20673e-09	SSH2	-0.3022	--	0	0.344	1	0.5576	-0.148596	-0.0770644	0.972003	0.100885
cg00555933	945	chr6	106533941	-1.43533e-07	1.34373e-08	1.23995e-26	PRDM1	-0.2767	-+	41.4	1.706	1	0.1914	-0.148413	0.0336686	0.528664	0.226503
cg00556126	393	chr16	84328338	9.17572e-08	1.63105e-08	1.84807e-08	WFDC1	0.1847	++	0	0.039	1	0.8432	0.00943138	0.0738521	0.996191	0.95465
cg00557360	2816	chr20	37230386	-1.60099e-07	7.27996e-08	0.0278654	C20orf95	-0.3274	--	0	0.035	1	0.8524	-0.0678437	0.00527561	0.941178	0.90713
cg00557947	5996	chr10	102419245	-4.38132e-08	2.00827e-08	0.0291361		-0.4431	-+	77.3	4.401	1	0.03591	-0.277995	0.023143	0.75539	0.243747
cg00558147	57	chr6	33280927	-2.62669e-07	3.16871e-08	1.13766e-16	TAPBP;TAPBP;TAPBP	-0.083	+-	13.5	1.156	1	0.2822	-0.0712372	-0.0742802	0.956714	0.965596
cg00558749	3802	chr1	1713950	-8.14158e-06	7.85516e-07	3.59188e-25		-0.3946	--	0	0.858	1	0.3542	-0.0167961	-0.0222086	0.282099	0.706545
cg00558804	1257	chr16	88769761	-7.25879e-08	1.47181e-08	8.14421e-07	RNF166	0.0069	-+	68	3.12	1	0.07732	-0.114426	0.00250311	0.934758	0.830261
cg00559939	1587	chr2	173600969	2.77791e-08	1.37912e-08	0.0439829	RAPGEF4;LOC91149	0.0842	+-	0	0.267	1	0.6052	-0.124557	0.0333714	0.747244	0.484251
cg00560482	1755	chr10	124895474	-1.91684e-08	3.49035e-09	3.97789e-08	HMX3	-0.0289	--	0	0.684	1	0.4083	-0.00116004	-0.00678746	0.632677	0.912032
cg00560542	2586	chr10	75407634	-1.6647e-07	3.27497e-08	3.71342e-07	SYNPO2L;SYNPO2L	-0.4496	--	0	0.574	1	0.4485	-0.243088	-0.0244041	0.825014	0.0713882
cg00562118	1327	chr4	644805	-1.23078e-05	2.50491e-06	8.9478e-07	PDE6B;PDE6B	-0.1295	-+	10.8	1.121	1	0.2898	-0.101335	-0.00172867	0.76227	0.491329
cg00562139	5237	chr19	50027778	1.09638e-07	1.66189e-08	4.19052e-11	FCGRT;FCGRT	0.145	++	0	0.32	1	0.5717	0.0332475	0.0180942	0.665499	0.311647
cg00562243	3347	chr17	59489045	1.51668e-07	2.9087e-08	1.84531e-07	C17orf82	0.3212	++	0	0.762	1	0.3826	-0.0051522	0.104736	0.991522	0.191912
cg00563238	8627	chr6	26055103	1.88356e-07	2.59314e-08	3.76821e-13		0.0897	++	0	0.084	1	0.7714	0.019235	0.0115136	0.998687	0.970528
cg00564426	8588	chr5	142066398	7.2042e-08	7.07696e-09	2.44067e-24	FGF1;FGF1;FGF1;FGF1;FGF1;FGF1	0.1533	++	0	0.767	1	0.3811	-0.00128319	0.00742106	0.631452	0.993379
cg00564857	4494	chr7	4030736	-1.31174e-06	4.23183e-07	0.00193722	SDK1	0.1404	++	0	0.28	1	0.5964	-0.0594669	-0.0820752	0.862149	0.790738
cg00565688	43	chr1	3568212	4.44535e-06	1.17293e-06	0.000150675	TP73	0.2565	+-	79.2	4.806	1	0.02837	0.06214	0.0713903	0.427191	0.357611
cg00566158	126	chr7	157461108	1.18401e-07	8.73431e-09	7.31525e-42	PTPRN2;PTPRN2;PTPRN2	0.3087	++	49.4	1.975	1	0.1599	0.0983352	0.0588774	0.194725	0.460983
cg00566208	1350	chr5	19988678	8.54385e-08	6.64526e-08	0.198546	CDH18;CDH18	-0.1672	+-	56.9	2.323	1	0.1275	0.00843772	0.0341585	0.67029	0.885468
cg00566331	9018	chr1	12218613	-1.49181e-06	1.80859e-07	1.60396e-16		-0.5814	-+	71.1	3.46	1	0.06289	-0.24043	-0.0431252	0.880546	0.630301
cg00566759	6402	chr18	28682345	-1.42694e-07	6.08231e-08	0.0189739	DSC2;DSC2;DSC2;DSC2	-0.0121	-+	31.2	1.454	1	0.2279	-0.108076	-0.0181298	0.646914	0.932912
cg00566997	11046	chr17	9675101	1.41959e-07	1.54485e-07	0.358138	DHRS7C	0.0471	++	0	0.012	1	0.9146	-0.00626671	0.00601458	0.384343	0.396061
cg00567043	9685	chr16	57437945	-1.21441e-07	1.2946e-08	6.55954e-21	CCL17	-0.0972	--	0	0.083	1	0.7729	0.0117655	-0.00572035	0.956867	0.956761
cg00567696	2948	chr6	46097521	-1.00334e-07	6.23391e-08	0.107508	ENPP4	-0.1626	--	0	0.012	1	0.913	-0.305519	-0.12991	0.906938	0.127108
cg00567703	529	chr12	54413101	1.79537e-07	4.24462e-08	2.33952e-05	HOXC4;HOXC5;HOXC6	0.4312	++	0	0.662	1	0.4157	0.135798	0.170659	0.288832	0.481288
cg00567930	1175	chr1	2250796	-4.64013e-06	4.11945e-07	1.97678e-29		-0.0315	-+	48.4	1.939	1	0.1638	-0.0556042	0.0040911	0.268905	0.558261
cg00568164	2615	chr11	44927222	-2.96453e-07	2.52598e-08	8.31404e-32	TSPAN18;TSPAN18	-0.2851	--	0	0.511	1	0.4746	-0.0310522	-0.00411691	0.805814	0.984314
cg00569244	11452	chr1	59248673	-5.01257e-08	8.59543e-09	5.4877e-09	JUN	-0.0369	--	0	0	1	0.9952	-0.000251924	0.000383577	0.850478	0.990791
cg00570000	3854	chr1	118728226	1.64361e-08	1.40833e-08	0.243187	SPAG17	-0.0877	-+	0	0.571	1	0.4499	-0.0943264	0.127339	0.95428	0.898025
cg00570269	11571	chr13	31480942	-4.82988e-08	3.09572e-08	0.118717	C13orf33	-0.0494	+-	14.1	1.165	1	0.2805	-0.0490972	-0.0903084	0.361894	0.985894
cg00570618	8908	chr8	81143035	9.82385e-08	8.91049e-09	2.89386e-28		0.0074	+-	70.4	3.38	1	0.06597	0.0201935	0.00364371	0.801454	0.927525
cg00571033	1171	chr8	9760957	8.64257e-07	1.17186e-07	1.64219e-13	MIR124-1;LOC157627	0.1831	++	0	0.114	1	0.736	-0.0191755	0.0325789	0.803716	0.969449
cg00571448	11471	chr1	202776680	-2.24555e-09	2.11498e-09	0.288357	KDM5B	0.0136	-+	0	0.38	1	0.5378	-0.0115675	0.00119397	0.990358	0.757697
cg00571809	3030	chr1	3397113	4.08648e-06	4.59898e-07	6.3568e-19	ARHGEF16	0.3666	++	0	0.048	1	0.826	0.0403227	0.034624	0.827287	0.987159
cg00573880	2045	chr1	36772749	2.92934e-07	1.48379e-08	9.33339e-87	C1orf113;C1orf113;C1orf113	-0.1002	--	0	0.091	1	0.7624	0.0505199	0.0427818	0.948739	0.541415
cg00574328	5259	chr19	56851220	1.0675e-07	2.85495e-08	0.000184672		0.2611	++	0	0.477	1	0.4897	0.00377897	0.0207605	0.991051	0.700986
cg00574742	10327	chr5	2223624	-3.83294e-06	7.47201e-07	2.90164e-07		-0.1068	--	17.9	1.217	1	0.2699	-0.000864457	0.0603038	0.568893	0.907835
cg00574919	2133	chr12	31271429	3.69916e-07	5.18289e-08	9.52057e-13		0.4982	++	47.6	1.909	1	0.167	0.0873131	0.126379	0.890789	0.964584
cg00575005	580	chr6	84562888	1.27071e-08	2.36246e-08	0.590664	RIPPLY2	-0.3027	--	53.6	2.153	1	0.1423	-0.0520413	0.0306152	0.99678	0.992078
cg00575896	1896	chr3	50357171	-1.99211e-07	1.46551e-08	4.38718e-42	HYAL2;HYAL2	-0.0391	-+	75	4.004	1	0.04538	-0.0360659	0.0151377	0.965327	0.991822
cg00576121	6403	chr18	30051308	1.89915e-08	3.3552e-08	0.571372	FAM59A	0.1032	-+	17	1.205	1	0.2723	-0.0604588	0.0112123	0.974034	0.948154
cg00576525	10677	chr7	148902712	-3.20172e-08	4.70422e-09	1.00313e-11	ZNF282	-0.1232	--	0	0.001	1	0.97	-0.0267467	-0.0147658	0.691088	0.972912
cg00577449	4325	chr3	127633887	-1.10362e-08	1.81681e-08	0.543554		0.1062	-+	0	0.443	1	0.5056	-0.114933	-0.057577	0.984867	0.867833
cg00577527	10224	chr3	126237462	-9.26836e-08	9.28273e-09	1.78161e-23	UROC1;UROC1	-0.1455	-+	22.5	1.291	1	0.2559	-0.0114135	-0.0290908	0.410204	0.967243
cg00577560	3816	chr1	15271830	-8.33529e-07	9.12803e-08	6.75335e-20	KIAA1026;KIAA1026;KIAA1026;KIAA1026;KIAA1026	-0.2317	-+	19.3	1.24	1	0.2655	-0.0864317	-0.0265527	0.573956	0.414107
cg00577578	10825	chr1	155197692	-1.35723e-08	7.61901e-09	0.0748512	GBAP1	0.0353	-+	28.7	1.402	1	0.2364	-0.0345642	0.015735	0.993903	0.73481
cg00578414	386	chr12	133307618	4.38259e-08	4.87902e-09	2.6461e-19	ANKLE2	0.044	+-	0	0.758	1	0.3839	0.022925	0.00308806	0.967787	0.970972
cg00578614	10456	chr6	30070403	-1.05511e-07	4.64868e-08	0.0232254		-0.2305	+-	78.4	4.627	1	0.03147	-0.0776174	-0.100067	0.791821	0.990861
cg00578690	7447	chr11	124974175	9.7563e-08	5.93389e-09	9.62592e-61	TMEM218	0.1452	++	0	0.44	1	0.5069	0.000608957	0.0019166	0.897678	0.991533
cg00579531	2494	chr8	1495332	8.55853e-06	9.024e-07	2.44286e-21	DLGAP2	0.2446	+-	24.3	1.32	1	0.2505	0.034608	0.0382808	0.87613	0.611038
cg00579595	375	chr10	131264575	1.52339e-07	1.32301e-08	1.11424e-30	MGMT	0.691	++	0	0.223	1	0.6365	0.178362	0.0936585	0.916667	0.885716
cg00580652	7030	chr1	1951356	5.93545e-06	6.33015e-07	6.82151e-21	GABRD	0.1813	+-	0	0.728	1	0.3935	0.0576468	0.00778885	0.990299	0.994445
cg00580715	11505	chr10	133508590	9.45693e-10	1.37383e-08	0.94512		-0.1296	+-	60.5	2.53	1	0.1117	-0.0631238	-0.196261	0.901893	0.69363
cg00580965	8940	chr8	144822283	1.19787e-08	1.96827e-08	0.542798		0.2189	++	0	0.526	1	0.4683	-0.0420155	0.0407383	0.571403	0.980739
cg00581482	827	chr1	154298344	-1.28118e-08	2.64552e-09	1.28007e-06	ATP8B2	-0.0462	--	61.3	2.587	1	0.1077	-0.00173455	-0.00306316	0.785884	0.547511
cg00581590	11088	chr19	463990	8.96264e-06	3.64331e-06	0.0138926	ODF3L2	0.1828	++	0	0.108	1	0.7426	0.0123741	0.0257566	0.921741	0.932807
cg00581979	304	chr19	47778059	2.3148e-07	1.2682e-08	1.97189e-74	PRR24	0.1255	++	0	0.688	1	0.4069	0.010934	-0.00253065	0.970894	0.190125
cg00582337	1823	chr17	40274811	-1.1118e-07	4.55987e-08	0.0147599	HSPB9;HSPB9;KAT2A	-0.1982	--	0	0.19	1	0.6625	-0.0259094	-0.0448675	0.222123	0.990366
cg00582671	8988	chr1	872235	3.57676e-06	1.8601e-06	0.0544937	SAMD11	0.1252	++	0	0.061	1	0.8048	-0.0632438	0.00177621	0.490626	0.184701
cg00583328	10722	chr8	41753348	-9.7059e-08	3.54351e-08	0.0061615	ANK1	-0.0735	-+	0	0.239	1	0.6249	-0.068977	0.00683032	0.960538	0.788758
cg00584000	7143	chr1	152085187	1.36816e-08	5.24466e-09	0.00908925	TCHH	-0.0217	+-	0	0.766	1	0.3813	-0.0333583	0.00572923	0.736499	0.972601
cg00584450	2717	chr16	86612312	7.23807e-09	1.96145e-08	0.712116	FOXL1;FOXL1	0.146	++	11.1	1.125	1	0.2888	-0.16005	-0.0479994	0.892509	0.466583
cg00585558	2589	chr10	92631152	-8.75489e-08	1.07445e-08	3.69313e-16	RPP30;RPP30	-0.2266	--	0	0.086	1	0.7689	-0.107673	-0.00179028	0.847607	0.951123
cg00585572	11201	chr22	41347381	1.40178e-08	1.17075e-08	0.231174	RBX1	-0.0206	+-	0	0.573	1	0.449	-0.00529556	-0.000211049	0.704611	0.967673
cg00586275	5077	chr17	4850024	6.97802e-07	1.27224e-07	4.13863e-08	PFN1	0.009	+-	0	0.594	1	0.4409	0.0286128	0.00952266	0.978718	0.497143
cg00586909	8624	chr6	20534671	1.3176e-07	3.18404e-08	3.5011e-05	CDKAL1	0.0336	-+	0	0.366	1	0.5454	0.009247	0.00468118	0.894579	0.917723
cg00587009	4470	chr6	106429129	-8.22933e-08	1.1047e-08	9.37944e-14		-0.0937	-+	36.2	1.567	1	0.2107	-0.106132	-0.0132533	0.402261	0.0628881
cg00588517	1970	chr6	31895464	-2.95774e-07	4.03262e-08	2.22496e-13	C2;C2;C2;C2	-0.2197	-+	0	0.54	1	0.4623	-0.0267043	0.0795425	0.671623	0.839867
cg00588577	2079	chr10	70480905	6.39378e-08	6.34272e-09	6.73793e-24	CCAR1	0.0641	++	0	0.033	1	0.8563	0.000650404	-0.00460612	0.986143	0.966311
cg00588871	743	chr17	37755498	-2.1394e-08	1.37472e-08	0.119649		0.0143	++	0	0.026	1	0.8722	0.00127964	-0.00192582	0.970747	0.833528
cg00589161	11187	chr20	58295996	2.15617e-07	2.33834e-08	2.94519e-20	PHACTR3;PHACTR3;PHACTR3	0.1997	+-	61.6	2.601	1	0.1068	0.0231793	-0.0933361	0.873972	0.415237
cg00589371	3388	chr18	63417783	8.74913e-08	2.86156e-08	0.00223219	CDH7;CDH7	-0.0342	--	0	0.01	1	0.9219	0.0280536	0.0592411	0.978944	0.990831
cg00590500	3498	chr2	242616234	9.76873e-09	2.47032e-09	7.67135e-05	DTYMK;DTYMK;DTYMK	0.0069	-+	0	0.33	1	0.5657	0.00419544	0.00529324	0.788112	0.914609
cg00590817	3040	chr1	8272081	1.87702e-06	2.32979e-07	7.84478e-16		0.5505	++	0	0.084	1	0.7722	-0.0630497	0.0802818	0.959935	0.67186
cg00590851	289	chr13	27335089	9.2727e-09	2.79266e-08	0.73986	GPR12	-0.1029	--	52.9	2.122	1	0.1452	-0.00579403	0.0392488	0.48738	0.985793
cg00591844	3478	chr2	136875905	3.64706e-09	7.59234e-09	0.630972	CXCR4	-0.1314	+-	0	0.688	1	0.4067	-0.0419521	-0.0093546	0.986158	0.994126
cg00592510	6306	chr17	1957625	-1.65654e-06	6.03707e-07	0.00607038	HIC1	-0.1363	--	0	0.313	1	0.5758	-0.0483898	0.024048	0.971158	0.962385
cg00592593	3541	chr22	50585197	1.139e-07	1.76682e-08	1.14401e-10	MOV10L1;MOV10L1;MOV10L1;MOV10L1	0.0604	++	0	0.001	1	0.9809	0.0252097	0.0890018	0.744745	0.585033
cg00593773	7993	chr18	77336201	-4.77328e-08	3.10741e-08	0.124515		0.1331	-+	58.8	2.429	1	0.1191	-0.0394325	0.0464427	0.982371	0.990519
cg00594040	9969	chr2	8422258	-6.70182e-07	2.65611e-07	0.0116302		0.0446	-+	52.7	2.114	1	0.146	0.00862244	-0.03365	0.95255	0.990165
cg00594866	644	chr2	237478577	-6.13545e-08	5.36885e-09	3.03513e-30	CXCR7	-0.3796	--	0	0.293	1	0.5882	-0.0725771	-0.000103707	0.804399	0.699553
cg00594907	9014	chr1	9005719	-2.95007e-07	1.62693e-07	0.0697891	CA6	0.0409	-+	48.1	1.928	1	0.165	-0.0550858	0.0368385	0.988039	0.765351
cg00595243	3683	chr6	133137893	4.74721e-08	9.76309e-09	1.15969e-06	RPS12;SNORD100;SNORA33	0.1911	++	0	0	1	0.9915	0.00792595	0.013226	0.227851	0.32297
cg00595356	3514	chr21	32931379	1.05643e-07	2.24488e-08	2.52687e-06	TIAM1	0.2708	++	0	0.153	1	0.6961	-0.0201988	0.0843489	0.912702	0.994996
cg00596048	10809	chr1	41847267	1.13926e-07	7.34472e-08	0.120871		-0.0951	+-	62.9	2.693	1	0.1008	-0.0374897	-0.0803401	0.803406	0.834584
cg00596184	11627	chr16	69350052	3.6773e-09	2.28997e-08	0.872422	VPS4A	0.0742	-+	0	0.399	1	0.5274	-0.0508291	0.0293079	0.943766	0.484036
cg00596508	524	chr12	41086800	9.56123e-08	6.1252e-08	0.118532	CNTN1;CNTN1	0.1304	+-	0	0.159	1	0.69	-0.13787	-0.0825939	0.959555	0.239482
cg00596687	1086	chr20	61151472	1.39735e-07	4.47766e-08	0.00180411	C20orf166;MIR1-1	0.1195	+-	66.9	3.025	1	0.082	0.131442	-0.0376656	0.200679	0.565471
cg00597876	2189	chr15	74494909	5.56949e-08	2.50522e-08	0.0262057	STRA6;STRA6;STRA6;STRA6;STRA6	0.0795	-+	0	0.37	1	0.5428	0.0652199	0.136618	0.989052	0.408527
cg00597931	3783	chr8	142179697	3.8035e-08	7.92293e-09	1.58172e-06	DENND3	0.054	++	0	0.053	1	0.8179	0.0647201	0.0300873	0.945854	0.881272
cg00599393	3768	chr8	22457479	2.07762e-07	1.93878e-08	8.55441e-27	C8orf58	0.0342	++	0	0.002	1	0.964	-0.00421117	0.00431607	0.963803	0.994504
cg00599564	481	chr6	29943209	-2.19014e-07	2.85853e-08	1.8339e-14	HCG9	-0.0381	-+	0	0.396	1	0.5291	-0.112772	-0.0384359	0.975558	0.541505
cg00600454	823	chr1	65468017	-9.32066e-08	2.32718e-08	6.19846e-05		-0.1709	--	0	0.021	1	0.8839	-0.130847	-0.0573445	0.741203	0.270779
cg00600916	1686	chr7	158800547	1.44159e-08	1.17804e-08	0.221058	LOC154822	0.0868	+-	0	0.099	1	0.7532	0.0275512	-0.0546659	0.960185	0.748916
cg00601042	1504	chr12	132900274	1.66174e-08	1.38269e-08	0.229433	GALNT9	-0.1319	+-	58.1	2.385	1	0.1225	-0.00961091	-0.0175984	0.762591	0.83913
cg00601350	10416	chr5	178450758	-2.2716e-08	2.73843e-09	1.08346e-16	ZNF879	-0.0633	--	0	0.161	1	0.6885	-0.00872949	-0.0398003	0.775472	0.833207
cg00601486	237	chr12	48723148	-1.96517e-07	3.91945e-08	5.33363e-07	H1FNT	-0.4439	--	27.5	1.38	1	0.2401	-0.0651301	-0.132481	0.396093	0.769566
cg00601953	5744	chr7	155856104	5.91055e-08	1.93359e-08	0.00223729		-0.0264	+-	83.9	6.199	1	0.01278	0.101662	-0.0557725	0.00151577	0.51941
cg00603274	988	chr11	61596626	1.64661e-07	3.17252e-08	2.10045e-07	FADS2	0.2761	+-	64	2.779	1	0.09553	-0.0512959	-0.0550589	0.952308	0.18958
cg00603340	6748	chr5	180622072	-6.11735e-08	5.15884e-09	1.95611e-32	TRIM7;TRIM7;TRIM7;TRIM7;TRIM7	-0.0971	-+	76.7	4.298	1	0.03815	-0.0207435	0.0905371	0.882405	0.478819
cg00603871	2160	chr13	24844861	1.01219e-07	1.05181e-07	0.335884	SPATA13;SPATA13	0.0505	-+	0	0.164	1	0.6854	-0.0199364	0.0484121	0.990969	0.92693
cg00604410	4999	chr15	67417899	1.66211e-07	3.09043e-08	7.52167e-08	SMAD3;SMAD3	0.3517	+-	56	2.273	1	0.1316	0.0695038	-0.0592913	0.938636	0.96618
cg00604454	1816	chr16	73096966	-2.02883e-07	3.19404e-08	2.12615e-10		-0.5473	--	0	0.093	1	0.7598	-0.0912218	-0.135415	0.185154	0.70422
cg00605063	2974	chr7	27289128	-2.9513e-07	5.3767e-08	4.04089e-08		-0.2414	--	0	0.235	1	0.6278	-0.0738176	-0.111753	0.461935	0.601224
cg00605270	9036	chr1	28261552	-6.17474e-07	4.94515e-08	8.8485e-36	SMPDL3B;SMPDL3B;SMPDL3B;SMPDL3B	-0.2596	-+	82.2	5.625	1	0.0177	-0.0902968	0.0820957	0.279994	0.965573
cg00605988	9679	chr16	31548698	5.82596e-08	3.86599e-08	0.131817		0.0564	++	0	0	1	0.9906	-0.0358134	-0.0840207	0.911698	0.523194
cg00607627	461	chr16	28995994	-3.05685e-07	5.0536e-08	1.45884e-09	LAT;LAT;LAT;LAT	-0.1709	--	0	0.116	1	0.7329	-0.111089	-0.0871133	0.0973659	0.883924
cg00608169	480	chr6	26205573	-2.06426e-07	3.92864e-08	1.48515e-07		-0.1414	--	0	0.237	1	0.6266	-0.0161206	-0.0978584	0.96511	0.995249
cg00609473	9531	chr14	23351842	-7.25502e-08	5.07075e-08	0.152499	REM2	-0.0044	-+	0	0.161	1	0.6887	-0.0355105	-0.0137693	0.940147	0.992716
cg00609645	480	chr6	26205074	-2.28673e-07	4.71641e-08	1.24424e-06	HIST1H4E	-0.2064	--	0	0.033	1	0.8562	-0.0330693	-0.0408143	0.990336	0.708739
cg00609834	3160	chr11	13984596	3.21164e-07	1.00812e-07	0.00144372	SPON1	0.1926	++	61.6	2.604	1	0.1066	-0.0528638	0.16091	0.408725	0.990875
cg00610310	1531	chr16	1128740	8.52303e-06	8.25081e-07	5.1593e-25	LOC146336;SSTR5	0.1341	++	0	0	1	0.9889	0.0411127	0.0773008	0.320727	0.854152
cg00610508	2201	chr16	4013337	1.33911e-07	6.07811e-07	0.825624	ADCY9	-0.2239	+-	52.2	2.09	1	0.1483	-0.0169853	-0.0111605	0.74476	0.603961
cg00611372	9587	chr15	40421080	-1.18579e-07	4.95578e-08	0.0167228		0.0589	-+	37.4	1.598	1	0.2061	-0.0433648	0.0536955	0.291472	0.929815
cg00611614	365	chr8	145019630	1.12533e-09	7.69985e-09	0.883803	PLEC1;PLEC1;PLEC1;MIR661;PLEC1;PLEC1	0.0414	-+	0	0.129	1	0.7198	-0.0291985	-0.0268197	0.490121	0.853168
cg00612595	8335	chr21	47717864	1.4363e-07	9.97952e-08	0.150082		0.8376	++	0	0.375	1	0.5401	-0.0210047	0.0808992	0.835106	0.013531
cg00613649	11282	chr5	173738819	4.12419e-09	5.27909e-09	0.434666		-0.0496	+-	4.3	1.045	1	0.3066	-0.0237809	-0.00200356	0.572797	0.977741
cg00613997	729	chr15	24920990	3.5974e-08	9.73717e-08	0.711792	C15orf2;C15orf2	0.3465	++	40.5	1.68	1	0.1949	0.0341264	0.0261576	0.404641	0.898615
cg00614182	5780	chr8	31498006	2.34389e-07	1.01304e-07	0.0206832	NRG1	0.5323	++	0	0.028	1	0.8669	-0.105502	0.029568	0.0378688	0.158156
cg00614392	1390	chr6	106433792	-1.27276e-07	1.62455e-08	4.70435e-15		-0.3523	--	0	0.192	1	0.6612	-0.153484	-0.0721143	0.469608	0.964895
cg00614641	988	chr11	61596405	2.12636e-07	4.95049e-08	1.74506e-05	FADS2	0.5744	++	0	0.524	1	0.4693	-0.0656326	0.112142	0.942019	0.562171
cg00615183	5487	chr4	3897200	8.8954e-07	4.23996e-07	0.0359056		0.2568	++	0	0.054	1	0.8165	0.0380604	0.0436051	0.629169	0.976263
cg00615592	2961	chr6	158937125	-1.12474e-07	5.28272e-09	1.37847e-100		-0.2167	--	53.5	2.152	1	0.1423	-0.0368465	-0.0213686	0.84648	0.393723
cg00615746	9619	chr15	74658981	-1.30443e-07	1.42212e-08	4.62488e-20	CYP11A1;CYP11A1	-0.1722	--	0	0.412	1	0.5209	0.00535202	-0.0736615	0.958477	0.935204
cg00616243	623	chr13	95202420	-1.422e-07	1.94006e-08	2.30757e-13		-0.5889	--	0	0.88	1	0.3481	-0.118335	-0.0906687	0.63328	0.88727
cg00616687	3516	chr21	38072186	2.21178e-07	1.06742e-07	0.0382581	SIM2;SIM2	0.2716	+-	64.6	2.823	1	0.09295	-0.0137544	-0.0293818	0.992267	0.889502
cg00617691	10847	chr10	743931	1.75608e-06	1.57328e-06	0.26434		0.0259	+-	0	0.18	1	0.6715	0.00480912	-0.0752247	0.763144	0.983124
cg00617867	4395	chr5	140242373	-1.9035e-08	2.25286e-08	0.398152	PCDHA6;PCDHA2;PCDHA1;PCDHA9;PCDHA7;PCDHA1;PCDHA6;PCDHA5;PCDHA10;PCDHA3;PCDHA4;PCDHA10;PCDHA8	-0.0138	-+	0	0.13	1	0.7186	0.0465201	-0.0183517	0.991202	0.978242
cg00619207	3848	chr1	111743368	-4.25303e-08	1.01322e-08	2.69848e-05	DENND2D	-0.1031	--	0	0.041	1	0.8397	-0.0626177	0.00943441	0.79189	0.584938
cg00619630	7961	chr17	79455201	9.36673e-08	1.14741e-08	3.25859e-16		0.183	++	0	0.111	1	0.7394	-0.0101431	0.0600399	0.75103	0.731166
cg00620018	8406	chr3	71834282	4.42112e-08	7.79539e-09	1.41595e-08	PROK2;PROK2;PROK2;PROK2	-0.0115	-+	44.4	1.798	1	0.18	-0.0780266	0.0214529	0.936301	0.704766
cg00620224	9537	chr14	32030176	-2.67476e-07	5.41941e-08	7.99363e-07	NUBPL	-0.2948	--	0	0.001	1	0.975	-0.0409323	0.055174	0.881911	0.529772
cg00620746	2510	chr8	77766266	1.76131e-07	1.85732e-08	2.46891e-21	ZFHX4	0.2436	+-	57.2	2.337	1	0.1263	-0.0179915	-0.0678515	0.916787	0.99403
cg00620921	7008	chr9	98491016	-4.06138e-08	5.7884e-09	2.2764e-12		0.0309	++	0	0.001	1	0.9814	-0.000701905	-0.0146858	0.858437	0.323631
cg00621197	10122	chr21	48018790	-2.17761e-07	2.21129e-08	7.01364e-23	S100B	-0.1657	--	24.2	1.32	1	0.2506	-0.0235375	-0.0272121	0.870237	0.972262
cg00621289	6561	chr21	47855916	-7.66087e-08	1.19287e-08	1.34315e-10	PCNT	-0.0473	--	0	0.25	1	0.617	-0.00641226	-0.00524325	0.643332	0.827931
cg00621826	322	chr8	1111512	3.98172e-06	1.72255e-06	0.0208042		-0.0147	+-	0	0.944	1	0.3311	0.0593517	0.000387305	0.958303	0.571613
cg00622170	11235	chr4	2944594	3.42129e-07	5.67309e-07	0.546459	C4orf10;NOP14	-0.0421	--	0	0.019	1	0.8916	0.0294604	-0.000440844	0.924461	0.914967
cg00622658	2991	chr8	10469796	-5.17044e-07	9.51586e-08	5.52621e-08	RP1L1	-0.0371	-+	5.7	1.06	1	0.3032	-0.0241498	-0.0430072	0.962959	0.993401
cg00623774	5743	chr7	155674426	2.39485e-08	1.18285e-08	0.042903		-0.0706	+-	60.8	2.548	1	0.1104	-0.0250966	-0.050017	0.819239	0.974646
cg00624617	2893	chr5	153852554	-4.40185e-08	8.75681e-09	4.98788e-07		-0.1739	--	0	0.048	1	0.8271	-0.123135	-0.077602	0.713264	0.351383
cg00624737	2718	chr16	86613641	-1.04312e-07	2.28523e-08	5.00383e-06	FOXL1;FOXL1	-0.2268	--	0	0.338	1	0.5608	-0.199017	-0.041254	0.838612	0.361733
cg00625653	2343	chr3	13921227	6.17059e-07	9.14314e-08	1.49005e-11	WNT7A	0.0972	+-	23.9	1.314	1	0.2516	0.00507057	0.0274978	0.808921	0.657793
cg00625783	745	chr17	43222106	1.24754e-07	3.73224e-08	0.000829999		-0.017	+-	35.6	1.552	1	0.2129	-0.000365773	0.0236134	0.819097	0.525041
cg00625963	1711	chr1	32740034	-1.32617e-07	4.40087e-08	0.0025831	LCK;LCK	-0.0311	-+	43.3	1.763	1	0.1843	-0.0663663	0.00905104	0.35935	0.358638
cg00626422	3714	chr7	22894849	5.97195e-07	1.16163e-07	2.7328e-07	SNORD93	0.5422	++	0	0.334	1	0.5631	-0.0118586	0.0614501	0.962033	0.233352
cg00626515	10094	chr20	56287004	1.4971e-09	3.59688e-08	0.9668	PMEPA1;PMEPA1;PMEPA1	0.0952	-+	0	0.469	1	0.4934	0.0496949	0.0996753	0.68561	0.308204
cg00627241	3530	chr22	29711922	2.31728e-07	8.09185e-08	0.00418694	RASL10A;RASL10A	0.2294	+-	68.5	3.171	1	0.07496	-0.0239522	-0.0117027	0.848411	0.991406
cg00628697	2821	chr21	38630342	-1.0655e-07	4.97487e-08	0.0322123	DSCR3	0.0172	-+	0	0.224	1	0.6361	-0.126313	-0.0813221	0.73991	0.777039
cg00628766	4272	chr20	61980813	-1.1682e-07	3.4211e-08	0.000638538	CHRNA4	-0.3864	--	0	0.4	1	0.5272	0.0144963	-0.0827022	0.840571	0.0355429
cg00630268	10518	chr6	56295629	-1.76546e-08	4.10378e-08	0.667048		0.041	-+	0	0.997	1	0.3181	-0.0622811	0.0543673	0.885041	0.496201
cg00631609	9607	chr15	63340700	-3.2785e-08	7.42256e-09	1.0011e-05	TPM1;TPM1;TPM1;TPM1;TPM1;TPM1;TPM1;TPM1	-0.0094	-+	92	12.44	1	0.0004203	-0.0477026	0.0107732	0.972947	0.887062
cg00632188	1968	chr6	31730389	-2.31958e-07	2.3982e-08	3.95822e-22	MSH5;MSH5;C6orf26;MSH5;MSH5	-0.1813	--	0	0.989	1	0.32	-0.00524334	-0.0241389	0.728841	0.982262
cg00632607	7461	chr12	4648052	1.76515e-06	1.239e-07	4.71283e-46	RAD51AP1;RAD51AP1;RAD51AP1;RAD51AP1;C12orf4	0.0807	+-	59.2	2.451	1	0.1175	-0.00125645	-0.0014635	0.270462	0.66614
cg00632853	10774	chr9	132403257	-2.88144e-08	1.06056e-08	0.00658967	ASB6;ASB6	-0.138	--	0	0.039	1	0.8433	0.0240665	-0.0335338	0.614916	0.907403
cg00633969	11223	chr3	122284550	-4.25436e-09	1.13406e-08	0.707553	PARP9;PARP9;PARP9;PARP9;PARP9;DTX3L;PARP9	0.0208	-+	0	0.247	1	0.6191	-0.0719429	0.0179705	0.872738	0.732031
cg00634665	4556	chr8	54790957	-6.86827e-08	3.27595e-08	0.0360314	RGS20	-0.1011	--	0	0.001	1	0.9786	-0.116398	-0.0640173	0.648169	0.349845
cg00634714	7931	chr17	74497851	7.94448e-08	1.98493e-08	6.27063e-05	RHBDF2;RHBDF2	0.0647	++	0	0.001	1	0.974	0.0284822	0.042502	0.992698	0.990919
cg00635382	6997	chr8	143824558	-3.44203e-08	7.91763e-09	1.37824e-05	SLURP1	-0.033	-+	0	0.114	1	0.7355	-0.0292477	0.0528203	0.906427	0.753194
cg00636072	4221	chr2	56410382	-1.07347e-07	1.27833e-08	4.56292e-17	CCDC85A	-0.0539	--	0	0.143	1	0.7049	0.00387044	-0.0177823	0.982325	0.84098
cg00636390	3006	chr8	57027352	-1.46102e-07	2.96882e-08	8.60152e-07	MOS	-0.2294	--	0	0.06	1	0.8065	-0.109304	-0.0140748	0.793552	0.804561
cg00636675	811	chr7	157320470	9.02086e-08	8.49059e-09	2.29157e-26		0.1831	+-	62	2.634	1	0.1046	0.0947906	0.0139795	0.853151	0.461179
cg00637047	5978	chr10	38384101	-1.28178e-07	2.99905e-08	1.92031e-05	ZNF37A;ZNF37A	-0.1126	--	0	0.046	1	0.8309	-0.0364063	-0.00406085	0.986549	0.253354
cg00637433	2364	chr3	196754322	5.07325e-08	8.05863e-09	3.06563e-10	MFI2;MFI2	0.1387	+-	42.5	1.74	1	0.1871	0.0754777	-0.112686	0.959332	0.425488
cg00637636	5164	chr18	77308734	1.70769e-07	2.04961e-08	7.96269e-17		0.2411	+-	73	3.707	1	0.0542	0.058721	0.00486106	0.902001	0.989484
cg00637687	3627	chr5	95768915	2.15242e-08	2.24422e-08	0.337511	PCSK1;PCSK1	-0.1536	+-	43.1	1.758	1	0.1849	-0.0318685	0.0173623	0.990569	0.779948
cg00638021	1269	chr17	48267062	1.98572e-08	2.9936e-08	0.507124	COL1A1	-0.0408	+-	25.1	1.334	1	0.248	0.0484757	-0.0733773	0.940226	0.420801
cg00638384	7514	chr12	68052134	6.63727e-08	7.09012e-09	7.87636e-21	DYRK2;DYRK2	0.0609	++	0	0.424	1	0.5147	0.00275148	0.00499209	0.653517	0.955866
cg00639010	950	chr7	553693	-1.34673e-05	3.19678e-06	2.52259e-05	PDGFA;PDGFA	-0.1273	--	0	0.126	1	0.7229	-0.107351	-0.114731	0.440853	0.481393
cg00639475	4029	chr12	95228478	-1.31013e-07	1.36081e-08	6.11678e-22		-0.3126	--	0	0.004	1	0.9515	-0.0292033	-0.0647461	0.984217	0.524863
cg00640376	940	chr6	33173927	-2.93802e-07	4.31727e-08	1.00856e-11	HSD17B8	-0.2812	--	0	0.019	1	0.8909	-0.093332	-0.0581863	0.115721	0.867915
cg00642042	11012	chr15	79852986	5.44032e-08	1.71524e-08	0.00151523		0.1787	++	0	0.26	1	0.6102	0.00659575	-0.0239409	0.7967	0.82345
cg00643086	6765	chr6	26332252	1.28841e-07	7.26814e-08	0.0762818		0.1945	++	0	0.026	1	0.871	-0.147175	-0.0537708	0.574786	0.533657
cg00643296	6959	chr8	28174928	-3.69074e-08	6.78501e-08	0.586473	PNOC	0.0609	-+	5.5	1.058	1	0.3037	-0.0532387	0.0719542	0.366712	0.156508
cg00644103	2704	chr16	2334337	-4.4608e-06	1.0386e-06	1.74696e-05	ABCA3	-0.5204	--	0	0.408	1	0.523	-0.0899539	0.0591163	0.198049	0.103412
cg00644416	11585	chr13	114762257	-3.77936e-08	7.72141e-09	9.84798e-07	RASA3	-0.0133	-+	36.7	1.579	1	0.209	-0.00957466	-0.00372599	0.902121	0.407246
cg00644814	11436	chr1	6480929	3.50594e-07	1.99564e-07	0.0789525	HES2	0.0428	-+	0	0.753	1	0.3855	-0.0371958	0.0757193	0.681079	0.877535
cg00646084	2820	chr21	28337168	-1.25099e-07	3.37423e-08	0.000209326	ADAMTS5	-0.0762	+-	0.3	1.003	1	0.3166	-0.00348672	-0.0537686	0.804051	0.891059
cg00646185	11000	chr15	26234833	2.51544e-07	7.78665e-08	0.00123592		0.3749	++	0	0.058	1	0.8102	0.0129203	-0.0451648	0.995099	0.891916
cg00646241	2629	chr11	70563878	-2.03596e-07	2.3365e-08	2.94068e-18	SHANK2	-0.4415	--	0	0.033	1	0.8555	-0.00836056	-0.0809232	0.221923	0.809417
cg00646347	7326	chr10	135044856	2.65963e-08	9.27261e-09	0.00412728	UTF1	-0.0099	+-	0	0.513	1	0.474	0.0494311	0.046057	0.953521	0.453764
cg00647046	2604	chr10	134734612	-1.67117e-07	1.43316e-08	2.0221e-31		-0.5313	--	68.8	3.203	1	0.07352	0.0170058	0.0170891	0.952795	0.474093
cg00647220	1251	chr16	14013937	-1.74246e-07	2.91196e-08	2.17997e-09	ERCC4	-0.0144	-+	0	0.385	1	0.535	-0.00822363	0.00200487	0.990119	0.991354
cg00647232	9129	chr1	177938408	-3.83605e-08	5.34463e-09	7.10539e-13	SEC16B	-0.0352	-+	14	1.163	1	0.2808	-0.0638612	0.0165463	0.727512	0.32009
cg00647317	690	chr7	50633725	-1.3785e-07	2.26686e-08	1.19366e-09	DDC	-0.1792	--	0	0.01	1	0.922	-0.0165505	-0.00168831	0.65369	0.472546
cg00647646	9447	chr12	69633854	-5.81641e-08	4.42957e-09	2.19088e-39	CPSF6	-0.0303	--	0	0.134	1	0.7143	-0.00043963	0.000330763	0.991491	0.843307
cg00647769	9158	chr1	227170663	-2.20811e-08	2.38063e-09	1.771e-20	CABC1	-0.0658	--	0	0.039	1	0.8443	-0.00832409	0.000461777	0.444035	0.97121
cg00648152	3829	chr1	36863595	-2.39184e-08	1.08335e-08	0.0272566	LSM10	-0.0148	--	0	0.064	1	0.8	-0.00106716	0.0011262	0.603399	0.428631
cg00648203	5832	chr9	138967195	3.99279e-08	8.54496e-09	2.97284e-06	NACC2	0.1422	++	0	0.086	1	0.7694	0.0258551	-0.00808427	0.894009	0.993502
cg00648423	356	chr6	31276146	-1.98018e-08	6.41171e-08	0.757445		-0.1056	+-	53.7	2.159	1	0.1417	-0.0164144	-0.0177058	0.993443	0.969933
cg00650422	6199	chr14	61189972	-5.67737e-08	7.75379e-09	2.44207e-13	SIX4	-0.0226	-+	0	0.133	1	0.7149	-0.0160914	-0.00076169	0.665945	0.990993
cg00650641	4506	chr7	27127752	-3.07109e-07	4.86132e-08	2.65995e-10		-0.0742	--	0	0.293	1	0.5886	-0.091188	-0.093391	0.690708	0.911164
cg00651401	10262	chr3	195623338	-3.43204e-08	1.14561e-08	0.00273697	TNK2;TNK2	-0.1343	-+	0	0.957	1	0.328	-0.0723489	-0.0159619	0.727512	0.99435
cg00652727	2064	chr1	235812198	5.05223e-08	6.45079e-09	4.80312e-15	GNG4;GNG4;GNG4	0.3276	++	0	0	1	0.9948	-0.0142796	0.0641131	0.979314	0.388853
cg00653281	274	chr1	1991051	6.73559e-06	9.01895e-07	8.126e-14	PRKCZ	0.4972	++	0	0.112	1	0.7383	0.0981052	0.0805684	0.870086	0.883937
cg00653387	502	chr7	137028535	-1.08513e-07	2.23373e-08	1.18602e-06	PTN;PTN	-0.5311	-+	65.9	2.937	1	0.08659	-0.353246	-0.102169	0.777741	0.102281
cg00655184	463	chr18	19997912	-5.72607e-07	8.99945e-08	1.98251e-10	CTAGE1	-0.2187	-+	50.7	2.028	1	0.1544	-0.179262	-0.0482514	0.70221	0.753138
cg00656387	1894	chr3	40428638	-1.43006e-07	1.0254e-07	0.163125	ENTPD3	-0.1869	-+	22.9	1.296	1	0.2549	-0.203198	0.0913423	0.573913	0.552469
cg00656478	5830	chr9	132480963	5.81821e-08	1.13391e-08	2.88043e-07	PRRX2	0.2122	++	0	0.064	1	0.8002	0.056163	-0.0188757	0.8387	0.830777
cg00656647	4022	chr12	56101845	-9.47327e-08	1.06018e-08	4.05179e-19	ITGA7;ITGA7;ITGA7	-0.1727	--	0	0.002	1	0.9637	-0.0366099	0.0196343	0.964997	0.955528
cg00657094	4581	chr1	1174190	1.02752e-05	1.79868e-06	1.11227e-08		0.2816	+-	56.6	2.302	1	0.1292	0.0928488	-0.0765859	0.954368	0.870793
cg00658427	4972	chr14	102431823	6.01111e-08	4.92676e-09	3.07239e-34	DYNC1H1	0.0566	++	0	0.044	1	0.834	-0.00827301	0.00204826	0.989437	0.267242
cg00658449	8893	chr8	47751953	2.58691e-07	2.98109e-08	4.03807e-18	BEYLA;BEYLA	0.076	+-	69.5	3.276	1	0.07032	0.00437919	-0.0548674	0.885013	0.30469
cg00658451	1231	chr12	96336545	-1.34451e-07	1.06185e-08	9.60452e-37	CCDC38;AMDHD1	-0.3996	--	0	0.015	1	0.9012	-0.193266	-0.0345388	0.992264	0.928211
cg00659029	7834	chr16	88165938	1.36573e-07	1.4224e-08	7.87167e-22		0.2359	+-	50.5	2.021	1	0.1551	0.00139329	-0.0151636	0.682611	0.958119
cg00659129	6989	chr8	131414614	-2.60741e-08	6.35343e-09	4.06171e-05	ASAP1	0.0312	-+	0	0.578	1	0.4473	-0.0249729	0.000393542	0.995514	0.430986
cg00660105	10302	chr4	82135784	-1.59813e-07	2.03268e-08	3.77533e-15		-0.5311	--	52.2	2.093	1	0.148	-0.183575	-0.0385043	0.989635	0.605822
cg00660167	11075	chr17	80200974	1.26498e-07	3.71117e-08	0.000653016		0.1799	+-	81.2	5.309	1	0.02122	-0.0328812	-0.0858226	0.964217	0.989559
cg00661320	9205	chr10	73848825	-1.07222e-07	1.20628e-08	6.18527e-19	SPOCK2;SPOCK2	-0.0558	--	0	0.408	1	0.5232	-0.102714	-0.0414739	0.871813	0.940178
cg00662002	4974	chr14	104314734	7.34453e-08	8.99782e-09	3.27987e-16	PPP1R13B	0.0492	+-	11.3	1.128	1	0.2883	0.00891408	0.0370545	0.581672	0.815669
cg00663077	2393	chr4	188916709	4.99392e-08	1.89811e-08	0.00851345	ZFP42	0.6159	++	0	0.08	1	0.7771	-0.0962989	0.011444	0.680808	0.566095
cg00663832	10463	chr6	30646846	-4.28619e-08	3.8955e-08	0.271205	KIAA1949;KIAA1949	0.05	++	0	0.033	1	0.8557	-0.0445164	-0.0298126	0.783928	0.8202
cg00664093	8930	chr8	142984321	4.59855e-08	8.47694e-09	5.80254e-08		-0.0208	+-	67.8	3.109	1	0.07785	0.0162229	-0.0350418	0.0745397	0.422582
cg00664205	6379	chr17	77397758	-6.51172e-08	2.53839e-08	0.0103088	HRNBP3	-0.3488	--	57.5	2.355	1	0.1249	0.0118437	-0.123701	0.688743	0.66358
cg00664406	6610	chr3	51740875	-4.66981e-08	3.72749e-08	0.210277	GRM2;GRM2	-0.0121	-+	58.3	2.396	1	0.1216	-0.0257498	0.211994	0.565282	0.511522
cg00664609	3289	chr16	2198075	2.44568e-06	6.19098e-07	7.80241e-05	RAB26	0.1204	++	0	0.168	1	0.6823	0.0285724	0.099106	0.715036	0.692264
cg00665816	8957	chr9	72131278	-7.09549e-09	1.54618e-08	0.646302	APBA1	0.0283	-+	0	0.306	1	0.58	-0.0024349	-0.00198897	0.973518	0.7505
cg00665971	4890	chr12	117317770	8.60847e-08	1.48865e-08	7.34961e-09	HRK	0.2569	+-	60.1	2.509	1	0.1132	-0.0737635	-0.0126596	0.804736	0.942297
cg00666105	2363	chr3	181428377	-6.69433e-09	1.29035e-08	0.603901	SOX2OT;SOX2	0.1697	-+	0	0.876	1	0.3492	-0.239577	-0.0516373	0.760731	0.66128
cg00666559	1829	chr17	79793439	-1.26859e-08	8.76274e-09	0.147698	DYSFIP1	-0.0318	--	0	0.015	1	0.9041	-0.00234591	-0.00492719	0.514175	0.910738
cg00666746	3404	chr19	15217781	2.88504e-07	7.12832e-08	5.18138e-05	SYDE1	0.0307	+-	0	0.299	1	0.5843	-0.0153608	0.00501049	0.961455	0.695289
cg00666845	5106	chr17	39943423	1.4235e-07	5.66896e-08	0.0120374	JUP;JUP	0.1148	+-	19.5	1.243	1	0.2649	0.0796362	-0.0385871	0.133861	0.567023
cg00666903	6090	chr12	2861589	-1.14974e-06	4.32305e-07	0.00782455		-0.1761	--	4.7	1.049	1	0.3058	0.0021284	-0.0365901	0.617174	0.698497
cg00667525	5197	chr19	18699118	7.25299e-07	6.9783e-08	2.65062e-25	C19orf60;C19orf60	0.0757	+-	85.7	7.007	1	0.008118	0.0484177	-0.0495953	0.773823	0.966156
cg00667751	419	chr6	28956320	3.93966e-07	6.42146e-08	8.50816e-10		0.2547	++	0	0.543	1	0.461	-0.0211453	0.0614895	0.826917	0.732092
cg00667976	9450	chr12	101801822	-5.22739e-08	3.66255e-09	3.24402e-46	ARL1	-0.0775	--	0	0.574	1	0.4486	-0.00238678	0.000486373	0.644649	0.305004
cg00668303	3891	chr1	214152709	-2.76421e-08	6.0109e-09	4.25233e-06		-0.1624	--	0	0.657	1	0.4177	-0.0893898	-0.077874	0.482406	0.990798
cg00669119	4168	chr18	6284570	-5.6049e-07	1.23477e-07	5.64612e-06	L3MBTL4	0.105	++	0	0.72	1	0.3961	0.025209	-0.0271027	0.996748	0.978625
cg00669330	5335	chr2	242810917	1.86062e-08	7.64101e-09	0.0148898	C2orf85	0.0914	++	0	0.068	1	0.7944	-0.00446505	0.0767689	0.630393	0.730264
cg00670539	6395	chr18	580244	-1.00055e-05	4.28356e-06	0.0195026	CETN1	-0.0112	-+	44.6	1.804	1	0.1793	-0.0281512	0.0427208	0.891634	0.000646363
cg00671126	4493	chr7	1886597	-2.22495e-06	5.80839e-07	0.000127838	MAD1L1;MAD1L1;MAD1L1	-0.0722	--	0	0.124	1	0.7247	-0.0164022	-0.015172	0.878916	0.979826
cg00672638	3636	chr5	142149399	8.70643e-09	3.67824e-09	0.0179324	ARHGAP26;ARHGAP26	0.0139	++	0	0.058	1	0.8101	-0.0185643	0.00359258	0.994166	0.11209
cg00672936	954	chr8	38832728	-2.20956e-07	2.31753e-08	1.51125e-21	HTRA4	-0.1412	--	0	0.239	1	0.6249	-0.020459	-0.0245985	0.987579	0.893074
cg00673290	195	chr2	21266727	-7.51687e-07	8.55076e-08	1.48394e-18	APOB	-0.4093	--	0	0.34	1	0.5596	-0.178631	-0.160728	0.827574	0.612946
cg00675569	3116	chr10	45914840	4.14434e-08	2.22199e-08	0.062161	ALOX5	0.0176	-+	0	0.51	1	0.4752	0.0122477	0.0489812	0.951822	0.885623
cg00675838	11904	chr6	97285024	-1.0898e-09	4.16772e-09	0.793718	GPR63;GPR63	0.0081	++	0	0.008	1	0.9302	-0.00766352	-0.000987223	0.993316	0.20865
cg00675843	8188	chr2	98280367	7.50858e-08	4.68337e-09	7.58601e-58	ACTR1B;ACTR1B	0.071	++	4.4	1.046	1	0.3064	-0.000775365	0.00559435	0.755862	0.935833
cg00676269	8357	chr22	46429970	1.01853e-07	1.19915e-08	2.00148e-17		0.0636	++	0	0.073	1	0.7876	0.000103596	0.00784356	0.805955	0.677716
cg00676536	8160	chr2	41924253	1.85708e-07	2.60968e-08	1.11001e-12		0.1812	++	0	0.162	1	0.6869	0.0120333	-0.0277462	0.992725	0.69289
cg00676660	307	chr3	64672609	-5.9471e-09	9.64793e-09	0.537623	ADAMTS9	-0.0787	--	0	0.986	1	0.3207	0.00216644	0.0119185	0.628669	0.957439
cg00676728	7289	chr10	124213760	1.857e-08	1.60103e-08	0.246099	ARMS2	0.1088	++	0	0.067	1	0.7962	0.0941295	0.0378712	0.76312	0.720029
cg00676969	9549	chr14	74485475	-1.50374e-07	6.63751e-09	1.24119e-113	ENTPD5;C14orf45	-0.1183	--	0	0.414	1	0.5197	-0.0059919	-0.000123655	0.912064	0.803001
cg00677195	1201	chr10	7661611	-1.56817e-06	1.5885e-07	5.50296e-23	ITIH5;ITIH5;ITIH5;ITIH5	-0.1132	-+	77.3	4.401	1	0.03591	-0.00928035	0.014839	0.964076	0.273481
cg00677479	10028	chr2	171830637	-3.62992e-08	6.022e-09	1.66239e-09		-0.0686	-+	37.7	1.605	1	0.2053	-0.0432286	0.0294226	0.939984	0.913462
cg00677986	4026	chr12	80084523	-1.19954e-07	1.03704e-08	6.06435e-31	PAWR	-0.1909	--	75.5	4.081	1	0.04338	-0.0600457	0.00243008	0.918982	0.980897
cg00678239	10897	chr11	65190227	8.95345e-08	6.70794e-09	1.22419e-40	NEAT1	0.0357	++	0	0.165	1	0.6847	-0.00505165	0.00135595	0.930867	0.927414
cg00678709	4304	chr3	14584745	-4.31898e-07	1.59537e-07	0.00678545	GRIP2	-0.0671	-+	0	0.452	1	0.5015	0.0346514	-0.00941393	0.984336	0.646569
cg00679546	6363	chr17	60729882	-1.21147e-08	1.62814e-08	0.456825	MRC2	0.0931	-+	81.3	5.357	1	0.02064	-0.0548146	0.00164152	0.906278	0.992674
cg00679556	2920	chr6	30080782	-1.69374e-07	5.98093e-08	0.00462713	TRIM31	-0.2741	--	0	0.125	1	0.7238	-0.0557324	0.0145586	0.799905	0.403426
cg00680003	10459	chr6	30523449	-4.16125e-08	2.20686e-08	0.0593495	GNL1;PRR3;PRR3	-0.0601	+-	43	1.753	1	0.1855	-0.0115611	-0.00543431	0.992312	0.909171
cg00682002	3731	chr7	128531479	3.51509e-08	1.40295e-08	0.0122277	KCP;KCP	0.1593	++	0	0.036	1	0.8496	0.00529742	0.051663	0.665473	0.76033
cg00682096	241	chr17	46672924	-8.04969e-08	3.99375e-08	0.0438446	LOC404266;LOC404266;LOC404266;LOC404266;LOC404266	-0.0705	-+	0	0.29	1	0.5902	-0.0598132	-0.0438393	0.953028	0.389351
cg00683961	1436	chr1	109940786	3.74376e-08	5.36181e-09	2.90433e-12	SORT1	0.0653	++	0	0.923	1	0.3367	-0.00588742	0.00825484	0.882378	0.648233
cg00684125	2000	chr7	21209165	-1.30191e-06	1.17961e-07	2.53799e-28		-1.0293	--	37.5	1.599	1	0.206	-0.436941	-0.16943	0.761967	0.994554
cg00684171	5069	chr17	123575	4.1059e-05	1.97964e-05	0.0380737	RPH3AL	0.1875	++	0	0.031	1	0.861	0.0879699	0.0564551	0.272166	0.743705
cg00685193	6205	chr14	88851384	-4.26625e-08	8.50734e-09	5.30907e-07	SPATA7;SPATA7	-0.0587	--	0	0.04	1	0.8414	-0.0203955	0.000790848	0.993471	0.971639
cg00685291	10991	chr14	104551884	-1.99869e-09	5.79941e-09	0.730368	ASPG	-0.0296	+-	0	0.626	1	0.4287	0.00736968	0.00387613	0.993495	0.991359
cg00686404	7704	chr15	66858212	2.31796e-08	1.64112e-08	0.157826	LCTL	-0.0397	--	0	0.12	1	0.7294	0.0379315	0.0637139	0.53329	0.97332
cg00686761	7977	chr18	12991151	5.65776e-07	4.964e-08	4.29923e-30	CEP192	0.0523	+-	0	0.445	1	0.5046	0.00324129	0.00169535	0.935134	0.933885
cg00686823	5454	chr3	127311038	6.23131e-08	2.48424e-08	0.0121303	TPRA1	0.5088	++	13	1.149	1	0.2837	0.0421215	0.188328	0.822325	0.676981
cg00686880	647	chr21	43186522	-1.63091e-07	5.87202e-08	0.00547903	RIPK4	-0.5292	--	26	1.352	1	0.2449	-0.200266	-0.14063	0.99358	0.690359
cg00687612	7666	chr14	104625920	1.01401e-07	1.77477e-08	1.10703e-08	KIF26A	0.2911	++	0	0.304	1	0.5814	-0.023987	0.0242806	0.41173	0.121091
cg00688311	4905	chr12	133100714	2.73544e-08	6.74856e-09	5.04847e-05	FBRSL1	0.0622	++	0	0.003	1	0.9538	0.0117798	-0.000202073	0.567052	0.990541
cg00688810	3322	chr17	7517138	1.05585e-06	1.62705e-07	8.61884e-11	SHBG;FXR2	0.242	++	0	0.11	1	0.7396	-0.0541513	-0.0507745	0.985178	0.514265
cg00688962	3582	chr4	21950567	3.19146e-07	8.01921e-08	6.89815e-05	KCNIP4	0.0734	+-	0	0.795	1	0.3725	0.0408	0.018337	0.434671	0.407867
cg00690148	5296	chr2	119916017	4.85567e-08	8.57906e-09	1.51447e-08	C1QL2;C1QL2	-0.1562	+-	46.6	1.871	1	0.1713	0.0122769	0.00814197	0.990729	0.892629
cg00690271	528	chr12	49658716	5.09995e-08	1.0536e-08	1.29508e-06	TUBA1C	0.0593	++	0	0.001	1	0.9698	0.00761899	6.42e-05	0.988597	0.985979
cg00690968	1386	chr6	41437676	-1.90437e-07	2.98941e-08	1.88549e-10		-0.0935	-+	0	0.571	1	0.4499	-0.127395	-0.0640819	0.991252	0.990179
cg00692279	8364	chr22	50448934	1.28784e-07	1.90094e-08	1.24587e-11	IL17REL	0.0601	+-	0	0.446	1	0.5044	0.000693908	0.00229935	0.991451	0.613929
cg00692763	339	chr18	47088373	-3.99916e-07	3.76005e-08	2.02836e-26	LIPG	-0.4684	-+	33.7	1.509	1	0.2192	-0.188354	-0.0393713	0.990106	0.976441
cg00693157	5043	chr16	55910494	3.3046e-07	3.25776e-08	3.53095e-24	CES7;CES7	0.5309	++	0	0.215	1	0.6427	0.0894897	0.141268	0.94708	0.445529
cg00693978	3075	chr1	146556675	5.60777e-08	8.48585e-09	3.88554e-11		0.2384	++	0	0.264	1	0.6077	0.0182755	0.0452403	0.949791	0.990814
cg00694336	7132	chr1	114301873	4.63213e-08	3.97032e-09	1.88163e-31	PHTF1	0.0514	++	0	0.814	1	0.367	-0.00692409	0.00499078	0.820342	0.831912
cg00695656	11048	chr17	9808690	8.38041e-07	1.28979e-07	8.16671e-11	RCVRN	0.0868	+-	77	4.351	1	0.03698	0.0294702	-0.0143703	0.990577	0.946772
cg00696567	11031	chr16	25042924	5.73293e-08	5.11695e-08	0.262552		0.089	++	0	0.057	1	0.8112	-0.00697135	0.0187532	0.865006	0.851494
cg00697626	4573	chr9	108418416	-6.58159e-08	8.69843e-09	3.83691e-14		-0.2621	-+	17.9	1.219	1	0.2696	-0.139918	-0.0103652	0.991445	0.99825
cg00697668	3262	chr14	105617575	3.4607e-08	3.54457e-09	1.61683e-22	JAG2;JAG2	0.0773	++	0	0.126	1	0.7223	0.00303912	-0.00750367	0.885515	0.563742
cg00698535	7809	chr16	81812719	1.02687e-07	9.18799e-09	5.3289e-29	PLCG2	0.0607	+-	27.2	1.374	1	0.2411	0.00219817	0.013252	0.925878	0.987151
cg00698688	9944	chr19	49055432	-8.82116e-08	3.20113e-08	0.00585775	SULT2B1;SULT2B1	-0.2358	--	50.8	2.032	1	0.154	-0.0139298	-0.110568	0.886196	0.955187
cg00699901	11614	chr16	2908157	-1.80539e-06	5.21542e-07	0.0005369	PRSS22;PRSS22	-0.0279	-+	24.2	1.32	1	0.2506	-0.0296292	0.040082	0.184632	0.9925
cg00700969	9178	chr10	4868386	-1.54053e-07	4.05222e-07	0.70382	AKR1E2	0.106	-+	42.7	1.745	1	0.1864	-0.0975137	0.00883577	0.252352	0.557654
cg00701051	10821	chr1	145385391	4.71879e-08	5.17911e-09	8.14702e-20		0.1734	++	38.3	1.621	1	0.203	-0.0185414	0.0141795	0.958062	0.585272
cg00701946	878	chr2	54087200	-3.01676e-09	2.04153e-08	0.882525	LOC100302652;GPR75	0.0057	-+	0	0.036	1	0.8503	-0.048371	-0.0147226	0.663233	0.908568
cg00702126	1174	chr1	1369793	-7.6648e-06	9.73395e-07	3.4265e-15	VWA1;VWA1	-0.0871	-+	64.7	2.831	1	0.09245	-0.183617	0.022968	0.648593	0.248104
cg00702148	8015	chr19	3491921	1.32092e-06	2.61569e-07	4.4183e-07	DOHH;DOHH	0.0809	-+	42.8	1.749	1	0.186	0.018094	-0.000418534	0.813294	0.925761
cg00703040	3949	chr11	1029084	-6.07151e-06	2.5677e-06	0.0180509	MUC6	-0.4694	--	0	0.021	1	0.8851	-0.0325184	0.000825798	0.75872	0.770412
cg00703441	5069	chr17	123425	5.48643e-05	6.93492e-06	2.54698e-15	RPH3AL	0.1825	++	74.1	3.855	1	0.04961	0.000615424	0.0493452	0.98817	0.990172
cg00704554	720	chr11	133902198	1.84354e-08	8.00932e-09	0.0213495	LOC100128239	0.0126	+-	0	0.532	1	0.4658	0.0467918	-0.0588362	0.526415	0.639655
cg00704844	1133	chr6	32821621	7.28867e-08	1.06716e-08	8.49379e-12	PSMB9;TAP1;PSMB9;TAP1	0.0081	++	0	0.001	1	0.9781	-0.000461693	6.24e-05	0.941528	0.819503
cg00704970	2238	chr17	78865368	9.16667e-08	2.04551e-08	7.41674e-06	RPTOR;RPTOR	0.2638	++	0	0.087	1	0.7687	0.0199818	-0.0411878	0.779167	0.91209
cg00705280	1298	chr2	219866493	-2.85965e-08	4.43424e-09	1.12573e-10	MIR375	-0.072	--	0	0.048	1	0.8258	-0.0639524	-0.0412847	0.860166	0.418039
cg00705328	7968	chr17	80416013	3.01402e-08	6.14166e-09	9.22445e-07	NARF;NARF;NARF;NARF	-0.0378	+-	48.9	1.957	1	0.1619	-0.00309858	0.000158649	0.395396	0.809122
cg00705613	6150	chr12	132661528	-8.85835e-08	1.42957e-08	5.77325e-10		-0.5018	--	0	0.174	1	0.6769	-0.081586	-0.0708494	0.769351	0.983671
cg00705661	9560	chr14	93706609	1.08994e-08	7.65534e-09	0.154515	BTBD7	0.0363	-+	0	0.943	1	0.3315	-0.01273	-0.00563376	0.686483	0.523726
cg00705878	2845	chr3	142720294	-1.32373e-08	2.75793e-09	1.58887e-06	SR140	-0.0168	--	0	0.14	1	0.7079	-0.000539188	-0.000286957	0.739693	0.990323
cg00706441	9904	chr19	12958340	-9.92892e-07	8.15699e-08	4.36668e-34	MAST1	-0.2356	--	0	0.005	1	0.9452	-0.0391792	0.0219201	0.808853	0.81666
cg00706444	2350	chr3	48594638	6.10494e-08	9.2175e-09	3.51501e-11	PFKFB4	0.0033	+-	0	0.92	1	0.3376	-0.00338452	0.00110031	0.81132	0.534087
cg00707777	3552	chr3	53290340	8.78232e-08	2.79276e-08	0.00166271	TKT;TKT;TKT	0.0795	++	0	0.098	1	0.7539	0.026887	0.0386004	0.914018	0.919094
cg00711000	2780	chr2	36824663	-3.94918e-08	1.31472e-08	0.00266614	FEZ2;FEZ2	-0.021	--	0	0.001	1	0.9741	-0.00546043	-0.000565403	0.692285	0.851029
cg00711072	68	chr17	46669489	-2.32053e-07	3.13753e-08	1.40303e-13	LOC404266;HOXB5;LOC404266;LOC404266;LOC404266	-0.0661	-+	68.3	3.158	1	0.07554	-0.063378	-0.033721	0.551397	0.877756
cg00712136	8079	chr19	42829564	8.90254e-08	1.1355e-08	4.49828e-15	MEGF8	0.0087	+-	0	0.278	1	0.5983	-0.00658641	0.00308821	0.842854	0.149829
cg00712792	5067	chr16	89921048	8.0001e-08	1.11657e-08	7.7852e-13	SPIRE2	0.1391	++	0	0.013	1	0.9085	0.0121815	0.00931013	0.981101	0.948879
cg00713214	8295	chr20	44453049	2.3713e-07	3.40017e-08	3.07941e-12	TNNC2	0.3032	++	0	0.035	1	0.8506	-0.0198147	0.0751468	0.673245	0.558653
cg00713400	6890	chr7	22233206	-5.80801e-07	1.28673e-07	6.36821e-06	RAPGEF5	-0.6707	--	0	0.022	1	0.8831	-0.17495	-0.0291362	0.902856	0.985515
cg00713401	4869	chr12	52800087	7.92763e-08	3.12993e-08	0.011314	KRT82;KRT82	-0.0411	+-	35.6	1.553	1	0.2127	0.037018	-0.0451815	0.70297	0.855275
cg00714377	1305	chr20	35274715	-1.77368e-07	4.88394e-08	0.000281601	SLA2;SLA2	-0.0463	-+	43.2	1.761	1	0.1846	-0.129965	-0.000205415	0.941039	0.813317
cg00715109	4306	chr3	27754572	-4.09905e-07	4.90073e-08	6.05449e-17		-0.1879	-+	22.5	1.29	1	0.2561	-0.149498	0.0276308	0.167568	0.00230651
cg00715772	2228	chr17	40307167	9.29081e-08	9.77527e-09	2.01205e-21	RAB5C;RAB5C	0.0623	++	0	0.549	1	0.4587	0.000454389	0.00113827	0.583913	0.803807
cg00715925	4252	chr2	217557996	-3.83956e-08	1.17243e-08	0.00105704	IGFBP5	-0.3285	-+	72.3	3.61	1	0.05742	-0.201972	0.128248	0.684216	0.963058
cg00716309	9917	chr19	35719621	-1.41159e-07	3.86562e-08	0.00026055	FAM187B;FAM187B	0.0263	-+	53.7	2.16	1	0.1417	0.031909	0.0278461	0.915954	0.991968
cg00716470	1589	chr2	176952319	5.78205e-08	5.8685e-09	6.67371e-23		0.1781	++	0	0.097	1	0.7556	-0.0489906	-0.0156541	0.922491	0.984235
cg00716604	2652	chr12	72233552	-6.26592e-08	4.63548e-09	1.23608e-41	TBC1D15;TBC1D15;TBC1D15;TBC1D15;TBC1D15	-0.0139	-+	0	0.375	1	0.5402	-0.000105753	-0.00126286	0.988439	0.56339
cg00717680	2439	chr6	31749307	1.04934e-07	2.72281e-08	0.000116252	VARS	-0.044	--	0	0.064	1	0.7997	0.0240047	0.0020313	0.994664	0.815669
cg00719502	5408	chr3	11608329	6.52107e-07	7.36489e-08	8.42303e-19	VGLL4;VGLL4;VGLL4;VGLL4	0.0547	+-	0	0.73	1	0.3929	0.00802146	-0.000392521	0.246382	0.949823
cg00720047	7747	chr16	1186227	-1.9649e-06	2.32481e-06	0.398007		-0.0063	-+	40.2	1.671	1	0.1961	-0.02691	0.129014	0.362191	0.624776
cg00720339	1159	chr7	157448944	2.90906e-08	1.69627e-08	0.0863485	PTPRN2;PTPRN2;PTPRN2	-0.1469	+-	70.1	3.342	1	0.06754	4.2e-05	-0.0512944	0.252725	0.067023
cg00720475	8865	chr8	16884576	3.02989e-07	2.85607e-08	2.71739e-26	EFHA2	0.0023	-+	0	0.559	1	0.4546	0.0008885	0.000784104	0.777324	0.840816
cg00720839	8658	chr6	32800486	9.07304e-08	1.97965e-08	4.58025e-06	TAP2;TAP2	0.0312	-+	0	0.857	1	0.3545	-0.0157084	-0.0102801	0.619626	0.993147
cg00721819	8654	chr6	32016520	6.62423e-08	2.57053e-08	0.00996638	TNXB	-0.0847	--	0	0.267	1	0.6051	-0.0150325	-0.0202467	0.98635	0.990726
cg00722097	1991	chr6	111195976	-4.21358e-08	6.47716e-09	7.754e-11	AMD1;AMD1	-0.1072	--	46	1.851	1	0.1736	-0.00630588	-0.00363079	0.69759	0.462466
cg00724662	4799	chr11	62573193	8.4408e-08	7.32019e-09	9.22374e-31	NXF1;NXF1	0.0462	++	0	0.039	1	0.8425	-0.009907	0.00624704	0.805374	0.684255
cg00727675	2002	chr7	27167315	-2.57921e-07	3.94498e-08	6.23669e-11	HOXA3	-0.12	-+	0	0.848	1	0.3572	-0.0525823	-0.0270631	0.984654	0.881684
cg00727947	5254	chr19	54825100	8.01583e-08	3.49775e-08	0.0219224	LILRA5;LILRA5;LILRA5;LILRA5	0.0825	++	0	0.229	1	0.6322	-0.0376843	-0.0376385	0.880838	0.438282
cg00728602	3666	chr6	31744927	1.42952e-07	2.64317e-08	6.36033e-08	C6orf27;C6orf27	0.0234	+-	0	0.651	1	0.4196	-0.00285958	0.0091684	0.992202	0.655636
cg00729049	1586	chr2	171679402	6.93049e-08	1.16628e-08	2.80858e-09	GAD1;GAD1	0.1579	++	0	0.9	1	0.3427	0.0859851	0.107425	0.096096	0.939363
cg00729275	338	chr18	24445134	-2.43301e-07	7.13802e-08	0.00065315	AQP4;C18orf16	-0.0389	-+	0	0.287	1	0.5923	-0.0819164	-0.0964	0.535211	0.665865
cg00729564	3763	chr8	1857241	3.54182e-06	3.62314e-07	1.43379e-22	ARHGEF10	0.0551	+-	1.1	1.011	1	0.3147	0.00940467	0.0528816	0.990486	0.121961
cg00729875	3844	chr1	100111713	-1.42062e-07	2.11545e-08	1.87476e-11	PALMD;PALMD	-0.3339	--	66.2	2.961	1	0.0853	-0.0966348	0.00611639	0.509057	0.99146
cg00730172	1715	chr1	91176405	-1.58459e-07	1.78762e-08	7.70021e-19		-0.2819	--	32.5	1.482	1	0.2234	-0.142513	-0.0473931	0.405523	0.85412
cg00731185	1410	chr7	155167702	-4.13811e-08	7.18157e-09	8.30611e-09		-0.1323	--	0	0.023	1	0.8795	-0.150693	0.0485792	0.99133	0.835293
cg00731650	11679	chr17	80771634	-1.77035e-08	8.8685e-09	0.0459092	TBCD	-0.0723	--	0	0.796	1	0.3722	-0.00679579	-0.00517889	0.906011	0.903466
cg00731749	4022	chr12	56102034	-5.00776e-08	1.63916e-08	0.00225007	ITGA7;ITGA7;ITGA7	-0.1362	--	0	0.538	1	0.4632	-0.0395103	0.0304156	0.818667	0.686126
cg00731886	5479	chr4	1363008	1.0249e-07	5.55026e-07	0.853497	KIAA1530	0.0487	-+	72.3	3.606	1	0.05759	-0.00343634	0.0316657	0.976886	0.78158
cg00731917	7990	chr18	60263973	1.39982e-07	3.48176e-08	5.80869e-05		0.4238	++	0	0.025	1	0.8749	-0.0824403	0.00756737	0.987511	0.991507
cg00732807	6829	chr6	73935584	-1.10325e-07	2.97587e-08	0.000209465	KHDC1L	-0.1136	-+	41.6	1.713	1	0.1906	-0.0715756	-0.0106954	0.801763	0.752346
cg00732810	4061	chr13	114875282	-8.76324e-08	1.08046e-08	5.03513e-16	RASA3	-0.1311	-+	59.9	2.492	1	0.1144	-0.00652605	0.0576084	0.711503	0.994076
cg00733288	2168	chr13	111358885	8.69408e-08	9.44457e-09	3.40475e-20	CARS2	0.149	++	0	0.541	1	0.4618	0.0237625	0.0270225	0.955768	0.931542
cg00735454	6165	chr13	44595496	-1.37948e-07	2.26156e-08	1.06284e-09	LOC121838	-0.0068	-+	64	2.779	1	0.0955	-0.0559033	0.000722693	0.994346	0.964776
cg00735611	1265	chr17	37895886	-1.68248e-07	4.30579e-08	9.32621e-05	GRB7;GRB7	-0.0847	-+	0	0.831	1	0.3621	-0.12774	0.0132789	0.937154	0.894559
cg00735843	7624	chr14	57735967	5.57244e-08	1.33422e-08	2.95975e-05	MUDENG;MUDENG;EXOC5;MUDENG	0.0302	-+	77.9	4.53	1	0.0333	-0.0154729	0.00540485	0.890766	0.81152
cg00735923	2012	chr7	117119963	-2.00362e-08	2.45701e-08	0.414803	CFTR	0.1466	-+	13.4	1.155	1	0.2825	-0.205128	-0.00307847	0.0293736	0.0507746
cg00736326	2010	chr7	98923878	-2.91305e-08	4.20497e-09	4.27986e-12	ARPC1A	-0.0458	--	30.3	1.436	1	0.2308	-0.00603087	-0.00335992	0.617808	0.921552
cg00736523	8952	chr9	32783202	1.86361e-07	4.29323e-08	1.4196e-05	TMEM215	0.0704	+-	28.8	1.405	1	0.2359	-0.0480175	-0.00212549	0.953376	0.958927
cg00736958	2834	chr3	52099548	-2.61168e-07	1.76212e-08	1.06774e-49	C3orf74	-0.1817	--	0	0.463	1	0.4962	-0.0589617	-0.0319553	0.972602	0.551634
cg00737556	3247	chr14	76013302	6.75306e-08	1.70771e-08	7.67103e-05	BATF	0.1671	++	0	0.735	1	0.3914	0.0988555	0.0304121	0.9924	0.744543
cg00737840	2125	chr11	125036420	1.00505e-07	1.23102e-08	3.2304e-16	PKNOX2	0.0401	+-	79.2	4.796	1	0.02852	0.0459935	0.05229	0.879867	0.824002
cg00738919	8745	chr7	1100172	1.31238e-05	1.9042e-06	5.50046e-12	C7orf50;C7orf50;C7orf50	0.5199	++	52.9	2.123	1	0.1451	0.108255	0.226714	0.989932	0.669884
cg00739155	6340	chr17	36832423	-8.90053e-08	2.63062e-08	0.000715839	C17orf96	-0.0096	-+	0	0.138	1	0.7103	-0.0653603	-0.0504676	0.989956	0.593454
cg00739661	8037	chr19	12721658	2.14937e-07	4.02583e-08	9.3493e-08	ZNF490;ZNF791	-0.0144	+-	0	0.611	1	0.4344	-0.00528878	0.00168953	0.949473	0.740314
cg00739667	9703	chr16	81731648	-1.58659e-07	1.18886e-08	1.25875e-40	CMIP;CMIP	-0.2866	--	0	0.001	1	0.9753	-0.0477385	-0.0377533	0.659797	0.950311
cg00740822	8098	chr19	49939611	7.87198e-08	4.47831e-08	0.0787813	SLC17A7	0.2535	++	0	0	1	0.9858	-0.161223	-0.0209311	0.493018	0.724183
cg00740874	8759	chr7	4821118	4.1378e-07	1.50941e-07	0.00611905	KIAA0415	-0.0404	--	0	0.021	1	0.8851	0.0256495	-0.0128771	0.641982	0.298073
cg00740914	2785	chr2	66652111	-8.45699e-08	9.38404e-09	2.02161e-19		-0.028	-+	0	0.713	1	0.3985	-0.0260879	0.00203527	0.575574	0.956631
cg00741410	9010	chr1	6615354	3.80973e-07	2.92511e-07	0.192772	TAS1R1;TAS1R1;TAS1R1;NOL9;TAS1R1	0.1386	++	0	0.151	1	0.6974	-0.0212717	0.0283668	0.980219	0.991923
cg00741675	8444	chr4	967327	-5.12731e-06	3.63244e-06	0.158087	DGKQ;DGKQ	-0.0231	-+	0	0.131	1	0.7178	-0.0251508	-0.033343	0.126768	0.29826
cg00743269	11063	chr17	60747654	-2.60495e-08	2.81691e-08	0.355093	MRC2	0.0245	-+	43.3	1.765	1	0.1841	-0.0231491	0.0284793	0.993101	0.992132
cg00743717	6340	chr17	36831977	-1.03747e-07	4.08186e-08	0.0110332	C17orf96	-0.0183	-+	0	0.306	1	0.5804	-0.0595587	-0.0385942	0.960199	0.53933
cg00745046	6005	chr10	133449506	-9.54891e-08	1.24992e-08	2.17822e-14		-0.2647	--	0	0.563	1	0.4531	-0.0539906	-0.0888089	0.624233	0.5932
cg00745543	237	chr12	48722754	-2.29887e-07	3.64113e-08	2.72595e-10	H1FNT	-0.4045	--	0	0.421	1	0.5164	-0.065737	-0.12524	0.349534	0.979937
cg00745725	730	chr15	27216288	4.13775e-07	4.07379e-08	3.08388e-24	GABRG3	0.0638	+-	75.5	4.084	1	0.0433	0.0267399	0.0390841	0.403315	0.956177
cg00745735	7254	chr10	69868860	9.03728e-08	1.01858e-08	7.15934e-19	MYPN	0.0629	-+	0	0.858	1	0.3544	-0.0135701	0.0171464	0.348806	0.874625
cg00746157	9195	chr10	45651238	-8.9929e-08	4.05048e-08	0.0264048	LOC100133308	-0.135	--	0	0.002	1	0.9672	0.00310721	-0.013551	0.388618	0.533548
cg00746844	4302	chr3	10332460	-4.32481e-07	1.39298e-07	0.00190457	GHRL;GHRL;GHRL;GHRL;GHRL;GHRL;GHRL;GHRLOS;GHRL;GHRLOS;GHRLOS;GHRL;GHRL;GHRL;GHRL;GHRLOS	-0.1373	--	0	0.35	1	0.554	0.00229079	0.0642067	0.652744	0.988308
cg00746864	6367	chr17	65373877	-6.11169e-09	7.13152e-09	0.391447	PITPNC1;PITPNC1	-0.0158	--	0	0.047	1	0.8289	0.00122262	0.000219301	0.978392	0.44898
cg00746949	6939	chr7	141437889	8.65299e-09	5.14181e-09	0.0924003	SSBP1;FLJ40852	0.0036	+-	0	0.42	1	0.5169	-0.00373981	-0.00867331	0.970721	0.409236
cg00746981	7160	chr1	156721141	9.33005e-09	3.72266e-09	0.0122006	HDGF;HDGF;HDGF	0.0343	-+	0	0.452	1	0.5014	-0.0179279	0.0103941	0.882375	0.913731
cg00747290	6476	chr2	42721154	-3.21246e-07	2.08258e-08	1.10531e-53	KCNG3;KCNG3;KCNG3;KCNG3	-0.3422	--	0	0.388	1	0.5332	-0.060806	-9.72e-05	0.995493	0.886069
cg00748218	6037	chr11	19372553	-5.95562e-07	7.01824e-08	2.14014e-17	NAV2	-0.3146	--	0	0.077	1	0.7819	-0.0412649	-0.00884388	0.99083	0.647045
cg00748373	3305	chr16	68676741	2.41276e-07	6.1836e-08	9.54528e-05	CDH3	0.7328	++	36.4	1.571	1	0.21	0.138809	0.209141	0.995353	0.00357721
cg00748827	1893	chr3	23031742	-2.8553e-07	9.50305e-08	0.00265921		-0.2565	--	0	0.044	1	0.8346	-0.0553988	0.0488513	0.688411	0.123991
cg00750074	9718	chr16	89608354	1.46978e-08	2.47508e-08	0.552623	SPG7	0.0383	-+	0	0.523	1	0.4695	0.00983836	0.0314148	0.952683	0.96748
cg00750523	11835	chr5	63802593	-3.75196e-08	2.28005e-08	0.099854	RGS7BP	-0.1119	--	0	0.002	1	0.9678	0.00954149	-0.0229982	0.983642	0.992235
cg00751332	1557	chr18	20714332	2.62435e-07	1.21894e-07	0.0313208	CABLES1;CABLES1	0.3065	++	0	0.625	1	0.4292	-0.0316725	0.102615	0.474967	0.908296
cg00752143	296	chr14	101492931	1.5366e-07	1.28971e-08	9.97177e-33	MIR329-2;MIR329-1	0.1659	+-	63.7	2.758	1	0.09678	0.129035	0.0071828	0.600228	0.816094
cg00752376	5828	chr9	112402580	3.5524e-08	8.06661e-09	1.06355e-05	PALM2;PALM2	-0.0394	-+	0	0.588	1	0.4432	-0.0243303	0.0143855	0.976339	0.925008
cg00752628	8704	chr6	127441151	-2.39718e-08	2.50178e-08	0.337967	RSPO3	-0.1543	--	0	0.004	1	0.9494	-0.112163	-0.0250362	0.902551	0.890604
cg00753039	376	chr10	134969141	4.89257e-09	1.25962e-08	0.697709		0.0005	+-	0	0.148	1	0.7007	0.0352737	-0.0425351	0.405993	0.848287
cg00755423	5935	chr1	182642214	-3.40263e-08	9.499e-09	0.000340861	RGS8;RGS8	-0.2289	--	0	0.043	1	0.8355	-0.0663821	-0.00407918	0.938047	0.527526
cg00755729	10606	chr7	21260273	-8.94511e-07	8.66687e-08	5.66027e-25		-0.5216	--	0	0.537	1	0.4637	-0.242651	-0.0861524	0.215099	0.0916656
cg00756032	1230	chr12	81102123	-6.48545e-08	2.96077e-08	0.0284906	MYF6	-0.0727	-+	0	0.6	1	0.4387	-0.195725	-0.040248	0.633001	0.247889
cg00756451	170	chr12	114842700	-9.62756e-08	2.79037e-08	0.000559996	TBX5;TBX5;TBX5;TBX5	-0.1803	-+	75.8	4.13	1	0.04213	-0.144866	-0.0153317	0.9708	0.831475
cg00756845	6852	chr6	154678593	-6.30289e-08	5.83489e-09	3.36493e-27	IPCEF1;IPCEF1	-0.1267	--	0	0.211	1	0.6457	-0.00739593	-0.0167332	0.472207	0.545667
cg00757952	6572	chr22	27014415	-3.78665e-08	5.19832e-08	0.466345	CRYBB1	-0.0563	--	0	0.186	1	0.6659	0.0123204	-0.00811245	0.975114	0.944851
cg00758229	8382	chr3	25469148	1.30035e-07	1.13659e-07	0.252588	RARB;RARB	0.2904	++	0	0.749	1	0.3867	-0.0883596	0.153539	0.921544	0.723121
cg00758915	672	chr5	140773539	-3.87717e-08	1.31714e-08	0.00324386	PCDHGA4;PCDHGA6;PCDHGA1;PCDHGA5;PCDHGB1;PCDHGB4;PCDHGA3;PCDHGA2;PCDHGA8;PCDHGA7;PCDHGB2;PCDHGA8;PCDHGB3	-0.1041	-+	0	0.559	1	0.4547	-0.152152	-0.0523186	0.94506	0.11513
cg00759634	4737	chr10	125853788	4.07164e-08	8.90018e-09	4.76704e-06		0.1018	++	0	0.115	1	0.7349	-0.0343427	-0.0463378	0.982011	0.615969
cg00762160	103	chr14	37125768	-2.67517e-07	7.19107e-08	0.000199122	PAX9	-0.538	--	0	0.189	1	0.6641	-0.193471	-0.159802	0.926929	0.240733
cg00762613	4920	chr13	36045224	1.22949e-07	7.06535e-08	0.0818306	NBEA	0.4031	++	0	0.663	1	0.4156	-0.070429	0.0162651	0.956644	0.662065
cg00762830	301	chr16	88990161	6.28286e-08	2.41018e-08	0.00913932	CBFA2T3;CBFA2T3	0.071	+-	0	0.667	1	0.4142	0.0368587	0.023946	0.951358	0.882424
cg00764369	7651	chr14	101290556	7.6578e-08	1.78039e-08	1.69886e-05		0.2443	++	0	0.157	1	0.6917	0.0329002	0.0209543	0.553077	0.677117
cg00764545	10278	chr4	3318001	-1.5118e-06	1.656e-06	0.361283	RGS12;RGS12	-0.5404	--	0	0.309	1	0.5784	-0.0347577	-0.119603	0.00107725	0.0124051
cg00764619	4258	chr2	242610529	-7.65077e-09	4.34754e-09	0.0784427	ATG4B;ATG4B	0.0341	-+	77	4.347	1	0.03708	-0.0231086	0.078585	0.956892	0.974253
cg00765655	1426	chr1	6304199	1.59691e-06	3.5473e-07	6.73927e-06	HES3	-0.0696	+-	84.5	6.442	1	0.01114	-0.0980679	-0.044372	0.725445	0.995079
cg00765737	11578	chr13	110993493	-5.41658e-08	8.65786e-09	3.94306e-10	COL4A2	-0.0833	--	0	0.03	1	0.8627	-0.0827457	-0.000296858	0.933376	0.908234
cg00766368	8925	chr8	141108113	2.053e-08	6.75841e-09	0.00238395	TRAPPC9;TRAPPC9	0.0332	++	0	0.015	1	0.9026	0.0387256	-0.000850806	0.674577	0.978104
cg00766497	2471	chr7	2148973	3.51615e-06	7.62907e-07	4.0483e-06	MAD1L1;MAD1L1;MAD1L1	0.3391	++	48.9	1.957	1	0.1618	0.0628872	0.171387	0.686581	0.623923
cg00766845	10971	chr14	52536022	1.81511e-07	3.32956e-08	4.99433e-08	NID2	0.1188	+-	64	2.781	1	0.09536	-0.126916	-0.111926	0.775194	0.614695
cg00767058	1007	chr13	114103796	1.00402e-07	1.65237e-08	1.23046e-09	ADPRHL1;ADPRHL1	0.4824	++	0	0.276	1	0.5994	0.0778152	0.1106	0.208962	0.988317
cg00767560	9911	chr19	19887256	-9.59481e-08	2.6146e-08	0.000242832	LOC284440	-0.0136	-+	0	0.1	1	0.7523	-0.0122403	0.00210035	0.987574	0.489848
cg00767644	7169	chr1	174968745	1.98466e-08	3.66389e-09	6.06726e-08	CACYBP;CACYBP;CACYBP	0.035	++	0	0	1	0.9895	-0.010804	0.00175123	0.175657	0.97669
cg00767977	5799	chr8	142231634	5.10057e-08	5.93963e-09	8.8989e-18	SLC45A4	0.0727	+-	9.1	1.101	1	0.2941	0.0274514	-0.00760114	0.384875	0.491151
cg00768409	1019	chr15	83954392	5.02301e-08	2.3931e-08	0.0358206	BNC1	0.0566	+-	0	0.251	1	0.6167	-0.086161	-0.0314053	0.289227	0.0392334
cg00768487	10802	chr1	26611311	2.72629e-07	8.76679e-08	0.00187219	UBXN11;UBXN11;UBXN11	0.2886	++	0	0.239	1	0.6247	0.023685	-0.106618	0.922885	0.187574
cg00768993	5314	chr2	200335874	6.23637e-08	8.87546e-09	2.11735e-12	FLJ32063	0.2882	+-	5.6	1.059	1	0.3035	-0.0966589	-0.00304758	0.547454	0.675966
cg00769305	1426	chr1	6303279	1.48795e-06	1.8447e-07	7.25933e-16	HES3	0.1665	+-	0	0.848	1	0.3571	-0.0301604	-0.00783848	0.885597	0.462589
cg00769590	9403	chr12	1756074	-7.02416e-06	5.59144e-07	3.40116e-36	WNT5B;WNT5B	-0.1211	-+	44.1	1.79	1	0.1809	-0.0202663	-0.0174842	0.805346	0.894572
cg00769843	327	chr11	63754453	-1.45331e-07	1.07748e-08	1.8383e-41	OTUB1;OTUB1	-0.2557	--	34.8	1.534	1	0.2155	-0.00782044	0.000982663	0.990106	0.987673
cg00770998	10974	chr14	61119707	1.09007e-07	2.21456e-08	8.55454e-07		0.1456	++	0	0.294	1	0.5878	-0.10519	-0.00337517	0.897179	0.616928
cg00772000	315	chr6	18123049	9.47808e-07	1.31494e-07	5.67773e-13	NHLRC1	0.7109	++	0	0.949	1	0.33	-0.0397244	0.102796	0.997829	0.758442
cg00772091	10868	chr10	124914911	5.93999e-09	1.31665e-08	0.651885	BUB3;BUB3	-0.0306	+-	0	0.588	1	0.4432	0.00586585	-0.00481559	0.754275	0.90229
cg00772407	2145	chr12	89744471	8.05316e-08	1.21067e-08	2.89512e-11	DUSP6;DUSP6	0.2029	++	0	0.876	1	0.3493	0.0308451	0.0444339	0.166685	0.354943
cg00772714	4610	chr1	15479360	1.01238e-07	3.37067e-08	0.002669	TMEM51;TMEM51;TMEM51;TMEM51;C1orf126	-0.0163	+-	16.4	1.196	1	0.2741	-0.0059536	-0.000931701	0.971458	0.947822
cg00772850	4520	chr7	57247891	-1.18854e-07	3.67771e-08	0.00123042	LOC642006	-0.156	-+	0	0.874	1	0.3498	0.0306311	0.0534261	0.776319	0.0531508
cg00772868	3688	chr6	151814981	8.38607e-08	7.5015e-09	5.15611e-29	C6orf97	0.1399	++	0	0.006	1	0.9377	-0.0572819	0.0335308	0.856666	0.991028
cg00772922	580	chr6	84563042	3.15911e-08	1.18575e-08	0.00771628	RIPPLY2;RIPPLY2	-0.0687	+-	0	0.281	1	0.5959	-0.0560488	0.0239416	0.980648	0.992086
cg00773413	4716	chr10	77168431	5.77497e-08	1.7837e-08	0.00120523	C10orf41;C10orf41	0.3069	++	42.7	1.745	1	0.1865	-0.0131275	0.0624261	0.675287	0.943341
cg00774088	79	chr15	26109245	6.39027e-07	6.5316e-08	1.3239e-22	ATP10A	0.4237	++	62.4	2.656	1	0.1031	0.0405596	-0.048835	0.993529	0.992236
cg00774149	5434	chr3	52255721	1.84185e-08	1.36297e-08	0.176581	TLR9	0.2483	++	0	0.745	1	0.3881	0.0443794	0.0243264	0.893764	0.994714
cg00774999	11407	chr8	145115907	3.86551e-08	1.03987e-08	0.000201367	OPLAH	0.2461	++	12.2	1.139	1	0.2859	-0.00587109	0.0705037	0.936011	0.818752
cg00775818	5174	chr19	2431171	1.36953e-06	5.04982e-07	0.00668692	LMNB2	-0.003	+-	0	0.648	1	0.4207	0.0354728	-0.012141	0.8598	0.982437
cg00776770	6263	chr16	3188604	-2.03106e-06	3.61028e-07	1.84674e-08	ZNF213;ZNF213	-0.1046	-+	25.7	1.346	1	0.2459	-0.0338928	0.0264482	0.816019	0.954465
cg00777063	9789	chr17	45855553	-1.18838e-07	4.10838e-08	0.00382115		0.0559	-+	71.5	3.504	1	0.06123	-0.02963	0.0929314	0.814341	0.0319194
cg00777198	7498	chr12	52828273	1.14539e-07	2.25186e-08	3.64937e-07	KRT75	0.087	++	0	0.01	1	0.9197	0.0319628	0.0684081	0.916171	0.216342
cg00777209	11309	chr6	30640540	-2.07736e-08	1.07876e-08	0.0541419	DHX16;DHX16	-0.0164	+-	0	0.598	1	0.4395	0.000580199	-0.000437384	0.986733	0.826243
cg00777271	9104	chr1	149908524	-4.15634e-08	6.35352e-09	6.0787e-11	MTMR11;MTMR11	-0.2392	--	47.4	1.9	1	0.1681	0.0202946	0.0174302	0.448217	0.99129
cg00777636	4601	chr1	6446216	5.86725e-07	4.0206e-07	0.144483	ACOT7;ACOT7	0.1083	+-	0	0.56	1	0.4542	0.0499062	-0.0337245	0.73355	0.178727
cg00778920	6052	chr11	60674370	-6.25919e-08	1.27071e-08	8.40412e-07	PRPF19	0.0035	+-	0	0.286	1	0.5928	-0.0203796	-0.0209541	0.59505	0.984611
cg00779130	4717	chr10	89578165	7.92291e-09	5.40172e-09	0.142448	ATAD1;CFLP1	0.0037	-+	0	0.026	1	0.8717	-0.00482996	0.000116852	0.96186	0.664985
cg00779304	114	chr6	26044841	-6.25144e-07	7.74199e-08	6.76322e-16	HIST1H2BB;HIST1H3C	-0.4293	-+	70.2	3.36	1	0.06678	-0.212252	0.0405667	0.993564	0.947909
cg00779565	7041	chr1	2845139	3.6204e-06	3.40557e-07	2.14197e-26		0.0959	+-	14.3	1.167	1	0.2801	0.0300032	0.0121268	0.981919	0.783108
cg00780250	5499	chr4	39979372	1.38105e-07	1.01534e-08	3.9078e-42	PDS5A;PDS5A;PDS5A;PDS5A;PDS5A;PDS5A	0.0125	-+	0	0.23	1	0.6315	0.00177994	0.00101396	0.975878	0.970305
cg00780364	1976	chr6	32180238	-8.82165e-08	4.68024e-08	0.0594472	NOTCH4	-0.039	-+	55.5	2.249	1	0.1337	0.0207997	0.0369099	0.911791	0.898032
cg00780520	11401	chr8	128808554	3.49158e-08	1.58285e-08	0.0273922	PVT1	0.1553	+-	0	0.866	1	0.3519	0.0682686	-0.0218041	0.318423	0.95203
cg00780664	3413	chr19	30935791	4.49633e-07	4.64256e-08	3.4914e-22	ZNF536	0.339	++	0	0.095	1	0.7581	0.0417356	0.0182893	0.797199	0.786917
cg00781169	5888	chr1	71514431	-5.47421e-08	1.32136e-08	3.42987e-05	PTGER3;PTGER3;PTGER3;PTGER3;PTGER3;PTGER3;PTGER3;PTGER3;PTGER3;PTGER3	-0.048	-+	0	0.473	1	0.4915	-0.0651521	0.0296532	0.996557	0.990491
cg00781540	6609	chr3	50396681	-3.19042e-08	8.74991e-09	0.00026612	TMEM115;TMEM115	-0.035	-+	0	0.617	1	0.4322	-0.00150468	0.000886219	0.689311	0.825886
cg00782174	5228	chr19	47291626	1.78859e-07	1.03745e-08	1.32504e-66	SLC1A5;SLC1A5;SLC1A5	0.0915	++	0	0.142	1	0.7064	0.000799249	0.00300867	0.989526	0.910013
cg00782367	1749	chr10	98740667	-1.54249e-07	6.78052e-09	1.47231e-114	C10orf12	-0.1705	--	0	0.233	1	0.6296	0.00443774	-0.0232873	0.951758	0.807512
cg00782607	2300	chr2	171672156	1.28148e-08	8.5522e-09	0.134024	GAD1;GAD1	0.0683	++	0	0.035	1	0.8512	0.0215637	0.0435096	0.977039	0.820122
cg00782772	7828	chr16	87754076	4.90107e-08	1.03616e-08	2.24498e-06	KLHDC4	-0.0419	-+	0	0.524	1	0.469	0.0227497	0.0100477	0.399598	0.980696
cg00782828	9069	chr1	54940382	-2.68791e-07	2.65434e-08	4.21671e-24		-0.0384	-+	90.2	10.187	1	0.001414	-0.168932	0.104856	0.642835	0.87221
cg00784153	11095	chr19	10077007	1.61232e-06	1.59178e-07	4.10561e-24	COL5A3	0.3933	+-	10.7	1.12	1	0.2899	0.0578698	0.0363415	0.914527	0.898484
cg00784671	8360	chr22	46762841	1.80369e-07	6.22518e-08	0.0037626	CELSR1	0.33	+-	14.6	1.172	1	0.2791	0.0771813	-0.0787959	0.569294	0.898662
cg00785112	1620	chr22	46450059	-1.12824e-09	3.33561e-08	0.973018	C22orf26;LOC150381	-0.1665	+-	3.6	1.037	1	0.3085	0.0265218	-0.0105219	0.668076	0.912877
cg00785170	5939	chr1	201438757	-5.52764e-08	6.89111e-09	1.04544e-15	PHLDA3	-0.2793	--	0	0.01	1	0.9213	-0.122465	-0.0622192	0.778733	0.923738
cg00785598	5760	chr8	914435	2.83141e-06	2.29762e-06	0.217829		0.0477	+-	0	0.176	1	0.6747	0.00250155	-0.0158212	0.628912	0.16788
cg00786390	5352	chr20	45093514	2.0213e-07	2.66188e-08	3.11426e-14	LOC100240726	0.193	++	0	0.002	1	0.9602	0.0354137	0.0622202	0.510761	0.519628
cg00786761	2850	chr3	184209224	-8.00103e-08	9.19367e-09	3.23933e-18		-0.1167	-+	86.9	7.637	1	0.005718	-0.138663	0.0555715	0.817603	0.109857
cg00787537	1735	chr1	211307839	-4.03683e-08	4.1099e-09	9.03384e-23	KCNH1;KCNH1	-0.0394	-+	81.5	5.417	1	0.01994	-0.0524033	0.0197297	0.128976	0.682787
cg00788177	10551	chr6	159360761	-3.73637e-08	9.31729e-09	6.06799e-05		-0.0422	-+	0	0.428	1	0.5132	-0.0536367	-0.0381462	0.897947	0.941329
cg00788204	10775	chr9	136758038	-4.89434e-08	1.22331e-08	6.30994e-05	VAV2;VAV2	-0.1365	--	0	0.325	1	0.5684	-0.040245	-0.0371324	0.980634	0.874175
cg00789792	11160	chr2	179245704	3.60023e-08	5.08397e-09	1.42574e-12	MIR548N;OSBPL6;OSBPL6	0.1665	++	0	0.521	1	0.4705	0.0103437	-0.00111308	0.332644	0.468429
cg00790649	4984	chr15	34729115	2.71805e-07	1.77834e-08	9.75241e-53	GOLGA8A	0.0395	-+	0	0.851	1	0.3562	-0.00799879	0.0250806	0.953845	0.989552
cg00791764	3590	chr4	53727839	1.74135e-07	3.69204e-08	2.39944e-06	RASL11B	0.1625	+-	14.2	1.165	1	0.2804	0.0441984	0.0341713	0.580218	0.95623
cg00792172	3077	chr1	150602446	2.11785e-08	2.89823e-09	2.72374e-13	ENSA;ENSA;ENSA;ENSA;ENSA;ENSA;ENSA;ENSA	0.0273	++	0	0	1	0.9986	-0.00260634	9.46e-05	0.695796	0.634423
cg00792424	1131	chr6	10386160	6.92422e-07	1.966e-07	0.000428327		0.1563	++	0	0.74	1	0.3897	-0.138321	0.0105509	0.959517	0.746676
cg00792687	11392	chr8	33370099	-3.3552e-08	1.8205e-08	0.065328	C8orf41;C8orf41	-0.0208	+-	0	0.062	1	0.8029	-0.00474479	-0.000768527	0.976044	0.991346
cg00792723	7297	chr10	130123624	7.39855e-08	1.68912e-08	1.18613e-05		0.478	++	0	0.242	1	0.6231	0.0846749	0.0566403	0.831699	0.588664
cg00792740	11595	chr15	25684488	-4.96806e-08	1.83149e-08	0.00667629	UBE3A	0.0031	-+	0	0.05	1	0.8232	-0.00284474	-0.00169386	0.937092	0.864134
cg00792751	3972	chr11	44979029	-2.66579e-07	2.28691e-08	2.1205e-31		-0.1233	-+	18.6	1.229	1	0.2676	-0.0662107	-0.0557684	0.95376	0.85682
cg00793273	8357	chr22	46430842	1.05981e-07	2.55248e-08	3.29465e-05		0.0673	++	0	0.086	1	0.7689	-0.011153	0.0607713	0.793039	0.520721
cg00794174	4901	chr12	131196417	4.53247e-08	1.76982e-08	0.0104379		0.1991	++	0	0.075	1	0.7844	0.0129572	-0.0291289	0.744476	0.662803
cg00794378	4142	chr17	41984558	-1.72944e-07	4.61793e-08	0.000180352	MPP2	-0.2337	-+	0	0.555	1	0.4564	-0.0670541	0.0283377	0.991784	0.68164
cg00794813	596	chr1	115829169	-5.80484e-08	2.729e-08	0.0334122	NGF	-0.2853	--	0	0.345	1	0.5568	-0.0633968	0.0617434	0.747198	0.687132
cg00794911	5670	chr6	166260532	1.13379e-08	7.21833e-09	0.116251		0.1425	++	0	0.043	1	0.8367	-0.0182923	-0.0262535	0.993223	0.889338
cg00795000	9552	chr14	75423131	-9.69697e-08	2.22093e-08	1.26445e-05	PGF	-0.1478	-+	1.2	1.012	1	0.3144	0.0125845	0.11862	0.907071	0.173086
cg00795024	441	chr1	214157026	-4.3648e-08	6.32828e-09	5.30039e-12		-0.2517	--	0	0.534	1	0.4648	-0.139876	-0.153797	0.515787	0.62941
cg00795277	7864	chr17	7343105	1.33654e-06	1.27165e-07	7.7424e-26	FGF11	-0.1	+-	80.4	5.09	1	0.02406	0.0146859	0.0311624	0.741797	0.994054
cg00795535	2151	chr12	123459749	1.4158e-08	3.9969e-09	0.000396726	ABCB9;ABCB9;OGFOD2	0.0395	-+	39.1	1.643	1	0.2	-0.013559	0.00711221	0.951544	0.960796
cg00796360	1856	chr19	56915650	2.63546e-08	1.66214e-08	0.112834	ZNF583;ZNF583;ZNF583	-0.0526	--	0	0.087	1	0.7683	-0.0050893	0.0265042	0.979294	0.647708
cg00796728	7433	chr11	94276898	1.07696e-07	1.27964e-08	3.89357e-17	FUT4	0.1326	+-	38.5	1.627	1	0.2021	-0.00358803	0.0506363	0.953752	0.552283
cg00796821	1404	chr7	128551757	-4.2454e-08	7.27692e-09	5.4096e-09	KCP;KCP	-0.1351	-+	32.2	1.475	1	0.2245	0.0169532	0.0805332	0.977798	0.965444
cg00796866	9716	chr16	88744522	-9.70647e-08	1.55354e-08	4.15827e-10	MGC23284;SNAI3	-0.2619	--	0	0.02	1	0.8878	-0.00258175	-0.015409	0.8566	0.628168
cg00797104	265	chr6	32847605	-1.4614e-07	6.31823e-08	0.0207233	PPP1R2P1	0.0853	-+	51.9	2.077	1	0.1495	-0.0838284	-0.0049669	0.962855	0.839883
cg00798029	6231	chr15	66161798	-2.73552e-08	5.5381e-09	7.83401e-07	RAB11A;RAB11A	-0.0097	-+	0	0.568	1	0.4511	-0.00189343	0.000301102	0.758411	0.912904
cg00800141	2201	chr16	4014161	-7.19826e-08	3.65212e-07	0.843751	ADCY9	0.0572	++	0	0.044	1	0.8339	0.0242048	0.0596735	0.982261	0.895586
cg00800679	2857	chr4	15940058	-5.41254e-07	9.17346e-08	3.63023e-09	FGFBP1	-0.0601	-+	43	1.753	1	0.1855	-0.109548	-0.0265795	0.820543	0.890427
cg00801465	8438	chr3	193852989	1.48805e-08	2.27924e-09	6.6348e-11	HES1	0.0233	-+	0	0.175	1	0.6756	-0.0101317	0.00337723	0.990083	0.645915
cg00801568	4092	chr15	66649150	-9.74548e-08	9.05189e-09	4.96922e-27	TIPIN	-0.0378	--	0	0.264	1	0.6076	-0.0067014	-0.00410436	0.484119	0.992632
cg00801716	10150	chr22	47074280	-1.16234e-07	2.65033e-08	1.1565e-05	GRAMD4	-0.0407	-+	62.9	2.698	1	0.1005	0.112194	0.110079	0.738194	0.655885
cg00802168	262	chr6	32047005	-3.55512e-08	2.05333e-08	0.0833821	TNXB	-0.0711	--	0	0.016	1	0.8992	-0.0210249	0.0159455	0.851614	0.978192
cg00802855	4760	chr10	134911097	7.04937e-08	8.54398e-09	1.57497e-16	GPR123	0.037	+-	54.2	2.184	1	0.1394	0.0648888	0.0115223	0.481835	0.324255
cg00803816	5124	chr17	67323768	5.83517e-08	1.25953e-08	3.60751e-06	ABCA5	0.1117	++	14.4	1.168	1	0.2798	-0.0163476	0.0472327	0.986866	0.98273
cg00804043	3325	chr17	8771331	6.99975e-07	1.28448e-07	5.05126e-08	PIK3R6	0.1725	++	0	0.014	1	0.9051	0.0452849	-0.0278519	0.959568	0.691724
cg00804048	4123	chr17	7210539	-8.5126e-07	7.59812e-08	3.91652e-29	EIF5A;EIF5A;EIF5A;EIF5A	-0.0014	-+	0	0.694	1	0.4047	-0.00313673	-0.000273121	0.821584	0.987302
cg00805360	6011	chr10	135091210	-3.14865e-08	9.047e-09	0.000500806	ADAM8;ADAM8;ADAM8	-0.0797	--	0	0.014	1	0.9072	-0.0117967	-0.0510812	0.268302	0.917355
cg00806239	4463	chr6	43456984	-1.70753e-07	3.14769e-08	5.80473e-08	TJAP1;TJAP1;TJAP1;TJAP1;TJAP1;TJAP1;TJAP1	-0.1696	-+	0	0.893	1	0.3446	-0.00371701	0.051685	0.326021	0.905739
cg00806680	8681	chr6	41561085	6.97127e-08	2.88135e-08	0.0155441	FOXP4;FOXP4;FOXP4	-0.0843	+-	63.9	2.772	1	0.09591	0.0242894	-0.0144095	0.987181	0.988515
cg00807464	2148	chr12	111618977	5.03629e-08	1.69579e-08	0.00297919	CUX2	0.3065	++	26.1	1.353	1	0.2448	-0.0138407	0.157057	0.968069	0.662155
cg00807586	10176	chr3	38080790	-1.62697e-07	6.176e-08	0.00843003	DLEC1;DLEC1	0.012	-+	72.8	3.675	1	0.05524	-0.0999872	0.164062	0.991563	0.220625
cg00807871	8678	chr6	37617124	2.02728e-07	8.25845e-08	0.0140965	MDGA1	0.048	+-	35.3	1.545	1	0.2138	-0.0122621	0.044769	0.679501	0.189867
cg00807959	3062	chr1	48176281	1.45869e-07	1.69104e-08	6.35463e-18		-0.1033	--	0	0.184	1	0.6675	-0.0490872	0.0214087	0.902995	0.899459
cg00808721	8057	chr19	23654274	5.96082e-07	4.77532e-08	9.29467e-36		0.0807	+-	63.6	2.749	1	0.09729	0.019187	0.0279044	0.943883	0.987038
cg00808740	6112	chr12	46661305	-7.05971e-08	6.60535e-08	0.285166	SLC38A1;SLC38A1	0.2479	-+	61.4	2.593	1	0.1073	-0.118836	0.00343508	0.94102	0.748702
cg00809164	5044	chr16	56651049	1.66248e-07	2.76556e-08	1.83979e-09	MT1L	0.1677	+-	21.1	1.267	1	0.2603	-0.0776561	-0.0806915	0.990189	0.975
cg00809969	3	chr7	27181067	-4.65309e-07	3.97911e-08	1.37133e-31	HOXA5	-0.2703	--	43.5	1.771	1	0.1832	-0.0522211	-0.000626349	0.733899	0.637747
cg00810752	6674	chr4	113277063	2.63906e-09	6.13371e-09	0.66701	ALPK1;ALPK1	-0.0173	+-	0	0.295	1	0.5873	0.00615856	0.000527654	0.99314	0.924879
cg00810908	4303	chr3	13612319	-5.20008e-07	1.7355e-07	0.00273274	FBLN2;FBLN2;FBLN2	-0.1259	-+	5.2	1.055	1	0.3044	-0.0316653	0.0214768	0.708653	0.597893
cg00811565	6711	chr5	63985377	-1.88373e-07	2.14366e-08	1.52993e-18	FAM159B	-0.1226	-+	85	6.688	1	0.009707	-0.0733705	0.205408	0.974351	0.394277
cg00812009	4366	chr4	175135765	-1.59588e-08	1.40057e-08	0.254515		-0.0733	-+	0	0.961	1	0.3269	-0.183336	0.0398211	0.950222	0.552868
cg00812299	4645	chr1	61508853	1.92555e-07	2.86688e-08	1.86097e-11		0.5316	++	0	0.937	1	0.3331	0.0234505	0.0170219	0.928027	0.949192
cg00813373	5552	chr5	137143726	1.67107e-08	4.87626e-09	0.000610422	NPY6R	0.0447	++	0	0.009	1	0.9236	0.00150674	-0.0066011	0.667317	0.993654
cg00813378	1705	chr1	1475209	-7.57254e-06	2.85448e-06	0.00798126	C1orf70	-0.7025	--	0	0.453	1	0.5011	-0.157619	0.0153132	0.982531	0.182854
cg00814918	3341	chr17	48473941	2.39297e-07	1.54057e-08	2.07226e-54	LRRC59	-0.0324	+-	87.7	8.162	1	0.004277	0.0129143	0.00627048	0.970103	0.92715
cg00814985	238	chr13	114801132	-1.71712e-07	1.43934e-08	8.26938e-33	RASA3	-0.5	--	57.2	2.337	1	0.1263	-0.0995423	0.0320789	0.697909	0.845565
cg00815093	187	chr17	1957390	-3.22486e-06	5.31749e-07	1.32261e-09	HIC1	-0.1757	--	0	0.139	1	0.709	-0.0507456	0.015659	0.979536	0.955764
cg00815214	8335	chr21	47717953	1.55004e-07	4.85431e-08	0.0014074		0.3245	++	0	0.307	1	0.5795	-0.0227369	0.059177	0.937588	0.683147
cg00815230	4569	chr8	145730562	-7.80519e-08	6.08591e-09	1.18765e-37	GPT	-0.1785	--	0	0.498	1	0.4805	-0.016554	-0.0720262	0.826509	0.868513
cg00815931	2744	chr17	78518573	-3.7463e-08	6.01957e-09	4.86061e-10	RPTOR;RPTOR	-0.0384	--	0	0.236	1	0.6274	0.00134402	-0.000771807	0.813386	0.983303
cg00816039	11650	chr17	7461272	8.58549e-08	2.98996e-07	0.774002	TNFSF13;TNFSF13;TNFSF12-TNFSF13;TNFSF13	0.0816	-+	0	0.261	1	0.6091	-0.150973	0.0603493	0.978743	0.621179
cg00817100	10844	chr1	229543254	-5.42274e-10	4.74569e-09	0.909026		-0.0272	--	0	0.07	1	0.7916	0.0206321	0.129085	0.450976	0.979944
cg00817731	6601	chr3	46759475	-1.40976e-07	5.29195e-08	0.00772243	PRSS50	-0.6873	+-	82.9	5.835	1	0.01571	-0.00498167	-0.112731	0.947178	0.375473
cg00818106	1759	chr10	134221503	-4.25005e-08	1.32255e-08	0.0013111	PWWP2B;PWWP2B	-0.1597	-+	0	0.563	1	0.453	-0.0208797	0.0731406	0.913308	0.959774
cg00818473	3585	chr4	38869557	1.41459e-07	2.46187e-08	9.13725e-09	MIR574;FAM114A1	0.2075	++	44.8	1.812	1	0.1782	-0.0340458	0.0730147	0.961177	0.940459
cg00819233	2053	chr1	162601805	4.06142e-08	1.0579e-08	0.000123477	DDR2;DDR2	-0.1604	+-	81.1	5.28	1	0.02158	0.156857	0.0269955	0.190658	0.630678
cg00819696	1228	chr12	56843016	-2.34278e-08	6.01735e-09	9.8857e-05	TIMELESS	-0.0012	-+	0	0.003	1	0.9584	-0.000362248	-0.000783665	0.501163	0.0792931
cg00820995	1574	chr19	54415986	1.09675e-07	2.77783e-08	7.87361e-05	CACNG7	0.0938	++	0	0.074	1	0.7854	-0.00580917	-0.00549567	0.743105	0.786582
cg00821051	3135	chr10	131592591	5.39464e-08	1.73094e-08	0.0018295		0.3616	++	0	0.121	1	0.7275	0.134108	0.035812	0.989916	0.421478
cg00821073	1450	chr1	247275489	4.91989e-08	1.01271e-08	1.185e-06	C1orf229	0.2008	+-	59.7	2.483	1	0.1151	0.0316353	0.0963859	0.991031	0.963163
cg00824109	4003	chr12	6716566	-2.44304e-08	5.66786e-08	0.666444	CHD4	0.0131	+-	0	0.85	1	0.3567	0.0018564	-0.00148537	0.439528	0.890593
cg00824880	8038	chr19	12905009	2.90083e-07	4.78005e-08	1.29016e-09		0.0026	+-	0	0.009	1	0.926	-0.00875531	0.0019269	0.522539	0.990381
cg00826728	10856	chr10	33624131	9.37427e-08	2.63607e-08	0.000376317	NRP1;NRP1;NRP1	-0.0409	-+	0	0.701	1	0.4026	-0.0142164	0.00694906	0.681853	0.906822
cg00827318	1744	chr10	43867064	-1.07868e-07	2.60543e-08	3.47092e-05	FXYD4	-0.1112	--	0	0.382	1	0.5364	-0.0296507	-0.0564333	0.795433	0.82071
cg00827976	606	chr10	118084202	-2.26268e-08	1.2666e-08	0.0740307	C10orf96	0.0426	++	0	0	1	0.9917	-0.0359075	-0.0220426	0.983337	0.968574
cg00828305	6518	chr2	178077190	-6.73666e-08	3.01003e-09	6.07022e-111	HNRNPA3	-0.098	--	5.7	1.061	1	0.3031	-0.00638908	0.000173455	0.99749	0.803719
cg00828602	2836	chr3	55520834	-1.53064e-07	2.21085e-08	4.41307e-12	WNT5A	0.0888	+-	37.7	1.606	1	0.2051	-0.0681587	-0.152104	0.990881	0.974356
cg00828762	4553	chr8	42234732	-6.33756e-08	3.56286e-08	0.0752746	DKK4	-0.0085	-+	13.8	1.16	1	0.2815	-0.106932	0.0826966	0.655415	0.663421
cg00829990	3022	chr1	2928964	3.39665e-06	5.39728e-07	3.10844e-10		0.2041	+-	66.5	2.989	1	0.08381	0.0131126	-0.0446728	0.88551	0.826118
cg00831127	4622	chr1	23038925	1.66909e-07	6.92164e-08	0.0158907	EPHB2;EPHB2	0.0889	++	0	0.05	1	0.8233	0.0377368	-0.0877755	0.834776	0.98832
cg00831909	2040	chr1	13909623	6.99622e-07	1.02184e-07	7.55948e-12	PDPN;PDPN	0.1594	+-	0	0.816	1	0.3663	0.00721004	-0.0511347	0.879856	0.127065
cg00832650	10660	chr7	128495201	-4.96967e-08	7.43483e-09	2.32018e-11	FLNC;FLNC	-0.0742	--	0	0.06	1	0.807	-0.0259124	-0.0516968	0.899829	0.984894
cg00833688	9011	chr1	7210116	-1.23723e-06	1.62479e-07	2.64291e-14	CAMTA1	-0.1778	--	0	0.003	1	0.9572	-0.0383881	-0.0677838	0.441594	0.671188
cg00834536	2201	chr16	4013537	8.29345e-07	3.46747e-07	0.0167667	ADCY9	-0.0159	+-	0	0.639	1	0.4241	-0.0435386	0.0308426	0.721656	0.952475
cg00835825	738	chr16	85608058	5.33753e-08	1.8725e-08	0.00436526		0.0401	+-	0	0.064	1	0.8001	0.0642356	0.21625	0.179484	0.825989
cg00835857	2026	chr8	145086659	-5.41431e-08	6.99288e-09	9.74067e-15	SPATC1;SPATC1;SPATC1;SPATC1	-0.0711	-+	37.6	1.604	1	0.2054	0.00220098	0.0223705	0.376159	0.124862
cg00836482	4319	chr3	119528956	-9.15734e-08	3.0962e-08	0.00310033	NR1I2;NR1I2;NR1I2	-0.428	-+	17.8	1.217	1	0.2699	-0.299	-0.0139671	0.0369947	0.0323235
cg00838081	11638	chr16	86743955	-2.11656e-09	1.6748e-08	0.899434		-0.1248	+-	68.2	3.149	1	0.07598	-0.0344943	-0.132687	0.846898	0.856899
cg00838423	9101	chr1	146552329	-1.34163e-08	7.86943e-09	0.0882207		0.1016	-+	0	0.633	1	0.4261	-0.046312	-0.051665	0.625327	0.237642
cg00838756	6220	chr15	35049448	-2.97788e-07	4.86305e-08	9.15498e-10		-0.3239	--	0	0.483	1	0.487	-0.0412213	0.0781745	0.803696	0.336453
cg00838919	4671	chr1	180201891	2.88185e-08	1.61502e-08	0.0743573	LHX4	0.3447	++	0	0.005	1	0.942	-0.0440363	0.0121497	0.981697	0.167889
cg00840115	11749	chr2	145282103	-8.39916e-09	3.95121e-09	0.0335265		-0.027	+-	0	0.136	1	0.7123	-0.00631809	0.00290611	0.881617	0.475791
cg00840270	2198	chr16	1231464	4.19912e-06	5.81819e-07	5.30587e-13	CACNA1H;CACNA1H	0.1451	++	78.7	4.691	1	0.03032	0.0257753	0.0686195	0.405851	0.990794
cg00840960	5561	chr5	148034030	6.90246e-08	1.08136e-08	1.7352e-10	HTR4;HTR4;HTR4;HTR4;HTR4;HTR4;HTR4	0.1395	+-	67.4	3.064	1	0.08007	0.0293002	-0.0485457	0.016767	0.922253
cg00841151	11367	chr7	100612136	8.81749e-08	1.15427e-08	2.18886e-14	MUC12	0.0428	+-	30.6	1.441	1	0.2299	0.00683356	-0.00736805	0.92592	0.882536
cg00842259	6900	chr7	42004866	-2.08798e-07	1.92574e-08	2.16486e-27	GLI3	-0.128	--	0	0.011	1	0.9153	-0.0193035	-0.0368552	0.820322	0.917981
cg00844120	8732	chr6	168859997	8.62315e-08	1.0357e-08	8.36729e-17	SMOC2;SMOC2	0.3781	++	0	0.3	1	0.5841	0.0692563	0.0476849	0.522628	0.696928
cg00844197	8116	chr19	55661330	1.55699e-07	3.23378e-08	1.47382e-06	TNNT1;TNNT1;TNNT1	0.2351	++	0	0.002	1	0.9642	0.0759167	0.102402	0.937969	0.884521
cg00844600	5245	chr19	52839603	1.31419e-07	1.41919e-08	2.0409e-20	ZNF610;ZNF610;ZNF610;ZNF610;ZNF610;ZNF610	0.069	+-	0	0.984	1	0.3212	0.00236273	-0.0534042	0.962266	0.891541
cg00844791	3442	chr19	56042579	-1.68286e-08	2.89229e-08	0.560671	SBK2	-0.0116	+-	0	0.191	1	0.6619	-0.0104132	-0.021405	0.96219	0.988553
cg00845765	6999	chr8	145700821	-7.11435e-08	9.73033e-09	2.64134e-13	FOXH1	-0.1284	-+	9.6	1.107	1	0.2928	-0.130874	-0.0741164	0.037478	0.818735
cg00845883	3172	chr11	69923693	1.44439e-07	2.33411e-08	6.08598e-10	ANO1	0.3365	++	0	0.257	1	0.6122	0.0488113	0.0247144	0.844938	0.968197
cg00845900	10662	chr7	129931729	-7.20105e-09	3.90948e-09	0.0654833	CPA4;CPA4	-0.0242	--	0	0.271	1	0.6025	0.00825717	-0.00785544	0.797258	0.989945
cg00846036	6074	chr11	84634126	-2.62077e-07	1.60015e-08	2.73562e-60	DLG2;DLG2	-0.4944	-+	1	1.011	1	0.3148	-0.161479	0.0302596	0.57313	0.519243
cg00846114	5050	chr16	67678846	6.92254e-08	1.08964e-08	2.11063e-10	RLTPR	0.0261	+-	60.5	2.53	1	0.1117	-0.039873	0.0138145	0.990844	0.855147
cg00846425	8443	chr4	957561	7.55642e-06	6.91567e-07	8.60899e-28	DGKQ	0.0969	++	0	0.235	1	0.6282	0.0226918	0.019947	0.642696	0.992512
cg00846968	10144	chr22	42079313	-3.66051e-07	3.07973e-08	1.40254e-32	NHP2L1;NHP2L1	-0.3595	--	0	0.16	1	0.6889	-0.0377883	-0.0188571	0.834194	0.95624
cg00848780	8088	chr19	46174455	4.08352e-07	2.55723e-08	2.11731e-57	GIPR	0.2838	+-	62	2.629	1	0.105	0.0619456	0.01567	0.703299	0.672002
cg00850481	10843	chr1	228891306	1.43181e-08	6.69759e-09	0.0325332		-0.025	+-	38.3	1.62	1	0.203	-0.0604739	-0.0430081	0.737595	0.757115
cg00850840	6144	chr12	120884130	-1.58805e-08	2.50315e-09	2.23581e-10	TRIAP1;GATC	-0.0331	--	0	0.015	1	0.9022	-0.00130375	0.000444293	0.889354	0.957638
cg00851125	7734	chr16	539845	9.43942e-06	1.36336e-06	4.4012e-12	RAB11FIP3;RAB11FIP3	0.0602	++	0	0.1	1	0.7513	-0.00120679	-0.0136055	0.908901	0.990791
cg00851732	4886	chr12	113229793	2.93389e-08	1.36268e-08	0.0313169	RPH3A;RPH3A;RPH3A;RPH3A	0.3179	-+	61.9	2.625	1	0.1052	0.0615224	0.0493318	0.888385	0.913805
cg00854751	2751	chr18	59854406	-1.56862e-07	7.657e-09	2.86391e-93	PIGN;PIGN;KIAA1468	-0.0097	-+	83.2	5.958	1	0.01465	-0.0108766	0.00189122	0.985168	0.282163
cg00854799	2532	chr1	2336398	-6.9019e-07	2.38994e-07	0.00387824	PEX10;RER1;PEX10	-0.119	--	62.2	2.645	1	0.1039	0.00648845	-0.0169768	0.889456	0.805288
cg00855466	4129	chr17	19652056	-1.17375e-07	7.60966e-08	0.122963	ALDH3A1	-0.0425	-+	0	0.095	1	0.7583	-0.0408245	0.0107565	0.896157	0.989856
cg00855483	6837	chr6	99279699	-5.86623e-08	1.42188e-08	3.69612e-05		-0.1149	-+	0	0.353	1	0.5525	-0.107724	0.0203975	0.677272	0.412055
cg00856177	9084	chr1	93645673	-1.66827e-08	6.45804e-09	0.00978737	TMED5;TMED5;CCDC18;TMED5	-0.0471	+-	0	0.699	1	0.403	-0.00560225	-0.00547479	0.916423	0.84736
cg00857660	9127	chr1	173838081	-3.35972e-08	3.90927e-09	8.38108e-18	SNORD74;ZBTB37;GAS5;ZBTB37	-0.0784	--	0	0.149	1	0.6998	0.000322651	-0.00300209	0.91793	0.928934
cg00857862	6602	chr3	47952509	-7.15971e-08	3.40646e-08	0.0355703	MAP4;MAP4;MAP4;MAP4	-0.0538	--	0	0.007	1	0.9351	-0.0366044	-0.101734	0.985131	0.53542
cg00859112	2689	chr14	99736559	-2.7964e-08	1.10838e-08	0.0116368	BCL11B;BCL11B	-0.0341	-+	0	0.055	1	0.8144	-0.0138725	0.0179859	0.953939	0.896441
cg00860225	11656	chr17	27313157	-6.95676e-08	5.63245e-08	0.216786	SEZ6;SEZ6	-0.1683	--	0	0.307	1	0.5792	-0.0333266	0.0275412	0.943943	0.884369
cg00862390	4612	chr1	16073516	2.51993e-07	4.9282e-08	3.16593e-07	TMEM82	0.0267	+-	0	0.773	1	0.3793	0.0333208	-0.0213278	0.76247	0.984727
cg00862408	2625	chr11	67177034	-1.26104e-07	1.3067e-08	4.88739e-22	TBC1D10C	-0.1694	--	0	0.266	1	0.6061	-0.0348522	-0.0563873	0.86216	0.642717
cg00863469	5231	chr19	49116423	1.43125e-07	2.88698e-08	7.13746e-07	FAM83E	-0.0474	+-	78.6	4.663	1	0.03083	0.0787372	-0.0450039	0.270793	0.331301
cg00863700	11533	chr12	510535	-7.23779e-06	8.07766e-07	3.23941e-19	CCDC77;CCDC77;CCDC77;CCDC77	-0.0154	-+	0	0.264	1	0.6077	-0.00526376	0.000325476	0.90773	0.865019
cg00864474	11045	chr17	9143838	7.75153e-07	2.18037e-07	0.000377783	NTN1	0.1704	+-	0	0.286	1	0.5926	0.0214548	0.0185976	0.90338	0.425723
cg00866364	1667	chr6	33247376	1.55115e-07	2.61959e-08	3.19313e-09	WDR46;WDR46	-0.0306	+-	62.5	2.669	1	0.1023	0.0680433	-0.0228351	0.970218	0.491722
cg00867391	3845	chr1	102462445	-4.17989e-08	6.8391e-09	9.85386e-10	OLFM3;OLFM3	-0.1277	--	62.9	2.694	1	0.1007	-0.00596267	0.0383177	0.776905	0.312807
cg00868875	5151	chr18	24127237	2.79616e-07	5.43056e-08	2.61975e-07	KCTD1;KCTD1;KCTD1	0.1323	+-	28.9	1.407	1	0.2356	0.00926627	0.00494463	0.709868	0.748962
cg00869308	10988	chr14	101360002	3.69276e-08	1.14479e-08	0.00125663	MEG8	0.0431	+-	0	0.154	1	0.6949	-0.0205491	-0.0192191	0.363559	0.992338
cg00869417	8565	chr5	77806312	8.69152e-08	4.20748e-08	0.0388539	LHFPL2	0.2456	++	0	0.302	1	0.5827	-0.00405937	0.0714949	0.144006	0.205008
cg00870166	10730	chr8	74660057	-2.53891e-08	2.98752e-08	0.395414	STAU2;STAU2;STAU2;STAU2;STAU2;STAU2;STAU2	-0.097	--	0	0.152	1	0.697	-0.182533	-0.11413	0.640272	0.720677
cg00870753	5040	chr16	34404772	2.56983e-08	2.54502e-08	0.312616	UBE2MP1	0.1388	++	27.1	1.372	1	0.2414	-0.0312416	0.0474825	0.450751	0.990138
cg00871501	5333	chr2	242149752	3.38116e-08	7.32727e-09	3.94066e-06	ANO7	-0.041	+-	85.7	7.017	1	0.008075	0.0239116	-0.0636877	0.953128	0.538955
cg00872062	8487	chr4	40058947	1.8773e-07	9.99802e-09	1.17072e-78	LOC344967;N4BP2	0.0571	++	0	0.004	1	0.9484	-0.0077365	0.000944563	0.9635	0.836508
cg00872677	5402	chr22	50493126	2.96448e-07	2.11767e-08	1.58575e-44	TTLL8	0.2713	++	0	0.099	1	0.753	0.039745	0.0133706	0.994457	0.752315
cg00873351	11066	chr17	72527813	6.16453e-08	2.06202e-08	0.00279374	CD300LB	-0.0969	+-	64.6	2.825	1	0.09282	0.0780923	-0.0474781	0.969035	0.891923
cg00874230	2150	chr12	117537584	1.06224e-07	1.37473e-08	1.10197e-14	TESC;TESC;TESC	0.2769	+-	79.8	4.948	1	0.02612	0.0131022	0.0127864	0.323879	0.991867
cg00874558	1170	chr8	2021720	3.45953e-06	1.72506e-06	0.0449148	MYOM2	0.3533	++	0	0.732	1	0.3922	0.105474	-0.00718402	0.60331	0.983239
cg00874817	7788	chr16	46824055	-2.91166e-08	1.16327e-07	0.802355		-0.3279	--	0	0.266	1	0.6059	0.0238692	-0.0852306	0.761048	0.136361
cg00874877	4446	chr6	32272050	-9.94203e-08	3.76747e-08	0.00831727	C6orf10	-0.0652	--	0	0.002	1	0.9664	-0.0494288	-0.0258632	0.868103	0.904317
cg00875989	7985	chr18	44774054	-1.87791e-08	4.32131e-08	0.663875		0.097	-+	0	0.464	1	0.4959	-0.0625303	-0.0312482	0.845021	0.971373
cg00876112	8428	chr3	150803666	1.3219e-08	6.05012e-09	0.0288951	MED12L	-0.0096	+-	0	0.386	1	0.5343	0.00729784	0.0185901	0.396176	0.473209
cg00876141	11816	chr4	47837775	-2.36906e-07	3.19841e-08	1.29186e-13	CORIN	-0.0995	-+	84.8	6.575	1	0.01034	-0.155222	0.0414029	0.0418191	0.819856
cg00876266	9887	chr19	5915133	-1.09415e-06	1.10981e-07	6.27381e-23	CAPS;CAPS	-0.2867	--	70.4	3.375	1	0.06619	0.0291134	-0.0549577	0.993383	0.985345
cg00876501	2387	chr4	99850885	-9.10329e-10	7.73326e-09	0.906293	EIF4E;EIF4E;EIF4E;EIF4E;EIF4E	-0.0533	--	0	0.244	1	0.6216	-0.0100733	0.0117075	0.969714	0.991227
cg00877691	5519	chr4	151177553	2.43889e-08	5.59683e-09	1.31485e-05	DCLK2;DCLK2	-0.0281	+-	91.3	11.542	1	0.0006803	0.0456722	0.0101996	0.968719	0.807003
cg00878038	11942	chr7	151107807	-1.67617e-08	7.34173e-09	0.0224258	WDR86	-0.1109	-+	22.3	1.286	1	0.2567	-0.0462568	0.014098	0.793697	0.494636
cg00878374	7706	chr15	69100205	2.42959e-08	9.74661e-09	0.0126756	C15orf28;ANP32A	0.0327	-+	0	0.623	1	0.4298	0.000174858	0.00642683	0.161582	0.93439
cg00878516	1057	chr19	35842853	2.41778e-07	6.59188e-08	0.000244637	FFAR1	0.3582	+-	78.4	4.639	1	0.03126	0.102933	-0.0461104	0.407582	0.988147
cg00879218	6442	chr19	38039666	-1.48092e-07	4.47138e-08	0.000926336		-0.0218	-+	64.7	2.834	1	0.0923	-0.0716021	0.0317347	0.892454	0.967666
cg00879667	9887	chr19	5915215	-5.81455e-07	1.98e-07	0.0033179	CAPS;CAPS	-0.2344	--	48.8	1.953	1	0.1623	0.0460046	-0.0484214	0.67758	0.735993
cg00879843	8666	chr6	33239764	5.81146e-08	1.76743e-08	0.00100875	VPS52;RPS18	-0.0062	+-	31.6	1.461	1	0.2267	-0.00670143	-0.0109309	0.957882	0.145234
cg00880018	6163	chr13	43149171	-1.33255e-07	7.32689e-08	0.0689563	TNFSF11;TNFSF11	-0.261	--	0	0	1	0.9922	-0.254639	-0.117094	0.316452	0.205325
cg00880452	4194	chr19	39694617	-1.91235e-07	5.37457e-08	0.000373473	SYCN	-0.093	-+	22.3	1.287	1	0.2567	-0.152634	-0.0250105	0.710609	0.862593
cg00880918	4764	chr10	135436212	8.07465e-08	1.11944e-08	5.46916e-13		0.2866	++	0	0.494	1	0.4823	-0.000279145	-0.0419042	0.774781	0.89174
cg00881585	143	chr4	41753568	-1.88544e-07	5.55342e-08	0.000686039		-0.1791	--	0	0.281	1	0.5959	-0.240746	-0.125014	0.386278	0.538504
cg00882451	9668	chr16	21222863	-2.40533e-07	4.62864e-08	2.02948e-07	ZP2	-0.0984	--	0	0	1	0.9831	0.0253858	0.0195364	0.963877	0.976079
cg00882685	8235	chr2	232528498	1.28931e-08	4.12169e-09	0.00175943		0.0894	++	0	0.927	1	0.3358	-0.002228	0.00395085	0.815661	0.870066
cg00882883	9485	chr12	133052863	-1.31525e-08	5.9545e-09	0.0271866		-0.1051	--	27	1.37	1	0.2418	-0.0046052	-0.0238182	0.795029	0.844784
cg00883493	3787	chr8	144069547	1.01726e-08	1.10956e-08	0.35924	LOC100133669	0.0606	++	0	0	1	0.9846	0.039256	-0.0198153	0.619131	0.379964
cg00883505	1789	chr13	52703362	-1.51915e-07	1.53869e-08	5.45072e-23	NEK5	-0.2199	--	0	0.037	1	0.8484	-0.0475902	0.0202647	0.995714	0.978527
cg00883565	3140	chr10	133851416	5.00122e-08	1.36179e-08	0.000240146		-0.0238	+-	71.2	3.466	1	0.06262	-0.0179403	-0.0812495	0.758313	0.742561
cg00884606	3379	chr18	31803454	2.45193e-07	5.20515e-08	2.46991e-06	NOL4	-0.0955	+-	90.9	11.04	1	0.0008918	-0.00478204	-0.0231844	0.95706	0.878939
cg00884844	7730	chr15	100879500	4.17286e-09	8.77424e-09	0.634373	ADAMTS17	0.043	++	0	0.071	1	0.7902	-0.0270281	-0.0413427	0.882684	0.458059
cg00885682	736	chr16	22825749	3.12515e-07	7.08296e-08	1.0232e-05	HS3ST2	0.1652	++	0	0.01	1	0.9215	-0.0550508	0.0375244	0.978408	0.965747
cg00885732	1254	chr16	58426484	-7.85947e-08	7.26973e-09	3.04585e-27	GINS3;GINS3;GINS3;GINS3;GINS3;GINS3	0.0002	-+	0	0.37	1	0.5433	-0.00144002	-0.000753076	0.946937	0.779569
cg00887255	116	chr6	31600560	-3.10823e-07	3.15105e-08	5.95536e-23	BAT2	-0.25	--	0	0.088	1	0.7667	0.0183023	-0.00180683	0.958067	0.942067
cg00888007	4848	chr12	4382184	3.65785e-07	2.20664e-07	0.0973865	CCND2	-0.0043	+-	69.1	3.241	1	0.07182	-0.019078	0.00724353	0.986796	0.801622
cg00888162	5281	chr2	38152302	1.16096e-07	1.08187e-08	7.27333e-27	FAM82A1	0.0422	++	0	0.006	1	0.9369	-0.00285942	-0.000422494	0.871226	0.741717
cg00889398	9494	chr13	28502089	-6.12048e-08	5.76232e-08	0.288165		-0.036	-+	0	0.1	1	0.7517	0.0011428	-0.0304374	0.902139	0.957981
cg00889627	4584	chr1	1959630	3.90818e-07	1.27987e-06	0.760095	GABRD	0.2199	-+	4.2	1.044	1	0.3069	-0.0037366	0.0731705	0.058682	0.603234
cg00890774	7116	chr1	85358360	8.26336e-08	7.83739e-09	5.44239e-26	LPAR3	0.1183	++	0	0.414	1	0.52	-0.00996952	0.0286169	0.991869	0.993209
cg00891886	8787	chr7	73417264	1.38227e-07	1.70178e-08	4.56725e-16		0.1796	+-	0	0.887	1	0.3462	-0.025514	-0.0352159	0.990242	0.171907
cg00892368	266	chr6	32847704	2.34695e-08	2.69075e-08	0.383083	PPP1R2P1	0.0544	-+	31.9	1.469	1	0.2255	-0.0329435	0.00494938	0.915683	0.4987
cg00892792	8927	chr8	142297584	6.72528e-08	6.94183e-09	3.38909e-22		0.1349	-+	83.2	5.953	1	0.01469	-0.0291488	0.0236186	0.983619	0.325575
cg00893471	2308	chr2	177029921	5.33925e-08	8.30595e-09	1.29108e-10	HOXD3	0.1742	++	0	0.308	1	0.5787	-0.0878857	0.0792248	0.9504	0.203398
cg00894041	9002	chr1	3191883	7.96909e-07	5.94825e-07	0.180331	PRDM16;PRDM16	-0.0639	+-	0	0.768	1	0.3809	0.0640373	-0.013651	0.79957	0.237275
cg00894435	1249	chr15	91642967	-2.61959e-08	6.21325e-09	2.48514e-05	SV2B;SV2B	0.0111	-+	69.5	3.275	1	0.07035	-0.0040313	0.0201022	0.994725	0.633763
cg00894757	3568	chr3	170137240	4.72295e-08	1.10183e-08	1.81528e-05	CLDN11	0.3709	++	52	2.082	1	0.1491	-0.0630779	0.170877	0.87721	0.0190367
cg00895231	8477	chr4	8346274	2.88797e-07	1.1799e-07	0.0143794		0.0583	++	0	0.103	1	0.7481	0.0437207	0.0171122	0.83236	0.989812
cg00896043	1049	chr19	1228271	1.05042e-05	1.81106e-06	6.63184e-09	STK11	0.1202	+-	71.4	3.5	1	0.06137	0.191131	0.0385188	0.908423	0.581719
cg00896347	3190	chr12	39538940	4.36399e-07	7.63632e-08	1.09844e-08		0.5436	+-	84.5	6.47	1	0.01097	0.0747864	-0.00891093	0.405678	0.96914
cg00897276	10158	chr3	9258573	-8.59207e-07	2.32667e-07	0.000221743	SRGAP3;SRGAP3	-0.2222	--	0	0.004	1	0.9503	0.00204108	-0.0551434	0.779023	0.7176
cg00898102	6794	chr6	32029152	-1.59436e-07	4.37714e-08	0.00027005	TNXB	-0.1683	--	0	0.935	1	0.3335	-0.0233084	-0.124424	0.0961331	0.298716
cg00898986	2844	chr3	125677990	-6.33308e-08	1.00368e-08	2.79345e-10		-0.0424	-+	0	0.819	1	0.3656	-0.0242116	-0.0178745	0.751041	0.91209
cg00899400	108	chr7	27154537	-1.90572e-07	4.65798e-08	4.28968e-05	HOXA3;HOXA3;HOXA3	0.0616	-+	83	5.9	1	0.01514	-0.035043	0.0425331	0.925696	0.985385
cg00900524	8363	chr22	50354268	8.11713e-08	9.01118e-09	2.10143e-19	PIM3;PIM3	0.0501	++	0	0.472	1	0.4921	-7e-05	0.00134817	0.770655	0.972642
cg00901161	4546	chr8	22785712	-4.64877e-07	4.26607e-08	1.19032e-27	PEBP4	-0.2229	--	0	0.116	1	0.7338	-0.0162278	-0.0261236	0.986782	0.84263
cg00901687	2232	chr17	48585270	1.86206e-07	5.53552e-08	0.000768664	MYCBPAP	0.2046	+-	66.9	3.019	1	0.08229	0.138726	0.0175711	0.0105181	0.542116
cg00901765	8525	chr4	168155510	7.15674e-08	6.7091e-09	1.44889e-26	SPOCK3;SPOCK3	0.1703	++	33.7	1.508	1	0.2195	0.0184453	0.0166689	0.993898	0.772852
cg00902104	1757	chr10	124901908	-6.9367e-08	1.65484e-08	2.76809e-05		-0.0947	-+	53	2.128	1	0.1447	-0.177508	-0.0292685	0.916985	0.753789
cg00902427	6579	chr22	41074991	-7.94717e-08	2.11439e-08	0.000170858	MCHR1	0.0228	-+	48.8	1.953	1	0.1623	-0.045007	0.00887804	0.990647	0.993953
cg00902496	2544	chr1	45279638	-2.73974e-07	3.10573e-08	1.12861e-18	BTBD19	-0.224	-+	21.8	1.279	1	0.2581	-0.0625285	-0.036127	0.846776	0.481503
cg00902587	7319	chr10	134652276	1.36627e-08	1.71778e-08	0.426398		0.1101	-+	0	0.59	1	0.4426	-0.0237175	0.0919433	0.0236378	0.964871
cg00902763	10249	chr3	183750690	-8.9833e-08	9.06494e-09	3.76911e-23	HTR3D;HTR3D;HTR3D	-0.1393	-+	77.3	4.413	1	0.03566	-0.091843	-0.0511349	0.830617	0.474015
cg00903577	3651	chr6	28831109	4.49452e-07	6.46444e-08	3.58416e-12		0.3674	++	37.2	1.593	1	0.2069	0.00613954	0.0330886	0.956102	0.651187
cg00903825	9558	chr14	93170970	-5.94636e-08	1.14881e-08	2.2656e-07	LGMN;LGMN	-0.0191	-+	0	0.526	1	0.4685	-0.0260574	-0.0308497	0.775392	0.575437
cg00905419	2034	chr1	2839179	1.0646e-06	4.1995e-07	0.0112424		-0.0445	+-	1.5	1.016	1	0.3135	0.076879	0.0176509	0.865634	0.518509
cg00906167	1866	chr2	128615801	-6.03322e-08	3.20614e-09	5.40695e-79	POLR2D	-0.0636	--	0	0.001	1	0.9699	-0.00368031	0.000449494	0.673173	0.98411
cg00906644	4530	chr7	107302271	-2.08593e-07	2.64452e-08	3.07672e-15	SLC26A4;LOC286002	-0.6973	-+	83.6	6.107	1	0.01347	-0.283901	0.166258	0.971111	0.318086
cg00907008	3542	chr3	350892	1.92179e-05	2.84128e-06	1.34409e-11	CHL1	0.1078	+-	0	0.62	1	0.4312	0.00713157	-0.00826253	0.877016	0.970663
cg00907288	8370	chr3	9178249	1.03086e-06	2.62031e-07	8.35015e-05	SRGAP3;SRGAP3	0.2229	++	0	0.052	1	0.8191	0.075931	0.177031	0.989699	0.94268
cg00908305	3904	chr10	5567827	4.74821e-07	3.50214e-07	0.175163	CALML3;CALML3	0.1275	++	0	0.007	1	0.9316	0.0287268	-0.0222812	0.990107	0.795105
cg00908526	1113	chr5	11904084	3.53403e-07	7.15949e-08	7.96793e-07	CTNND2;CTNND2	0.0436	+-	24.4	1.323	1	0.2501	-0.00226199	0.0294809	0.995563	0.697931
cg00908584	5741	chr7	155024775	-1.00689e-08	7.07212e-09	0.15452		0.0028	+-	0	0.046	1	0.8295	-0.0040541	-0.0463777	0.641997	0.996881
cg00910067	3416	chr19	33717545	6.96646e-07	3.92024e-08	1.19638e-70	SLC7A10	0.5113	++	0	0.334	1	0.5634	-0.0325167	0.041626	0.856699	0.985233
cg00910297	8954	chr9	35732756	1.53242e-07	1.39619e-08	4.99965e-28	CREB3;CREB3;TLN1	0.0224	+-	8.3	1.09	1	0.2964	-0.00123389	-0.00233963	0.937501	0.578316
cg00910695	11397	chr8	109095568	-4.44467e-09	1.01256e-08	0.660695	RSPO2;RSPO2	-0.0734	+-	26.2	1.356	1	0.2442	-0.0457103	0.00847588	0.498602	0.268963
cg00911364	7903	chr17	43922800	1.63312e-07	4.82243e-08	0.000707876	LOC100128977;IMP5	0.267	++	0	0	1	0.9959	0.0583641	0.0750651	0.859278	0.946924
cg00911370	11179	chr20	1472098	3.26233e-06	7.28321e-07	7.49093e-06	SIRPB2;SIRPB2;SIRPB2;SIRPB2	-0.0408	+-	84.8	6.58	1	0.01032	-0.0346715	-0.0910045	0.996598	0.857337
cg00912625	5404	chr3	2140977	4.52808e-06	6.00479e-07	4.67198e-14	CNTN4	0.1537	++	0	0.019	1	0.8917	-0.00247479	0.0424538	0.934645	0.994052
cg00912942	10795	chr1	11024484	-8.33357e-09	7.00483e-08	0.9053	C1orf127;C1orf127	0.0318	++	0	0.058	1	0.81	0.0489746	0.0253182	0.981995	0.990325
cg00913283	4500	chr7	4832340	-4.02321e-06	2.69426e-07	2.02414e-50		-0.4529	--	0	0.15	1	0.6986	-0.046872	-0.0940381	0.957451	0.987105
cg00913949	9152	chr1	217311511	9.62184e-09	7.92571e-09	0.224746	ESRRG	0.0779	+-	0	0.116	1	0.7334	-0.11031	-0.0404357	0.951483	0.5713
cg00914726	5885	chr1	60539400	-7.52389e-08	3.98117e-08	0.0587758	C1orf87;C1orf87	0.0844	-+	49.3	1.974	1	0.16	-0.145029	-0.00170852	0.296504	0.0566075
cg00915178	5888	chr1	71513733	-5.98233e-08	2.69052e-08	0.026183	PTGER3;PTGER3;PTGER3;PTGER3;PTGER3;PTGER3;PTGER3;PTGER3;PTGER3;PTGER3	-0.2206	--	0	0.114	1	0.736	-0.148038	0.00411009	0.991802	0.817527
cg00915206	8211	chr2	171673199	-1.32631e-09	3.64609e-09	0.716036	GAD1;GAD1;GAD1;GAD1	-0.0263	+-	0	0.157	1	0.6916	8.59e-05	0.00154366	0.990858	0.983649
cg00917847	2688	chr14	95047591	-9.49568e-08	2.36241e-08	5.83249e-05	SERPINA5	-0.6202	--	0	0.708	1	0.4003	-0.102864	0.0420506	0.894374	0.711488
cg00918181	6397	chr18	11947875	-2.41401e-07	8.98647e-08	0.00722542		-0.0528	--	0	0.016	1	0.8998	-0.110065	-0.0624474	0.861499	0.841246
cg00919126	8534	chr4	187761401	7.60788e-08	1.1734e-08	8.95429e-11		0.4605	++	0	0.736	1	0.3908	0.140911	0.0502116	0.831981	0.522352
cg00919921	214	chr10	465584	1.39775e-05	1.75408e-06	1.60514e-15	DIP2C	0.0956	+-	0	0.772	1	0.3797	0.0298781	-0.0176282	0.988299	0.973825
cg00920126	8819	chr7	151091880	7.86117e-09	1.15723e-08	0.496941	WDR86	0.0803	++	0	0.051	1	0.8213	0.0681387	5.27e-05	0.987372	0.739809
cg00920348	3065	chr1	66999304	4.25334e-08	3.99914e-08	0.287526	SGIP1	0.2469	++	0	0.128	1	0.7201	-0.119829	-0.0505433	0.724039	0.576337
cg00920818	1226	chr12	47473421	-7.44635e-08	9.82705e-09	3.52554e-14	AMIGO2;AMIGO2;AMIGO2;AMIGO2	-0.0549	--	56	2.275	1	0.1315	-0.0510039	-8.07e-05	0.914215	0.970211
cg00920970	7	chr6	152129388	-1.15744e-07	1.84193e-08	3.30331e-10	ESR1;ESR1;ESR1;ESR1	-0.5713	-+	81.4	5.37	1	0.02048	-0.219869	-0.0674735	0.439424	0.824249
cg00921219	7547	chr12	131455513	6.9847e-08	1.05505e-08	3.58527e-11	GPR133	0.3921	++	31.6	1.463	1	0.2265	0.0565325	0.000724977	0.621554	0.954231
cg00921266	109	chr7	27153663	-2.61014e-07	1.5438e-07	0.0908891	HOXA3;HOXA3;HOXA3	-0.5989	--	0	0.849	1	0.3568	-0.13312	0.0677068	0.157991	0.110759
cg00921309	10724	chr8	48091487	-8.69567e-08	3.44581e-08	0.0116178		-0.1849	--	0	0.028	1	0.8672	-0.0513449	4.09e-05	0.827498	0.855136
cg00921722	6290	chr16	85061575	-1.01536e-07	4.71598e-09	8.10665e-103	KIAA0513	-0.0187	-+	0	0.484	1	0.4868	-0.00165893	-0.00109923	0.99124	0.827943
cg00921934	6256	chr16	1866946	-5.05968e-06	2.94982e-07	6.0244e-66	HAGH;HAGH	-0.0959	--	0	0.232	1	0.63	-0.00885128	-0.0041158	0.249386	0.251401
cg00922143	2252	chr19	3207921	7.18742e-07	2.58298e-07	0.00539234	NCLN	-0.0186	-+	0	0.16	1	0.6892	0.0100975	0.00832899	0.969612	0.496091
cg00922376	2041	chr1	14026584	1.27884e-07	2.87508e-08	8.66709e-06	PRDM2	0.033	++	18.5	1.227	1	0.268	0.00832424	-0.000394704	0.497633	0.859109
cg00922522	3216	chr12	130918862	9.29166e-08	1.1373e-08	3.08506e-16	RIMBP2	0.2753	++	0	0.435	1	0.5096	0.0453704	0.0060449	0.868151	0.975105
cg00922748	1225	chr12	2944322	-4.26375e-06	9.20038e-07	3.58122e-06	NRIP2	-0.4632	--	16.2	1.194	1	0.2746	-0.0511014	0.0628309	0.834499	0.222042
cg00922781	711	chr10	128077080	4.31442e-08	7.93378e-09	5.38714e-08	ADAM12;ADAM12;ADAM12;ADAM12	0.0013	+-	0	0.121	1	0.7278	-0.0179642	0.0557266	0.696864	0.895041
cg00923259	5912	chr1	147374938	-4.02013e-08	5.35208e-09	5.85248e-14	GJA8	-0.0135	--	0	0.009	1	0.9228	0.0207205	-0.0175981	0.688839	0.95363
cg00923678	11303	chr6	29581105	1.60127e-07	3.19323e-08	5.31514e-07	GABBR1;GABBR1;GABBR1	0.1797	++	0	0.129	1	0.7195	-0.0244754	0.00398632	0.933158	0.947129
cg00924255	2657	chr12	126675957	-8.63614e-08	1.56451e-08	3.38947e-08		-0.3374	--	0	0.279	1	0.5975	-0.0406577	-0.0735597	0.599036	0.931953
cg00924459	3683	chr6	133137262	4.18755e-08	4.95777e-09	3.00328e-17	RPS12;SNORD100;SNORA33	0.1167	++	0	0.443	1	0.5055	0.0219191	0.000418193	0.978701	0.938689
cg00925054	3840	chr1	85220019	-9.13368e-08	6.80224e-09	4.17437e-41		-0.0909	--	0	0.064	1	0.8002	-0.0078415	-0.0100714	0.901181	0.89793
cg00925766	1009	chr14	69676183	5.43053e-08	1.22437e-08	9.19239e-06	EXD2	0.0619	++	0	0.008	1	0.9266	0.0314059	0.00930185	0.965525	0.940584
cg00925802	11438	chr1	10732558	3.2692e-07	1.9021e-07	0.0856628	CASZ1;CASZ1	-0.0666	+-	64	2.774	1	0.0958	0.078226	-0.0656872	0.990812	0.914385
cg00927403	4134	chr17	29877486	-1.93818e-07	2.18444e-08	7.14225e-19		-0.0764	-+	71.1	3.455	1	0.06304	-0.0308212	0.0266343	0.996554	0.140489
cg00927435	2524	chr8	144872683	4.73752e-08	6.297e-09	5.33473e-14		0.0792	++	0	0.019	1	0.89	0.0251711	0.019604	0.956539	0.99533
cg00927495	7007	chr9	96715687	-9.19866e-08	2.15439e-08	1.9572e-05	BARX1	-0.2008	-+	0	0.588	1	0.443	-0.159477	-0.0599317	0.518914	0.0526935
cg00927554	1500	chr12	95941920	1.31887e-07	3.31141e-08	6.81039e-05	USP44;USP44	0.2128	+-	84.1	6.308	1	0.01202	-0.00300126	-0.104721	0.731288	0.333347
cg00929376	99	chr1	25258236	-1.67895e-07	4.98988e-08	0.000766234	RUNX3;RUNX3	-0.125	--	0	0.106	1	0.7447	-0.0334688	-0.0357702	0.900781	0.948454
cg00930628	11744	chr2	112895793	4.74285e-09	1.82217e-08	0.794643	FBLN7;FBLN7	-0.0425	+-	0	0.06	1	0.8072	-0.0152246	0.0639806	0.59662	0.991778
cg00931491	9674	chr16	28608288	-6.63129e-08	2.54793e-08	0.00925156	SULT1A2;SULT1A2	0.0563	-+	79.1	4.78	1	0.0288	-0.0225852	0.0428069	0.745941	0.758586
cg00931520	2198	chr16	1231484	6.37183e-06	7.80228e-07	3.1716e-16	CACNA1H;CACNA1H	0.1261	++	0	0.071	1	0.7905	0.0385458	0.0929269	0.789107	0.641525
cg00931644	4045	chr13	77461368	-1.31782e-07	5.61458e-08	0.0189181	KCTD12	-0.7147	--	0	0.319	1	0.5723	-0.210905	-0.0455208	0.36977	0.368628
cg00931742	3006	chr8	57027301	2.96328e-08	2.28489e-08	0.194665	MOS	0.0137	+-	0	0.13	1	0.7184	-0.0615469	-0.0341768	0.61663	0.584379
cg00931944	3760	chr8	1310046	3.15417e-06	1.22202e-06	0.00984823		0.0671	+-	0	0.394	1	0.5303	0.00441856	-0.0390548	0.649808	0.0679312
cg00932251	4960	chr14	88789516	6.20235e-08	9.69836e-09	1.6028e-10	KCNK10;KCNK10;KCNK10	0.0777	++	0	0.021	1	0.8852	0.0242397	-0.00473083	0.954466	0.926551
cg00932808	2905	chr6	14211322	-6.39501e-07	6.07077e-08	6.01501e-26		-0.1751	--	0	0.113	1	0.7363	-0.0100604	6.44e-05	0.998473	0.924683
cg00933538	1660	chr6	32121471	1.33591e-07	2.77662e-08	1.49967e-06	PPT2;PPT2	0.0042	++	0	0.002	1	0.9634	0.00863962	0.00926427	0.98855	0.885123
cg00934997	9548	chr14	73957439	-8.01075e-08	1.20671e-08	3.16918e-11	C14orf169;HEATR4	-0.11	--	0	0.037	1	0.8469	0.00405411	-0.00635743	0.598407	0.197987
cg00935307	2854	chr4	1581921	-9.6039e-07	4.19513e-07	0.022062		-0.0812	--	0	0.713	1	0.3985	-0.0293785	0.0165746	0.983262	0.400288
cg00935653	95	chr7	25897725	2.5934e-07	6.00923e-08	1.59106e-05		0.166	++	0	0.003	1	0.9584	-0.0967827	0.0735866	0.840054	0.799977
cg00936146	8878	chr8	29206333	2.03469e-07	1.64401e-08	3.50792e-35	DUSP4;DUSP4	0.0597	++	0	0.071	1	0.7902	-0.000587176	0.002383	0.9924	0.722794
cg00936449	5123	chr17	63119501	4.47505e-08	8.03825e-09	2.5887e-08		0.0526	++	0	0.07	1	0.7909	-0.000620906	-0.00108829	0.847706	0.389784
cg00936733	5012	chr16	783597	6.67251e-06	9.24935e-07	5.43223e-13	NARFL	-0.0107	+-	63.5	2.742	1	0.09775	0.0508949	-0.0215273	0.98529	0.763158
cg00937515	9675	chr16	29272909	-4.63468e-07	3.30563e-08	1.16641e-44		-0.2967	--	0	0.153	1	0.6961	-0.0721795	-0.0418967	0.442124	0.878832
cg00937681	6665	chr4	77723304	-1.60527e-07	1.14629e-08	1.47182e-44		-0.1028	--	0	0.332	1	0.5647	-0.0705112	-0.0364416	0.335215	0.83461
cg00938050	7775	chr16	20084944	-4.98514e-08	5.90295e-08	0.39838	GPR139;GPR139	-0.1411	--	0	0.086	1	0.7699	-0.013828	0.00743553	0.906475	0.994245
cg00938619	10364	chr5	111753803	-6.7112e-08	1.80679e-08	0.000203658	EPB41L4A;FLJ11235	-0.2459	--	0	0.024	1	0.8772	-0.15511	0.0216176	0.938595	0.987885
cg00939106	1725	chr1	161123698	-4.08982e-08	2.29402e-09	4.27052e-71	UFC1;UFC1	-0.0674	--	10.2	1.114	1	0.2912	-0.00155939	-0.00129547	0.769442	0.946431
cg00940786	6369	chr17	66286993	-6.42777e-08	8.03835e-09	1.28138e-15	ARSG;SLC16A6	-0.0315	--	0	0.032	1	0.859	0.00778568	-0.0207335	0.990128	0.963461
cg00941258	1769	chr11	68611328	-9.82763e-08	3.35831e-08	0.00342949		-0.3128	--	0	0.023	1	0.8792	-0.165696	-0.0698468	0.272577	0.419755
cg00941836	6573	chr22	27834549	-2.6574e-07	6.92209e-08	0.000123531		-0.055	-+	70.5	3.391	1	0.06555	-0.0346163	0.0245496	0.162784	0.318572
cg00942293	2713	chr16	67224629	-6.72279e-08	1.28179e-08	1.56397e-07	E2F4;EXOC3L	-0.0186	-+	0	0.912	1	0.3397	-0.0264034	-0.0128683	0.9963	0.748517
cg00942997	5438	chr3	55504202	2.16707e-07	2.75478e-08	3.64506e-15	WNT5A	0.3628	++	0	0.044	1	0.8333	0.0400502	0.00145179	0.991102	0.22796
cg00943124	5018	chr16	1705667	1.83003e-06	3.19078e-07	9.73014e-09	CRAMP1L	0.0167	+-	47.4	1.901	1	0.168	0.0102956	-0.0154685	0.954609	0.949612
cg00943384	6248	chr15	98064827	-4.70361e-08	2.34556e-08	0.0449279		-0.0972	-+	0	0.915	1	0.3387	-0.112325	0.0394701	0.709736	0.918857
cg00943909	142	chr20	57427942	-1.13355e-07	2.54899e-08	8.70567e-06	GNAS;GNAS;GNAS	-0.1555	--	0	0.228	1	0.6334	-0.0437013	0.0653579	0.991482	0.587039
cg00944193	4920	chr13	36044860	9.79063e-08	4.69751e-08	0.0371403	NBEA	0.1217	++	0	0.057	1	0.8117	-0.0685703	-0.0441088	0.397929	0.0086182
cg00944433	372	chr1	107599041	4.26274e-08	1.17502e-08	0.000285845	PRMT6	0.1451	++	0	0.57	1	0.4501	-0.0329414	0.05101	0.894183	0.739233
cg00944580	7107	chr1	58333307	1.2095e-07	3.11509e-08	0.000103293	DAB1;MIR548D2	0.0604	+-	70.1	3.341	1	0.06756	-0.0519273	-0.0748908	0.988263	0.706927
cg00946243	7639	chr14	77942030	1.80665e-08	1.0889e-08	0.0970846	ISM2;ISM2	0.048	-+	0	0.344	1	0.5576	0.0362889	0.00279011	0.959333	0.986425
cg00947599	2473	chr7	2802697	2.38437e-07	1.04599e-06	0.819682	GNA12	0.2574	-+	9.8	1.109	1	0.2923	0.0452835	0.0815616	0.95245	0.930281
cg00947796	7751	chr16	1316185	-1.85683e-06	1.45869e-06	0.203038		0.049	-+	34.4	1.524	1	0.2169	-0.00526885	0.16026	0.966131	0.531339
cg00949022	6169	chr13	73356224	-5.64747e-08	4.52227e-09	8.6668e-36	PIBF1;DIS3;DIS3;DIS3;DIS3	-0.0409	--	0	0.005	1	0.9464	-0.000365742	-4.42e-05	0.925343	0.383524
cg00949753	442	chr1	214157306	-8.3442e-09	6.20757e-09	0.178885		-0.0876	--	0	0.715	1	0.3979	-0.10515	-0.12433	0.666587	0.824043
cg00950004	9112	chr1	154165673	1.07176e-08	1.01605e-08	0.291503	TPM3	0.0762	++	0	0.072	1	0.7885	0.0229609	0.0225236	0.400577	0.192197
cg00950846	7795	chr16	62069317	9.73054e-08	1.5126e-08	1.25116e-10	CDH8	0.0377	+-	0	0.117	1	0.7327	0.00344829	0.0118763	0.985285	0.889925
cg00950856	11651	chr17	9631505	-5.34753e-07	3.89604e-07	0.169891	USP43	-0.1605	-+	0	0.414	1	0.5198	-0.0733688	0.00973388	0.0142856	0.251284
cg00951213	5765	chr8	1585929	2.47999e-06	1.0191e-06	0.0149534	DLGAP2	0.2331	++	0	0.613	1	0.4336	0.0544742	0.0562234	0.681904	0.845604
cg00951972	5470	chr3	186490777	6.44206e-08	4.16459e-09	5.64528e-54		0.0862	++	0	0.186	1	0.6667	-0.00218696	0.0471923	0.856671	0.993015
cg00953211	11462	chr1	145414709	-4.3916e-08	5.26531e-09	7.38943e-17	HFE2;HFE2;HFE2;HFE2	-0.1076	+-	51.8	2.076	1	0.1496	0.00186893	-0.0298186	0.819625	0.48527
cg00955451	1523	chr15	29213640	2.78722e-07	6.40837e-08	1.36547e-05	APBA2;APBA2	0.1864	+-	28.4	1.397	1	0.2372	0.0579032	-0.055803	0.482228	0.882111
cg00955544	5362	chr21	31767222	4.77109e-08	2.49184e-08	0.055533	KRTAP13-1	0.0583	+-	68.3	3.157	1	0.07559	0.0303599	-0.0665553	0.494369	0.950389
cg00955674	2531	chr1	1478827	-1.28492e-05	1.10291e-06	2.28889e-31	SSU72	-0.4293	--	67.2	3.051	1	0.08067	0.00821548	-0.0224629	0.985478	0.917777
cg00955682	6723	chr5	138677338	-2.82948e-08	3.25561e-09	3.58979e-18	PAIP2;PAIP2	-0.0339	--	0	0.038	1	0.8456	-0.000698455	0.000803054	0.764989	0.851493
cg00955780	6102	chr12	8025861	-1.5279e-07	2.16752e-07	0.480867	SLC2A14	0.0179	-+	0	0.118	1	0.7308	-0.100621	-0.00740478	0.992436	0.778559
cg00956971	3316	chr17	1617375	5.32956e-06	9.45167e-07	1.7129e-08	C17orf91;C17orf91;C17orf91;C17orf91;MIR22	0.1919	++	0	0.145	1	0.703	-0.0186617	0.0951774	0.336156	0.943817
cg00958334	4048	chr13	100608705	-5.32422e-08	1.20645e-08	1.01883e-05		-0.131	--	0	0.04	1	0.8417	-0.0958676	-0.0239324	0.820721	0.883587
cg00958550	1129	chr6	1606383	5.1246e-06	8.70157e-07	3.87885e-09		0.1418	+-	19.1	1.237	1	0.2661	-0.106401	-0.0432134	0.991266	0.447527
cg00958560	6652	chr4	5990039	-5.21626e-07	2.46948e-07	0.0346615	C4orf50	-0.0339	-+	0	0.103	1	0.7482	-0.0426173	-0.0304631	0.0182402	0.990215
cg00958854	10757	chr9	4741710	-1.76457e-06	6.37576e-07	0.00564657	AK3	-0.1995	+-	0	0.613	1	0.4335	-0.202493	-0.195489	0.963602	0.827758
cg00958884	3355	chr17	74533976	5.17515e-08	1.39701e-08	0.000211858	CYGB	-0.1656	+-	48.5	1.941	1	0.1635	-0.0675113	0.038043	0.996454	0.271222
cg00958927	9128	chr1	175162553	-2.20537e-08	7.0118e-09	0.00165958	KIAA0040;KIAA0040;KIAA0040;KIAA0040	0.0109	-+	60.4	2.528	1	0.1119	-0.0428227	0.0576206	0.808004	0.914479
cg00959249	3627	chr5	95768997	4.48627e-08	2.0672e-08	0.0299902	PCSK1	-0.0313	--	0	0.009	1	0.9236	-0.0537634	0.0924914	0.973149	0.950782
cg00959431	7005	chr9	79638117	-5.21875e-08	1.93276e-08	0.00693074		-0.1747	--	0	0.795	1	0.3727	-0.0674073	-0.12122	0.616146	0.933276
cg00959636	2958	chr6	134499464	-7.33168e-08	1.05421e-08	3.53331e-12	SGK1;SGK1	-0.0838	-+	32.9	1.489	1	0.2223	-0.172688	0.00194252	0.976916	0.6008
cg00960017	7179	chr1	205091398	1.38602e-08	2.33548e-09	2.9455e-09	RBBP5	0.0354	++	0	0.259	1	0.6107	-0.000356766	0.000485694	0.800613	0.786353
cg00960395	334	chr17	46799948	-2.46536e-07	4.17144e-08	3.41885e-09	PRAC;C17orf93	-0.0511	-+	82.1	5.584	1	0.01813	-0.171	-0.0114533	0.555186	0.893989
cg00960552	373	chr1	116380946	2.90958e-08	1.4584e-08	0.0460376	NHLH2;NHLH2	0.0715	++	0	0.062	1	0.8029	-0.0096549	0.0543088	0.950972	0.888504
cg00960857	7311	chr10	133938631	4.47821e-08	7.83379e-09	1.08723e-08	JAKMIP3	0.0422	+-	27.4	1.378	1	0.2405	0.063137	-0.0433067	0.610837	0.125461
cg00961177	9704	chr16	84213833	-2.52471e-08	1.06525e-08	0.0177856	TAF1C;TAF1C	-0.0865	--	0	0.133	1	0.7153	0.00708515	0.00392386	0.935437	0.370029
cg00961326	5046	chr16	58061220	1.87346e-07	3.53601e-08	1.16927e-07	MMP15	0.1083	+-	73.2	3.732	1	0.05337	0.048602	0.0600272	0.98335	0.995305
cg00961792	9142	chr1	207120407	-7.04186e-08	6.05077e-09	2.64267e-31	PIGR	-0.2187	--	26.5	1.361	1	0.2433	-0.078326	-0.072444	0.427053	0.669003
cg00962755	5939	chr1	201439001	-5.97667e-08	7.18832e-09	9.22041e-17	PHLDA3	-0.3229	--	0	0.383	1	0.5362	-0.100734	-0.0688596	0.676021	0.833481
cg00962913	974	chr1	179712281	4.12409e-08	1.28599e-08	0.0013415	FAM163A	0.3982	++	0	0.098	1	0.754	-0.01252	0.0549746	0.978179	0.981151
cg00963071	8239	chr2	234662401	8.74724e-08	6.64151e-09	1.29623e-39	UGT1A10;UGT1A6;UGT1A8;UGT1A4;UGT1A3;UGT1A6;UGT1A9;UGT1A7;UGT1A5	0.3714	+-	65.4	2.89	1	0.08911	0.0153111	0.0313333	0.873162	0.845058
cg00964103	2571	chr1	216897261	-1.37406e-07	9.16395e-09	8.01177e-51	ESRRG;ESRRG;ESRRG;ESRRG;ESRRG	-0.8307	-+	67.6	3.083	1	0.07914	-0.348534	0.00527929	0.302457	0.0298125
cg00965203	6294	chr16	85513747	-1.15038e-07	1.69034e-08	1.00632e-11		-0.2127	--	0	0.014	1	0.906	-0.0580972	-0.0976263	0.881713	0.972543
cg00965469	204	chr6	31649469	4.42931e-08	4.77624e-08	0.353737	LY6G5C	0.1677	++	0	0.98	1	0.3221	-0.10535	0.0333765	0.589241	0.610601
cg00965748	1081	chr20	39319235	1.71015e-07	3.98286e-08	1.75664e-05	MAFB	0.0423	+-	27.2	1.374	1	0.2411	0.00416327	0.0496291	0.926134	0.993528
cg00966398	4847	chr12	3602933	2.29013e-06	3.12611e-07	2.37433e-13	PRMT8	0.0317	+-	53	2.126	1	0.1448	0.0131225	0.0147852	0.475506	0.955396
cg00967013	7567	chr13	24735754	9.47589e-08	3.88981e-08	0.0148473	SPATA13;MIR2276;SPATA13	0.1422	++	0	0.002	1	0.9685	0.00642289	-0.0373835	0.985566	0.819455
cg00967809	596	chr1	115829419	-8.24357e-08	1.72965e-08	1.87884e-06	NGF	-0.4062	--	0	0.055	1	0.814	-0.0609891	-0.0318236	0.318922	0.0729305
cg00968020	10590	chr7	4085257	-3.0549e-06	6.46624e-07	2.30811e-06	SDK1	-0.1236	-+	61.4	2.589	1	0.1076	-0.116038	-0.074897	0.953521	0.990392
cg00968545	10966	chr14	21567333	2.39515e-08	4.58863e-08	0.601687	ZNF219;ZNF219;C14orf176;ZNF219;C14orf176	0.0351	++	0	0.024	1	0.8764	-0.0027009	0.00578384	0.976547	0.495588
cg00969823	11413	chr9	34958499	4.43796e-07	3.10785e-08	2.92251e-46	KIAA1045	0.2538	+-	36.6	1.578	1	0.2091	-0.0220466	-0.0696437	0.955536	0.450676
cg00970313	103	chr14	37125914	-2.93147e-07	1.07865e-07	0.00657343	PAX9	-0.5114	--	0	0.513	1	0.4736	-0.258095	-0.145967	0.659282	2.50382e-05
cg00970361	1525	chr15	60288348	7.28087e-08	3.21147e-08	0.0233813		0.2434	++	0	0.088	1	0.7666	-0.0360828	-0.0618953	0.949698	0.434995
cg00971050	332	chr17	40573764	-3.66354e-07	5.30368e-08	4.93103e-12	PTRF	-0.3395	--	0	0.628	1	0.4282	-0.130732	-0.131812	0.990182	0.980679
cg00971332	1774	chr11	117800571	-1.34502e-07	1.30276e-08	5.46483e-25	TMPRSS13	-0.2977	-+	62.8	2.692	1	0.1009	-0.0137491	-0.00735305	0.36834	0.392778
cg00972603	2538	chr1	28655503	-1.7652e-07	1.56691e-08	1.94179e-29	MED18;MED18	-0.0233	-+	0	0.444	1	0.505	-0.00176236	-0.000175368	0.843762	0.943725
cg00973286	10921	chr12	6451130	-3.59019e-09	1.31704e-07	0.978253	TNFRSF1A;TNFRSF1A	-0.0415	--	0	0.044	1	0.8336	0.00311695	0.000847137	0.773807	0.984163
cg00973677	1407	chr7	136553595	-5.00258e-08	7.49153e-09	2.42815e-11	CHRM2;CHRM2;CHRM2;CHRM2;CHRM2;CHRM2;CHRM2;CHRM2;CHRM2;CHRM2	-0.1586	+-	47.2	1.894	1	0.1688	-0.0336569	-0.0261742	0.758039	0.830608
cg00974415	10978	chr14	77648007	3.59671e-08	2.69655e-08	0.182263	TMEM63C	-0.1298	+-	68.8	3.2	1	0.07363	0.0280558	-0.0298541	0.725981	0.61328
cg00974598	11109	chr19	44223902	2.01338e-07	3.51722e-08	1.0383e-08	IRGC	0.28	++	0	0.242	1	0.6228	0.0790221	0.0358283	0.560632	0.942583
cg00974629	2870	chr4	148401903	-5.64849e-08	9.75199e-09	6.94932e-09	EDNRA;EDNRA;EDNRA	-0.1084	-+	0	0.415	1	0.5196	-0.0653649	-0.0988623	0.687481	0.986967
cg00977110	3637	chr5	151150581	2.37287e-08	2.7577e-09	7.66286e-18	G3BP1;G3BP1	0.027	++	0	0.033	1	0.856	8.15e-05	0.000593886	0.855946	0.990252
cg00978102	22	chr6	32375231	-4.64505e-07	6.47913e-08	7.541e-13	BTNL2	-0.5979	--	0	0.043	1	0.8366	-0.196864	-0.0339924	0.143619	0.478628
cg00979931	9362	chr11	72533664	-7.00141e-08	1.51664e-08	3.90436e-06	ATG16L2	-0.0976	--	0	0.32	1	0.5718	0.0110089	0.0937002	0.840068	0.831567
cg00980538	2860	chr4	68566969	-1.12432e-07	6.46327e-09	8.90627e-68	LOC550112;UBA6	-0.0309	-+	76.6	4.267	1	0.03886	-0.00519796	0.00114115	0.374427	0.981934
cg00980581	1383	chr6	36238095	-1.57446e-07	3.78241e-08	3.14683e-05	PNPLA1;PNPLA1;PNPLA1	-0.0761	-+	0	0.565	1	0.4523	-0.0549679	0.0150791	0.907855	0.140207
cg00980784	635	chr17	47287577	-3.15984e-07	2.81967e-08	3.79324e-29	ABI3;GNGT2;ABI3	-0.2058	-+	58.2	2.394	1	0.1218	-0.143196	-0.0191881	0.891239	0.818832
cg00981003	3134	chr10	131451000	1.30349e-07	1.27228e-08	1.24242e-24	MGMT	0.5789	++	0	0.152	1	0.697	0.136645	0.0845299	0.979075	0.652989
cg00981070	1420	chr1	2046702	6.40546e-06	1.14161e-06	2.01288e-08	PRKCZ;PRKCZ;PRKCZ	0.4659	++	0	0.375	1	0.5402	0.0599269	0.0477256	0.958323	0.76413
cg00981552	10598	chr7	6865965	-2.71904e-09	5.23523e-08	0.958579	C7orf28B	0.0092	-+	0	0.083	1	0.7727	0.000557863	-0.0007997	0.700725	0.991178
cg00981594	9665	chr16	18813271	-3.16905e-07	3.41437e-08	1.67083e-20	ARL6IP1	-0.1402	--	0	0.024	1	0.8776	-0.0511525	0.000523436	0.274495	0.745844
cg00982548	1874	chr2	198649783	-9.7941e-09	3.78197e-09	0.00960639	BOLL;BOLL;BOLL	-0.1474	--	16.3	1.195	1	0.2743	-0.0222573	-0.0245271	0.885871	0.991776
cg00983904	4002	chr12	6665288	-3.21255e-07	1.29071e-07	0.0128108	IFFO1;IFFO1	-0.1708	--	0	0.086	1	0.7687	0.0137549	0.0014308	0.7569	0.99609
cg00986320	3638	chr5	156695551	2.48947e-08	5.15349e-09	1.36086e-06	CYFIP2;CYFIP2;CYFIP2	0.0709	-+	0	0.996	1	0.3182	-0.0382217	0.0159534	0.913921	0.879329
cg00987080	9043	chr1	32930837	-1.69855e-07	3.79526e-08	7.62548e-06	ZBTB8B	-0.1951	--	67.8	3.103	1	0.07817	-0.0773643	0.00905021	0.966703	0.958342
cg00987278	5645	chr6	90529715	-4.67453e-10	5.22998e-09	0.92878	MDN1	0.014	-+	0	0.357	1	0.5504	-0.00272584	0.0015708	0.90776	0.0198374
cg00987379	2502	chr8	28244386	1.42105e-07	5.15032e-08	0.00579503	ZNF395	0.0672	++	0	0.004	1	0.9494	-0.0147475	0.0152728	0.906205	0.808494
cg00988396	3018	chr1	2259162	-6.68473e-07	7.92483e-07	0.39894	MORN1	-0.0907	--	0	0.236	1	0.6268	-0.00110391	-0.0596354	0.527272	0.994277
cg00989249	5575	chr5	177548398	2.98141e-08	4.84646e-09	7.66497e-10	N4BP3	0.0037	+-	52.3	2.095	1	0.1477	-0.0639236	-0.0767983	0.85697	0.591626
cg00989853	9145	chr1	209979345	1.33648e-08	2.11846e-08	0.528124	IRF6;IRF6	0.1749	++	0	0.018	1	0.8919	-0.17039	0.00912404	0.836622	0.0941966
cg00990380	11871	chr6	28601477	-1.64804e-07	6.6438e-08	0.0131173		-0.0024	-+	0	0.896	1	0.3439	-0.0473075	-0.0509758	0.303108	0.0111672
cg00990613	813	chr8	23082810	2.89978e-07	1.07065e-07	0.00676024	TNFRSF10A	0.2573	+-	0	0.431	1	0.5113	-0.10108	-0.0467088	0.216178	0.0187381
cg00990740	10111	chr21	39871287	-1.41949e-07	5.43102e-08	0.0089577	ERG;ERG;ERG;ERG	-0.1123	--	0	0.124	1	0.7244	-0.174557	-0.0696314	0.427627	0.890289
cg00991576	9938	chr19	46406248	1.01851e-08	1.12102e-08	0.363588	MYPOP	0.0063	-+	0	0.261	1	0.6096	-0.00484722	0.000903365	0.815098	0.410047
cg00991848	1532	chr16	2014270	2.12281e-06	3.51932e-07	1.6207e-09	SNHG9;SNORA64;SNORA78;RPS2	0.0767	++	0	0.662	1	0.4157	0.0130635	0.00466774	0.770108	0.941952
cg00992090	798	chr7	613222	1.53308e-05	2.44389e-06	3.5383e-10	PRKAR1B;PRKAR1B;PRKAR1B;PRKAR1B;PRKAR1B;PRKAR1B	0.1653	+-	45.2	1.823	1	0.1769	0.112312	-0.0465038	0.963833	0.0158354
cg00993308	1347	chr5	3325561	-5.55161e-06	4.55187e-07	3.25086e-34		-0.4106	--	78.1	4.557	1	0.03278	-0.113451	0.0749943	0.93196	0.933425
cg00994394	5893	chr1	86934607	-6.25583e-08	7.51387e-09	8.38274e-17	CLCA1;CLCA1	-0.0412	-+	0	0.465	1	0.4954	-0.0231463	-0.00212426	0.10552	0.991207
cg00994583	1262	chr17	36613498	-1.76059e-08	1.34987e-08	0.192143	ARHGAP23	-0.0378	+-	0	0.668	1	0.4139	0.0015764	-0.0114678	0.746101	0.990845
cg00994643	813	chr8	23082826	4.03347e-07	1.08169e-07	0.000192357	TNFRSF10A	0.1569	+-	57.1	2.331	1	0.1268	-0.0966491	-0.0482474	0.582875	0.0808739
cg00995520	3070	chr1	111218282	-2.65798e-08	1.63317e-08	0.103632	KCNA3	-0.0935	--	0	0.07	1	0.7909	0.00548919	0.00161096	0.0119897	0.566794
cg00995670	5607	chr6	29983799	8.98165e-08	2.07905e-08	1.55974e-05	NCRNA00171	0.1056	++	0	0.938	1	0.3328	-0.0207174	0.000844683	0.545256	0.918462
cg00995986	141	chr2	66665428	-1.15541e-07	2.77422e-08	3.11599e-05	MEIS1	-0.0182	-+	28.7	1.402	1	0.2364	-0.0854777	-0.00508071	0.0991215	0.978023
cg00996246	8385	chr3	32543787	2.42413e-07	2.45239e-08	4.84697e-23	CMTM6	0.1522	++	34.3	1.522	1	0.2173	-0.0073785	0.00745908	0.550604	0.759925
cg00997079	9998	chr2	80529990	-1.10762e-07	2.59119e-08	1.91511e-05	CTNNA2;LRRTM1;CTNNA2	-0.3827	--	0	0.293	1	0.5882	-0.0907328	-0.116031	0.925506	0.371936
cg00998372	2795	chr2	105483497	-9.3567e-08	1.33552e-08	2.45209e-12		-0.2721	--	0	0.472	1	0.4921	-0.0644948	-0.17283	0.65123	0.981332
cg00998451	4048	chr13	100608123	-6.26782e-08	1.22834e-08	3.349e-07		-0.0522	-+	42	1.725	1	0.189	-0.22617	0.0735518	0.937596	0.796473
cg00998782	1193	chr1	152815459	-1.04199e-07	1.34143e-08	7.98865e-15	LCE6A;LCE6A	-0.5683	--	0	0.322	1	0.5702	-0.155615	-0.057105	0.75378	0.913378
cg00999623	5902	chr1	108743186	-1.46453e-08	6.23541e-09	0.0188377	SLC25A24	-0.044	+-	5.9	1.063	1	0.3026	-0.0110222	-0.0236898	0.752104	0.579078
cg00999904	1580	chr2	3704751	1.06892e-07	5.14177e-07	0.835314	ALLC	0.1653	-+	67.7	3.097	1	0.07843	0.153666	0.21189	0.755067	0.640165
cg00999950	2863	chr4	99064541	-5.43318e-08	9.14886e-09	2.87385e-09	C4orf37	-0.2033	-+	71.8	3.54	1	0.05991	-0.011054	-0.0206929	0.994115	0.937189
cg01000408	1569	chr19	41106994	5.63618e-08	1.62828e-08	0.000537295	LTBP4;LTBP4;LTBP4	0.0009	+-	0	0.367	1	0.5446	-0.00480542	-0.00254417	0.878376	0.536039
cg01000489	4957	chr14	65171809	1.19989e-07	1.00615e-08	8.71053e-33	PLEKHG3	0.0051	+-	27.5	1.38	1	0.2401	0.0115276	0.00383126	0.985146	0.992236
cg01000656	9080	chr1	84971486	-8.25185e-08	4.28955e-09	1.81063e-82	SPATA1;GNG5	-0.0509	--	27.8	1.385	1	0.2392	0.000240457	-0.000474139	0.45161	0.979544
cg01000812	2811	chr20	2796844	-3.64205e-06	3.55859e-07	1.38893e-24	LOC100288797	-0.1497	--	0	0.581	1	0.4461	-0.00492954	-0.0152098	0.929746	0.942456
cg01001924	8101	chr19	50834408	1.07254e-07	1.1302e-08	2.31543e-21		0.0414	+-	26.4	1.359	1	0.2437	0.00585045	0.00683615	0.988805	0.994387
cg01002253	4364	chr4	164264914	-8.65347e-08	1.14601e-08	4.32068e-14	NPY5R	-0.1869	-+	87.2	7.803	1	0.005215	-0.173531	0.000251445	0.758936	0.96632
cg01004382	6519	chr2	192015996	-7.64563e-10	5.43202e-09	0.888067	STAT4	0.0209	++	0	0.002	1	0.9634	-0.100616	-0.0589461	0.884281	0.975858
cg01005486	8375	chr3	13246006	3.29019e-07	1.29256e-07	0.0109126		0.0249	+-	35.7	1.555	1	0.2125	0.0225435	-0.085887	0.754197	0.9425
cg01005536	11608	chr16	532596	-1.20377e-06	1.08533e-06	0.267376	RAB11FIP3;RAB11FIP3	-0.0447	+-	0	0.279	1	0.5974	-0.00270451	-0.00480947	0.958337	0.990618
cg01006332	1199	chr1	228613260	-7.13302e-09	2.4609e-09	0.00374896	HIST3H3	-0.0358	--	0	0.252	1	0.6155	-0.00136826	-0.00921825	0.821053	0.319346
cg01006802	5025	chr16	2892766	1.15431e-06	1.20965e-06	0.339955	TMPRSS8	-0.0075	--	0	0	1	0.9878	-0.0655749	0.086625	0.574668	0.126843
cg01007374	1615	chr21	47392916	1.16519e-07	4.11408e-08	0.00462293		0.2787	++	0	0.722	1	0.3956	-0.0978472	0.135753	0.987056	0.791362
cg01007828	2204	chr16	62070306	1.31834e-07	1.72132e-08	1.87558e-14	CDH8	0.0122	+-	46.1	1.855	1	0.1733	0.0121704	0.0308792	0.99125	0.521299
cg01008164	9286	chr11	4825232	-2.4615e-07	3.62531e-07	0.497153	OR52R1	-0.0386	-+	0	0.113	1	0.7368	-0.0453647	-0.0103412	0.592534	0.93596
cg01008256	1152	chr7	100463985	6.5181e-08	1.8618e-08	0.000463562	SLC12A9;TRIP6	0.2077	++	0	0.178	1	0.6728	0.0127095	-0.0345719	0.489306	0.427341
cg01009290	9678	chr16	31236039	-1.15078e-07	1.66628e-08	4.97504e-12	TRIM72	-0.024	--	0	0.016	1	0.8982	-0.000437606	-0.00395139	0.68685	0.738159
cg01010380	4373	chr5	32313163	-9.02845e-08	1.59248e-08	1.43286e-08	MTMR12	-0.0417	--	0	0.325	1	0.5689	-0.0189712	-0.00592308	0.661946	0.644275
cg01011748	11156	chr2	154729200	7.4541e-09	5.74183e-09	0.194215	GALNT13	0.0533	++	0	0.216	1	0.6421	0.00646137	0.00593452	0.971075	0.816925
cg01011757	11761	chr2	233416425	-2.88777e-08	9.67705e-09	0.00284373	TIGD1;EIF4E2	-0.151	-+	0	0.254	1	0.614	-0.092462	-0.0804291	0.672463	0.137819
cg01012026	5689	chr7	229388	5.3313e-05	6.05947e-06	1.38906e-18	FAM20C	0.1406	+-	75.5	4.085	1	0.04327	0.0175585	-0.05859	0.983098	0.417204
cg01012295	8859	chr8	2037717	5.46653e-06	6.63233e-07	1.69009e-16	MYOM2	0.3826	++	0	0.136	1	0.7125	0.0762081	0.0230573	0.546828	0.993968
cg01012394	7078	chr1	28416212	2.05123e-07	1.83513e-08	5.24973e-29	EYA3	0.0663	++	0	0.142	1	0.7058	-0.00649798	0.00644713	0.991037	0.23432
cg01013600	5232	chr19	49141177	6.41587e-08	1.28869e-08	6.40519e-07	DBP;SEC1	0.0281	+-	0	0.225	1	0.635	-0.00538789	-0.0225612	0.833881	0.00158712
cg01013868	7655	chr14	101449839	5.03466e-08	1.19454e-08	2.50083e-05	SNORD114-23;SNORD114-24	0.0681	+-	0	0.19	1	0.6633	0.0494537	0.0299111	0.687518	0.563225
cg01014029	1146	chr7	5646477	1.28257e-06	1.50948e-07	1.94937e-17		0.1102	++	0	0.306	1	0.5803	0.0148177	-0.00915043	0.53575	0.828277
cg01014113	10752	chr8	144668641	-5.56821e-09	5.41392e-09	0.303715	EEF1D;EEF1D;EEF1D;EEF1D;EEF1D;EEF1D;EEF1D	0.0082	-+	0	0.532	1	0.466	0.026826	0.00430319	0.486457	0.984209
[truncated: 43,097 more rows]
