# Supplementary material for: Cutaneous and acral melanoma cross-OMICs reveals prognostic cancer drivers associated with pathobiology and ultraviolet exposure
Source: Nat Commun. 2022 Jul 15;13:4115. doi: 10.1038/s41467-022-31488-w (PMC9287446; doi:10.1038/s41467-022-31488-w)
Supplement: Supplementary file 25 — Supplementary Data 21 [file 41467_2022_31488_MOESM25_ESM.xlsx]

## Sheet: Melanoma_specific_survival
Supplementary Data 21: Melanoma-specific survival analysis of the 36 CpGs in common between BCH and TCGA. CpGs were prioritized as described in Supplementary Fig. 1B and p-values were obtained by long rank test.
Gene	CpG	p-value BCH*	Lookup p-value TCGA	Gene	CpG	p-value BCH	Lookup p-value TCGA
TAPBP	cg02863594	0.0076	----	ERICH3	cg19695945	0.26	----
TAPBP	cg06375761	0.0027	----	FIGNL2	cg11869007	0.61	----
TAPBP	cg14419102	0.06	----	FIGNL2	cg19856499	0.03	----
TAPBP	cg26083458	0.11	----	FIGNL2	cg18259930	0.035	----
TAPBP	cg12589538	0.2	----	FIGNL2	cg19495013	0.0012	0.4
TAPBP	cg01253676	0.006	----	FIGNL2	cg05238741	0.19	----
TAPBP	cg06230948	0.001	0.29	FIGNL2	cg07375978	0.04	----
TAPBP	cg13638257	0.02	----	IFNLR1	cg26835312	<1.00e-04	0.27
TAPBP	cg03780271	0.07	----	MGMT	cg16850444	0.59	----
TAPBP	cg18930100	0.00082	0.05	MGMT	cg24420981	0.45	----
TAPBP	cg18353226	0.02	----	MGMT	cg09450835	0.41	----
TAPBP	cg01654446	0.02	----	KCNQ1DN	cg27223805	0.09	----
TAPBP	cg05700142	0.06	----	KCNQ1DN	cg23762359	0.1	----
TAPBP	cg00274587	0.05	----	SLFN12L	cg01045118	0.44	----
TAPBP	cg08814531	0.08	----	HOXC9	cg07541701	0.43	----
TAPBP	cg11796996	0.21	----	MFSD13A	cg25117362	0.12	----
TAPBP	cg20998791	0.06	----	SLC6A18	cg24115232	0.79	----
ERICH3	cg15386773	0.05	----	ZNF732	cg14626309	0.89	----
* p-values in bold are those that remain significant after adjustment for multiple testing in BCH (FDR < 0.05)
