# Supplementary material for: Cutaneous and acral melanoma cross-OMICs reveals prognostic cancer drivers associated with pathobiology and ultraviolet exposure
Source: Nat Commun. 2022 Jul 15;13:4115. doi: 10.1038/s41467-022-31488-w (PMC9287446; doi:10.1038/s41467-022-31488-w)
Supplement: Supplementary file 26 — Supplementary Data 22 [file 41467_2022_31488_MOESM26_ESM.xlsx]

## Sheet: Sheet1
Supplementary Data 22: Primers used for pyrosequencing validation of the TAPBP gene.
Genes*	Primer	Target CpG
TAPBP for1	AGGGAGGGTGTAGGGATT
TAPBP rev1	ACTCTATCCCCACCTACRCC
TAPBP seq1	GAAAAGTTAAGAATTTTAT	cg02863594 and cg01253676
TAPBP seq2	GAGTTATTTAATTTTTAGT	cg18353226 and cg06375761
TAPBP seq3	GGGGTTGTTAGGTAAGGTTA	cg01654446 and cg18930100
TAPBP seq4	TGTTTTGYGGATTGTYGTA	cg06230948
*For”, “Rev” and “Seq” denote forward, reverse and sequencing primers, respectively.
