# Supplementary material for: Cutaneous and acral melanoma cross-OMICs reveals prognostic cancer drivers associated with pathobiology and ultraviolet exposure
Source: Nat Commun. 2022 Jul 15;13:4115. doi: 10.1038/s41467-022-31488-w (PMC9287446; doi:10.1038/s41467-022-31488-w)
Supplement: Supplementary file 27 — Supplementary Data 23 [file 41467_2022_31488_MOESM27_ESM.xlsx]

## Sheet: Selected_CpGs
Supplementary Data 23: 25 most informative CpGs and transcripts using LASSO penalization for integrative analysis in the TCGA cohort.
CpG ProbeID
cg10598816
cg24000814
cg04518342
cg00755980
cg07643225
cg20156240
cg17733100
cg26846609
cg25320115
cg16426714
cg10113101
cg07671805
cg23803868
cg21447117
cg01518889
cg08441803
cg09017619
cg19729116
cg04131969
cg24680632
cg24563094
cg26820259
cg09993319
cg02723904
cg03184290
Transcripts
MTND4P12
INSC
CHST9
IGLV2-23
LINC02099
COL9A1
IGHV1-2
IGKC
IGHG1
IGLV3-21
FSTL5
IGKV3-11
IGKV4-1
NELL1
MKRN3
IGLV3-1
ASB11
IGHV3-30
IGLC3
OCA2
IGHM
EYA1
LINC00589
IP6K3
CA8
