# Supplementary material for: Cutaneous and acral melanoma cross-OMICs reveals prognostic cancer drivers associated with pathobiology and ultraviolet exposure
Source: Nat Commun. 2022 Jul 15;13:4115. doi: 10.1038/s41467-022-31488-w (PMC9287446; doi:10.1038/s41467-022-31488-w)
Supplement: Supplementary file 28 — Supplementary Data 24 [file 41467_2022_31488_MOESM28_ESM.xlsx]

## Sheet: Codebook
Supplementary Data 24: Differentially methylated regions (DMRs) comparing acral versus cutaneous in non UV-mutant melanoma patients.
CpGprobe_Id	CpGs probe ID from Illumina 450K assay
DMR_ID	Number of the DMR
DMRs	Hg19 genomic coordinates of the DMRs
DMR_Status	Methylation status of the DMR
Min_FDR	Minimum adjusted p-value from the CpGs constituting the signifcant region
Stouffer	Stouffer summary transform of the individual CpG FDRs
Max_Beta_FC	Maximal beta fold change
Mean_Beta_FC	Mean beta fold change for the region
No_probes	Number of constituent CpG sites in differentially methylated region
Probe_chrm	Chromosal location of DMR
Probe_beg	Initial genomic location of CpG
Probe_end	Final genomic location of CpG
Probe_strand	Strand location of CpG
Gene	Gene name
Genomic_location	Hg19 genomic location of the DMR
Annotation_relation_to_island	The location of the CpG relative to the CpG island
Delta_Betas	Average beta value of one group minus the average beta value of the other group
Dip_Test	Test of unimodality of methylation level of CpGs

## Sheet: BCH_Acral_crude_model
CpGprobe_ID	DMR_ID	DMRs	DMR_Status	Min_FDR	Stouffer	Max_Beta_FC	Mean_Beta_FC	No_probes	Probe_chrm	Probe_beg	Probe_end	Probe_strand	Gene	Genomic_location	Annotation_relation_to_island	Delta_Betas	Dip_Test
cg25560471	1	chr11:68682369:68682433	hyper	1.02e-18	0.0174	0.47	0.341	2	chr11	68682432	68682434	-	IGHMBP2	NA	inter	-0.337	0.000197456
cg02254581	1	chr11:68682369:68682433	hyper	1.02e-18	0.0174	0.47	0.341	2	chr11	68682368	68682370	+	IGHMBP2	cds,exons,intronexonboundaries,exonintronboundaries	inter	-0.207	0.894839
cg17645598	2	chr17:42287595:42288541	hypo	2.67e-18	0.0888	-0.21	-0.118	5	chr17	42288540	42288542	-	CTB-175E5.7;UBTF	introns,intronexonboundaries,exonintronboundaries	shores	0.0451	0.685321
cg13780065	2	chr17:42287595:42288541	hypo	2.67e-18	0.0888	-0.21	-0.118	5	chr17	42288202	42288204	+	CTB-175E5.7;UBTF	NA	islands	0.029	0.701948
cg22453113	2	chr17:42287595:42288541	hypo	2.67e-18	0.0888	-0.21	-0.118	5	chr17	42287970	42287972	+	CTB-175E5.7;UBTF	NA	islands	0.0686	0.761618
cg03572760	2	chr17:42287595:42288541	hypo	2.67e-18	0.0888	-0.21	-0.118	5	chr17	42287594	42287596	+	CTB-175E5.7;UBTF	NA	shores	0.0214	0.837566
cg18941614	2	chr17:42287595:42288541	hypo	2.67e-18	0.0888	-0.21	-0.118	5	chr17	42287714	42287716	-	CTB-175E5.7;UBTF	cds,exons,intronexonboundaries,exonintronboundaries	islands	0.0169	0.991261
cg26646980	3	chr9:112225668:112225819	hyper	2.69e-09	0.149	0.08	0.0649	2	chr9	112225667	112225669	+	PTPN3	NA	inter	-0.0282	0.524862
cg17824393	3	chr9:112225668:112225819	hyper	2.69e-09	0.149	0.08	0.0649	2	chr9	112225818	112225820	+	PTPN3	NA	inter	-0.0482	0.926345
cg03402605	4	chr10:134257269:134257307	hypo	1.27e-05	0.265	-0.14	-0.0963	2	chr10	134257268	134257270	-	C10orf91	NA	inter	0.0624	0.847721
cg04160753	4	chr10:134257269:134257307	hypo	1.27e-05	0.265	-0.14	-0.0963	2	chr10	134257306	134257308	+	C10orf91	1to5kb	inter	0.0191	0.869222
cg14192160	5	chr12:122110467:122110594	hyper	1.81e-07	0.269	0.24	0.231	3	chr12	122110593	122110595	-	MORN3	promoters,1to5kb,intronexonboundaries,exonintronboundaries	inter	-0.236	0.686154
cg16095767	5	chr12:122110467:122110594	hyper	1.81e-07	0.269	0.24	0.231	3	chr12	122110466	122110468	-	MORN3	1to5kb,introns,intronexonboundaries,exonintronboundaries	inter	-0.22	0.966332
cg01029840	5	chr12:122110467:122110594	hyper	1.81e-07	0.269	0.24	0.231	3	chr12	122110543	122110545	-	MORN3	promoters,1to5kb,intronexonboundaries,exonintronboundaries	inter	-0.243	0.975023
cg03853807	6	chr6:168947817:168948186	hypo	2.29e-09	0.287	-0.15	-0.14	3	chr6	168947816	168947818	+	SMOC2	cds,exons,intronexonboundaries,exonintronboundaries	inter	0.25	0.281734
cg16250472	6	chr6:168947817:168948186	hypo	2.29e-09	0.287	-0.15	-0.14	3	chr6	168948185	168948187	-	SMOC2	NA	inter	0.23	0.440232
cg18005896	6	chr6:168947817:168948186	hypo	2.29e-09	0.287	-0.15	-0.14	3	chr6	168948134	168948136	-	SMOC2	NA	inter	0.192	0.980527
cg07933234	7	chr10:3441404:3441625	hyper	3.4e-05	0.337	0.13	0.123	2	chr10	3441624	3441626	+	NA	introns	inter	0.00112	0.938553
cg05664352	7	chr10:3441404:3441625	hyper	3.4e-05	0.337	0.13	0.123	2	chr10	3441403	3441405	+	NA	introns	inter	0.0251	0.99015
cg02757194	8	chr11:44748327:44748427	hypo	3.55e-05	0.363	-0.21	-0.162	2	chr11	44748426	44748428	+	RP11-45A12.2;TSPAN18	intergenic	islands	0.0337	0.887471
cg18893138	8	chr11:44748327:44748427	hypo	3.55e-05	0.363	-0.21	-0.162	2	chr11	44748326	44748328	+	RP11-45A12.2;TSPAN18	intergenic	islands	0.033	0.980689
cg06060874	9	chr1:3269252:3269478	hypo	4.08e-06	0.386	-0.14	-0.118	3	chr1	3269314	3269316	-	PRDM16	NA	inter	0.179	0.609319
cg27187555	9	chr1:3269252:3269478	hypo	4.08e-06	0.386	-0.14	-0.118	3	chr1	3269251	3269253	+	PRDM16	introns	inter	0.119	0.719673
cg01101873	9	chr1:3269252:3269478	hypo	4.08e-06	0.386	-0.14	-0.118	3	chr1	3269477	3269479	+	PRDM16	introns	inter	0.181	0.975849
cg27424244	10	chr19:2360282:2360538	hypo	0.000173	0.393	-0.16	-0.144	2	chr19	2360281	2360283	+	NA	intergenic	islands	0.0151	0.914422
cg05655089	10	chr19:2360282:2360538	hypo	0.000173	0.393	-0.16	-0.144	2	chr19	2360537	2360539	+	NA	intergenic	islands	0.115	0.954623
cg16860971	11	chr12:132643897:132644731	hyper	8.06e-07	0.393	0.23	0.198	2	chr12	132643896	132643898	-	NA	intergenic	shelves	-0.0888	0.606476
cg12225794	11	chr12:132643897:132644731	hyper	8.06e-07	0.393	0.23	0.198	2	chr12	132644730	132644732	+	NA	intergenic	inter	-0.212	0.644038
cg24536691	12	chr6:33238768:33238957	hyper	0.00761	0.411	0.24	0.19	2	chr6	33238767	33238769	-	RPS18;VPS52	introns,exonintronboundaries	shores	-0.112	0.49609
cg25463331	12	chr6:33238768:33238957	hyper	0.00761	0.411	0.24	0.19	2	chr6	33238956	33238958	+	RPS18;VPS52	promoters	shores	-0.123	0.955886
cg08336425	13	chr12:125139714:125140249	hypo	1.76e-08	0.414	-0.2	-0.179	4	chr12	125140166	125140168	-	NA	intergenic	inter	0.11	0.199056
cg23184252	13	chr12:125139714:125140249	hypo	1.76e-08	0.414	-0.2	-0.179	4	chr12	125139713	125139715	-	NA	intergenic	inter	0.196	0.416179
cg08330950	13	chr12:125139714:125140249	hypo	1.76e-08	0.414	-0.2	-0.179	4	chr12	125140248	125140250	-	NA	intergenic	inter	0.0869	0.586803
cg17322044	13	chr12:125139714:125140249	hypo	1.76e-08	0.414	-0.2	-0.179	4	chr12	125140104	125140106	+	NA	intergenic	inter	0.144	0.697841
cg18113107	14	chr1:226288408:226288430	hyper	0.000241	0.423	0.19	0.183	2	chr1	226288407	226288409	+	NA	intergenic	inter	-0.232	0.354415
cg21535106	14	chr1:226288408:226288430	hyper	0.000241	0.423	0.19	0.183	2	chr1	226288429	226288431	-	NA	intergenic	inter	-0.247	0.43968
cg21683708	15	chr6:36628713:36628755	hyper	9.55e-05	0.424	0.25	0.218	2	chr6	36628754	36628756	-	NA	intergenic	islands	-0.235	0.83269
cg03160883	15	chr6:36628713:36628755	hyper	9.55e-05	0.424	0.25	0.218	2	chr6	36628712	36628714	-	NA	intergenic	islands	-0.278	0.990466
cg10016364	16	chr1:159770136:159770209	hypo	9.44e-05	0.436	-0.09	-0.0699	2	chr1	159770135	159770137	-	FCRL6	NA	inter	-0.00498	0.640428
cg14217495	16	chr1:159770136:159770209	hypo	9.44e-05	0.436	-0.09	-0.0699	2	chr1	159770208	159770210	+	FCRL6	promoters,1to5kb,exonintronboundaries	inter	-0.0135	0.847285
cg07347092	17	chr12:124246391:124247223	hyper	1.23e-15	0.437	0.31	0.236	8	chr12	124246926	124246928	-	DNAH10	NA	islands	-0.311	0.0418468
cg02823783	17	chr12:124246391:124247223	hyper	1.23e-15	0.437	0.31	0.236	8	chr12	124246918	124246920	-	DNAH10	NA	islands	-0.278	0.067307
cg26986180	17	chr12:124246391:124247223	hyper	1.23e-15	0.437	0.31	0.236	8	chr12	124246524	124246526	+	DNAH10	promoters	islands,shores	-0.275	0.307563
cg11026555	17	chr12:124246391:124247223	hyper	1.23e-15	0.437	0.31	0.236	8	chr12	124247222	124247224	-	DNAH10	NA	islands	-0.247	0.329533
cg01240444	17	chr12:124246391:124247223	hyper	1.23e-15	0.437	0.31	0.236	8	chr12	124247046	124247048	-	DNAH10	NA	islands	-0.364	0.695404
cg27125645	17	chr12:124246391:124247223	hyper	1.23e-15	0.437	0.31	0.236	8	chr12	124246433	124246435	-	DNAH10	NA	shores	-0.281	0.924947
cg06745944	17	chr12:124246391:124247223	hyper	1.23e-15	0.437	0.31	0.236	8	chr12	124246390	124246392	+	DNAH10	promoters,exonintronboundaries	shores	-0.307	0.92661
cg10575376	17	chr12:124246391:124247223	hyper	1.23e-15	0.437	0.31	0.236	8	chr12	124246445	124246447	-	DNAH10	NA	shores	-0.294	0.991292
cg00040486	18	chr8:123790294:123790743	hyper	0.00014	0.446	0.07	0.067	2	chr8	123790742	123790744	-	NA	NA	shores	-0.0673	0.866025
cg07705809	18	chr8:123790294:123790743	hyper	0.00014	0.446	0.07	0.067	2	chr8	123790293	123790295	-	NA	NA	shelves	-0.0432	0.986805
cg09102257	19	chr5:137803102:137803362	hypo	1.81e-07	0.467	-0.25	-0.182	4	chr5	137803101	137803103	-	EGR1	NA	islands	0.197	0.801532
cg07336840	19	chr5:137803102:137803362	hypo	1.81e-07	0.467	-0.25	-0.182	4	chr5	137803196	137803198	-	EGR1	NA	islands	0.168	0.84457
cg23029363	19	chr5:137803102:137803362	hypo	1.81e-07	0.467	-0.25	-0.182	4	chr5	137803325	137803327	-	EGR1	NA	islands	0.169	0.887307
cg19729803	19	chr5:137803102:137803362	hypo	1.81e-07	0.467	-0.25	-0.182	4	chr5	137803361	137803363	-	EGR1	NA	shores	0.17	0.901805
cg25756435	20	chr19:12951996:12952280	hyper	5.67e-09	0.477	0.28	0.195	4	chr19	12952128	12952130	+	HOOK2;MAST1	introns	islands	-0.193	0.0870683
cg06382294	20	chr19:12951996:12952280	hyper	5.67e-09	0.477	0.28	0.195	4	chr19	12951995	12951997	+	HOOK2;MAST1	introns,intronexonboundaries,exonintronboundaries	shores	-0.181	0.245144
cg14183976	20	chr19:12951996:12952280	hyper	5.67e-09	0.477	0.28	0.195	4	chr19	12952025	12952027	+	HOOK2;MAST1	introns,exonintronboundaries	islands	-0.117	0.498103
cg26571127	20	chr19:12951996:12952280	hyper	5.67e-09	0.477	0.28	0.195	4	chr19	12952279	12952281	-	HOOK2;MAST1	NA	islands	-0.107	0.836947
cg07527625	21	chr16:70808233:70808289	hypo	1.49e-06	0.481	-0.28	-0.153	2	chr16	70808288	70808290	-	VAC14	1to5kb,introns	inter	0.00932	0.381457
cg04768488	21	chr16:70808233:70808289	hypo	1.49e-06	0.481	-0.28	-0.153	2	chr16	70808232	70808234	+	VAC14	NA	inter	0.205	0.950771
cg27007717	22	chr12:94251091:94251169	hyper	0.000949	0.485	0.09	0.0681	2	chr12	94251090	94251092	-	CRADD	NA	inter	-0.0336	0.874936
cg15582138	22	chr12:94251091:94251169	hyper	0.000949	0.485	0.09	0.0681	2	chr12	94251168	94251170	+	CRADD	introns	inter	-0.115	0.901233
cg01655427	23	chr4:109090580:109091059	hypo	1.93e-08	0.502	-0.21	-0.178	4	chr4	109091058	109091060	-	LEF1;LEF1-AS1	promoters,1to5kb	shores	0.162	0.343295
cg06408078	23	chr4:109090580:109091059	hypo	1.93e-08	0.502	-0.21	-0.178	4	chr4	109090827	109090829	-	LEF1;LEF1-AS1	promoters,1to5kb	shores	0.0614	0.485134
cg21600258	23	chr4:109090580:109091059	hypo	1.93e-08	0.502	-0.21	-0.178	4	chr4	109090977	109090979	+	LEF1;LEF1-AS1	1to5kb,introns	shores	0.0929	0.594303
cg10985479	23	chr4:109090580:109091059	hypo	1.93e-08	0.502	-0.21	-0.178	4	chr4	109090579	109090581	-	LEF1;LEF1-AS1	promoters,1to5kb	shores	0.0177	0.991926
cg17010747	24	chr12:52430400:52430520	hypo	0.000981	0.503	-0.1	-0.0853	2	chr12	52430519	52430521	+	NR4A1	introns	islands,shores	0.0434	0.526777
cg03240059	24	chr12:52430400:52430520	hypo	0.000981	0.503	-0.1	-0.0853	2	chr12	52430399	52430401	-	NR4A1	NA	shores	0.0148	0.981344
cg19774365	25	chr7:64342997:64343315	hyper	0.00125	0.514	0.22	0.15	2	chr7	64342996	64342998	-	ZNF273	NA	inter	-0.0414	0.42928
cg10320410	25	chr7:64342997:64343315	hyper	0.00125	0.514	0.22	0.15	2	chr7	64343314	64343316	+	ZNF273	introns,exonintronboundaries	inter	-0.158	0.659215
cg21840041	26	chr2:232478360:232478452	hypo	0.000615	0.516	-0.16	-0.132	2	chr2	232478359	232478361	+	NA	intergenic	islands,shores	0.0242	0.935627
cg22331108	26	chr2:232478360:232478452	hypo	0.000615	0.516	-0.16	-0.132	2	chr2	232478451	232478453	+	NA	intergenic	islands	0.0457	0.957273
cg10994379	27	chr5:35938675:35940037	hyper	8.68e-07	0.518	0.25	0.172	5	chr5	35939419	35939421	-	CAPSL;RP11-79C6.3	promoters	inter	-0.0767	0.0455863
cg24202119	27	chr5:35938675:35940037	hyper	8.68e-07	0.518	0.25	0.172	5	chr5	35938691	35938693	+	CAPSL;RP11-79C6.3	NA	inter	-0.152	0.125958
cg09142144	27	chr5:35938675:35940037	hyper	8.68e-07	0.518	0.25	0.172	5	chr5	35939846	35939848	+	CAPSL;RP11-79C6.3	NA	inter	-0.101	0.270692
cg02273827	27	chr5:35938675:35940037	hyper	8.68e-07	0.518	0.25	0.172	5	chr5	35938674	35938676	+	CAPSL;RP11-79C6.3	NA	inter	-0.132	0.377803
cg07741805	27	chr5:35938675:35940037	hyper	8.68e-07	0.518	0.25	0.172	5	chr5	35940036	35940038	-	CAPSL;RP11-79C6.3	1to5kb	inter	-0.0182	0.624815
cg26903216	28	chr16:17228439:17228474	hypo	0.000169	0.52	-0.09	-0.0837	2	chr16	17228438	17228440	+	CTD-2576D5.4;XYLT1	NA	inter	0.0686	0.763782
cg27565277	28	chr16:17228439:17228474	hypo	0.000169	0.52	-0.09	-0.0837	2	chr16	17228473	17228475	+	CTD-2576D5.4;XYLT1	NA	inter	0.0468	0.910927
cg13214542	29	chr18:33552019:33552202	hypo	0.000684	0.524	-0.1	-0.0362	2	chr18	33552018	33552020	-	C18orf21;RP11-723J4.3	NA	shores	0.0293	0.516166
cg18715385	29	chr18:33552019:33552202	hypo	0.000684	0.524	-0.1	-0.0362	2	chr18	33552201	33552203	+	C18orf21;RP11-723J4.3	promoters	islands	-0.00407	0.745973
cg01371233	30	chr16:30456325:30456379	hyper	0.0014	0.528	0.17	0.145	2	chr16	30456324	30456326	-	SEPHS2	cds,exons,firstexons	shores	-0.0409	0.778378
cg26697065	30	chr16:30456325:30456379	hyper	0.0014	0.528	0.17	0.145	2	chr16	30456378	30456380	-	SEPHS2	cds,exons,firstexons	shores	-0.00102	0.947363
cg01463139	31	chr1:158435277:158435396	hyper	0.00138	0.533	0.21	0.159	2	chr1	158435276	158435278	+	OR10K1	promoters	inter	-0.172	0.687702
cg14088669	31	chr1:158435277:158435396	hyper	0.00138	0.533	0.21	0.159	2	chr1	158435395	158435397	+	OR10K1	cds,exons,firstexons	inter	-0.17	0.75714
cg06618418	32	chr17:22012621:22012717	hypo	4.6e-07	0.537	-0.15	-0.125	3	chr17	22012689	22012691	+	NA	intergenic	inter	0.202	0.597086
cg14476948	32	chr17:22012621:22012717	hypo	4.6e-07	0.537	-0.15	-0.125	3	chr17	22012620	22012622	-	NA	intergenic	inter	0.187	0.821349
cg03808708	32	chr17:22012621:22012717	hypo	4.6e-07	0.537	-0.15	-0.125	3	chr17	22012716	22012718	+	NA	intergenic	inter	0.189	0.990888
cg00532824	33	chr16:75241914:75242114	hypo	7.31e-06	0.544	-0.09	-0.0627	2	chr16	75241913	75241915	-	CTRB2	promoters	inter	0.00121	0.876876
cg08467866	33	chr16:75241914:75242114	hypo	7.31e-06	0.544	-0.09	-0.0627	2	chr16	75242113	75242115	+	CTRB2	NA	inter	0.041	0.969667
cg00256329	34	chr17:724273:724374	hyper	0.00117	0.546	0.33	0.26	2	chr17	724373	724375	-	NXN	introns	inter	-0.2	0.0585199
cg05176970	34	chr17:724273:724374	hyper	0.00117	0.546	0.33	0.26	2	chr17	724272	724274	+	NXN	NA	inter	-0.0565	0.621579
cg10981257	35	chr6:33377112:33377317	hypo	0.0227	0.549	-0.07	-0.0633	2	chr6	33377111	33377113	+	KIFC1;PHF1	1to5kb,introns	shores	0.0675	0.411093
cg03157610	35	chr6:33377112:33377317	hypo	0.0227	0.549	-0.07	-0.0633	2	chr6	33377316	33377318	+	KIFC1;PHF1	1to5kb,introns,intronexonboundaries	shores	0.0522	0.903351
cg00686915	36	chr7:99076604:99077235	hyper	0.00317	0.553	0.13	0.133	2	chr7	99076603	99076605	+	ZNF789	1to5kb,introns	inter	-0.18	0.963402
cg21751245	36	chr7:99076604:99077235	hyper	0.00317	0.553	0.13	0.133	2	chr7	99077234	99077236	+	ZNF789	1to5kb,introns,intronexonboundaries,exonintronboundaries	inter	-0.00947	0.986092
cg01662158	37	chr6:156030265:156030348	hyper	5.81e-06	0.557	0.13	0.104	3	chr6	156030264	156030266	-	NA	intergenic	inter	-0.0512	0.941626
cg08720211	37	chr6:156030265:156030348	hyper	5.81e-06	0.557	0.13	0.104	3	chr6	156030300	156030302	-	NA	intergenic	inter	-0.0493	0.982212
cg02986692	37	chr6:156030265:156030348	hyper	5.81e-06	0.557	0.13	0.104	3	chr6	156030347	156030349	-	NA	intergenic	inter	-0.0264	0.990171
cg17173891	38	chr6:87967386:87967392	hyper	0.00306	0.571	0.07	0.0712	2	chr6	87967391	87967393	-	ZNF292	NA	inter	-0.0496	0.65043
cg06456538	38	chr6:87967386:87967392	hyper	0.00306	0.571	0.07	0.0712	2	chr6	87967385	87967387	-	ZNF292	NA	inter	-0.0269	0.945225
cg20178976	39	chr20:52356911:52357117	hypo	0.00299	0.577	-0.29	-0.2	2	chr20	52357116	52357118	-	NA	intergenic	inter	0.168	0.14522
cg11837293	39	chr20:52356911:52357117	hypo	0.00299	0.577	-0.29	-0.2	2	chr20	52356910	52356912	+	NA	intergenic	inter	0.0618	0.533346
cg16439555	40	chr11:66638774:66638863	hypo	0.000441	0.581	-0.12	-0.0316	2	chr11	66638862	66638864	+	PC	NA	inter	-0.0115	0.517321
cg12380429	40	chr11:66638774:66638863	hypo	0.000441	0.581	-0.12	-0.0316	2	chr11	66638773	66638775	-	PC	introns,intronexonboundaries,exonintronboundaries	inter	0.0581	0.862078
cg21545003	41	chr7:56877538:56879374	hyper	0.000222	0.581	0.19	0.112	4	chr7	56878759	56878761	+	RP13-580B18.4	NA	shores	-0.0324	0.623175
cg23838064	41	chr7:56877538:56879374	hyper	0.000222	0.581	0.19	0.112	4	chr7	56877537	56877539	+	RP13-580B18.4	NA	shelves	0.0725	0.768179
cg17967304	41	chr7:56877538:56879374	hyper	0.000222	0.581	0.19	0.112	4	chr7	56878290	56878292	+	RP13-580B18.4	NA	shelves	0.0241	0.890289
cg01137907	41	chr7:56877538:56879374	hyper	0.000222	0.581	0.19	0.112	4	chr7	56879373	56879375	+	RP13-580B18.4	NA	shores	-0.0503	0.926026
cg02086790	42	chr16:375327:375541	hypo	0.00288	0.599	-0.1	-0.0943	2	chr16	375326	375328	-	AXIN1	introns	islands	-0.0698	0.416985
cg03397724	42	chr16:375327:375541	hypo	0.00288	0.599	-0.1	-0.0943	2	chr16	375540	375542	-	AXIN1	introns	shores	-0.0406	0.921822
cg21316772	43	chr9:33167933:33168018	hypo	0.00226	0.601	-0.11	-0.0823	2	chr9	33167932	33167934	-	B4GALT1;B4GALT1-AS1	promoters	islands	0.0461	0.78846
cg05779272	43	chr9:33167933:33168018	hypo	0.00226	0.601	-0.11	-0.0823	2	chr9	33168017	33168019	-	B4GALT1;B4GALT1-AS1	promoters	shores	0.0379	0.972549
cg08080145	44	chr17:72666670:72666692	hypo	0.0063	0.615	-0.19	-0.149	2	chr17	72666669	72666671	+	RAB37	promoters	shores	0.245	0.584002
cg17102112	44	chr17:72666670:72666692	hypo	0.0063	0.615	-0.19	-0.149	2	chr17	72666691	72666693	+	RAB37	promoters	shores	0.155	0.857395
cg26520930	45	chr1:41250062:41250117	hypo	0.000187	0.619	-0.22	-0.21	3	chr1	41250116	41250118	-	KCNQ4	NA	islands	0.026	0.670902
cg00630164	45	chr1:41250062:41250117	hypo	0.000187	0.619	-0.22	-0.21	3	chr1	41250061	41250063	-	KCNQ4	NA	islands	0.00318	0.682102
cg13438961	45	chr1:41250062:41250117	hypo	0.000187	0.619	-0.22	-0.21	3	chr1	41250070	41250072	-	KCNQ4	NA	islands	-0.00959	0.811061
cg21698879	46	chr6:32495746:32496326	hyper	0.00634	0.623	0.13	0.0346	2	chr6	32496325	32496327	+	HLA-DRB5	NA	inter	-0.02	0.184264
cg13739333	46	chr6:32495746:32496326	hyper	0.00634	0.623	0.13	0.0346	2	chr6	32495745	32495747	+	HLA-DRB5	NA	inter	0.0715	0.690042
cg10140454	47	chr17:17626019:17626127	hypo	0.00242	0.625	-0.2	-0.139	2	chr17	17626018	17626020	-	RAI1	NA	islands	0.16	0.159905
cg26976412	47	chr17:17626019:17626127	hypo	0.00242	0.625	-0.2	-0.139	2	chr17	17626126	17626128	+	RAI1	introns	islands	0.0713	0.566081
cg20740157	48	chr4:83720626:83720629	hypo	0.0039	0.629	-0.09	-0.093	2	chr4	83720628	83720630	-	SCD5	promoters	shores	-0.0737	0.795764
cg27147000	48	chr4:83720626:83720629	hypo	0.0039	0.629	-0.09	-0.093	2	chr4	83720625	83720627	+	SCD5	NA	shores	-0.066	0.901029
cg01379290	49	chr2:240679509:240679706	hypo	2.08e-06	0.634	-0.16	-0.119	3	chr2	240679637	240679639	+	NA	1to5kb	inter	0.124	0.730952
cg15006971	49	chr2:240679509:240679706	hypo	2.08e-06	0.634	-0.16	-0.119	3	chr2	240679508	240679510	-	NA	intergenic	inter	0.142	0.976794
cg02884944	49	chr2:240679509:240679706	hypo	2.08e-06	0.634	-0.16	-0.119	3	chr2	240679705	240679707	+	NA	1to5kb	inter	0.158	0.990311
cg12111309	50	chr4:57623913:57624431	hypo	0.000505	0.646	-0.18	-0.145	3	chr4	57624038	57624040	+	NA	intergenic	inter	-0.0226	0.520987
cg06341590	50	chr4:57623913:57624431	hypo	0.000505	0.646	-0.18	-0.145	3	chr4	57624430	57624432	-	NA	intergenic	inter	0.0712	0.835773
cg21399203	50	chr4:57623913:57624431	hypo	0.000505	0.646	-0.18	-0.145	3	chr4	57623912	57623914	+	NA	intergenic	inter	0.0286	0.912394
cg23465650	51	chr5:158522427:158523507	hyper	4.49e-08	0.647	0.16	0.145	5	chr5	158522898	158522900	+	EBF1	1to5kb	shores	-0.112	0.320327
cg24903893	51	chr5:158522427:158523507	hyper	4.49e-08	0.647	0.16	0.145	5	chr5	158522514	158522516	+	EBF1	NA	shores	-0.163	0.782497
cg01192077	51	chr5:158522427:158523507	hyper	4.49e-08	0.647	0.16	0.145	5	chr5	158523506	158523508	+	EBF1	1to5kb	shores	-0.0903	0.827433
cg02485328	51	chr5:158522427:158523507	hyper	4.49e-08	0.647	0.16	0.145	5	chr5	158522602	158522604	+	EBF1	NA	shores	-0.0681	0.950259
cg11898646	51	chr5:158522427:158523507	hyper	4.49e-08	0.647	0.16	0.145	5	chr5	158522426	158522428	+	EBF1	NA	shores	-0.167	0.989829
cg11746924	52	chr17:62007912:62007941	hypo	0.00519	0.648	-0.13	-0.104	2	chr17	62007911	62007913	-	CD79B	introns,intronexonboundaries	inter	0.134	0.631295
cg03631294	52	chr17:62007912:62007941	hypo	0.00519	0.648	-0.13	-0.104	2	chr17	62007940	62007942	+	CD79B	NA	inter	0.0711	0.842616
cg05018638	53	chr5:33984559:33984930	hyper	4.4e-07	0.648	0.11	0.0986	5	chr5	33984767	33984769	+	SLC45A2	NA	inter	0.0589	0.581214
cg04302388	53	chr5:33984559:33984930	hyper	4.4e-07	0.648	0.11	0.0986	5	chr5	33984558	33984560	-	SLC45A2	cds,exons,firstexons	inter	-0.0433	0.642758
cg23430771	53	chr5:33984559:33984930	hyper	4.4e-07	0.648	0.11	0.0986	5	chr5	33984780	33984782	+	SLC45A2	NA	inter	0.0543	0.932482
cg14189614	53	chr5:33984559:33984930	hyper	4.4e-07	0.648	0.11	0.0986	5	chr5	33984659	33984661	-	SLC45A2	cds,exons,firstexons,intronexonboundaries	inter	-0.0296	0.968714
cg10752753	53	chr5:33984559:33984930	hyper	4.4e-07	0.648	0.11	0.0986	5	chr5	33984929	33984931	+	SLC45A2	NA	inter	-0.00718	0.988342
cg05488279	54	chr17:1819770:1819914	hyper	0.00149	0.649	0.08	0.0671	2	chr17	1819769	1819771	+	NA	intergenic	inter	-0.0452	0.982419
cg26921881	54	chr17:1819770:1819914	hyper	0.00149	0.649	0.08	0.0671	2	chr17	1819913	1819915	-	NA	intergenic	inter	0.0177	0.993582
cg00718175	55	chr7:158807362:158808009	hypo	1.36e-05	0.652	-0.13	-0.104	3	chr7	158807361	158807363	+	LINC00689	1to5kb,introns	inter	0.139	0.790688
cg26536863	55	chr7:158807362:158808009	hypo	1.36e-05	0.652	-0.13	-0.104	3	chr7	158807978	158807980	-	LINC00689	NA	inter	0.152	0.855476
cg09782026	55	chr7:158807362:158808009	hypo	1.36e-05	0.652	-0.13	-0.104	3	chr7	158808008	158808010	-	LINC00689	NA	inter	0.0967	0.931526
cg17386710	56	chr7:70252282:70252335	hyper	0.0257	0.652	0.08	0.079	2	chr7	70252334	70252336	-	AUTS2	NA	shelves	-0.0147	0.479951
cg00766322	56	chr7:70252282:70252335	hyper	0.0257	0.652	0.08	0.079	2	chr7	70252281	70252283	-	AUTS2	NA	shelves	-0.0277	0.94564
cg24796998	57	chr17:70383845:70384485	hypo	1.04e-08	0.662	-0.16	-0.0748	2	chr17	70383844	70383846	-	LINC00511	intergenic	inter	0.0676	0.48354
cg03828329	57	chr17:70383845:70384485	hypo	1.04e-08	0.662	-0.16	-0.0748	2	chr17	70384484	70384486	-	LINC00511	intergenic	inter	-4.88e-05	0.995516
cg02015004	58	chr12:53718057:53718427	hypo	7.79e-05	0.663	-0.18	-0.163	3	chr12	53718426	53718428	-	AAAS	1to5kb	shores	0.0423	0.288112
cg02947361	58	chr12:53718057:53718427	hypo	7.79e-05	0.663	-0.18	-0.163	3	chr12	53718056	53718058	+	AAAS	NA	shores	0.0471	0.345763
cg09778867	58	chr12:53718057:53718427	hypo	7.79e-05	0.663	-0.18	-0.163	3	chr12	53718165	53718167	+	AAAS	NA	shores	-0.00169	0.990341
cg09241714	59	chr7:50366850:50367171	hyper	0.00709	0.664	0.09	0.0851	2	chr7	50366849	50366851	-	IKZF1	NA	inter	-0.0707	0.358542
cg17157198	59	chr7:50366850:50367171	hyper	0.00709	0.664	0.09	0.0851	2	chr7	50367170	50367172	-	IKZF1	NA	inter	-0.0395	0.777989
cg07826574	60	chr2:241581277:241581281	hyper	0.00838	0.665	0.08	0.0714	2	chr2	241581280	241581282	-	NA	intergenic	islands	0.0453	0.36633
cg23730788	60	chr2:241581277:241581281	hyper	0.00838	0.665	0.08	0.0714	2	chr2	241581276	241581278	-	NA	intergenic	islands	0.0268	0.487807
cg12549300	61	chr13:113594722:113594776	hypo	0.00989	0.665	-0.19	-0.165	2	chr13	113594775	113594777	+	MCF2L	introns	shelves	0.0714	0.212176
cg16169675	61	chr13:113594722:113594776	hypo	0.00989	0.665	-0.19	-0.165	2	chr13	113594721	113594723	+	MCF2L	introns	shelves	0.0735	0.418936
cg02687418	62	chr11:85393693:85393895	hyper	0.00057	0.665	0.2	0.196	3	chr11	85393764	85393766	-	CREBZF	intergenic	inter	-0.198	0.164982
cg13906860	62	chr11:85393693:85393895	hyper	0.00057	0.665	0.2	0.196	3	chr11	85393894	85393896	+	CREBZF	intergenic	inter	-0.176	0.602482
cg20544552	62	chr11:85393693:85393895	hyper	0.00057	0.665	0.2	0.196	3	chr11	85393692	85393694	-	CREBZF	intergenic	inter	-0.204	0.84722
cg04347820	63	chr1:110161002:110161285	hyper	0.00277	0.666	0.09	0.0712	2	chr1	110161001	110161003	+	AMPD2;GNAT2	1to5kb	shores	-0.0653	0.0315957
cg00177290	63	chr1:110161002:110161285	hyper	0.00277	0.666	0.09	0.0712	2	chr1	110161284	110161286	+	AMPD2;GNAT2	promoters,1to5kb	shores	-0.0303	0.991554
cg04129308	64	chr6:134214995:134215661	hyper	0.013	0.666	0.12	0.106	2	chr6	134214994	134214996	-	TARID;TCF21	1to5kb	shores	-0.179	0.0391573
cg02153490	64	chr6:134214995:134215661	hyper	0.013	0.666	0.12	0.106	2	chr6	134215660	134215662	+	TCF21	promoters,exons,3UTRs	shores	-0.212	0.830176
cg00751072	65	chr19:18529121:18529339	hypo	0.00215	0.669	-0.07	-0.0655	2	chr19	18529120	18529122	+	SSBP4	1to5kb	islands	0.0115	0.61765
cg09516349	65	chr19:18529121:18529339	hypo	0.00215	0.669	-0.07	-0.0655	2	chr19	18529338	18529340	-	SSBP4	NA	islands	0.00328	0.99033
cg13601936	66	chr9:140197890:140198751	hypo	0.0176	0.669	-0.08	-0.0776	2	chr9	140198750	140198752	+	NA	NA	shores	0.14	0.791688
cg01594949	66	chr9:140197890:140198751	hypo	0.0176	0.669	-0.08	-0.0776	2	chr9	140197889	140197891	-	NRARP	1to5kb	shores	0.0728	0.981173
cg05103581	67	chr15:99499605:99499615	hypo	0.0033	0.669	-0.08	-0.0672	2	chr15	99499604	99499606	+	IGF1R;RP11-654A16.3	introns	shores	0.0385	0.720775
cg08778287	67	chr15:99499605:99499615	hypo	0.0033	0.669	-0.08	-0.0672	2	chr15	99499614	99499616	+	IGF1R;RP11-654A16.3	introns	shores	0.0346	0.832651
cg08174718	68	chr3:55521789:55521861	hyper	0.0112	0.672	0.04	0.0435	2	chr3	55521860	55521862	+	WNT5A;WNT5A-AS1	NA	islands	-0.014	0.516191
cg15757271	68	chr3:55521789:55521861	hyper	0.0112	0.672	0.04	0.0435	2	chr3	55521788	55521790	-	WNT5A;WNT5A-AS1	promoters,intronexonboundaries	islands	-0.011	0.570022
cg03543861	69	chr21:44258195:44258298	hyper	0.00665	0.673	0.22	0.178	2	chr21	44258194	44258196	-	NA	intergenic	islands	-0.0466	0.690766
cg18192155	69	chr21:44258195:44258298	hyper	0.00665	0.673	0.22	0.178	2	chr21	44258297	44258299	-	NA	intergenic	islands	-0.0552	0.912746
cg05569877	70	chr16:22203612:22203854	hypo	4.84e-05	0.674	-0.13	-0.088	2	chr16	22203611	22203613	+	NA	intergenic	shores	0.05	0.976126
cg00135870	70	chr16:22203612:22203854	hypo	4.84e-05	0.674	-0.13	-0.088	2	chr16	22203853	22203855	+	NA	intergenic	shores	0.0129	0.995721
cg02659920	71	chr11:725873:726759	hypo	2.12e-06	0.677	-0.2	-0.116	3	chr11	726334	726336	-	AP006621.9;EPS8L2	NA	islands	0.0431	0.0965267
cg02375289	71	chr11:725873:726759	hypo	2.12e-06	0.677	-0.2	-0.116	3	chr11	725872	725874	-	AP006621.9;EPS8L2	NA	islands	-0.0532	0.502171
cg04993130	71	chr11:725873:726759	hypo	2.12e-06	0.677	-0.2	-0.116	3	chr11	726758	726760	+	AP006621.9;EPS8L2	introns,intronexonboundaries,exonintronboundaries	islands	0.0783	0.979223
cg07262244	72	chr2:128433489:128433507	hypo	0.042	0.679	-0.13	-0.109	2	chr2	128433488	128433490	-	LIMS2	promoters,1to5kb,introns	islands	-0.0626	0.892913
cg23966569	72	chr2:128433489:128433507	hypo	0.042	0.679	-0.13	-0.109	2	chr2	128433506	128433508	-	LIMS2	promoters,1to5kb,introns	shores	-0.0627	0.914219
cg10105218	73	chr1:111414364:111415232	hyper	0.000126	0.683	0.17	0.142	3	chr1	111414983	111414985	-	CD53	NA	inter	-0.0726	0.718885
cg07314983	73	chr1:111414364:111415232	hyper	0.000126	0.683	0.17	0.142	3	chr1	111414363	111414365	+	CD53	1to5kb,introns	inter	-0.0145	0.838214
cg10516886	73	chr1:111414364:111415232	hyper	0.000126	0.683	0.17	0.142	3	chr1	111415231	111415233	-	CD53	NA	inter	-0.163	0.851743
cg21656205	74	chr20:43439545:43439688	hypo	0.034	0.684	-0.16	-0.157	2	chr20	43439687	43439689	-	RIMS4	promoters	shores	-0.0199	0.818731
cg27361134	74	chr20:43439545:43439688	hypo	0.034	0.684	-0.16	-0.157	2	chr20	43439544	43439546	-	RIMS4	promoters	islands	0.0483	0.925213
cg11412418	75	chr5:172658226:172658730	hypo	0.00196	0.685	-0.12	-0.114	2	chr5	172658729	172658731	+	NA	intergenic	shores	0.0473	0.00821231
cg01018477	75	chr5:172658226:172658730	hypo	0.00196	0.685	-0.12	-0.114	2	chr5	172658225	172658227	+	NA	intergenic	shores	0.0341	0.912933
cg01263386	76	chr19:47933421:47933813	hyper	0.000128	0.689	0.13	0.109	3	chr19	47933585	47933587	-	SLC8A2	cds,exons,intronexonboundaries	islands	-0.176	3720000000
cg24529484	76	chr19:47933421:47933813	hyper	0.000128	0.689	0.13	0.109	3	chr19	47933420	47933422	+	SLC8A2	NA	islands	-0.152	0.693135
cg23048399	76	chr19:47933421:47933813	hyper	0.000128	0.689	0.13	0.109	3	chr19	47933812	47933814	-	SLC8A2	introns,intronexonboundaries	islands	-0.182	0.98438
cg08339192	77	chr19:52150230:52150233	hypo	0.0318	0.69	-0.1	-0.089	2	chr19	52150229	52150231	-	SIGLEC14;SIGLEC5	promoters,intronexonboundaries	inter	0.0604	0.600409
cg25028162	77	chr19:52150230:52150233	hypo	0.0318	0.69	-0.1	-0.089	2	chr19	52150232	52150234	-	SIGLEC14;SIGLEC5	promoters,intronexonboundaries	inter	0.0587	0.777865
cg03101021	78	chr7:126891319:126891621	hypo	0.00419	0.691	-0.19	-0.176	2	chr7	126891318	126891320	+	GRM8	NA	islands	-0.0399	0.383997
cg00076497	78	chr7:126891319:126891621	hypo	0.00419	0.691	-0.19	-0.176	2	chr7	126891620	126891622	+	GRM8	NA	islands	-0.0158	0.426955
cg07718444	79	chr1:1093940:1094080	hypo	0.00678	0.694	-0.09	-0.0724	2	chr1	1094079	1094081	+	NA	intergenic	shores	0.0509	0.539163
cg07213830	79	chr1:1093940:1094080	hypo	0.00678	0.694	-0.09	-0.0724	2	chr1	1093939	1093941	+	NA	intergenic	shores	0.147	0.653169
cg21400170	80	chr17:78977572:78977614	hyper	0.0213	0.694	0.07	0.0641	2	chr17	78977613	78977615	+	CHMP6;CTD-2561B21.8	exons,firstexons	islands,shores	-0.0351	0.570295
cg19217022	80	chr17:78977572:78977614	hyper	0.0213	0.694	0.07	0.0641	2	chr17	78977571	78977573	+	CHMP6;CTD-2561B21.8	exons,firstexons	shores	-0.0139	0.671529
cg07001508	81	chr10:8203891:8204041	hyper	0.0103	0.695	0.09	0.0862	2	chr10	8203890	8203892	-	PRPF38AP1	intergenic	inter	0.0792	0.81561
cg01134758	81	chr10:8203891:8204041	hyper	0.0103	0.695	0.09	0.0862	2	chr10	8204040	8204042	-	PRPF38AP1	intergenic	inter	0.141	0.900636
cg27381488	82	chr16:66300550:66300611	hypo	0.00935	0.697	-0.11	-0.11	2	chr16	66300610	66300612	+	NA	intergenic	shelves	0.0473	0.480512
cg00888252	82	chr16:66300550:66300611	hypo	0.00935	0.697	-0.11	-0.11	2	chr16	66300549	66300551	+	NA	intergenic	shelves	0.085	0.584377
cg01078197	83	chr2:234776807:234777085	hyper	2.33e-08	0.698	0.19	0.145	5	chr2	234777084	234777086	-	AC005538.3;MSL3P1	promoters,intronexonboundaries,exonintronboundaries	islands	-0.142	0.391732
cg17376921	83	chr2:234776807:234777085	hyper	2.33e-08	0.698	0.19	0.145	5	chr2	234776806	234776808	+	AC005538.3;MSL3P1	NA	shores	-0.0646	0.600484
cg18121171	83	chr2:234776807:234777085	hyper	2.33e-08	0.698	0.19	0.145	5	chr2	234776882	234776884	+	AC005538.3;MSL3P1	NA	islands,shores	-0.122	0.830872
cg21013756	83	chr2:234776807:234777085	hyper	2.33e-08	0.698	0.19	0.145	5	chr2	234777079	234777081	-	AC005538.3;MSL3P1	promoters,intronexonboundaries,exonintronboundaries	islands	-0.0768	0.900433
cg03146452	83	chr2:234776807:234777085	hyper	2.33e-08	0.698	0.19	0.145	5	chr2	234777077	234777079	-	AC005538.3;MSL3P1	promoters,intronexonboundaries,exonintronboundaries	islands	-0.0413	0.95658
cg04847649	84	chr1:2406284:2407652	hypo	2.12e-12	0.699	-0.11	-0.0665	6	chr1	2406794	2406796	-	PLCH2	NA	shelves	0.148	0.321352
cg13966547	84	chr1:2406284:2407652	hypo	2.12e-12	0.699	-0.11	-0.0665	6	chr1	2406283	2406285	+	PLCH2	1to5kb	shelves	0.12	0.514218
cg10716120	84	chr1:2406284:2407652	hypo	2.12e-12	0.699	-0.11	-0.0665	6	chr1	2406720	2406722	-	PLCH2	NA	shelves	0.15	0.603536
cg11229415	84	chr1:2406284:2407652	hypo	2.12e-12	0.699	-0.11	-0.0665	6	chr1	2407651	2407653	-	PLCH2	NA	shelves	0.0263	0.729805
cg19694770	84	chr1:2406284:2407652	hypo	2.12e-12	0.699	-0.11	-0.0665	6	chr1	2407303	2407305	-	PLCH2	NA	shelves	-0.0111	0.898537
cg20066001	84	chr1:2406284:2407652	hypo	2.12e-12	0.699	-0.11	-0.0665	6	chr1	2406732	2406734	-	PLCH2	NA	shelves	0.164	0.945744
cg25443943	85	chr15:65592807:65592973	hypo	0.00868	0.699	-0.12	-0.107	2	chr15	65592806	65592808	+	PARP16;RP11-349G13.2	intergenic	shores	-0.00402	0.963359
cg24594956	85	chr15:65592807:65592973	hypo	0.00868	0.699	-0.12	-0.107	2	chr15	65592972	65592974	-	PARP16;RP11-349G13.2	intergenic	shores	-0.00753	0.993595
cg01657186	86	chr12:679668:679900	hypo	0.00728	0.701	-0.2	-0.166	2	chr12	679899	679901	-	NINJ2	introns	shores	0.0526	0.446828
cg10783294	86	chr12:679668:679900	hypo	0.00728	0.701	-0.2	-0.166	2	chr12	679667	679669	-	NINJ2	introns	shores	0.0411	0.492265
cg10173586	87	chr8:145020381:145020593	hypo	0.00129	0.703	-0.11	-0.0958	2	chr8	145020592	145020594	+	MIR661;PLEC	NA	shores	0.0669	0.777775
cg24137216	87	chr8:145020381:145020593	hypo	0.00129	0.703	-0.11	-0.0958	2	chr8	145020380	145020382	-	MIR661;PLEC	promoters,1to5kb,introns	shores	0.111	0.990146
cg21718735	88	chr18:46473573:46474064	hypo	0.00654	0.704	-0.13	-0.129	2	chr18	46473572	46473574	-	SMAD7	1to5kb,introns	shores	0.0681	0.91186
cg11645306	88	chr18:46473573:46474064	hypo	0.00654	0.704	-0.13	-0.129	2	chr18	46474063	46474065	-	SMAD7	1to5kb,introns	shores	0.1	0.994008
cg00723041	89	chr22:42304331:42304580	hypo	0.0137	0.705	-0.09	-0.0757	2	chr22	42304330	42304332	-	NA	NA	shores	0.0366	0.908126
cg26581503	89	chr22:42304331:42304580	hypo	0.0137	0.705	-0.09	-0.0757	2	chr22	42304579	42304581	-	NA	NA	shores	0.0194	0.913121
cg01725608	90	chr7:120969666:120969768	hyper	0.0207	0.709	0.12	0.12	2	chr7	120969665	120969667	+	WNT16	cds,5UTRs,exons,firstexons	islands	-0.287	0.575785
cg15178540	90	chr7:120969666:120969768	hyper	0.0207	0.709	0.12	0.12	2	chr7	120969767	120969769	-	WNT16	NA	islands	-0.281	0.830263
cg06655796	91	chr16:3220475:3220915	hyper	0.000168	0.714	0.21	0.168	3	chr16	3220474	3220476	-	NA	NA	islands	-0.159	0.500817
cg06081518	91	chr16:3220475:3220915	hyper	0.000168	0.714	0.21	0.168	3	chr16	3220914	3220916	-	NA	intronexonboundaries	islands	-0.171	0.712345
cg02074591	91	chr16:3220475:3220915	hyper	0.000168	0.714	0.21	0.168	3	chr16	3220801	3220803	-	NA	NA	islands	-0.212	0.899562
cg12422351	92	chr1:95201226:95201495	hyper	0.0132	0.716	0.13	0.117	2	chr1	95201225	95201227	+	LINC01057	NA	inter	-0.0762	0.487691
cg20744756	92	chr1:95201226:95201495	hyper	0.0132	0.716	0.13	0.117	2	chr1	95201494	95201496	+	LINC01057	NA	inter	-0.045	0.56955
cg06001277	93	chr16:902736:903073	hyper	0.000863	0.716	0.11	0.0715	2	chr16	903072	903074	-	NA	intergenic	shores	0.0517	0.705883
cg04893513	93	chr16:902736:903073	hyper	0.000863	0.716	0.11	0.0715	2	chr16	902735	902737	+	NA	intergenic	shores	0.00993	0.770932
cg19113686	94	chr3:101406220:101406885	hyper	8.44e-06	0.717	0.24	0.149	4	chr3	101406346	101406348	-	RPL24	promoters	shores	-0.124	0.280539
cg00520612	94	chr3:101406220:101406885	hyper	8.44e-06	0.717	0.24	0.149	4	chr3	101406542	101406544	-	RPL24	promoters	shores	-0.0293	0.586748
cg00653460	94	chr3:101406220:101406885	hyper	8.44e-06	0.717	0.24	0.149	4	chr3	101406219	101406221	-	RPL24	promoters	shores	-0.101	0.902558
cg03863979	94	chr3:101406220:101406885	hyper	8.44e-06	0.717	0.24	0.149	4	chr3	101406884	101406886	+	RPL24	NA	shores	9.62e-05	0.904616
cg05161682	95	chr13:111107075:111107905	hypo	2.18e-07	0.717	-0.13	-0.0936	3	chr13	111107166	111107168	+	COL4A2	introns	shores	0.134	0.203119
cg26743132	95	chr13:111107075:111107905	hypo	2.18e-07	0.717	-0.13	-0.0936	3	chr13	111107904	111107906	-	COL4A2	NA	shores	0.0753	0.64143
cg17090754	95	chr13:111107075:111107905	hypo	2.18e-07	0.717	-0.13	-0.0936	3	chr13	111107074	111107076	-	COL4A2	NA	shelves	0.0944	0.990106
cg26870566	96	chr1:157962460:157962475	hypo	0.00798	0.718	-0.11	-0.0881	2	chr1	157962474	157962476	-	KIRREL	NA	shores	-0.00975	0.636478
cg00307383	96	chr1:157962460:157962475	hypo	0.00798	0.718	-0.11	-0.0881	2	chr1	157962459	157962461	-	KIRREL	NA	shores	0.0282	0.991692
cg00259097	97	chr16:70770604:70771142	hypo	0.0156	0.718	-0.13	-0.107	2	chr16	70770603	70770605	-	VAC14	introns	inter	0.0648	0.775263
cg08329113	97	chr16:70770604:70771142	hypo	0.0156	0.718	-0.13	-0.107	2	chr16	70771141	70771143	+	VAC14	NA	inter	0.0847	0.883558
cg09114528	98	chr4:2418921:2419451	hyper	0.0048	0.725	0.17	0.145	2	chr4	2419450	2419452	+	CFAP99;RP11-503N18.1;ZFYVE28	1to5kb	islands	-0.0939	0.572862
cg02629205	98	chr4:2418921:2419451	hyper	0.0048	0.725	0.17	0.145	2	chr4	2418920	2418922	-	ZFYVE28	introns	islands	-0.103	0.819727
cg01010328	99	chr1:156551787:156551873	hypo	0.013	0.726	-0.09	-0.0786	2	chr1	156551872	156551874	+	TTC24	introns,intronexonboundaries,exonintronboundaries	inter	0.00637	0.719079
cg09319828	99	chr1:156551787:156551873	hypo	0.013	0.726	-0.09	-0.0786	2	chr1	156551786	156551788	+	TTC24	cds,exons,exonintronboundaries	inter	0.0103	0.722099
cg02882785	100	chr4:184242058:184242105	hyper	0.00911	0.727	0.1	0.0717	2	chr4	184242104	184242106	-	CLDN22	promoters,intronexonboundaries	inter	-0.0757	0.641821
cg20141229	100	chr4:184242058:184242105	hyper	0.00911	0.727	0.1	0.0717	2	chr4	184242057	184242059	+	CLDN22	exonintronboundaries	inter	-0.0212	0.970065
cg02886593	101	chr17:71639029:71639315	hypo	0.000999	0.729	-0.16	-0.122	2	chr17	71639314	71639316	-	SDK2	introns	islands	0.0399	0.319749
cg00290483	101	chr17:71639029:71639315	hypo	0.000999	0.729	-0.16	-0.122	2	chr17	71639028	71639030	+	RP11-277J6.2;SDK2	NA	islands,shores	0.00166	0.798011
cg26398261	102	chr3:19188166:19189456	hypo	5.13e-10	0.731	-0.1	-0.0838	7	chr3	19188462	19188464	-	KCNH8	NA	islands	0.0298	0.571156
cg09663691	102	chr3:19188166:19189456	hypo	5.13e-10	0.731	-0.1	-0.0838	7	chr3	19188413	19188415	+	NA	1to5kb	islands	0.0312	0.734807
cg02210104	102	chr3:19188166:19189456	hypo	5.13e-10	0.731	-0.1	-0.0838	7	chr3	19188908	19188910	+	KCNH8	1to5kb	shores	0.0267	0.775261
cg01398050	102	chr3:19188166:19189456	hypo	5.13e-10	0.731	-0.1	-0.0838	7	chr3	19189455	19189457	+	KCNH8	promoters	shores	0.00334	0.827229
cg19711724	102	chr3:19188166:19189456	hypo	5.13e-10	0.731	-0.1	-0.0838	7	chr3	19188165	19188167	+	NA	1to5kb	shores	0.0198	0.85793
cg25849262	102	chr3:19188166:19189456	hypo	5.13e-10	0.731	-0.1	-0.0838	7	chr3	19189069	19189071	+	KCNH8	promoters	shores	0.0157	0.987189
cg23053624	102	chr3:19188166:19189456	hypo	5.13e-10	0.731	-0.1	-0.0838	7	chr3	19188739	19188741	-	KCNH8	NA	islands	0.0404	0.992713
cg09894284	103	chr12:96183466:96183525	hypo	0.0461	0.731	-0.14	-0.12	2	chr12	96183465	96183467	-	NTN4	introns	shores	-0.0703	0.0156564
cg14189750	103	chr12:96183466:96183525	hypo	0.0461	0.731	-0.14	-0.12	2	chr12	96183524	96183526	-	NTN4	introns	shores	-0.0507	0.861505
cg01617071	104	chr7:964629:965534	hypo	5.14e-05	0.731	-0.17	-0.128	3	chr7	964628	964630	+	ADAP1;COX19	NA	shores	0.0572	0.765651
cg02123534	104	chr7:964629:965534	hypo	5.14e-05	0.731	-0.17	-0.128	3	chr7	965484	965486	+	ADAP1;COX19	NA	shores	0.0568	0.913363
cg03634833	104	chr7:964629:965534	hypo	5.14e-05	0.731	-0.17	-0.128	3	chr7	965533	965535	+	ADAP1;COX19	NA	shores	0.0412	0.938018
cg04003327	105	chr2:239007828:239007919	hypo	0.00583	0.731	-0.16	-0.141	2	chr2	239007827	239007829	+	ESPNL;SCLY;UBE2F-SCLY	1to5kb,exons,3UTRs	shores	0.208	0.109164
cg06574296	105	chr2:239007828:239007919	hypo	0.00583	0.731	-0.16	-0.141	2	chr2	239007918	239007920	+	ESPNL;SCLY;UBE2F-SCLY	1to5kb,exons,exonintronboundaries,3UTRs	shores	0.153	0.650099
cg24565742	106	chr13:21650028:21650374	hyper	0.00543	0.732	0.22	0.192	2	chr13	21650373	21650375	-	NA	intergenic	inter	-0.243	0.776415
cg09451960	106	chr13:21650028:21650374	hyper	0.00543	0.732	0.22	0.192	2	chr13	21650027	21650029	+	NA	intergenic	inter	-0.194	0.864412
cg14214257	107	chr9:102058671:102059051	hyper	0.0195	0.733	0.17	0.161	2	chr9	102058670	102058672	-	NA	intergenic	shores	-0.238	0.321338
cg07881032	107	chr9:102058671:102059051	hyper	0.0195	0.733	0.17	0.161	2	chr9	102059050	102059052	+	NA	intergenic	islands	-0.229	0.480812
cg03682192	108	chr16:49441172:49441300	hyper	0.00875	0.735	0.12	0.113	2	chr16	49441171	49441173	-	NA	intergenic	islands	0.0311	0.544862
cg05769308	108	chr16:49441172:49441300	hyper	0.00875	0.735	0.12	0.113	2	chr16	49441299	49441301	-	NA	intergenic	islands	-0.0739	0.560262
cg16618752	109	chr1:230080297:230080330	hyper	0.0168	0.736	0.11	0.0957	2	chr1	230080329	230080331	-	NA	intergenic	inter	-0.0577	0.913511
cg26813096	109	chr1:230080297:230080330	hyper	0.0168	0.736	0.11	0.0957	2	chr1	230080296	230080298	+	NA	intergenic	inter	-0.0222	0.920322
cg18268041	110	chr14:105658949:105659225	hyper	0.0122	0.739	0.09	0.0898	2	chr14	105659224	105659226	-	NA	intergenic	islands	-0.00559	0.287453
cg14916274	110	chr14:105658949:105659225	hyper	0.0122	0.739	0.09	0.0898	2	chr14	105658948	105658950	-	NA	intergenic	islands	0.0241	0.359101
cg02304226	111	chr16:50699167:50699197	hypo	0.0326	0.739	-0.22	-0.179	2	chr16	50699196	50699198	+	RP11-401P9.5	1to5kb	inter	-0.0162	0.138323
cg06731639	111	chr16:50699167:50699197	hypo	0.0326	0.739	-0.22	-0.179	2	chr16	50699166	50699168	+	RP11-401P9.5	1to5kb	inter	-0.0668	0.869439
cg07249274	112	chr5:112629565:112629604	hypo	0.00937	0.741	-0.27	-0.218	2	chr5	112629564	112629566	-	MCC	introns	shores	0.0268	0.725657
cg11606461	112	chr5:112629565:112629604	hypo	0.00937	0.741	-0.27	-0.218	2	chr5	112629603	112629605	+	MCC	NA	shores	-0.0157	0.817225
cg19520498	113	chr11:1102479:1102570	hyper	0.000465	0.742	0.23	0.152	3	chr11	1102507	1102509	-	MUC2	NA	inter	-0.00846	0.53364
cg11415512	113	chr11:1102479:1102570	hyper	0.000465	0.742	0.23	0.152	3	chr11	1102478	1102480	+	MUC2	cds,exons,intronexonboundaries,exonintronboundaries	inter	-0.0153	0.650438
cg12102838	113	chr11:1102479:1102570	hyper	0.000465	0.742	0.23	0.152	3	chr11	1102569	1102571	+	MUC2	introns,intronexonboundaries,exonintronboundaries	inter	0.061	0.717505
cg00763510	114	chr14:88602662:88602681	hyper	0.0103	0.744	0.1	0.0885	2	chr14	88602680	88602682	-	NA	promoters,1to5kb	inter	0.0808	0.269762
cg12100385	114	chr14:88602662:88602681	hyper	0.0103	0.744	0.1	0.0885	2	chr14	88602661	88602663	+	NA	NA	inter	0.0687	0.7816
cg17051543	115	chr10:135092104:135092241	hypo	0.0141	0.744	-0.09	-0.0864	2	chr10	135092240	135092242	-	TUBGCP2	1to5kb,exons,3UTRs	shores	0.0123	0.47718
cg07052041	115	chr10:135092104:135092241	hypo	0.0141	0.744	-0.09	-0.0864	2	chr10	135092103	135092105	-	NA	1to5kb	shores	0.0277	0.942026
cg18650237	116	chr4:3646912:3647047	hypo	0.021	0.744	-0.1	-0.0735	2	chr4	3647046	3647048	+	NA	intergenic	shelves	0.186	0.714942
cg16357969	116	chr4:3646912:3647047	hypo	0.021	0.744	-0.1	-0.0735	2	chr4	3646911	3646913	-	NA	intergenic	shelves	0.0752	0.972514
cg08788576	117	chr10:75571325:75571334	hyper	0.036	0.744	0.06	0.0463	2	chr10	75571324	75571326	-	NDST2;RP11-574K11.31	1to5kb,5UTRs,exons,firstexons,exonintronboundaries	islands	-0.00827	0.184743
cg11993300	117	chr10:75571325:75571334	hyper	0.036	0.744	0.06	0.0463	2	chr10	75571333	75571335	-	NDST2;RP11-574K11.31	1to5kb,5UTRs,exons,firstexons,exonintronboundaries	islands	-0.00323	0.965935
cg21838970	118	chr7:56018486:56018561	hyper	0.00168	0.748	0.11	0.0926	2	chr7	56018560	56018562	-	GBAS;MRPS17	NA	shores	-0.0776	0.714684
cg03703435	118	chr7:56018486:56018561	hyper	0.00168	0.748	0.11	0.0926	2	chr7	56018485	56018487	-	GBAS;MRPS17	NA	shores	-0.0995	0.877502
cg19781109	119	chr15:93443580:93443708	hyper	0.0212	0.748	0.18	0.171	2	chr15	93443707	93443709	-	CHD2;RP11-437B10.1	NA	shelves	-0.0843	0.960849
cg06237608	119	chr15:93443580:93443708	hyper	0.0212	0.748	0.18	0.171	2	chr15	93443579	93443581	-	CHD2;RP11-437B10.1	NA	shelves	-0.0759	0.991935
cg05703009	120	chr11:5841482:5841688	hyper	0.0244	0.749	0.12	0.101	2	chr11	5841687	5841689	+	OR52N2;TRIM5	cds,exons,firstexons	inter	-0.0023	0.599046
cg03895540	120	chr11:5841482:5841688	hyper	0.0244	0.749	0.12	0.101	2	chr11	5841481	5841483	+	OR52N2;TRIM5	promoters	inter	0.0166	0.872495
cg20755342	121	chr11:117746377:117746450	hypo	0.0138	0.75	-0.14	-0.132	2	chr11	117746376	117746378	+	FXYD6;FXYD6-FXYD2	NA	shores	-0.0259	0.287542
cg18909631	121	chr11:117746377:117746450	hypo	0.0138	0.75	-0.14	-0.132	2	chr11	117746449	117746451	+	FXYD6;FXYD6-FXYD2	NA	shores	-0.0253	0.395934
cg04869269	122	chr4:3480318:3480656	hypo	1.04e-05	0.75	-0.11	-0.0597	3	chr4	3480589	3480591	+	DOK7	introns	inter	0.0487	0.205077
cg13455623	122	chr4:3480318:3480656	hypo	1.04e-05	0.75	-0.11	-0.0597	3	chr4	3480655	3480657	+	DOK7	introns	inter	0.1	0.842323
cg23495837	122	chr4:3480318:3480656	hypo	1.04e-05	0.75	-0.11	-0.0597	3	chr4	3480317	3480319	-	DOK7	NA	inter	0.0157	0.861537
cg25095187	123	chr2:29335792:29335996	hyper	0.0209	0.75	0.09	0.0858	2	chr2	29335791	29335793	+	CLIP4	1to5kb,introns	shelves	-0.114	0.628796
cg17417693	123	chr2:29335792:29335996	hyper	0.0209	0.75	0.09	0.0858	2	chr2	29335995	29335997	+	CLIP4	promoters,1to5kb,introns	shores	-0.124	0.894417
cg03204322	124	chr1:84767878:84768702	hypo	8.19e-05	0.751	-0.11	-0.102	3	chr1	84767877	84767879	-	SAMD13	NA	shelves	0.0259	0.620231
cg20466954	124	chr1:84767878:84768702	hypo	8.19e-05	0.751	-0.11	-0.102	3	chr1	84768358	84768360	+	SAMD13	5UTRs,exons,firstexons,introns,exonintronboundaries	shelves	0.00115	0.745138
cg13305246	124	chr1:84767878:84768702	hypo	8.19e-05	0.751	-0.11	-0.102	3	chr1	84768701	84768703	+	SAMD13	introns,intronexonboundaries	shelves	-0.0314	0.991729
cg15627089	125	chr11:16625664:16625751	hypo	0.0282	0.752	-0.23	-0.184	2	chr11	16625750	16625752	+	SOX6	NA	shores	0.176	0.613652
cg19917565	125	chr11:16625664:16625751	hypo	0.0282	0.752	-0.23	-0.184	2	chr11	16625663	16625665	+	SOX6	NA	shores	0.117	0.836887
cg09627757	126	chr12:52603300:52604025	hypo	3.91e-07	0.753	-0.1	-0.0777	4	chr12	52603902	52603904	+	C12orf80;LINC00592	promoters	inter	0.0383	0.232628
cg26542792	126	chr12:52603300:52604025	hypo	3.91e-07	0.753	-0.1	-0.0777	4	chr12	52603566	52603568	+	C12orf80;LINC00592	1to5kb	inter	0.0362	0.556349
cg05409945	126	chr12:52603300:52604025	hypo	3.91e-07	0.753	-0.1	-0.0777	4	chr12	52604024	52604026	-	C12orf80;LINC00592	introns	inter	0.103	0.664758
cg03265074	126	chr12:52603300:52604025	hypo	3.91e-07	0.753	-0.1	-0.0777	4	chr12	52603299	52603301	-	C12orf80;LINC00592	introns	inter	0.0605	0.891752
cg04295372	127	chr1:101184304:101184332	hyper	0.0233	0.754	0.08	0.0749	2	chr1	101184331	101184333	-	VCAM1	NA	inter	-0.0434	0.901771
cg25763716	127	chr1:101184304:101184332	hyper	0.0233	0.754	0.08	0.0749	2	chr1	101184303	101184305	-	VCAM1	NA	inter	-0.0507	0.971163
cg09274040	128	chr10:134994424:134994455	hyper	0.0457	0.755	0.1	0.0736	2	chr10	134994454	134994456	+	KNDC1	introns	shores	0.105	0.919173
cg08815970	128	chr10:134994424:134994455	hyper	0.0457	0.755	0.1	0.0736	2	chr10	134994423	134994425	+	KNDC1	introns	shores	0.0592	0.991864
cg10192893	129	chr4:41747895:41748193	hyper	0.0293	0.756	0.17	0.153	2	chr4	41747894	41747896	+	PHOX2B	NA	islands	-0.208	0.415842
cg16318271	129	chr4:41747895:41748193	hyper	0.0293	0.756	0.17	0.153	2	chr4	41748192	41748194	+	PHOX2B	NA	shores	-0.0958	0.912234
cg13680320	130	chr6:150327115:150327687	hypo	0.0277	0.756	-0.08	-0.0641	2	chr6	150327686	150327688	+	RAET1K	NA	shores	0.000429	0.780309
cg25797454	130	chr6:150327115:150327687	hypo	0.0277	0.756	-0.08	-0.0641	2	chr6	150327114	150327116	-	RAET1K	promoters	shores	0.0652	0.953997
cg25593565	131	chr7:5646827:5647145	hypo	0.0324	0.757	-0.13	-0.128	2	chr7	5646826	5646828	+	NA	intergenic	shores	0.0918	0.171077
cg26319015	131	chr7:5646827:5647145	hypo	0.0324	0.757	-0.13	-0.128	2	chr7	5647144	5647146	+	NA	intergenic	islands	-0.0172	0.911519
cg01346077	132	chr3:125931526:125931744	hypo	0.0269	0.757	-0.2	-0.145	2	chr3	125931525	125931527	-	NA	intergenic	shores	0.0619	0.659048
cg01566555	132	chr3:125931526:125931744	hypo	0.0269	0.757	-0.2	-0.145	2	chr3	125931743	125931745	-	NA	intergenic	islands	0.0627	0.822687
cg20724168	133	chr12:130590529:130591397	hypo	3.97e-10	0.758	-0.21	-0.15	5	chr12	130591336	130591338	-	NA	intergenic	inter	0.23	0.00491798
cg04879750	133	chr12:130590529:130591397	hypo	3.97e-10	0.758	-0.21	-0.15	5	chr12	130590528	130590530	-	NA	intergenic	inter	0.0179	0.0553592
cg06865363	133	chr12:130590529:130591397	hypo	3.97e-10	0.758	-0.21	-0.15	5	chr12	130591368	130591370	+	NA	intergenic	inter	0.233	0.332776
cg23317499	133	chr12:130590529:130591397	hypo	3.97e-10	0.758	-0.21	-0.15	5	chr12	130591396	130591398	-	NA	intergenic	inter	0.254	0.670889
cg11132661	133	chr12:130590529:130591397	hypo	3.97e-10	0.758	-0.21	-0.15	5	chr12	130590670	130590672	-	NA	intergenic	inter	0.0208	0.868747
cg05810848	134	chr16:58005012:58005416	hypo	0.00969	0.758	-0.06	-0.0506	2	chr16	58005011	58005013	-	CNGB1	5UTRs,exons,firstexons,intronexonboundaries,exonintronboundaries	inter	0.0808	0.519293
cg02259550	134	chr16:58005012:58005416	hypo	0.00969	0.758	-0.06	-0.0506	2	chr16	58005415	58005417	-	CNGB1	promoters	inter	0.0541	0.738298
cg10967735	135	chr10:93976087:93976249	hypo	0.0209	0.758	-0.05	-0.0432	2	chr10	93976086	93976088	+	CPEB3;NHP2P1	NA	inter	0.037	0.545155
cg11509491	135	chr10:93976087:93976249	hypo	0.0209	0.758	-0.05	-0.0432	2	chr10	93976248	93976250	+	CPEB3;NHP2P1	NA	inter	0.033	0.99051
cg04720794	136	chr6:118225590:118226103	hyper	0.0264	0.759	0.09	0.0702	2	chr6	118225589	118225591	-	NA	NA	shelves	-0.0431	0.434009
cg00787290	136	chr6:118225590:118226103	hyper	0.0264	0.759	0.09	0.0702	2	chr6	118226102	118226104	-	NA	NA	shores	-0.103	0.834004
cg03178404	137	chr13:111102234:111102316	hypo	0.025	0.76	-0.13	-0.115	2	chr13	111102233	111102235	+	COL4A2	introns,exonintronboundaries	inter	0.139	0.559228
cg23847185	137	chr13:111102234:111102316	hypo	0.025	0.76	-0.13	-0.115	2	chr13	111102315	111102317	-	COL4A2	NA	inter	0.13	0.991781
cg14176836	138	chr16:30483996:30484218	hypo	0.0205	0.76	-0.08	-0.0775	2	chr16	30484217	30484219	+	ITGAL	cds,exons,firstexons,exonintronboundaries	shores	0.0384	0.774642
cg10522125	138	chr16:30483996:30484218	hypo	0.0205	0.76	-0.08	-0.0775	2	chr16	30483995	30483997	-	ITGAL	NA	shores	-0.032	0.812666
cg14128040	139	chr20:62705429:62705807	hypo	0.000343	0.76	-0.1	-0.0626	2	chr20	62705806	62705808	-	RGS19	introns,intronexonboundaries,exonintronboundaries	islands	0.0229	0.39241
cg05207870	139	chr20:62705429:62705807	hypo	0.000343	0.76	-0.1	-0.0626	2	chr20	62705428	62705430	+	RGS19	NA	islands	0.0493	0.992196
cg00506343	140	chr12:54420837:54421033	hypo	0.0231	0.762	-0.1	-0.0909	2	chr12	54421032	54421034	-	HOXC4;HOXC6;RP11-834C11.12;RP11-834C11.14	NA	shelves	-0.024	0.773202
cg03892356	140	chr12:54420837:54421033	hypo	0.0231	0.762	-0.1	-0.0909	2	chr12	54420836	54420838	-	HOXC4;HOXC6;RP11-834C11.12;RP11-834C11.14	NA	shelves	0.0268	0.869869
cg18689614	141	chr17:77029308:77029518	hypo	0.000211	0.762	-0.12	-0.0966	3	chr17	77029385	77029387	+	C1QTNF1	promoters,introns	inter	0.00438	0.818557
cg12575429	141	chr17:77029308:77029518	hypo	0.000211	0.762	-0.12	-0.0966	3	chr17	77029517	77029519	-	C1QTNF1	NA	inter	0.0248	0.960874
cg26539042	141	chr17:77029308:77029518	hypo	0.000211	0.762	-0.12	-0.0966	3	chr17	77029307	77029309	+	C1QTNF1	1to5kb,introns	inter	0.0681	0.975132
cg18242030	142	chr5:58335180:58335271	hyper	0.0261	0.764	0.17	0.147	2	chr5	58335270	58335272	-	PDE4D;RP11-266N13.2	5UTRs,exons,firstexons,introns,intronexonboundaries	islands	-0.0706	0.767411
cg17633020	142	chr5:58335180:58335271	hyper	0.0261	0.764	0.17	0.147	2	chr5	58335179	58335181	+	PDE4D;RP11-266N13.2	NA	islands	-0.0647	0.995832
cg18877525	143	chr1:244303292:244303505	hyper	0.0292	0.764	0.11	0.1	2	chr1	244303291	244303293	+	NA	intergenic	inter	-0.0427	0.729412
cg25878744	143	chr1:244303292:244303505	hyper	0.0292	0.764	0.11	0.1	2	chr1	244303504	244303506	-	NA	intergenic	inter	-0.0228	0.747842
cg27452691	144	chr10:81370291:81370678	hypo	0.00076	0.765	-0.08	-0.0578	3	chr10	81370290	81370292	-	SFTPA1	NA	inter	0.0258	0.70343
cg01134967	144	chr10:81370291:81370678	hypo	0.00076	0.765	-0.08	-0.0578	3	chr10	81370413	81370415	+	SFTPA1	promoters	inter	-0.0124	0.842918
cg19183317	144	chr10:81370291:81370678	hypo	0.00076	0.765	-0.08	-0.0578	3	chr10	81370677	81370679	-	SFTPA1	NA	inter	0.0073	0.850462
cg25283284	145	chr1:12291198:12291339	hyper	0.0182	0.766	0.07	0.0556	2	chr1	12291197	12291199	-	VPS13D	NA	islands	-0.0179	0.595642
cg00384847	145	chr1:12291198:12291339	hyper	0.0182	0.766	0.07	0.0556	2	chr1	12291338	12291340	-	VPS13D	NA	shores	0.0244	0.849346
cg00933153	146	chr20:22549719:22550129	hyper	7.61e-07	0.767	0.12	0.0549	2	chr20	22550128	22550130	-	LINC00261	introns	shores	-0.0463	0.763111
cg22468075	146	chr20:22549719:22550129	hyper	7.61e-07	0.767	0.12	0.0549	2	chr20	22549718	22549720	-	LINC00261	introns	islands	0.0104	0.812995
cg17349081	147	chr9:82188393:82188559	hypo	0.00497	0.767	-0.25	-0.162	2	chr9	82188558	82188560	-	TLE4	NA	islands	-0.0437	0.296012
cg14241138	147	chr9:82188393:82188559	hypo	0.00497	0.767	-0.25	-0.162	2	chr9	82188392	82188394	-	TLE4	NA	islands	-0.0353	0.937081
cg22472360	148	chr5:14414947:14414979	hypo	0.016	0.768	-0.09	-0.0731	2	chr5	14414978	14414980	+	TRIO	introns	inter	0.00468	0.343102
cg21618273	148	chr5:14414947:14414979	hypo	0.016	0.768	-0.09	-0.0731	2	chr5	14414946	14414948	-	TRIO	NA	inter	0.0144	0.720055
cg01820765	149	chr16:85241897:85242036	hypo	0.00795	0.768	-0.08	-0.0633	2	chr16	85241896	85241898	-	NA	intergenic	shores	0.00368	0.92492
cg10126022	149	chr16:85241897:85242036	hypo	0.00795	0.768	-0.08	-0.0633	2	chr16	85242035	85242037	-	NA	intergenic	shores	0.0982	0.970266
cg16122628	150	chr6:3749715:3750475	hyper	9.01e-05	0.768	0.14	0.112	4	chr6	3749967	3749969	-	PXDC1;RP11-420L9.5	introns	shores	-0.131	0.686852
cg23169762	150	chr6:3749715:3750475	hyper	9.01e-05	0.768	0.14	0.112	4	chr6	3749853	3749855	-	PXDC1;RP11-420L9.5	introns	shores	-0.144	0.920627
cg02037794	150	chr6:3749715:3750475	hyper	9.01e-05	0.768	0.14	0.112	4	chr6	3750474	3750476	-	PXDC1;RP11-420L9.5	introns	shores	-0.0194	0.972254
cg05411199	150	chr6:3749715:3750475	hyper	9.01e-05	0.768	0.14	0.112	4	chr6	3749714	3749716	+	PXDC1	NA	shores	-0.132	0.990073
cg08602694	151	chr16:2304059:2304285	hyper	0.00708	0.77	0.05	0.00988	2	chr16	2304284	2304286	-	AC009065.4;RNPS1	1to5kb,introns	shelves	-0.0173	0.618824
cg03934844	151	chr16:2304059:2304285	hyper	0.00708	0.77	0.05	0.00988	2	chr16	2304058	2304060	-	AC009065.4;RNPS1	1to5kb,cds,exons,intronexonboundaries	shelves	0.00332	0.907941
cg05038757	152	chr21:11098909:11099162	hyper	0.0106	0.771	0.11	0.0862	2	chr21	11099161	11099163	-	BAGE2	promoters	inter	0.0609	0.759449
cg26950102	152	chr21:11098909:11099162	hyper	0.0106	0.771	0.11	0.0862	2	chr21	11098908	11098910	-	BAGE2	5UTRs,exons,firstexons,intronexonboundaries,exonintronboundaries	inter	0.0221	0.81339
cg26645401	153	chr11:9686514:9686532	hyper	0.00891	0.771	0.11	0.0795	2	chr11	9686513	9686515	-	SWAP70	NA	shores	-0.0183	0.816602
cg23243066	153	chr11:9686514:9686532	hyper	0.00891	0.771	0.11	0.0795	2	chr11	9686531	9686533	+	SWAP70	introns	shores	-0.00295	0.993761
cg06484274	154	chr3:142164840:142165032	hypo	0.0108	0.772	-0.24	-0.159	2	chr3	142164839	142164841	-	XRN1	introns	shores	0.102	0.0445347
cg07140459	154	chr3:142164840:142165032	hypo	0.0108	0.772	-0.24	-0.159	2	chr3	142165031	142165033	+	XRN1	NA	shores	0.0256	0.830078
cg27613174	155	chr7:2559966:2560104	hypo	0.0179	0.773	-0.13	-0.0991	2	chr7	2559965	2559967	-	LFNG	NA	islands	-0.0692	0.376445
cg00856204	155	chr7:2559966:2560104	hypo	0.0179	0.773	-0.13	-0.0991	2	chr7	2560103	2560105	-	LFNG	NA	shores	-0.0408	0.992057
cg17392201	156	chr19:54173727:54173935	hypo	0.00697	0.773	-0.08	-0.0738	2	chr19	54173934	54173936	-	MIR1323	NA	inter	0.153	0.609277
cg20643675	156	chr19:54173727:54173935	hypo	0.00697	0.773	-0.08	-0.0738	2	chr19	54173726	54173728	-	MIR1323	NA	inter	0.165	0.646771
cg06865036	157	chr19:10677931:10678015	hypo	0.0237	0.774	-0.07	-0.064	2	chr19	10678014	10678016	+	CDKN2D;KRI1	NA	shores	-0.00571	0.760955
cg17491564	157	chr19:10677931:10678015	hypo	0.0237	0.774	-0.07	-0.064	2	chr19	10677930	10677932	-	CDKN2D;KRI1	1to5kb,cds,exons,intronexonboundaries	shores	-0.00637	0.951067
cg03059535	158	chr17:38978827:38979140	hyper	0.0139	0.777	0.09	0.0677	2	chr17	38979139	38979141	+	KRT10;TMEM99	introns	inter	-0.0866	0.254179
cg22805632	158	chr17:38978827:38979140	hyper	0.0139	0.777	0.09	0.0677	2	chr17	38978826	38978828	-	KRT10;TMEM99	cds,exons,firstexons,intronexonboundaries	inter	0.00323	0.863785
cg04117530	159	chr1:226187478:226188006	hypo	2.68e-06	0.778	-0.16	-0.109	4	chr1	226187851	226187853	+	SDE2	NA	shores	0.0261	0.586694
cg13556548	159	chr1:226187478:226188006	hypo	2.68e-06	0.778	-0.16	-0.109	4	chr1	226187875	226187877	+	SDE2	NA	shores	-0.00835	0.899922
cg11159091	159	chr1:226187478:226188006	hypo	2.68e-06	0.778	-0.16	-0.109	4	chr1	226187477	226187479	-	SDE2	promoters	shores	-0.0534	0.932835
cg03081691	159	chr1:226187478:226188006	hypo	2.68e-06	0.778	-0.16	-0.109	4	chr1	226188005	226188007	-	SDE2	promoters	shores	0.0172	0.940658
cg24480926	160	chr12:131919579:131919784	hypo	0.0165	0.779	-0.09	-0.0725	2	chr12	131919578	131919580	+	RP11-897M7.3	intergenic	shores	0.107	0.82201
cg19683551	160	chr12:131919579:131919784	hypo	0.0165	0.779	-0.09	-0.0725	2	chr12	131919783	131919785	+	RP11-897M7.3	intergenic	shores	0.102	0.91962
cg04368094	161	chr14:56586522:56586572	hypo	0.03	0.779	-0.1	-0.0949	2	chr14	56586521	56586523	-	PELI2	NA	shores	-0.0305	0.402998
cg11121623	161	chr14:56586522:56586572	hypo	0.03	0.779	-0.1	-0.0949	2	chr14	56586571	56586573	+	PELI2	introns	shores	0.00867	0.717919
cg24690236	162	chr1:237729917:237730049	hyper	0.00225	0.78	0.09	0.0764	3	chr1	237729916	237729918	+	RYR2	cds,exons,intronexonboundaries,exonintronboundaries	inter	-0.0173	0.828169
cg11958173	162	chr1:237729917:237730049	hyper	0.00225	0.78	0.09	0.0764	3	chr1	237729945	237729947	+	RYR2	cds,exons,intronexonboundaries,exonintronboundaries	inter	-0.0223	0.917436
cg22940372	162	chr1:237729917:237730049	hyper	0.00225	0.78	0.09	0.0764	3	chr1	237730048	237730050	+	RYR2	cds,exons,intronexonboundaries,exonintronboundaries	inter	-0.0901	0.959983
cg13441891	163	chr16:85647585:85648370	hypo	0.00135	0.781	-0.12	-0.101	3	chr16	85648369	85648371	+	GSE1	introns	islands	0.0192	0.801634
cg16538178	163	chr16:85647585:85648370	hypo	0.00135	0.781	-0.12	-0.101	3	chr16	85647584	85647586	+	GSE1	introns	islands	-0.00638	0.987258
cg07301329	163	chr16:85647585:85648370	hypo	0.00135	0.781	-0.12	-0.101	3	chr16	85648262	85648264	+	GSE1	introns	islands	0.0191	0.993358
cg25564433	164	chr5:140754314:140754451	hyper	0.00565	0.782	0.07	0.07	2	chr5	140754450	140754452	+	PCDHGA1;PCDHGA2;PCDHGA3;PCDHGA4;PCDHGA5;PCDHGA6;PCDHGB1;PCDHGB2;PCDHGB3	cds,exons,firstexons,introns	shores	-0.00585	0.191178
cg24633027	164	chr5:140754314:140754451	hyper	0.00565	0.782	0.07	0.07	2	chr5	140754313	140754315	-	PCDHGA1;PCDHGA2;PCDHGA3;PCDHGA4;PCDHGA5;PCDHGA6;PCDHGB1;PCDHGB2;PCDHGB3	NA	shores	-0.0243	0.611289
cg18394120	165	chr20:55401918:55402014	hypo	0.0148	0.782	-0.13	-0.105	2	chr20	55402013	55402015	+	NA	intergenic	inter	-0.0114	0.316261
cg13683550	165	chr20:55401918:55402014	hypo	0.0148	0.782	-0.13	-0.105	2	chr20	55401917	55401919	-	NA	intergenic	inter	0.021	0.705338
cg03732055	166	chr6:152200760:152201038	hyper	0.00135	0.783	0.08	0.0657	2	chr6	152201037	152201039	+	ESR1	promoters,introns	inter	-0.0438	0.566239
cg06877423	166	chr6:152200760:152201038	hyper	0.00135	0.783	0.08	0.0657	2	chr6	152200759	152200761	-	ESR1	NA	inter	-0.0683	0.815623
cg24526669	167	chr4:827675:828281	hyper	6.68e-08	0.783	0.11	0.047	5	chr4	828197	828199	+	NA	intergenic	islands	0.0502	0.770268
cg02731988	167	chr4:827675:828281	hyper	6.68e-08	0.783	0.11	0.047	5	chr4	828148	828150	+	NA	intergenic	islands,shores	-0.00113	0.787683
cg24922022	167	chr4:827675:828281	hyper	6.68e-08	0.783	0.11	0.047	5	chr4	827674	827676	-	NA	intergenic	shores	0.0678	0.845317
cg02549314	167	chr4:827675:828281	hyper	6.68e-08	0.783	0.11	0.047	5	chr4	828280	828282	+	NA	intergenic	islands	-0.00377	0.906109
cg08860639	167	chr4:827675:828281	hyper	6.68e-08	0.783	0.11	0.047	5	chr4	828097	828099	+	NA	intergenic	shores	-0.0433	0.945104
cg14655590	168	chr9:95993065:95993155	hypo	0.0254	0.783	-0.11	-0.102	2	chr9	95993064	95993066	-	WNK2	NA	inter	0.158	0.823742
cg14137354	168	chr9:95993065:95993155	hypo	0.0254	0.783	-0.11	-0.102	2	chr9	95993154	95993156	+	WNK2	promoters,1to5kb,introns	inter	0.112	0.863867
cg10884014	169	chr7:155366455:155366669	hyper	0.0349	0.783	0.09	0.073	2	chr7	155366668	155366670	-	NA	intergenic	islands	-0.0337	0.955954
cg26243635	169	chr7:155366455:155366669	hyper	0.0349	0.783	0.09	0.073	2	chr7	155366454	155366456	-	NA	intergenic	islands	-0.0515	0.957214
cg11950360	170	chr18:34834605:34834690	hypo	0.0285	0.786	-0.09	-0.0846	2	chr18	34834689	34834691	-	CELF4	introns	shores	0.0935	0.0546095
cg12323274	170	chr18:34834605:34834690	hypo	0.0285	0.786	-0.09	-0.0846	2	chr18	34834604	34834606	-	CELF4	introns	islands	0.0496	0.983685
cg13895830	171	chr11:2425976:2426112	hyper	0.0336	0.787	0.11	0.08	2	chr11	2426111	2426113	+	AC124057.5;TRPM5	NA	shelves	0.00358	0.601304
cg15861189	171	chr11:2425976:2426112	hyper	0.0336	0.787	0.11	0.08	2	chr11	2425975	2425977	+	AC124057.5;TRPM5	NA	shelves	-0.0317	0.978294
cg06197769	172	chr12:12868690:12868983	hypo	0.019	0.787	-0.24	-0.184	2	chr12	12868982	12868984	+	CDKN1B	1to5kb	shores	0.0573	0.0162402
cg24274665	172	chr12:12868690:12868983	hypo	0.019	0.787	-0.24	-0.184	2	chr12	12868689	12868691	+	CDKN1B	1to5kb	shores	-0.00346	0.856724
cg00027586	173	chr18:76148311:76148676	hypo	0.0343	0.787	-0.09	-0.0813	2	chr18	76148675	76148677	+	NA	intergenic	shores	0.229	0.184175
cg06404695	173	chr18:76148311:76148676	hypo	0.0343	0.787	-0.09	-0.0813	2	chr18	76148310	76148312	+	NA	intergenic	shelves	0.14	0.213379
cg00277397	174	chr7:71799982:71800412	hyper	0.000414	0.787	0.09	0.0645	2	chr7	71800411	71800413	+	CALN1	NA	shores	-0.00289	0.396287
cg26957187	174	chr7:71799982:71800412	hyper	0.000414	0.787	0.09	0.0645	2	chr7	71799981	71799983	-	CALN1	introns	shores	0.0127	0.452303
cg14382249	175	chr2:816777:817308	hypo	0.0124	0.788	-0.21	-0.154	2	chr2	816776	816778	+	LINC01115	NA	inter	0.274	0.272445
cg11467680	175	chr2:816777:817308	hypo	0.0124	0.788	-0.21	-0.154	2	chr2	817307	817309	-	LINC01115	introns	inter	0.169	0.897723
cg12445832	176	chr1:834295:834356	hyper	0.0431	0.789	0.15	0.132	2	chr1	834294	834296	-	NA	intergenic	inter	-0.178	0.632476
cg23999112	176	chr1:834295:834356	hyper	0.0431	0.789	0.15	0.132	2	chr1	834355	834357	-	NA	intergenic	inter	-0.133	0.77454
cg26357403	177	chr1:1878395:1878565	hypo	0.00443	0.789	-0.07	-0.066	2	chr1	1878564	1878566	+	CFAP74	intergenic	shelves	0.00118	0.333605
cg08730434	177	chr1:1878395:1878565	hypo	0.00443	0.789	-0.07	-0.066	2	chr1	1878394	1878396	-	CFAP74	intergenic	shelves	0.0626	0.723254
cg08642111	178	chr8:3141844:3141907	hypo	0.035	0.79	-0.12	-0.112	2	chr8	3141843	3141845	-	CSMD1	cds,exons,intronexonboundaries,exonintronboundaries	inter	0.147	0.294495
cg16785381	178	chr8:3141844:3141907	hypo	0.035	0.79	-0.12	-0.112	2	chr8	3141906	3141908	-	CSMD1	introns,intronexonboundaries	inter	0.183	0.923612
cg10117831	179	chr14:89881817:89881835	hyper	0.0277	0.79	0.1	0.086	2	chr14	89881816	89881818	-	FOXN3;RP11-33N16.3	introns	shores	-0.0241	0.74648
cg00842076	179	chr14:89881817:89881835	hyper	0.0277	0.79	0.1	0.086	2	chr14	89881834	89881836	+	FOXN3;RP11-33N16.3	1to5kb	shores	-0.00801	0.928006
cg08237856	180	chr3:87994995:87995395	hyper	0.0371	0.79	0.09	0.0775	2	chr3	87995394	87995396	-	NA	intergenic	inter	0.0081	0.743784
cg00322666	180	chr3:87994995:87995395	hyper	0.0371	0.79	0.09	0.0775	2	chr3	87994994	87994996	+	NA	intergenic	inter	-0.101	0.777134
cg04497992	181	chr16:616212:616220	hypo	0.0401	0.79	-0.09	-0.0859	2	chr16	616211	616213	-	NHLRC4;PIGQ	NA	shores	0.0491	0.292281
cg02475695	181	chr16:616212:616220	hypo	0.0401	0.79	-0.09	-0.0859	2	chr16	616219	616221	-	NHLRC4;PIGQ	NA	shores	0.0654	0.495387
cg23438505	182	chr17:78489298:78489359	hyper	0.0373	0.791	0.08	0.0823	2	chr17	78489297	78489299	+	CTD-2526A2.6	intergenic	inter	-0.0899	0.498604
cg00170037	182	chr17:78489298:78489359	hyper	0.0373	0.791	0.08	0.0823	2	chr17	78489358	78489360	-	CTD-2526A2.6	intergenic	inter	-0.052	0.79135
cg12889817	183	chr17:1123634:1124191	hyper	9.5e-07	0.791	0.2	0.151	5	chr17	1124130	1124132	+	ABR	intergenic	inter	-0.118	0.0708711
cg22697034	183	chr17:1123634:1124191	hyper	9.5e-07	0.791	0.2	0.151	5	chr17	1123633	1123635	-	ABR	intergenic	inter	-0.177	0.12855
cg18700329	183	chr17:1123634:1124191	hyper	9.5e-07	0.791	0.2	0.151	5	chr17	1124190	1124192	-	ABR	intergenic	inter	-0.227	0.347029
cg12102682	183	chr17:1123634:1124191	hyper	9.5e-07	0.791	0.2	0.151	5	chr17	1123835	1123837	-	ABR	intergenic	inter	-0.104	0.775678
cg20964216	183	chr17:1123634:1124191	hyper	9.5e-07	0.791	0.2	0.151	5	chr17	1123811	1123813	+	ABR	intergenic	inter	-0.143	0.888792
cg19075225	184	chr2:242009513:242009588	hyper	0.0365	0.791	0.21	0.158	2	chr2	242009512	242009514	-	SNED1	NA	inter	-0.111	0.779105
cg17053285	184	chr2:242009513:242009588	hyper	0.0365	0.791	0.21	0.158	2	chr2	242009587	242009589	-	SNED1	NA	inter	-0.0943	0.980864
cg24986058	185	chr14:100812235:100812247	hypo	0.0375	0.791	-0.1	-0.0817	2	chr14	100812246	100812248	+	RP11-638I2.8;WARS	NA	inter	0.0487	0.682668
cg18077083	185	chr14:100812235:100812247	hypo	0.0375	0.791	-0.1	-0.0817	2	chr14	100812234	100812236	+	RP11-638I2.8;WARS	NA	inter	0.0352	0.975817
cg02804722	186	chr2:27301057:27301943	hypo	2.13e-08	0.792	-0.13	-0.11	7	chr2	27301056	27301058	+	EMILIN1	promoters	inter	0.0875	0.38814
cg19399165	186	chr2:27301057:27301943	hypo	2.13e-08	0.792	-0.13	-0.11	7	chr2	27301251	27301253	-	EMILIN1	NA	inter	0.154	0.536363
cg20516209	186	chr2:27301057:27301943	hypo	2.13e-08	0.792	-0.13	-0.11	7	chr2	27301942	27301944	-	EMILIN1	NA	shelves	0.119	0.566365
cg15895197	186	chr2:27301057:27301943	hypo	2.13e-08	0.792	-0.13	-0.11	7	chr2	27301489	27301491	-	EMILIN1	NA	shelves	0.101	0.658976
cg22047282	186	chr2:27301057:27301943	hypo	2.13e-08	0.792	-0.13	-0.11	7	chr2	27301648	27301650	-	EMILIN1	NA	shelves	0.151	0.734071
cg03514843	186	chr2:27301057:27301943	hypo	2.13e-08	0.792	-0.13	-0.11	7	chr2	27301194	27301196	-	EMILIN1	NA	inter	0.158	0.765139
cg14021880	186	chr2:27301057:27301943	hypo	2.13e-08	0.792	-0.13	-0.11	7	chr2	27301368	27301370	+	EMILIN1	promoters	shelves	0.173	0.838772
cg14385325	187	chr17:74564821:74565009	hypo	0.00197	0.792	-0.17	-0.0996	3	chr17	74564820	74564822	-	RP11-666A8.9;ST6GALNAC2	cds,exons,intronexonboundaries,exonintronboundaries	inter	0.00273	0.858845
cg01883155	187	chr17:74564821:74565009	hypo	0.00197	0.792	-0.17	-0.0996	3	chr17	74565008	74565010	+	RP11-666A8.9;ST6GALNAC2	NA	inter	-0.00541	0.948752
cg06150430	187	chr17:74564821:74565009	hypo	0.00197	0.792	-0.17	-0.0996	3	chr17	74564874	74564876	+	RP11-666A8.9;ST6GALNAC2	NA	inter	0.00704	0.98353
cg04106877	188	chr2:121346290:121347402	hypo	0.000183	0.792	-0.14	-0.114	4	chr2	121346289	121346291	-	NA	intergenic	shores	0.149	0.307853
cg08186790	188	chr2:121346290:121347402	hypo	0.000183	0.792	-0.14	-0.114	4	chr2	121346484	121346486	+	NA	intergenic	shores	0.0962	0.676692
cg15353418	188	chr2:121346290:121347402	hypo	0.000183	0.792	-0.14	-0.114	4	chr2	121347401	121347403	-	NA	intergenic	shelves	0.0966	0.925287
cg15344192	188	chr2:121346290:121347402	hypo	0.000183	0.792	-0.14	-0.114	4	chr2	121347209	121347211	+	NA	intergenic	shores	0.148	0.979213
cg12829141	189	chr7:128000780:128000861	hypo	0.025	0.793	-0.14	-0.121	2	chr7	128000779	128000781	+	PRRT4	NA	shores	0.0779	0.388676
cg22491548	189	chr7:128000780:128000861	hypo	0.025	0.793	-0.14	-0.121	2	chr7	128000860	128000862	+	PRRT4	NA	shores	0.0737	0.512847
cg07601488	190	chr5:169797:170081	hypo	0.012	0.794	-0.17	-0.0997	2	chr5	169796	169798	-	PLEKHG4B	NA	islands	0.0622	0.906447
cg27022324	190	chr5:169797:170081	hypo	0.012	0.794	-0.17	-0.0997	2	chr5	170080	170082	-	PLEKHG4B	NA	shores	0.128	0.950372
cg01025954	191	chr8:144262769:144263025	hyper	0.000225	0.796	0.22	0.135	3	chr8	144263024	144263026	+	NA	intergenic	inter	-0.0598	0.563275
cg26349964	191	chr8:144262769:144263025	hyper	0.000225	0.796	0.22	0.135	3	chr8	144262933	144262935	+	NA	intergenic	inter	-0.0915	0.58425
cg14381994	191	chr8:144262769:144263025	hyper	0.000225	0.796	0.22	0.135	3	chr8	144262768	144262770	+	NA	intergenic	inter	0.0789	0.877178
cg15661389	192	chr17:10018532:10018631	hypo	0.0201	0.796	-0.11	-0.105	2	chr17	10018630	10018632	-	GAS7	promoters,introns	inter	-0.0287	0.748416
cg10299448	192	chr17:10018532:10018631	hypo	0.0201	0.796	-0.11	-0.105	2	chr17	10018531	10018533	-	GAS7	promoters,introns	inter	-0.0168	0.760111
cg18786479	193	chr1:167425134:167425345	hypo	0.002	0.797	-0.14	-0.109	3	chr1	167425133	167425135	+	CD247	NA	islands	0.00497	0.926443
cg14841337	193	chr1:167425134:167425345	hypo	0.002	0.797	-0.14	-0.109	3	chr1	167425344	167425346	-	CD247	introns	shores	0.000886	0.991609
cg16127719	193	chr1:167425134:167425345	hypo	0.002	0.797	-0.14	-0.109	3	chr1	167425185	167425187	-	CD247	introns	islands	-0.0205	0.994723
cg25281042	194	chr10:35897304:35897822	hyper	0.0122	0.799	0.08	0.0287	2	chr10	35897303	35897305	+	GJD4;RP11-425A6.5	cds,exons	islands	-0.0832	0.678812
cg18826070	194	chr10:35897304:35897822	hyper	0.0122	0.799	0.08	0.0287	2	chr10	35897821	35897823	-	GJD4;RP11-425A6.5	NA	shores	0.023	0.981705
cg14031402	195	chr12:30353957:30354142	hyper	0.0325	0.799	0.18	0.147	2	chr12	30353956	30353958	-	RP11-776A13.1	intergenic	islands	-0.152	0.502591
cg09116501	195	chr12:30353957:30354142	hyper	0.0325	0.799	0.18	0.147	2	chr12	30354141	30354143	+	RP11-776A13.1	intergenic	islands	-0.131	0.984349
cg00144817	196	chr8:17503298:17503334	hypo	0.0173	0.8	-0.1	-0.063	2	chr8	17503297	17503299	-	MTUS1	exons,3UTRs	inter	0.00744	0.714982
cg23894563	196	chr8:17503298:17503334	hypo	0.0173	0.8	-0.1	-0.063	2	chr8	17503333	17503335	-	MTUS1	exons,3UTRs	inter	0.0433	0.989389
cg04347447	197	chr3:50541407:50541467	hypo	0.0376	0.8	-0.13	-0.0851	2	chr3	50541466	50541468	-	CACNA2D2	promoters	shores	-0.0212	0.691013
cg23162001	197	chr3:50541407:50541467	hypo	0.0376	0.8	-0.13	-0.0851	2	chr3	50541406	50541408	-	CACNA2D2	promoters	shores	0.0285	0.919369
cg22566906	198	chr12:52399713:52399891	hypo	0.0258	0.8	-0.07	-0.0626	2	chr12	52399712	52399714	+	GRASP	1to5kb	shores	-0.0226	0.542203
cg19898258	198	chr12:52399713:52399891	hypo	0.0258	0.8	-0.07	-0.0626	2	chr12	52399890	52399892	+	GRASP	promoters,1to5kb	shores	-0.0144	0.820711
cg05611617	199	chr5:31532928:31533258	hyper	0.00196	0.8	0.09	0.0584	2	chr5	31532927	31532929	+	C5orf22;DROSHA	introns	shores	-0.00392	0.439584
cg12193657	199	chr5:31532928:31533258	hyper	0.00196	0.8	0.09	0.0584	2	chr5	31533257	31533259	-	C5orf22;DROSHA	promoters	shores	-0.0645	0.990743
cg21196487	200	chr1:153538964:153539058	hyper	0.0439	0.8	0.08	0.0699	2	chr1	153538963	153538965	-	S100A2	promoters	inter	0.00755	0.831983
cg08105396	200	chr1:153538964:153539058	hyper	0.0439	0.8	0.08	0.0699	2	chr1	153539057	153539059	-	S100A2	promoters	inter	-0.0145	0.840474
cg17415721	201	chr11:66139869:66140101	hypo	0.00977	0.801	-0.16	-0.111	2	chr11	66140100	66140102	-	SLC29A2	promoters	shores	0.00448	0.901305
cg16909570	201	chr11:66139869:66140101	hypo	0.00977	0.801	-0.16	-0.111	2	chr11	66139868	66139870	+	SLC29A2	NA	shores	-0.0145	0.981452
cg27665808	202	chr2:232055229:232055581	hypo	0.00304	0.801	-0.15	-0.119	3	chr2	232055228	232055230	+	NA	intergenic	inter	0.0441	0.452945
cg27383418	202	chr2:232055229:232055581	hypo	0.00304	0.801	-0.15	-0.119	3	chr2	232055580	232055582	+	NA	intergenic	inter	0.0257	0.498219
cg07929768	202	chr2:232055229:232055581	hypo	0.00304	0.801	-0.15	-0.119	3	chr2	232055507	232055509	-	NA	intergenic	inter	-8.51e-05	0.903893
cg02418439	203	chr16:85368973:85369038	hypo	0.0244	0.801	-0.13	-0.112	2	chr16	85368972	85368974	-	NA	intergenic	inter	0.0563	0.656884
cg05877550	203	chr16:85368973:85369038	hypo	0.0244	0.801	-0.13	-0.112	2	chr16	85369037	85369039	+	NA	intergenic	inter	0.031	0.911324
cg25280433	204	chr6:105584149:105584216	hyper	0.0209	0.802	0.19	0.173	2	chr6	105584215	105584217	-	BVES;BVES-AS1	5UTRs,exons,firstexons,introns,intronexonboundaries,exonintronboundaries	islands	-0.219	0.494653
cg20624391	204	chr6:105584149:105584216	hyper	0.0209	0.802	0.19	0.173	2	chr6	105584148	105584150	+	BVES;BVES-AS1	1to5kb	islands,shores	-0.251	0.987164
cg23837799	205	chr15:31684836:31685131	hypo	0.0247	0.802	-0.1	-0.0805	2	chr15	31684835	31684837	-	KLF13	NA	islands	-0.0241	0.503999
cg02228815	205	chr15:31684836:31685131	hypo	0.0247	0.802	-0.1	-0.0805	2	chr15	31685130	31685132	-	KLF13	NA	islands	-0.0285	0.830026
cg09504104	206	chr5:10065651:10065920	hyper	0.00216	0.802	0.15	0.0943	2	chr5	10065919	10065921	-	RP11-191F9.2	intergenic	inter	0.0703	0.66286
cg00237026	206	chr5:10065651:10065920	hyper	0.00216	0.802	0.15	0.0943	2	chr5	10065650	10065652	+	RP11-191F9.2	intergenic	inter	0.00242	0.879393
cg18654464	207	chr19:2234079:2234262	hypo	0.0101	0.803	-0.08	-0.0623	2	chr19	2234078	2234080	-	MIR1227;PLEKHJ1	exons,firstexons,introns,intronexonboundaries,exonintronboundaries	shores	0.0471	0.850925
cg14066773	207	chr19:2234079:2234262	hypo	0.0101	0.803	-0.08	-0.0623	2	chr19	2234261	2234263	+	MIR1227;PLEKHJ1	1to5kb	shores	-0.0177	0.85481
cg00656478	208	chr9:132480847:132480963	hypo	0.0414	0.804	-0.09	-0.0724	2	chr9	132480962	132480964	-	PRRX2;PRRX2-AS1	NA	shores	0.0824	0.367803
cg21203902	208	chr9:132480847:132480963	hypo	0.0414	0.804	-0.09	-0.0724	2	chr9	132480846	132480848	-	PRRX2;PRRX2-AS1	NA	shores	0.115	0.858495
cg24389054	209	chr7:27193351:27194013	hyper	0.003	0.805	0.07	0.0651	3	chr7	27194012	27194014	+	HOXA-AS3;HOXA7	exons,3UTRs	shores	-0.0628	0.615051
cg25727671	209	chr7:27193351:27194013	hyper	0.003	0.805	0.07	0.0651	3	chr7	27193350	27193352	-	HOXA-AS3;HOXA3;HOXA7;RP1-170O19.22;RP1-170O19.23	1to5kb,exons,3UTRs	shores	-0.0863	0.699978
cg08396193	209	chr7:27193351:27194013	hyper	0.003	0.805	0.07	0.0651	3	chr7	27193708	27193710	-	HOXA-AS3;HOXA7;RP1-170O19.23	1to5kb,exons,3UTRs	shores	-0.0765	0.907904
cg08530414	210	chr11:35160330:35160400	hyper	0.0246	0.805	0.09	0.0568	2	chr11	35160399	35160401	+	CD44;RP4-607I7.1	promoters	islands	-0.0124	0.691012
cg20143092	210	chr11:35160330:35160400	hyper	0.0246	0.805	0.09	0.0568	2	chr11	35160329	35160331	+	CD44;RP4-607I7.1	promoters	shores	-0.00817	0.858634
cg08289063	211	chr6:74018889:74020122	hyper	1.76e-09	0.805	0.23	0.15	7	chr6	74019561	74019563	-	KHDC1	5UTRs,exons,firstexons,introns,intronexonboundaries	islands	-0.298	0.0394543
cg16655805	211	chr6:74018889:74020122	hyper	1.76e-09	0.805	0.23	0.15	7	chr6	74020121	74020123	-	KHDC1	promoters,intronexonboundaries,exonintronboundaries	shores	-0.201	0.773722
cg19690766	211	chr6:74018889:74020122	hyper	1.76e-09	0.805	0.23	0.15	7	chr6	74019629	74019631	+	KHDC1	NA	islands	-0.203	0.778973
cg13272280	211	chr6:74018889:74020122	hyper	1.76e-09	0.805	0.23	0.15	7	chr6	74019652	74019654	-	KHDC1	5UTRs,exons,firstexons,introns	islands	-0.141	0.899274
cg00786256	211	chr6:74018889:74020122	hyper	1.76e-09	0.805	0.23	0.15	7	chr6	74018888	74018890	+	KHDC1	NA	shores	0.039	0.971623
cg12281798	211	chr6:74018889:74020122	hyper	1.76e-09	0.805	0.23	0.15	7	chr6	74019832	74019834	-	KHDC1	5UTRs,exons,firstexons,introns,intronexonboundaries,exonintronboundaries	islands	-0.172	0.977253
cg12938565	211	chr6:74018889:74020122	hyper	1.76e-09	0.805	0.23	0.15	7	chr6	74020017	74020019	-	KHDC1	promoters,introns,intronexonboundaries,exonintronboundaries	islands	-0.133	0.990345
cg18334849	212	chr4:90815958:90815973	hypo	0.0328	0.806	-0.12	-0.0814	2	chr4	90815957	90815959	+	MMRN1	promoters	inter	0.0269	0.279705
cg24901637	212	chr4:90815958:90815973	hypo	0.0328	0.806	-0.12	-0.0814	2	chr4	90815972	90815974	+	MMRN1	promoters	inter	-0.0193	0.977734
cg23799440	213	chr1:247096025:247096088	hyper	0.0318	0.806	0.11	0.0164	2	chr1	247096087	247096089	+	AHCTF1	NA	shores	-0.0504	0.787232
cg07507951	213	chr1:247096025:247096088	hyper	0.0318	0.806	0.11	0.0164	2	chr1	247096024	247096026	+	AHCTF1	NA	shores	-0.21	0.935611
cg19836471	214	chr10:79637979:79638108	hypo	0.0331	0.806	-0.1	-0.0864	2	chr10	79638107	79638109	-	DLG5	introns	inter	-0.0312	0.022941
cg02407266	214	chr10:79637979:79638108	hypo	0.0331	0.806	-0.1	-0.0864	2	chr10	79637978	79637980	-	DLG5	introns	inter	-0.0205	0.893079
cg18296036	215	chr7:150651937:150653195	hypo	3.57e-13	0.807	-0.22	-0.136	9	chr7	150653114	150653116	-	KCNH2	promoters,introns,intronexonboundaries	shores	0.0535	0.249276
cg15472092	215	chr7:150651937:150653195	hypo	3.57e-13	0.807	-0.22	-0.136	9	chr7	150653078	150653080	-	KCNH2	promoters,introns,intronexonboundaries	islands	-0.0413	0.307206
cg18423852	215	chr7:150651937:150653195	hypo	3.57e-13	0.807	-0.22	-0.136	9	chr7	150653000	150653002	-	KCNH2	promoters,introns,intronexonboundaries	islands	0.0509	0.434037
cg20883831	215	chr7:150651937:150653195	hypo	3.57e-13	0.807	-0.22	-0.136	9	chr7	150652947	150652949	-	KCNH2	promoters,introns,intronexonboundaries	islands	0.0915	0.644765
cg24830730	215	chr7:150651937:150653195	hypo	3.57e-13	0.807	-0.22	-0.136	9	chr7	150653194	150653196	-	KCNH2	promoters,introns	shores	0.0566	0.734136
cg14711997	215	chr7:150651937:150653195	hypo	3.57e-13	0.807	-0.22	-0.136	9	chr7	150652863	150652865	-	KCNH2	5UTRs,exons,firstexons,introns,intronexonboundaries	islands	0.0687	0.828967
cg02711872	215	chr7:150651937:150653195	hypo	3.57e-13	0.807	-0.22	-0.136	9	chr7	150652701	150652703	-	KCNH2	5UTRs,exons,firstexons,introns	shores	0.0181	0.899194
cg20142972	215	chr7:150651937:150653195	hypo	3.57e-13	0.807	-0.22	-0.136	9	chr7	150652807	150652809	+	KCNH2	NA	islands,shores	0.0566	0.901996
cg18666454	215	chr7:150651937:150653195	hypo	3.57e-13	0.807	-0.22	-0.136	9	chr7	150651936	150651938	-	KCNH2	introns	shores	0.169	0.956674
cg15837252	216	chr22:19138822:19138856	hypo	0.0103	0.808	-0.06	-0.0563	2	chr22	19138821	19138823	-	GSC2	1to5kb	shores	0.0637	0.952167
cg23801965	216	chr22:19138822:19138856	hypo	0.0103	0.808	-0.06	-0.0563	2	chr22	19138855	19138857	+	GSC2	NA	shores	0.0336	0.99269
cg07814289	217	chr9:130981060:130981745	hyper	3.3e-05	0.808	0.15	0.0882	3	chr9	130981059	130981061	+	DNM1	introns,intronexonboundaries,exonintronboundaries	islands	-0.0464	0.48769
cg13613965	217	chr9:130981060:130981745	hyper	3.3e-05	0.808	0.15	0.0882	3	chr9	130981286	130981288	-	DNM1	NA	islands	-0.0299	0.52477
cg14505667	217	chr9:130981060:130981745	hyper	3.3e-05	0.808	0.15	0.0882	3	chr9	130981744	130981746	-	DNM1	NA	shores	-0.0436	0.809173
cg01143547	218	chr6:41903172:41903527	hypo	0.0438	0.808	-0.13	-0.108	2	chr6	41903526	41903528	+	CCND3	NA	inter	0.0701	0.721972
cg17159550	218	chr6:41903172:41903527	hypo	0.0438	0.808	-0.13	-0.108	2	chr6	41903171	41903173	-	CCND3	exons,3UTRs	inter	0.0975	0.99084
cg24935598	219	chr3:193921489:193921641	hypo	0.0117	0.809	-0.12	-0.102	2	chr3	193921488	193921490	-	RP11-513G11.4	intergenic	shores	-0.0551	0.525188
cg10781513	219	chr3:193921489:193921641	hypo	0.0117	0.809	-0.12	-0.102	2	chr3	193921640	193921642	-	RP11-513G11.4	intergenic	shores	0.00208	0.6929
cg21868353	220	chr19:12818102:12818196	hyper	0.00961	0.809	0.04	0.0309	2	chr19	12818101	12818103	-	SNORD41;TNPO2	promoters,introns	inter	-0.0174	0.893721
cg00032192	220	chr19:12818102:12818196	hyper	0.00961	0.809	0.04	0.0309	2	chr19	12818195	12818197	-	SNORD41;TNPO2	promoters,introns	inter	-0.00469	0.991487
cg11027221	221	chr11:67770665:67770929	hypo	0.00231	0.81	-0.08	-0.0702	2	chr11	67770664	67770666	+	UNC93B1	NA	islands	0.00862	0.451775
cg03729698	221	chr11:67770665:67770929	hypo	0.00231	0.81	-0.08	-0.0702	2	chr11	67770928	67770930	-	UNC93B1	introns,exonintronboundaries	islands	0.0129	0.979052
cg05044809	222	chr5:1831280:1831308	hypo	0.0245	0.811	-0.13	-0.117	2	chr5	1831279	1831281	+	NA	intergenic	inter	0.12	0.207721
cg24139843	222	chr5:1831280:1831308	hypo	0.0245	0.811	-0.13	-0.117	2	chr5	1831307	1831309	+	NA	intergenic	inter	0.134	0.302416
cg25781926	223	chr2:27239543:27239739	hypo	0.0328	0.811	-0.05	-0.0379	2	chr2	27239542	27239544	-	MAPRE3	1to5kb	inter	-0.00792	0.794892
cg06350345	223	chr2:27239543:27239739	hypo	0.0328	0.811	-0.05	-0.0379	2	chr2	27239738	27239740	-	MAPRE3	1to5kb	inter	-0.0196	0.798232
cg27638115	224	chr2:110874344:110874360	hyper	0.0186	0.811	0.09	0.0737	2	chr2	110874359	110874361	-	MALL	promoters	shores	-0.0653	0.231035
cg08721931	224	chr2:110874344:110874360	hyper	0.0186	0.811	0.09	0.0737	2	chr2	110874343	110874345	+	MALL	NA	shores	-0.0519	0.405335
cg07575680	225	chr11:65548886:65549260	hypo	0.0187	0.812	-0.11	-0.0898	2	chr11	65549259	65549261	-	AP5B1	1to5kb	islands	0.0467	0.749894
cg10392164	225	chr11:65548886:65549260	hypo	0.0187	0.812	-0.11	-0.0898	2	chr11	65548885	65548887	+	AP5B1	NA	islands	-0.0287	0.978183
cg22892432	226	chr3:24537792:24537801	hyper	0.0415	0.812	0.07	0.0733	2	chr3	24537791	24537793	-	RP11-317L10.1;THRB;THRB-AS1	1to5kb	shores	-0.112	0.620237
cg13075600	226	chr3:24537792:24537801	hyper	0.0415	0.812	0.07	0.0733	2	chr3	24537800	24537802	-	RP11-317L10.1;THRB;THRB-AS1	1to5kb	shores	-0.121	0.990206
cg15841665	227	chr4:5976063:5976157	hyper	0.000924	0.813	0.17	0.148	3	chr4	5976103	5976105	-	C4orf50	introns	inter	-0.0952	0.342848
cg06358671	227	chr4:5976063:5976157	hyper	0.000924	0.813	0.17	0.148	3	chr4	5976156	5976158	-	C4orf50	introns	inter	-0.00226	0.433083
cg08509927	227	chr4:5976063:5976157	hyper	0.000924	0.813	0.17	0.148	3	chr4	5976062	5976064	-	C4orf50	introns	inter	-0.0832	0.45521
cg26766373	228	chr11:75063569:75063913	hypo	0.0051	0.814	-0.19	-0.113	2	chr11	75063912	75063914	+	ARRB1	NA	shores	0.141	0.81483
cg02536026	228	chr11:75063569:75063913	hypo	0.0051	0.814	-0.19	-0.113	2	chr11	75063568	75063570	-	ARRB1	promoters	shores	0.00838	0.975113
cg26486070	229	chr22:25003675:25003854	hypo	0.0421	0.814	-0.07	-0.0653	2	chr22	25003674	25003676	-	GGT1;SNRPD3	NA	inter	0.0276	0.741452
cg27200006	229	chr22:25003675:25003854	hypo	0.0421	0.814	-0.07	-0.0653	2	chr22	25003853	25003855	+	NA	introns,intronexonboundaries,exonintronboundaries	inter	0.0105	0.752802
cg26094484	230	chr10:133318662:133318755	hypo	0.0128	0.814	-0.13	-0.106	2	chr10	133318754	133318756	+	NA	intergenic	shores	0.226	0.73728
cg15950413	230	chr10:133318662:133318755	hypo	0.0128	0.814	-0.13	-0.106	2	chr10	133318661	133318663	-	NA	intergenic	shores	0.148	0.995582
cg17445157	231	chr5:156350379:156351266	hyper	4.88e-10	0.814	0.1	0.069	5	chr5	156351265	156351267	-	APOOP1;TIMD4	introns	inter	0.00353	0.0560633
cg25619153	231	chr5:156350379:156351266	hyper	4.88e-10	0.814	0.1	0.069	5	chr5	156350378	156350380	+	APOOP1;TIMD4	NA	inter	0.00753	0.600562
cg07755752	231	chr5:156350379:156351266	hyper	4.88e-10	0.814	0.1	0.069	5	chr5	156351089	156351091	-	APOOP1;TIMD4	introns	inter	-0.0066	0.632496
cg05482306	231	chr5:156350379:156351266	hyper	4.88e-10	0.814	0.1	0.069	5	chr5	156351054	156351056	-	APOOP1;TIMD4	introns	inter	-0.016	0.823242
cg12932211	231	chr5:156350379:156351266	hyper	4.88e-10	0.814	0.1	0.069	5	chr5	156351009	156351011	+	APOOP1;TIMD4	NA	inter	0.0259	0.854572
cg22607339	232	chr1:43803159:43803221	hypo	0.0417	0.814	-0.16	-0.11	2	chr1	43803158	43803160	-	MPL	NA	inter	0.0593	0.746707
cg10842584	232	chr1:43803159:43803221	hypo	0.0417	0.814	-0.16	-0.11	2	chr1	43803220	43803222	-	MPL	NA	inter	0.231	0.782508
cg10516701	233	chr1:155055102:155055166	hypo	0.0292	0.815	-0.15	-0.145	2	chr1	155055165	155055167	-	EFNA3;RP11-540D14.8	NA	islands	-0.0117	0.502108
cg08185345	233	chr1:155055102:155055166	hypo	0.0292	0.815	-0.15	-0.145	2	chr1	155055101	155055103	+	EFNA3;RP11-540D14.8	introns	islands	-0.0258	0.98141
cg22989209	234	chr5:1274702:1274847	hyper	0.0383	0.815	0.1	0.0878	2	chr5	1274846	1274848	-	TERT	introns	shelves	-0.0394	0.93614
cg02601800	234	chr5:1274702:1274847	hyper	0.0383	0.815	0.1	0.0878	2	chr5	1274701	1274703	+	TERT	NA	shelves	-0.0584	0.973197
cg26793846	235	chr22:42538906:42538988	hyper	0.0441	0.815	0.1	0.072	2	chr22	42538987	42538989	-	CYP2D7	promoters,1to5kb,introns,intronexonboundaries	islands	-0.00678	0.696711
cg26169700	235	chr22:42538906:42538988	hyper	0.0441	0.815	0.1	0.072	2	chr22	42538905	42538907	-	CYP2D7	promoters,1to5kb,introns,intronexonboundaries,exonintronboundaries	islands	-0.0171	0.726421
cg08015762	236	chr14:100014679:100014785	hypo	0.0238	0.816	-0.08	-0.0781	2	chr14	100014784	100014786	-	CCDC85C	introns	inter	0.0203	0.419836
cg18617527	236	chr14:100014679:100014785	hypo	0.0238	0.816	-0.08	-0.0781	2	chr14	100014678	100014680	+	CCDC85C	NA	inter	0.0642	0.599439
cg26787801	237	chr9:140210914:140211058	hypo	0.00343	0.816	-0.21	-0.167	3	chr9	140211057	140211059	+	EXD3	NA	islands	0.0418	0.306949
cg21210721	237	chr9:140210914:140211058	hypo	0.00343	0.816	-0.21	-0.167	3	chr9	140210913	140210915	-	EXD3	introns	islands	0.043	0.880681
cg10962166	237	chr9:140210914:140211058	hypo	0.00343	0.816	-0.21	-0.167	3	chr9	140210996	140210998	-	EXD3	introns	islands	-0.0109	0.990667
cg23802935	238	chr4:147366958:147367017	hypo	0.0417	0.817	-0.07	-0.0637	2	chr4	147366957	147366959	+	SLC10A7	NA	inter	0.0814	0.859105
cg14444103	238	chr4:147366958:147367017	hypo	0.0417	0.817	-0.07	-0.0637	2	chr4	147367016	147367018	+	SLC10A7	NA	inter	0.0961	0.991375
cg09364677	239	chr16:88480701:88481008	hypo	0.000238	0.817	-0.11	-0.0785	3	chr16	88480700	88480702	-	NA	intergenic	inter	0.0799	0.614244
cg05748238	239	chr16:88480701:88481008	hypo	0.000238	0.817	-0.11	-0.0785	3	chr16	88481007	88481009	+	NA	intergenic	inter	0.111	0.72529
cg04011707	239	chr16:88480701:88481008	hypo	0.000238	0.817	-0.11	-0.0785	3	chr16	88480908	88480910	+	NA	intergenic	inter	0.137	0.923983
cg10891888	240	chr12:46764929:46765615	hyper	0.00258	0.817	0.05	0.039	3	chr12	46765614	46765616	+	RP11-474P2.2;SLC38A2	NA	islands	-0.0134	0.089079
cg13591723	240	chr12:46764929:46765615	hyper	0.00258	0.817	0.05	0.039	3	chr12	46765134	46765136	+	RP11-474P2.2;SLC38A2	NA	islands,shores	-0.00549	0.560873
cg20830447	240	chr12:46764929:46765615	hyper	0.00258	0.817	0.05	0.039	3	chr12	46764928	46764930	+	RP11-474P2.2;SLC38A2	NA	shores	-0.0252	0.966194
cg22287014	241	chr6:150358873:150358985	hyper	0.0423	0.818	0.2	0.19	2	chr6	150358872	150358874	+	NA	intergenic	islands,shores	-0.193	0.991371
cg03114255	241	chr6:150358873:150358985	hyper	0.0423	0.818	0.2	0.19	2	chr6	150358984	150358986	-	NA	intergenic	islands	-0.154	0.995509
cg04785900	242	chr8:1950112:1950120	hyper	0.0221	0.818	0.28	0.199	2	chr8	1950119	1950121	-	KBTBD11	NA	islands	-0.049	0.144299
cg21698185	242	chr8:1950112:1950120	hyper	0.0221	0.818	0.28	0.199	2	chr8	1950111	1950113	-	KBTBD11	NA	islands	-0.0798	0.993416
cg20966504	243	chr7:20654932:20655152	hyper	0.0348	0.819	0.13	0.0964	2	chr7	20654931	20654933	+	ABCB5	promoters	inter	-0.07	0.931529
cg14878128	243	chr7:20654932:20655152	hyper	0.0348	0.819	0.13	0.0964	2	chr7	20655151	20655153	+	ABCB5	promoters	inter	-0.0538	0.958773
cg02842704	244	chr5:151305528:151305746	hyper	0.015	0.82	0.12	0.0945	2	chr5	151305745	151305747	+	GLRA1	NA	shores	-0.0161	0.116941
cg23158483	244	chr5:151305528:151305746	hyper	0.015	0.82	0.12	0.0945	2	chr5	151305527	151305529	+	GLRA1	NA	shores	0.00802	0.511721
cg15643574	245	chr11:85778241:85778585	hyper	0.0096	0.822	0.05	0.031	2	chr11	85778240	85778242	-	PICALM	introns	shores	-0.0275	0.557354
cg24528604	245	chr11:85778241:85778585	hyper	0.0096	0.822	0.05	0.031	2	chr11	85778584	85778586	-	PICALM	introns	shores	-0.0146	0.953218
cg17536720	246	chr2:778668:778731	hypo	0.00907	0.823	-0.2	-0.175	3	chr2	778667	778669	+	NA	intergenic	inter	0.095	0.586312
cg20824635	246	chr2:778668:778731	hypo	0.00907	0.823	-0.2	-0.175	3	chr2	778730	778732	+	NA	intergenic	inter	0.221	0.594185
cg13258131	246	chr2:778668:778731	hypo	0.00907	0.823	-0.2	-0.175	3	chr2	778687	778689	-	NA	intergenic	inter	0.161	0.800636
cg10211456	247	chr7:963333:963471	hypo	0.00972	0.823	-0.14	-0.117	2	chr7	963470	963472	+	ADAP1;COX19	NA	shelves	0.0109	0.159209
cg02006134	247	chr7:963333:963471	hypo	0.00972	0.823	-0.14	-0.117	2	chr7	963332	963334	+	ADAP1;COX19	NA	shelves	0.0696	0.393561
cg19369151	248	chr19:18830254:18830538	hypo	0.0255	0.825	-0.07	-0.0619	2	chr19	18830537	18830539	+	CRTC1	introns	islands	0.0907	0.635177
cg23661824	248	chr19:18830254:18830538	hypo	0.0255	0.825	-0.07	-0.0619	2	chr19	18830253	18830255	+	CRTC1	introns	shores	0.0593	0.815668
cg16679093	249	chr22:46483916:46484046	hypo	0.029	0.825	-0.06	-0.0546	2	chr22	46483915	46483917	-	MIRLET7BHG	NA	shores	0.044	0.213962
cg03984375	249	chr22:46483916:46484046	hypo	0.029	0.825	-0.06	-0.0546	2	chr22	46484045	46484047	+	MIRLET7BHG	1to5kb,introns	shelves	0.0428	0.357634
cg13038618	250	chr14:77467225:77467391	hypo	0.0139	0.825	-0.17	-0.113	2	chr14	77467390	77467392	-	NA	intergenic	inter	-0.0347	0.389405
cg09918077	250	chr14:77467225:77467391	hypo	0.0139	0.825	-0.17	-0.113	2	chr14	77467224	77467226	-	NA	intergenic	inter	0.139	0.761667
cg08177126	251	chr6:317205:317607	hyper	0.0121	0.826	0.09	0.0673	2	chr6	317204	317206	+	DUSP22	introns	inter	-0.0699	0.908096
cg03624871	251	chr6:317205:317607	hyper	0.0121	0.826	0.09	0.0673	2	chr6	317606	317608	+	DUSP22	introns	inter	-0.0217	0.96005
cg19379569	252	chr10:134079311:134079425	hypo	0.00589	0.826	-0.11	-0.0954	3	chr10	134079357	134079359	-	STK32C	introns	inter	0.166	0.426112
cg13432205	252	chr10:134079311:134079425	hypo	0.00589	0.826	-0.11	-0.0954	3	chr10	134079310	134079312	+	STK32C	NA	inter	0.146	0.906935
cg03435248	252	chr10:134079311:134079425	hypo	0.00589	0.826	-0.11	-0.0954	3	chr10	134079424	134079426	-	STK32C	introns	inter	0.132	0.956554
cg15003194	253	chr11:133910341:133910729	hypo	0.00917	0.826	-0.11	-0.0886	2	chr11	133910728	133910730	-	RP11-713P17.3	NA	shelves	0.158	0.319643
cg21599336	253	chr11:133910341:133910729	hypo	0.00917	0.826	-0.11	-0.0886	2	chr11	133910340	133910342	-	RP11-713P17.3	NA	shelves	0.105	0.770355
cg07568040	254	chr2:158454357:158454401	hyper	0.0418	0.827	0.06	0.0453	2	chr2	158454400	158454402	+	ACVR1C	NA	shores	-0.036	0.790839
cg27420736	254	chr2:158454357:158454401	hyper	0.0418	0.827	0.06	0.0453	2	chr2	158454356	158454358	+	ACVR1C	NA	shores	0.0169	0.994752
cg11801524	255	chr10:29811530:29811659	hyper	0.00545	0.827	0.19	0.156	3	chr10	29811562	29811564	-	SVIL	cds,5UTRs,exons,firstexons,intronexonboundaries	inter	-0.0758	0.0751738
cg02363677	255	chr10:29811530:29811659	hyper	0.00545	0.827	0.19	0.156	3	chr10	29811529	29811531	+	SVIL	NA	inter	-0.0991	0.0752062
cg23025804	255	chr10:29811530:29811659	hyper	0.00545	0.827	0.19	0.156	3	chr10	29811658	29811660	-	SVIL	promoters,introns,intronexonboundaries	inter	-0.0495	0.0825228
cg18243357	256	chr3:55693631:55693741	hypo	0.045	0.828	-0.08	-0.0688	2	chr3	55693630	55693632	+	ERC2;ERC2-IT1	NA	inter	0.051	0.915252
cg04915058	256	chr3:55693631:55693741	hypo	0.045	0.828	-0.08	-0.0688	2	chr3	55693740	55693742	+	ERC2;ERC2-IT1	NA	inter	0.0566	0.993669
cg12804791	257	chr11:126286828:126287023	hypo	0.0203	0.828	-0.11	-0.0868	2	chr11	126286827	126286829	+	ST3GAL4	introns	islands	-0.0847	0.64061
cg02055353	257	chr11:126286828:126287023	hypo	0.0203	0.828	-0.11	-0.0868	2	chr11	126287022	126287024	-	ST3GAL4	NA	shores	-0.00327	0.952372
cg01485975	258	chr5:156486186:156486840	hyper	1.06e-07	0.828	0.11	0.0752	3	chr5	156486185	156486187	+	HAVCR1	NA	inter	0.0244	0.331582
cg01551315	258	chr5:156486186:156486840	hyper	1.06e-07	0.828	0.11	0.0752	3	chr5	156486421	156486423	+	HAVCR1	NA	inter	-0.0172	0.98791
cg26432088	258	chr5:156486186:156486840	hyper	1.06e-07	0.828	0.11	0.0752	3	chr5	156486839	156486841	-	HAVCR1	promoters,1to5kb	inter	-0.0503	0.990664
cg00322919	259	chr10:17171695:17172000	hypo	0.0398	0.831	-0.06	-0.0575	2	chr10	17171999	17172001	+	CUBN	NA	inter	0.0295	0.306755
cg10707565	259	chr10:17171695:17172000	hypo	0.0398	0.831	-0.06	-0.0575	2	chr10	17171694	17171696	+	CUBN	NA	inter	0.0323	0.710946
cg01786216	260	chr12:7917828:7917888	hyper	0.0247	0.831	0.1	0.0859	2	chr12	7917887	7917889	+	NANOGNB	cds,exons,firstexons,exonintronboundaries	inter	-0.0298	0.930435
cg00925156	260	chr12:7917828:7917888	hyper	0.0247	0.831	0.1	0.0859	2	chr12	7917827	7917829	+	NANOGNB	5UTRs,exons,firstexons,exonintronboundaries	inter	-0.0615	0.98307
cg16142957	261	chr1:1873499:1873750	hypo	0.0118	0.832	-0.09	-0.0738	2	chr1	1873749	1873751	-	CFAP74	intergenic	shores	0.0866	0.221647
cg15833286	261	chr1:1873499:1873750	hypo	0.0118	0.832	-0.09	-0.0738	2	chr1	1873498	1873500	-	CFAP74	intergenic	shores	0.0895	0.787933
cg07960450	262	chr7:45614290:45614300	hyper	0.017	0.833	0.15	0.0953	2	chr7	45614299	45614301	+	ADCY1	cds,exons,firstexons,introns,intronexonboundaries	islands	-0.00432	0.741454
cg16848624	262	chr7:45614290:45614300	hyper	0.017	0.833	0.15	0.0953	2	chr7	45614289	45614291	+	ADCY1	cds,exons,firstexons,introns,intronexonboundaries	islands	-0.0659	0.973828
cg11358119	263	chr6:84905020:84905456	hyper	0.000239	0.833	0.08	0.0501	2	chr6	84905455	84905457	+	CEP162	NA	inter	-0.0609	0.119764
cg01906797	263	chr6:84905020:84905456	hyper	0.000239	0.833	0.08	0.0501	2	chr6	84905019	84905021	+	CEP162	NA	inter	-0.0155	0.99272
cg17736840	264	chr1:75140187:75140289	hyper	0.0188	0.833	0.12	0.115	2	chr1	75140186	75140188	-	ERICH3	promoters	inter	-0.0542	0.730623
cg09365529	264	chr1:75140187:75140289	hyper	0.0188	0.833	0.12	0.115	2	chr1	75140288	75140290	-	ERICH3	promoters	inter	-0.0368	0.980796
cg02896941	265	chr4:23890659:23892083	hypo	1.7e-06	0.834	-0.16	-0.109	7	chr4	23890658	23890660	-	PPARGC1A	introns	inter	0.0712	0.463839
cg04893087	265	chr4:23890659:23892083	hypo	1.7e-06	0.834	-0.16	-0.109	7	chr4	23892082	23892084	+	PPARGC1A	NA	inter	0.023	0.588082
cg09082664	265	chr4:23890659:23892083	hypo	1.7e-06	0.834	-0.16	-0.109	7	chr4	23890700	23890702	+	PPARGC1A	NA	inter	0.0166	0.772419
cg12691631	265	chr4:23890659:23892083	hypo	1.7e-06	0.834	-0.16	-0.109	7	chr4	23891834	23891836	+	PPARGC1A	NA	inter	0.066	0.902004
cg05158538	265	chr4:23890659:23892083	hypo	1.7e-06	0.834	-0.16	-0.109	7	chr4	23891485	23891487	+	PPARGC1A	NA	inter	0.036	0.903486
cg20723350	265	chr4:23890659:23892083	hypo	1.7e-06	0.834	-0.16	-0.109	7	chr4	23891595	23891597	+	PPARGC1A	NA	inter	0.0454	0.981747
cg27182172	265	chr4:23890659:23892083	hypo	1.7e-06	0.834	-0.16	-0.109	7	chr4	23890889	23890891	+	PPARGC1A	NA	inter	0.0297	0.99217
cg18780769	266	chr3:194118985:194119058	hypo	0.0348	0.834	-0.09	-0.0719	2	chr3	194118984	194118986	-	GP5	cds,exons,firstexons,intronexonboundaries	islands	-0.0862	0.744378
cg18179931	266	chr3:194118985:194119058	hypo	0.0348	0.834	-0.09	-0.0719	2	chr3	194119057	194119059	-	GP5	promoters,introns,intronexonboundaries	shores	-0.116	0.960672
cg05129325	267	chr1:215255110:215255161	hypo	0.0213	0.834	-0.13	-0.103	2	chr1	215255160	215255162	+	KCNK2	1to5kb,introns	shores	-0.116	0.661206
cg11200222	267	chr1:215255110:215255161	hypo	0.0213	0.834	-0.13	-0.103	2	chr1	215255109	215255111	-	KCNK2	NA	shores	-0.0344	0.99163
cg14741691	268	chr19:40855329:40855502	hyper	0.0271	0.834	0.09	0.0844	2	chr19	40855328	40855330	-	C19orf47;PLD3	promoters,1to5kb	shores	-0.0579	0.282309
cg20513206	268	chr19:40855329:40855502	hyper	0.0271	0.834	0.09	0.0844	2	chr19	40855501	40855503	-	C19orf47;PLD3	1to5kb	shores	-0.0207	0.579429
cg17583432	269	chr8:129005526:129005567	hypo	0.0261	0.834	-0.07	-0.067	2	chr8	129005566	129005568	-	PVT1	NA	inter	-0.0785	0.905026
cg01765152	269	chr8:129005526:129005567	hypo	0.0261	0.834	-0.07	-0.067	2	chr8	129005525	129005527	-	PVT1	NA	inter	-0.0493	0.98866
cg26499363	270	chr17:46796119:46796298	hyper	0.0403	0.835	0.1	0.0887	2	chr17	46796118	46796120	+	NA	1to5kb	shores	-0.2	0.484253
cg16700282	270	chr17:46796119:46796298	hyper	0.0403	0.835	0.1	0.0887	2	chr17	46796297	46796299	-	NA	NA	islands	-0.198	0.791152
cg08173919	271	chr22:51041213:51041242	hypo	0.0387	0.835	-0.15	-0.131	2	chr22	51041212	51041214	+	CHKB;MAPK8IP2	promoters,1to5kb,introns	shores	0.131	0.846512
cg10341513	271	chr22:51041213:51041242	hypo	0.0387	0.835	-0.15	-0.131	2	chr22	51041241	51041243	+	CHKB;MAPK8IP2	promoters,1to5kb,introns	shores	0.102	0.892153
cg12452300	272	chr3:51751788:51752143	hyper	0.0162	0.835	0.12	0.0832	2	chr3	51751787	51751789	-	GRM2	NA	shores	-0.064	0.475024
cg11727252	272	chr3:51751788:51752143	hyper	0.0162	0.835	0.12	0.0832	2	chr3	51752142	51752144	-	AC099050.1;GRM2	NA	shelves	-0.0746	0.882794
cg27354589	273	chr10:1704969:1705647	hypo	2.86e-08	0.836	-0.13	-0.0577	4	chr10	1705580	1705582	-	ADARB2	introns	inter	0.124	0.00015982
cg16736679	273	chr10:1704969:1705647	hypo	2.86e-08	0.836	-0.13	-0.0577	4	chr10	1704968	1704970	+	ADARB2	NA	inter	0.15	0.33061
cg12037550	273	chr10:1704969:1705647	hypo	2.86e-08	0.836	-0.13	-0.0577	4	chr10	1705053	1705055	-	ADARB2	introns	inter	0.172	0.689856
cg17951991	273	chr10:1704969:1705647	hypo	2.86e-08	0.836	-0.13	-0.0577	4	chr10	1705646	1705648	-	ADARB2	introns	inter	0.16	0.792308
cg17167832	274	chr1:169599212:169599754	hyper	0.00528	0.837	0.14	0.107	3	chr1	169599753	169599755	+	SELP	NA	inter	-0.0564	0.537555
cg09060914	274	chr1:169599212:169599754	hyper	0.00528	0.837	0.14	0.107	3	chr1	169599557	169599559	-	SELP	promoters,intronexonboundaries	inter	-0.0606	0.745369
cg01459453	274	chr1:169599212:169599754	hyper	0.00528	0.837	0.14	0.107	3	chr1	169599211	169599213	+	SELP	NA	inter	-0.0653	0.783125
cg19095267	275	chr13:40107605:40107622	hyper	0.0299	0.837	0.06	0.0198	2	chr13	40107621	40107623	+	LHFP	NA	inter	0.00339	0.652649
cg02710723	275	chr13:40107605:40107622	hyper	0.0299	0.837	0.06	0.0198	2	chr13	40107604	40107606	-	LHFP	promoters,introns,intronexonboundaries	inter	-0.039	0.931951
cg02716635	276	chr12:97857304:97857511	hyper	0.0292	0.837	0.2	0.131	2	chr12	97857303	97857305	-	RMST	NA	inter	-0.154	0.844458
cg03782861	276	chr12:97857304:97857511	hyper	0.0292	0.837	0.2	0.131	2	chr12	97857510	97857512	-	RMST	NA	inter	-0.0475	0.942782
cg24009065	277	chr20:44350935:44351095	hyper	0.0375	0.839	0.12	0.0989	2	chr20	44351094	44351096	-	SPINT4	NA	inter	0.0467	0.437531
cg01893731	277	chr20:44350935:44351095	hyper	0.0375	0.839	0.12	0.0989	2	chr20	44350934	44350936	+	SPINT4	promoters,exonintronboundaries	inter	0.0808	0.612334
cg02971381	278	chr12:6641602:6641751	hypo	0.0389	0.839	-0.08	-0.068	2	chr12	6641750	6641752	+	GAPDH;RP5-940J5.3	1to5kb	shores	0.0358	0.803536
cg25252598	278	chr12:6641602:6641751	hypo	0.0389	0.839	-0.08	-0.068	2	chr12	6641601	6641603	+	GAPDH;RP5-940J5.3	1to5kb	shores	0.0537	0.821329
cg00461882	279	chr7:2289675:2289888	hypo	0.0188	0.839	-0.2	-0.12	2	chr7	2289674	2289676	-	NUDT1	NA	shelves	0.0462	0.353923
cg13748354	279	chr7:2289675:2289888	hypo	0.0188	0.839	-0.2	-0.12	2	chr7	2289887	2289889	-	NUDT1	NA	shelves	0.395	0.886406
cg01504447	280	chr13:31041124:31041221	hypo	0.0412	0.84	-0.12	-0.101	2	chr13	31041220	31041222	-	HMGB1	1to5kb,introns	inter	0.0416	0.754337
cg05818394	280	chr13:31041124:31041221	hypo	0.0412	0.84	-0.12	-0.101	2	chr13	31041123	31041125	-	HMGB1	1to5kb,introns	inter	-0.000823	0.951126
cg21440365	281	chr8:130995417:130996123	hyper	0.00027	0.84	0.19	0.145	4	chr8	130995996	130995998	+	FAM49B	NA	islands	-0.196	0.440884
cg03598731	281	chr8:130995417:130996123	hyper	0.00027	0.84	0.19	0.145	4	chr8	130996122	130996124	-	FAM49B	introns	islands	-0.203	0.549738
cg09642740	281	chr8:130995417:130996123	hyper	0.00027	0.84	0.19	0.145	4	chr8	130995989	130995991	+	FAM49B	NA	islands	-0.173	0.816372
cg06953333	281	chr8:130995417:130996123	hyper	0.00027	0.84	0.19	0.145	4	chr8	130995416	130995418	+	FAM49B	NA	shores	0.00148	0.850372
cg20694241	282	chr9:39132524:39132860	hypo	0.0228	0.84	-0.12	-0.103	2	chr9	39132523	39132525	-	CNTNAP3	introns	shores	0.0344	0.481008
cg11528835	282	chr9:39132524:39132860	hypo	0.0228	0.84	-0.12	-0.103	2	chr9	39132859	39132861	+	NA	NA	islands,shores	0.0137	0.856743
cg19624489	283	chr1:50022440:50022561	hyper	0.0255	0.841	0.21	0.124	2	chr1	50022439	50022441	+	AGBL4	NA	inter	-0.0351	0.304118
cg25271930	283	chr1:50022440:50022561	hyper	0.0255	0.841	0.21	0.124	2	chr1	50022560	50022562	+	AGBL4	NA	inter	0.0113	0.871474
cg14182461	284	chr17:74138356:74138738	hypo	0.000813	0.842	-0.07	-0.0592	3	chr17	74138737	74138739	+	FOXJ1;RNF157;RP11-449J21.5	introns	shores	0.0316	0.45605
cg16672637	284	chr17:74138356:74138738	hypo	0.000813	0.842	-0.07	-0.0592	3	chr17	74138355	74138357	+	FOXJ1;RP11-449J21.5	introns	shores	0.0178	0.75891
cg16861241	284	chr17:74138356:74138738	hypo	0.000813	0.842	-0.07	-0.0592	3	chr17	74138395	74138397	+	FOXJ1;RP11-449J21.5	introns	shores	0.0244	0.899698
cg19057001	285	chr5:150537878:150538414	hypo	5.02e-05	0.843	-0.15	-0.102	3	chr5	150538164	150538166	-	ANXA6;CTB-17P3.4	promoters	shores	0.0194	0.299765
cg00407659	285	chr5:150537878:150538414	hypo	5.02e-05	0.843	-0.15	-0.102	3	chr5	150538413	150538415	+	ANXA6;CTB-17P3.4	NA	shores	-0.0071	0.931173
cg03208031	285	chr5:150537878:150538414	hypo	5.02e-05	0.843	-0.15	-0.102	3	chr5	150537877	150537879	-	ANXA6;CTB-17P3.4	promoters	shores	-0.0316	0.986348
cg03559686	286	chr2:198379478:198379584	hypo	0.025	0.843	-0.11	-0.0667	2	chr2	198379583	198379585	-	HSPD1;HSPE1-MOB4;MOB4	NA	shores	0.104	0.911369
cg20267398	286	chr2:198379478:198379584	hypo	0.025	0.843	-0.11	-0.0667	2	chr2	198379477	198379479	-	HSPD1;HSPE1-MOB4;MOB4	NA	shores	0.0331	0.979053
cg10198271	287	chr20:55966838:55968294	hypo	5.13e-05	0.844	-0.14	-0.0801	4	chr20	55966837	55966839	+	RBM38;RP4-800J21.3	cds,exons,firstexons,introns,exonintronboundaries	islands	-0.0169	0.21138
cg18523477	287	chr20:55966838:55968294	hypo	5.13e-05	0.844	-0.14	-0.0801	4	chr20	55967502	55967504	+	RBM38;RP4-800J21.3	introns	shores	-0.0108	0.563102
cg18062140	287	chr20:55966838:55968294	hypo	5.13e-05	0.844	-0.14	-0.0801	4	chr20	55967677	55967679	-	RBM38;RP4-800J21.3	NA	shores	0.0173	0.68871
cg09696044	287	chr20:55966838:55968294	hypo	5.13e-05	0.844	-0.14	-0.0801	4	chr20	55968293	55968295	+	RBM38;RP4-800J21.3	introns,intronexonboundaries,exonintronboundaries	shores	-0.0169	0.753875
cg05054683	288	chr16:1124313:1124349	hyper	0.0135	0.845	0.13	0.089	2	chr16	1124348	1124350	-	SSTR5-AS1	introns	shores	-0.0503	0.109432
cg08033003	288	chr16:1124313:1124349	hyper	0.0135	0.845	0.13	0.089	2	chr16	1124312	1124314	+	SSTR5-AS1	1to5kb,introns	shores	0.0131	0.302876
cg08164961	289	chr17:60218428:60218551	hyper	0.0411	0.845	0.08	0.0663	2	chr17	60218427	60218429	-	POLRMTP1	intergenic	shores	-0.039	0.38286
cg18350786	289	chr17:60218428:60218551	hyper	0.0411	0.845	0.08	0.0663	2	chr17	60218550	60218552	-	POLRMTP1	intergenic	shores	-0.0471	0.481378
cg22683010	290	chr2:2569880:2570318	hypo	0.00962	0.845	-0.13	-0.0914	3	chr2	2570282	2570284	+	NA	intergenic	inter	0.293	0.804474
cg07362512	290	chr2:2569880:2570318	hypo	0.00962	0.845	-0.13	-0.0914	3	chr2	2570317	2570319	+	NA	intergenic	inter	0.203	0.919098
cg00618717	290	chr2:2569880:2570318	hypo	0.00962	0.845	-0.13	-0.0914	3	chr2	2569879	2569881	-	NA	intergenic	inter	0.228	0.929309
cg12598198	291	chr11:111784328:111784386	hypo	0.0348	0.846	-0.12	-0.0885	2	chr11	111784385	111784387	+	CRYAB;HSPB2;HSPB2-C11orf52	cds,exons,introns	inter	0.187	0.432181
cg13210534	291	chr11:111784328:111784386	hypo	0.0348	0.846	-0.12	-0.0885	2	chr11	111784327	111784329	+	CRYAB;HSPB2;HSPB2-C11orf52	cds,exons,introns,intronexonboundaries	inter	0.101	0.860872
cg04277084	292	chr5:115294261:115294388	hyper	0.0207	0.846	0.12	0.0748	2	chr5	115294260	115294262	+	NA	1to5kb	shelves	-0.0242	0.56789
cg17033185	292	chr5:115294261:115294388	hyper	0.0207	0.846	0.12	0.0748	2	chr5	115294387	115294389	+	NA	1to5kb	shelves	-0.0552	0.820116
cg05338009	293	chr19:54041329:54041856	hypo	0.0233	0.846	-0.12	-0.0924	3	chr19	54041397	54041399	+	ZNF331	promoters,5UTRs,exons,firstexons,introns,exonintronboundaries	islands	0.0644	0.783755
cg03499639	293	chr19:54041329:54041856	hypo	0.0233	0.846	-0.12	-0.0924	3	chr19	54041855	54041857	+	ZNF331	promoters,introns,exonintronboundaries	islands	0.145	0.880551
cg04522821	293	chr19:54041329:54041856	hypo	0.0233	0.846	-0.12	-0.0924	3	chr19	54041328	54041330	+	ZNF331	promoters,introns	islands	0.0293	0.971645
cg24251193	294	chr1:156676542:156676793	hypo	0.00621	0.847	-0.19	-0.145	3	chr1	156676541	156676543	+	CRABP2	NA	islands	0.0994	0.694021
cg02363950	294	chr1:156676542:156676793	hypo	0.00621	0.847	-0.19	-0.145	3	chr1	156676792	156676794	-	CRABP2	1to5kb	shores	0.0993	0.866822
cg17165580	294	chr1:156676542:156676793	hypo	0.00621	0.847	-0.19	-0.145	3	chr1	156676580	156676582	+	CRABP2	NA	islands	0.0942	0.900733
cg05374463	295	chr15:76195522:76195876	hyper	0.03	0.847	0.09	0.031	2	chr15	76195521	76195523	+	FBXO22	promoters	shores	-0.0117	0.695784
cg12789833	295	chr15:76195522:76195876	hyper	0.03	0.847	0.09	0.031	2	chr15	76195875	76195877	+	FBXO22	promoters	shores	-0.0527	0.763154
cg17941579	296	chr1:2929156:2929594	hyper	0.0203	0.847	0.07	0.0495	2	chr1	2929593	2929595	+	NA	intergenic	shores	-0.0243	0.927678
cg22377505	296	chr1:2929156:2929594	hyper	0.0203	0.847	0.07	0.0495	2	chr1	2929155	2929157	+	NA	intergenic	islands,shores	-0.0273	0.930531
cg10969502	297	chr6:168789693:168789714	hypo	0.0233	0.849	-0.1	-0.0984	2	chr6	168789713	168789715	+	NA	intergenic	inter	0.159	0.574438
cg24429727	297	chr6:168789693:168789714	hypo	0.0233	0.849	-0.1	-0.0984	2	chr6	168789692	168789694	+	NA	intergenic	inter	0.163	0.942386
cg23533254	298	chr3:171176909:171176940	hypo	0.0415	0.849	-0.22	-0.217	2	chr3	171176939	171176941	+	RP11-185E8.2;TNIK	NA	shores	0.0116	0.982622
cg00859352	298	chr3:171176909:171176940	hypo	0.0415	0.849	-0.22	-0.217	2	chr3	171176908	171176910	+	RP11-185E8.2;TNIK	NA	shores	-0.00425	0.99129
cg25277809	299	chr2:128453108:128453484	hypo	3.32e-06	0.849	-0.23	-0.155	5	chr2	128453483	128453485	-	NA	intergenic	shores	0.0573	0.263642
cg03738707	299	chr2:128453108:128453484	hypo	3.32e-06	0.849	-0.23	-0.155	5	chr2	128453334	128453336	-	NA	intergenic	islands	0.0815	0.367148
cg11059159	299	chr2:128453108:128453484	hypo	3.32e-06	0.849	-0.23	-0.155	5	chr2	128453444	128453446	-	NA	intergenic	islands	0.0619	0.641152
cg06741367	299	chr2:128453108:128453484	hypo	3.32e-06	0.849	-0.23	-0.155	5	chr2	128453107	128453109	+	NA	intergenic	shores	0.108	0.85577
cg25223285	299	chr2:128453108:128453484	hypo	3.32e-06	0.849	-0.23	-0.155	5	chr2	128453259	128453261	+	NA	intergenic	islands	0.0635	0.986293
cg07004744	300	chr8:641466:641497	hyper	0.000207	0.849	0.17	0.0882	3	chr8	641478	641480	+	ERICH1	NA	shelves	0.0143	0.296922
cg19002941	300	chr8:641466:641497	hyper	0.000207	0.849	0.17	0.0882	3	chr8	641496	641498	-	ERICH1	introns	shelves	0.0374	0.604327
cg00251824	300	chr8:641466:641497	hyper	0.000207	0.849	0.17	0.0882	3	chr8	641465	641467	+	ERICH1	NA	shelves	0.0462	0.847091
cg11123493	301	chr5:111313321:111313514	hyper	0.0326	0.85	0.13	0.106	2	chr5	111313513	111313515	+	NREP;NREP-AS1	introns	inter	-0.0417	0.780306
cg23355704	301	chr5:111313321:111313514	hyper	0.0326	0.85	0.13	0.106	2	chr5	111313320	111313322	+	NREP;NREP-AS1	introns	inter	-0.0108	0.817002
cg02763146	302	chr3:184042005:184042052	hypo	2.02e-05	0.851	-0.1	-0.0572	2	chr3	184042004	184042006	-	EIF2B5;EIF4G1;SNORD66	NA	shelves	0.0611	0.557929
cg19446296	302	chr3:184042005:184042052	hypo	2.02e-05	0.851	-0.1	-0.0572	2	chr3	184042051	184042053	-	EIF2B5;EIF4G1;SNORD66	NA	shelves	0.0339	0.902459
cg25248628	303	chr10:22518027:22518414	hypo	0.000436	0.851	-0.17	-0.13	4	chr10	22518026	22518028	+	NA	intergenic	islands,shores	-0.0318	0.505688
cg19375296	303	chr10:22518027:22518414	hypo	0.000436	0.851	-0.17	-0.13	4	chr10	22518413	22518415	-	NA	intronexonboundaries,intergenic	shores	-0.0138	0.841632
cg15900657	303	chr10:22518027:22518414	hypo	0.000436	0.851	-0.17	-0.13	4	chr10	22518316	22518318	-	NA	intronexonboundaries,intergenic	islands	0.0362	0.9666
cg26176206	303	chr10:22518027:22518414	hypo	0.000436	0.851	-0.17	-0.13	4	chr10	22518169	22518171	-	NA	intergenic	islands	0.0085	0.993367
cg17095731	304	chr1:53794150:53795111	hypo	9.48e-07	0.852	-0.16	-0.0962	5	chr1	53794312	53794314	+	LRP8;RP4-784A16.5	introns	shores	0.0815	0.45803
cg21609024	304	chr1:53794150:53795111	hypo	9.48e-07	0.852	-0.16	-0.0962	5	chr1	53795110	53795112	+	LRP8;RP4-784A16.5	introns	shores	0.058	0.572847
cg26191586	304	chr1:53794150:53795111	hypo	9.48e-07	0.852	-0.16	-0.0962	5	chr1	53794759	53794761	+	LRP8;RP4-784A16.5	introns	shores	0.0242	0.75104
cg17441401	304	chr1:53794150:53795111	hypo	9.48e-07	0.852	-0.16	-0.0962	5	chr1	53794149	53794151	+	LRP8;RP4-784A16.5	introns,exonintronboundaries	shores	0.0119	0.828527
cg04154290	304	chr1:53794150:53795111	hypo	9.48e-07	0.852	-0.16	-0.0962	5	chr1	53794210	53794212	-	LRP8;RP4-784A16.5	promoters,1to5kb	shores	0.0326	0.849585
cg22762388	305	chr7:141175075:141176413	hyper	0.00336	0.854	0.22	0.146	4	chr7	141176412	141176414	+	TMEM178B	exons,3UTRs	inter	-0.0798	0.441771
cg23395341	305	chr7:141175075:141176413	hyper	0.00336	0.854	0.22	0.146	4	chr7	141175074	141175076	+	TMEM178B	exons,3UTRs	inter	-0.11	0.825257
cg18986967	305	chr7:141175075:141176413	hyper	0.00336	0.854	0.22	0.146	4	chr7	141176263	141176265	-	TMEM178B	NA	inter	-0.0663	0.941014
cg00988708	305	chr7:141175075:141176413	hyper	0.00336	0.854	0.22	0.146	4	chr7	141175901	141175903	+	TMEM178B	exons,3UTRs	inter	-0.0501	0.946934
cg04117688	306	chr11:63764177:63764217	hypo	0.0318	0.854	-0.19	-0.125	2	chr11	63764216	63764218	+	OTUB1	cds,exons,introns,intronexonboundaries,exonintronboundaries	shores	0.12	0.704738
cg20019612	306	chr11:63764177:63764217	hypo	0.0318	0.854	-0.19	-0.125	2	chr11	63764176	63764178	+	OTUB1	cds,exons,introns,intronexonboundaries,exonintronboundaries	shores	0.062	0.990966
cg09915299	307	chr4:38666663:38666918	hyper	0.0121	0.854	0.08	0.0603	3	chr4	38666662	38666664	-	KLF3;KLF3-AS1	promoters	shores	-0.0154	0.765206
cg00033516	307	chr4:38666663:38666918	hyper	0.0121	0.854	0.08	0.0603	3	chr4	38666772	38666774	+	KLF3;KLF3-AS1	introns	shores	-0.0113	0.888656
cg14848077	307	chr4:38666663:38666918	hyper	0.0121	0.854	0.08	0.0603	3	chr4	38666917	38666919	+	KLF3;KLF3-AS1	introns	shores	-0.0118	0.908286
cg01970040	308	chr17:27396961:27397800	hyper	6.06e-06	0.855	0.29	0.183	4	chr17	27396960	27396962	+	NA	intergenic	inter	-0.237	0.455272
cg19131647	308	chr17:27396961:27397800	hyper	6.06e-06	0.855	0.29	0.183	4	chr17	27397004	27397006	-	NA	intergenic	inter	-0.194	0.62023
cg11114275	308	chr17:27396961:27397800	hyper	6.06e-06	0.855	0.29	0.183	4	chr17	27397065	27397067	-	NA	intergenic	inter	-0.211	0.648798
cg21304488	308	chr17:27396961:27397800	hyper	6.06e-06	0.855	0.29	0.183	4	chr17	27397799	27397801	-	NA	intergenic	inter	0.0288	0.867993
cg25636075	309	chr3:185217130:185217761	hyper	0.0115	0.855	0.09	0.02	2	chr3	185217760	185217762	-	TMEM41A	promoters	shores	0.0218	0.854209
cg11285843	309	chr3:185217130:185217761	hyper	0.0115	0.855	0.09	0.02	2	chr3	185217129	185217131	-	TMEM41A	promoters	islands	-0.132	0.926481
cg10131972	310	chr22:19879696:19880135	hypo	0.00437	0.855	-0.08	-0.0736	3	chr22	19879786	19879788	-	TXNRD2	introns	inter	0.0131	0.211617
cg23122901	310	chr22:19879696:19880135	hypo	0.00437	0.855	-0.08	-0.0736	3	chr22	19880134	19880136	-	TXNRD2	introns	inter	0.00295	0.854652
cg10699871	310	chr22:19879696:19880135	hypo	0.00437	0.855	-0.08	-0.0736	3	chr22	19879695	19879697	+	TXNRD2	NA	inter	-0.00763	0.991942
cg20618441	311	chr19:53038972:53039743	hyper	0.00423	0.857	0.16	0.127	3	chr19	53039443	53039445	+	ZNF808	introns	islands	-0.0742	0.148397
cg10583893	311	chr19:53038972:53039743	hyper	0.00423	0.857	0.16	0.127	3	chr19	53039742	53039744	+	ZNF808	introns	islands	-0.0928	0.77159
cg22455450	311	chr19:53038972:53039743	hyper	0.00423	0.857	0.16	0.127	3	chr19	53038971	53038973	+	ZNF808	introns	shores	-0.0957	0.935932
cg11881141	312	chr22:42525206:42525279	hyper	0.0401	0.858	0.09	0.0712	2	chr22	42525278	42525280	-	CYP2D6;NDUFA6-AS1	introns,intronexonboundaries	islands	0.0174	0.316639
cg04692870	312	chr22:42525206:42525279	hyper	0.0401	0.858	0.09	0.0712	2	chr22	42525205	42525207	-	CYP2D6;NDUFA6-AS1	introns,intronexonboundaries,exonintronboundaries	islands	-0.0272	0.393105
cg02091109	313	chr5:76940356:76940880	hypo	0.000546	0.858	-0.14	-0.069	3	chr5	76940448	76940450	+	NA	intergenic	shores	-0.0562	0.193074
cg02573472	313	chr5:76940356:76940880	hypo	0.000546	0.858	-0.14	-0.069	3	chr5	76940355	76940357	+	NA	intergenic	shores	0.0378	0.796133
cg26139303	313	chr5:76940356:76940880	hypo	0.000546	0.858	-0.14	-0.069	3	chr5	76940879	76940881	-	NA	intergenic	shores	-0.00504	0.964855
cg19461392	314	chr12:26349002:26349129	hyper	0.043	0.858	0.15	0.139	2	chr12	26349001	26349003	+	SSPN	introns,exonintronboundaries	islands	-0.169	0.872914
cg04951947	314	chr12:26349002:26349129	hyper	0.043	0.858	0.15	0.139	2	chr12	26349128	26349130	-	SSPN	NA	islands	-0.203	0.925892
cg13110350	315	chr12:46383466:46383601	hypo	0.000508	0.858	-0.05	-0.0205	2	chr12	46383600	46383602	-	SCAF11	introns	islands	-0.000899	0.724144
cg12106746	315	chr12:46383466:46383601	hypo	0.000508	0.858	-0.05	-0.0205	2	chr12	46383465	46383467	+	SCAF11	NA	shores	0.00815	0.985232
cg21172807	316	chr9:122318704:122318761	hypo	0.0088	0.859	-0.1	-0.0612	2	chr9	122318760	122318762	+	NA	intergenic	inter	0.0402	0.984904
cg14592830	316	chr9:122318704:122318761	hypo	0.0088	0.859	-0.1	-0.0612	2	chr9	122318703	122318705	+	NA	intergenic	inter	0.00322	0.992365
cg17094378	317	chr3:159481815:159481918	hypo	0.00452	0.859	-0.09	-0.0661	3	chr3	159481836	159481838	-	IQCJ-SCHIP1	NA	islands	0.0183	0.526012
cg12780433	317	chr3:159481815:159481918	hypo	0.00452	0.859	-0.09	-0.0661	3	chr3	159481917	159481919	+	IQCJ-SCHIP1	promoters,introns,exonintronboundaries	islands	0.000699	0.652598
cg07805699	317	chr3:159481815:159481918	hypo	0.00452	0.859	-0.09	-0.0661	3	chr3	159481814	159481816	+	IQCJ-SCHIP1	promoters,introns,exonintronboundaries	islands	0.0268	0.979496
cg02372856	318	chr8:49340641:49341022	hypo	0.0103	0.86	-0.13	-0.0998	3	chr8	49340973	49340975	+	RP11-513O13.1	intergenic	inter	0.144	0.819463
cg14309008	318	chr8:49340641:49341022	hypo	0.0103	0.86	-0.13	-0.0998	3	chr8	49340640	49340642	+	NA	intergenic	inter	0.109	0.905323
cg23887149	318	chr8:49340641:49341022	hypo	0.0103	0.86	-0.13	-0.0998	3	chr8	49341021	49341023	-	RP11-513O13.1	intergenic	inter	0.119	0.990148
cg01980454	319	chr1:859173:859719	hyper	0.0337	0.86	0.06	0.048	2	chr1	859172	859174	+	SAMD11	1to5kb	islands	-0.00409	0.470908
cg16352085	319	chr1:859173:859719	hyper	0.0337	0.86	0.06	0.048	2	chr1	859718	859720	-	SAMD11	1to5kb	islands	-0.0169	0.525296
cg26349474	320	chr17:46705577:46705637	hyper	0.0344	0.86	0.07	0.069	2	chr17	46705636	46705638	-	HOXB-AS4;HOXB7	1to5kb	shores	-0.105	0.818108
cg20710730	320	chr17:46705577:46705637	hyper	0.0344	0.86	0.07	0.069	2	chr17	46705576	46705578	+	HOXB-AS4;HOXB7	NA	shores	-0.126	0.860356
cg13172905	321	chr8:30341419:30341765	hyper	0.0176	0.86	0.06	0.0437	2	chr8	30341764	30341766	-	RBPMS	NA	inter	-0.0429	0.920369
cg21853581	321	chr8:30341419:30341765	hyper	0.0176	0.86	0.06	0.0437	2	chr8	30341418	30341420	+	RBPMS	introns	inter	-0.0179	0.978565
cg26227225	322	chr1:2120985:2121039	hyper	0.0333	0.861	0.18	0.176	2	chr1	2121038	2121040	+	C1orf86	promoters	islands	-0.133	0.628155
cg20300514	322	chr1:2120985:2121039	hyper	0.0333	0.861	0.18	0.176	2	chr1	2120984	2120986	-	C1orf86	introns,exonintronboundaries	shores	-0.101	0.995363
cg26492720	323	chr13:42534711:42534974	hypo	0.00622	0.861	-0.08	-0.0521	2	chr13	42534710	42534712	-	VWA8;VWA8-AS1	introns	shores	0.0312	0.779821
cg19895882	323	chr13:42534711:42534974	hypo	0.00622	0.861	-0.08	-0.0521	2	chr13	42534973	42534975	-	VWA8;VWA8-AS1	introns,exonintronboundaries	islands	0.00952	0.977716
cg25448281	324	chr13:99101247:99101389	hypo	0.0414	0.862	-0.09	-0.0647	2	chr13	99101246	99101248	+	FARP1;STK24	exons,3UTRs	inter	0.0397	0.545697
cg09809402	324	chr13:99101247:99101389	hypo	0.0414	0.862	-0.09	-0.0647	2	chr13	99101388	99101390	+	FARP1;STK24	exons,3UTRs	inter	0.0661	0.634547
cg23461216	325	chr19:18896581:18896853	hyper	0.00446	0.862	0.1	0.033	3	chr19	18896631	18896633	+	COMP	NA	islands	0.0517	0.619154
cg19480198	325	chr19:18896581:18896853	hyper	0.00446	0.862	0.1	0.033	3	chr19	18896852	18896854	-	COMP	cds,exons,intronexonboundaries,exonintronboundaries	islands	-0.147	0.728316
cg04273661	325	chr19:18896581:18896853	hyper	0.00446	0.862	0.1	0.033	3	chr19	18896580	18896582	+	COMP	NA	islands	-0.0784	0.9511
cg15919431	326	chr5:147862421:147862681	hyper	0.00349	0.862	0.15	0.116	3	chr5	147862505	147862507	+	HTR4	NA	inter	-0.00201	0.45054
cg27090784	326	chr5:147862421:147862681	hyper	0.00349	0.862	0.15	0.116	3	chr5	147862680	147862682	+	HTR4	NA	inter	-0.137	0.528127
cg04493143	326	chr5:147862421:147862681	hyper	0.00349	0.862	0.15	0.116	3	chr5	147862420	147862422	+	HTR4	NA	inter	-0.0684	0.906969
cg06661542	327	chr10:858328:858923	hypo	4.51e-05	0.864	-0.07	-0.0604	4	chr10	858327	858329	-	LARP4B	exons,3UTRs	shelves	0.13	0.49879
cg06296597	327	chr10:858328:858923	hypo	4.51e-05	0.864	-0.07	-0.0604	4	chr10	858899	858901	+	LARP4B	NA	shelves	0.0179	0.54126
cg08876481	327	chr10:858328:858923	hypo	4.51e-05	0.864	-0.07	-0.0604	4	chr10	858922	858924	+	LARP4B	NA	shelves	0.018	0.942334
cg17893934	327	chr10:858328:858923	hypo	4.51e-05	0.864	-0.07	-0.0604	4	chr10	858816	858818	-	LARP4B	exons,3UTRs	shelves	0.0144	0.993067
cg20526548	328	chr17:1941633:1941774	hyper	0.0303	0.865	0.06	0.041	2	chr17	1941773	1941775	+	DPH1	promoters,1to5kb,introns	shelves	-0.0395	0.316022
cg20779229	328	chr17:1941633:1941774	hyper	0.0303	0.865	0.06	0.041	2	chr17	1941632	1941634	-	DPH1	NA	shelves	-0.00939	0.820412
cg02707307	329	chr9:130370151:130370977	hyper	0.000949	0.865	0.09	0.0312	3	chr9	130370150	130370152	+	NA	1to5kb	shores	0.127	0.205617
cg09697880	329	chr9:130370151:130370977	hyper	0.000949	0.865	0.09	0.0312	3	chr9	130370976	130370978	-	NA	NA	islands	-0.0178	0.617897
cg13845656	329	chr9:130370151:130370977	hyper	0.000949	0.865	0.09	0.0312	3	chr9	130370727	130370729	-	NA	NA	islands	-0.0373	0.719505
cg13031611	330	chr12:115132460:115132761	hypo	0.0195	0.866	-0.09	-0.0719	2	chr12	115132760	115132762	-	NA	intergenic	shelves	-0.00929	0.579628
cg24691910	330	chr12:115132460:115132761	hypo	0.0195	0.866	-0.09	-0.0719	2	chr12	115132459	115132461	-	NA	intergenic	shelves	-0.0285	0.638036
cg23298862	331	chr7:158158760:158159286	hyper	0.0143	0.866	0.17	0.112	2	chr7	158159285	158159287	-	PTPRN2	introns	inter	0.0668	0.150495
cg05913555	331	chr7:158158760:158159286	hyper	0.0143	0.866	0.17	0.112	2	chr7	158158759	158158761	+	PTPRN2	NA	inter	0.0312	0.958604
cg13592750	332	chr9:140003531:140003911	hypo	0.0029	0.866	-0.07	-0.0258	2	chr9	140003530	140003532	+	MAN1B1	exons,exonintronboundaries,3UTRs	shores	0.00131	0.665839
cg14289826	332	chr9:140003531:140003911	hypo	0.0029	0.866	-0.07	-0.0258	2	chr9	140003910	140003912	-	NA	intergenic	shores	0.0889	0.956808
cg27288829	333	chr19:3771683:3771880	hypo	0.0237	0.866	-0.26	-0.106	2	chr19	3771879	3771881	-	RAX2	5UTRs,exons,introns,intronexonboundaries	shores	0.204	0.12188
cg25058957	333	chr19:3771683:3771880	hypo	0.0237	0.866	-0.26	-0.106	2	chr19	3771682	3771684	+	RAX2	NA	shores	-0.0485	0.930183
cg22510376	334	chr5:178957598:178957930	hyper	0.00155	0.869	0.14	0.0869	3	chr5	178957929	178957931	+	NA	intergenic	shores	-0.309	0.0955851
cg02575712	334	chr5:178957598:178957930	hyper	0.00155	0.869	0.14	0.0869	3	chr5	178957597	178957599	-	NA	intergenic	islands	-0.154	0.574443
cg13699414	334	chr5:178957598:178957930	hyper	0.00155	0.869	0.14	0.0869	3	chr5	178957879	178957881	+	NA	intergenic	islands	-0.232	0.694199
cg02589949	335	chr12:13027685:13028038	hypo	0.00136	0.869	-0.09	-0.0396	2	chr12	13027684	13027686	+	RPL13AP20	promoters	inter	0.0622	0.904245
cg06014227	335	chr12:13027685:13028038	hypo	0.00136	0.869	-0.09	-0.0396	2	chr12	13028037	13028039	-	RPL13AP20	NA	inter	-0.00134	0.990118
cg17571266	336	chr12:54763081:54763433	hypo	0.000347	0.869	-0.23	-0.138	4	chr12	54763210	54763212	+	RP11-753H16.3;RP11-753H16.5;ZNF385A	NA	islands	0.0234	0.162721
cg22961459	336	chr12:54763081:54763433	hypo	0.000347	0.869	-0.23	-0.138	4	chr12	54763432	54763434	-	RP11-753H16.3;RP11-753H16.5;ZNF385A	exons,3UTRs	shores	0.0274	0.459032
cg02734505	336	chr12:54763081:54763433	hypo	0.000347	0.869	-0.23	-0.138	4	chr12	54763080	54763082	+	RP11-753H16.3;RP11-753H16.5;ZNF385A	NA	islands	-0.0283	0.883488
cg03123759	336	chr12:54763081:54763433	hypo	0.000347	0.869	-0.23	-0.138	4	chr12	54763386	54763388	-	RP11-753H16.3;RP11-753H16.5;ZNF385A	exons,3UTRs	shores	0.0108	0.921859
cg18330370	337	chr2:983306:983636	hypo	0.000563	0.869	-0.17	-0.107	4	chr2	983635	983637	-	SNTG2	NA	inter	0.199	0.678923
cg24270083	337	chr2:983306:983636	hypo	0.000563	0.869	-0.17	-0.107	4	chr2	983570	983572	-	SNTG2	NA	inter	0.213	0.738722
cg13134763	337	chr2:983306:983636	hypo	0.000563	0.869	-0.17	-0.107	4	chr2	983305	983307	-	SNTG2	NA	inter	0.232	0.921056
cg25481636	337	chr2:983306:983636	hypo	0.000563	0.869	-0.17	-0.107	4	chr2	983325	983327	-	SNTG2	NA	inter	0.211	0.994523
cg10724632	338	chr2:3675155:3675253	hypo	0.00499	0.87	-0.36	-0.191	2	chr2	3675154	3675156	-	COLEC11	NA	inter	0.103	71100000
cg17459497	338	chr2:3675155:3675253	hypo	0.00499	0.87	-0.36	-0.191	2	chr2	3675252	3675254	+	COLEC11	introns	inter	0.0709	0.914579
cg13643287	339	chr1:46996546:46997243	hypo	0.00176	0.87	-0.09	-0.0745	3	chr1	46997242	46997244	+	NA	intergenic	shores	0.0842	0.741543
cg23998083	339	chr1:46996546:46997243	hypo	0.00176	0.87	-0.09	-0.0745	3	chr1	46997183	46997185	-	NA	intergenic	shores	0.102	0.858095
cg23038338	339	chr1:46996546:46997243	hypo	0.00176	0.87	-0.09	-0.0745	3	chr1	46996545	46996547	+	NA	intergenic	shelves	0.0679	0.939733
cg13365591	340	chr10:133930663:133930778	hypo	0.0361	0.871	-0.08	-0.0584	2	chr10	133930662	133930664	-	JAKMIP3	NA	islands	0.113	0.55781
cg00459068	340	chr10:133930663:133930778	hypo	0.0361	0.871	-0.08	-0.0584	2	chr10	133930777	133930779	+	JAKMIP3	cds,exons,intronexonboundaries	islands	0.184	0.834904
cg12942932	341	chr2:881987:882228	hypo	0.0058	0.871	-0.21	-0.123	3	chr2	881986	881988	-	NA	intergenic	inter	0.289	0.903795
cg13006655	341	chr2:881987:882228	hypo	0.0058	0.871	-0.21	-0.123	3	chr2	882227	882229	-	NA	intergenic	inter	0.198	0.962296
cg09708044	341	chr2:881987:882228	hypo	0.0058	0.871	-0.21	-0.123	3	chr2	882115	882117	+	NA	intergenic	inter	0.137	0.995211
cg19226017	342	chr6:35696870:35697185	hypo	0.0149	0.872	-0.07	-0.0722	2	chr6	35697184	35697186	-	FKBP5	promoters,exons,intronexonboundaries,exonintronboundaries	shores	0.0368	0.214593
cg25114611	342	chr6:35696870:35697185	hypo	0.0149	0.872	-0.07	-0.0722	2	chr6	35696869	35696871	+	FKBP5	NA	shores	-0.0219	0.840575
cg03564793	343	chr6:75794800:75794881	hyper	0.045	0.873	0.17	0.152	2	chr6	75794880	75794882	+	COL12A1	NA	islands,shores	-0.231	0.472574
cg11526848	343	chr6:75794800:75794881	hyper	0.045	0.873	0.17	0.152	2	chr6	75794799	75794801	+	COL12A1	NA	shores	-0.211	0.955462
cg18620571	344	chr14:103593503:103593520	hyper	0.0308	0.873	0.18	0.169	3	chr14	103593504	103593506	+	TNFAIP2	cds,5UTRs,exons,firstexons,introns	islands	-0.258	0.194868
cg10501093	344	chr14:103593503:103593520	hyper	0.0308	0.873	0.18	0.169	3	chr14	103593519	103593521	+	TNFAIP2	cds,5UTRs,exons,firstexons,introns	islands	-0.257	0.238047
cg18587137	344	chr14:103593503:103593520	hyper	0.0308	0.873	0.18	0.169	3	chr14	103593502	103593504	+	TNFAIP2	cds,5UTRs,exons,firstexons,introns	islands	-0.231	0.6408
cg06013113	345	chr16:678050:678127	hypo	0.0437	0.874	-0.06	-0.0645	2	chr16	678126	678128	+	RAB40C;WFIKKN1	1to5kb,exons,3UTRs	islands	0.0605	0.428872
cg00962254	345	chr16:678050:678127	hypo	0.0437	0.874	-0.06	-0.0645	2	chr16	678049	678051	+	RAB40C;WFIKKN1	1to5kb,exons,3UTRs	islands	0.0661	0.975379
cg16398133	346	chr2:26946568:26947234	hypo	2.39e-06	0.874	-0.12	-0.0763	4	chr2	26947233	26947235	-	KCNK3	NA	shelves	0.158	0.31833
cg06854842	346	chr2:26946568:26947234	hypo	2.39e-06	0.874	-0.12	-0.0763	4	chr2	26947186	26947188	+	KCNK3	introns	shelves	0.0598	0.836269
cg10356210	346	chr2:26946568:26947234	hypo	2.39e-06	0.874	-0.12	-0.0763	4	chr2	26946567	26946569	-	KCNK3	NA	shelves	0.000537	0.958791
cg11273176	346	chr2:26946568:26947234	hypo	2.39e-06	0.874	-0.12	-0.0763	4	chr2	26947125	26947127	-	KCNK3	NA	shelves	0.0814	0.959111
cg25685519	347	chr14:52536436:52536893	hypo	0.000701	0.874	-0.12	-0.0356	3	chr14	52536720	52536722	-	NID2	promoters	islands	-0.129	0.0678164
cg26923084	347	chr14:52536436:52536893	hypo	0.000701	0.874	-0.12	-0.0356	3	chr14	52536892	52536894	-	NID2	promoters	shores	-0.0648	0.606218
cg16695483	347	chr14:52536436:52536893	hypo	0.000701	0.874	-0.12	-0.0356	3	chr14	52536435	52536437	-	NID2	promoters	islands	-0.151	0.730993
cg13057055	348	chr17:36571637:36572011	hypo	0.002	0.874	-0.15	-0.0803	2	chr17	36572010	36572012	+	NA	intergenic	shelves	-0.0735	0.530802
cg12361262	348	chr17:36571637:36572011	hypo	0.002	0.874	-0.15	-0.0803	2	chr17	36571636	36571638	+	NA	intergenic	shelves	0.0105	0.90105
cg04461228	349	chr5:92906633:92906678	hyper	0.04	0.874	0.12	0.0793	2	chr5	92906677	92906679	+	NR2F1-AS1	NA	islands	-0.121	0.69993
cg11700800	349	chr5:92906633:92906678	hyper	0.04	0.874	0.12	0.0793	2	chr5	92906632	92906634	-	NR2F1-AS1	promoters,introns,intronexonboundaries	islands	-0.17	0.838082
cg05251389	350	chr22:43525330:43525679	hypo	0.00364	0.874	-0.08	-0.0638	3	chr22	43525329	43525331	-	BIK	NA	inter	0.0203	0.231762
cg04304450	350	chr22:43525330:43525679	hypo	0.00364	0.874	-0.08	-0.0638	3	chr22	43525430	43525432	-	BIK	NA	inter	0.0241	0.771432
cg13698860	350	chr22:43525330:43525679	hypo	0.00364	0.874	-0.08	-0.0638	3	chr22	43525678	43525680	-	BIK	NA	inter	0.00391	0.866348
cg06983174	351	chr8:56433594:56433717	hypo	0.000289	0.875	-0.07	-0.0595	4	chr8	56433593	56433595	+	RP11-628E19.2;XKR4	introns	inter	0.0382	0.365202
cg24174665	351	chr8:56433594:56433717	hypo	0.000289	0.875	-0.07	-0.0595	4	chr8	56433663	56433665	+	RP11-628E19.2;XKR4	introns	inter	0.00782	0.774135
cg04175417	351	chr8:56433594:56433717	hypo	0.000289	0.875	-0.07	-0.0595	4	chr8	56433716	56433718	-	RP11-628E19.2;XKR4	NA	inter	0.0133	0.795192
cg22990430	351	chr8:56433594:56433717	hypo	0.000289	0.875	-0.07	-0.0595	4	chr8	56433631	56433633	+	RP11-628E19.2;XKR4	introns	inter	0.0125	0.968437
cg05504665	352	chr10:134061604:134061684	hypo	0.00586	0.876	-0.15	-0.111	3	chr10	134061683	134061685	-	STK32C	introns	inter	0.0572	0.617599
cg26782539	352	chr10:134061604:134061684	hypo	0.00586	0.876	-0.15	-0.111	3	chr10	134061661	134061663	-	STK32C	introns	inter	0.0531	0.861142
cg22556143	352	chr10:134061604:134061684	hypo	0.00586	0.876	-0.15	-0.111	3	chr10	134061603	134061605	-	STK32C	introns	inter	0.114	0.913377
cg12213811	353	chr12:122251088:122251152	hypo	0.0129	0.876	-0.08	-0.0734	2	chr12	122251151	122251153	-	SETD1B	NA	shores	0.0886	0.843329
cg21235119	353	chr12:122251088:122251152	hypo	0.0129	0.876	-0.08	-0.0734	2	chr12	122251087	122251089	-	SETD1B	NA	shores	0.0525	0.990365
cg27646729	354	chr12:3373534:3373764	hypo	0.0105	0.877	-0.14	-0.0992	3	chr12	3373763	3373765	+	TSPAN9	introns	inter	0.025	0.707707
cg00954841	354	chr12:3373534:3373764	hypo	0.0105	0.877	-0.14	-0.0992	3	chr12	3373533	3373535	-	TSPAN9	NA	inter	0.0274	0.863029
cg09313745	354	chr12:3373534:3373764	hypo	0.0105	0.877	-0.14	-0.0992	3	chr12	3373665	3373667	+	TSPAN9	introns	inter	0.0366	0.991925
cg25352397	355	chr8:24800824:24800883	hyper	0.0376	0.877	0.17	0.139	2	chr8	24800882	24800884	-	NA	intergenic	shores	-0.206	0.195147
cg05056638	355	chr8:24800824:24800883	hyper	0.0376	0.877	0.17	0.139	2	chr8	24800823	24800825	+	NA	intergenic	shores	-0.284	0.474449
cg02792521	356	chr19:1434743:1434935	hypo	0.00306	0.878	-0.16	-0.115	3	chr19	1434902	1434904	+	DAZAP1	1to5kb,cds,exons,intronexonboundaries,3UTRs	islands	0.162	0.857193
cg13557995	356	chr19:1434743:1434935	hypo	0.00306	0.878	-0.16	-0.115	3	chr19	1434742	1434744	-	DAZAP1	NA	islands	0.134	0.932563
cg23311195	356	chr19:1434743:1434935	hypo	0.00306	0.878	-0.16	-0.115	3	chr19	1434934	1434936	-	DAZAP1	NA	islands	0.147	0.93347
cg13927782	357	chr19:18060683:18061472	hypo	4.83e-05	0.878	-0.09	-0.0616	5	chr19	18061154	18061156	+	KCNN1	promoters,1to5kb	shores	0.00499	0.836843
cg09981996	357	chr19:18060683:18061472	hypo	4.83e-05	0.878	-0.09	-0.0616	5	chr19	18061379	18061381	+	KCNN1	promoters,1to5kb	islands	0.000678	0.917593
cg01635310	357	chr19:18060683:18061472	hypo	4.83e-05	0.878	-0.09	-0.0616	5	chr19	18061471	18061473	-	KCNN1	NA	islands	0.0279	0.934526
cg07857792	357	chr19:18060683:18061472	hypo	4.83e-05	0.878	-0.09	-0.0616	5	chr19	18060682	18060684	+	KCNN1	1to5kb	shores	0.0729	0.984894
cg04986870	357	chr19:18060683:18061472	hypo	4.83e-05	0.878	-0.09	-0.0616	5	chr19	18061255	18061257	-	KCNN1	NA	islands	0.00831	0.994527
cg25816396	358	chr18:72342017:72342044	hypo	0.0322	0.878	-0.07	-0.0615	2	chr18	72342016	72342018	-	ZNF407	NA	inter	0.0656	0.954137
cg00175987	358	chr18:72342017:72342044	hypo	0.0322	0.878	-0.07	-0.0615	2	chr18	72342043	72342045	-	ZNF407	NA	inter	0.0492	0.994042
cg10636246	359	chr1:159046391:159047163	hypo	5.43e-09	0.879	-0.16	-0.135	7	chr1	159046972	159046974	-	AIM2	promoters	inter	0.0506	0.00177245
cg17515347	359	chr1:159046391:159047163	hypo	5.43e-09	0.879	-0.16	-0.135	7	chr1	159047162	159047164	+	AIM2	NA	inter	0.0627	0.152289
cg07195224	359	chr1:159046391:159047163	hypo	5.43e-09	0.879	-0.16	-0.135	7	chr1	159047033	159047035	-	AIM2	promoters	inter	0.0573	0.183907
cg11003133	359	chr1:159046391:159047163	hypo	5.43e-09	0.879	-0.16	-0.135	7	chr1	159046390	159046392	+	AIM2	NA	inter	0.0999	0.262443
cg27541604	359	chr1:159046391:159047163	hypo	5.43e-09	0.879	-0.16	-0.135	7	chr1	159046450	159046452	+	AIM2	NA	inter	0.0583	0.430355
cg00490406	359	chr1:159046391:159047163	hypo	5.43e-09	0.879	-0.16	-0.135	7	chr1	159046772	159046774	-	AIM2	promoters,intronexonboundaries	inter	0.111	0.466736
cg17217296	359	chr1:159046391:159047163	hypo	5.43e-09	0.879	-0.16	-0.135	7	chr1	159046936	159046938	-	AIM2	promoters	inter	0.113	0.7324
cg22193385	360	chr12:52638005:52638592	hypo	0.00552	0.88	-0.13	-0.0908	3	chr12	52638004	52638006	+	KRT7	introns	shores	0.0324	0.423694
cg22460123	360	chr12:52638005:52638592	hypo	0.00552	0.88	-0.13	-0.0908	3	chr12	52638293	52638295	+	KRT7	1to5kb,introns	shores	0.0856	0.633156
cg07022048	360	chr12:52638005:52638592	hypo	0.00552	0.88	-0.13	-0.0908	3	chr12	52638591	52638593	+	KRT7	1to5kb,introns	shores	0.083	0.984354
cg25308427	361	chr11:10324369:10324739	hyper	0.00954	0.88	0.24	0.193	3	chr11	10324738	10324740	+	ADM;RP11-351I24.1	1to5kb	islands	-0.332	0.114187
cg09210514	361	chr11:10324369:10324739	hyper	0.00954	0.88	0.24	0.193	3	chr11	10324588	10324590	+	RP11-351I24.1	1to5kb	islands	-0.294	0.464903
cg14750263	361	chr11:10324369:10324739	hyper	0.00954	0.88	0.24	0.193	3	chr11	10324368	10324370	-	RP11-351I24.1	NA	islands	-0.227	0.989929
cg02658272	362	chr19:18546719:18547358	hypo	0.000506	0.881	-0.08	-0.0534	3	chr19	18546718	18546720	-	ISYNA1	cds,exons,intronexonboundaries,exonintronboundaries	islands	0.00878	0.779253
cg04304033	362	chr19:18546719:18547358	hypo	0.000506	0.881	-0.08	-0.0534	3	chr19	18547069	18547071	-	ISYNA1	introns,intronexonboundaries,exonintronboundaries	islands	0.0177	0.883358
cg02528768	362	chr19:18546719:18547358	hypo	0.000506	0.881	-0.08	-0.0534	3	chr19	18547357	18547359	-	ISYNA1	cds,exons,introns,intronexonboundaries,exonintronboundaries	islands	0.0792	0.9499
cg02655972	363	chr5:31194641:31194800	hypo	0.0138	0.882	-0.15	-0.109	3	chr5	31194799	31194801	+	CDH6;RP11-152K4.2	introns	shores	0.0173	0.733319
cg14505704	363	chr5:31194641:31194800	hypo	0.0138	0.882	-0.15	-0.109	3	chr5	31194748	31194750	-	CDH6;RP11-152K4.2	NA	shores	0.00271	0.97396
cg04132555	363	chr5:31194641:31194800	hypo	0.0138	0.882	-0.15	-0.109	3	chr5	31194640	31194642	-	CDH6;RP11-152K4.2	NA	shores	0.0176	0.985638
cg05553474	364	chr12:4757717:4757759	hypo	0.00054	0.883	-0.12	-0.0708	3	chr12	4757727	4757729	+	AKAP3;NDUFA9;RP11-500M8.7	promoters	shores	0.0357	0.32787
cg18779092	364	chr12:4757717:4757759	hypo	0.00054	0.883	-0.12	-0.0708	3	chr12	4757716	4757718	+	AKAP3;NDUFA9;RP11-500M8.7	promoters	shores	0.0287	0.982609
cg15809571	364	chr12:4757717:4757759	hypo	0.00054	0.883	-0.12	-0.0708	3	chr12	4757758	4757760	+	AKAP3;NDUFA9;RP11-500M8.7	promoters	shores	0.000264	0.990955
cg10791580	365	chr6:131147216:131147870	hyper	0.0168	0.883	0.16	0.129	3	chr6	131147869	131147871	-	SMLR1	NA	inter	-0.0232	0.658243
cg27423027	365	chr6:131147216:131147870	hyper	0.0168	0.883	0.16	0.129	3	chr6	131147799	131147801	-	SMLR1	NA	inter	0.03	0.973726
cg21775668	365	chr6:131147216:131147870	hyper	0.0168	0.883	0.16	0.129	3	chr6	131147215	131147217	-	SMLR1	NA	inter	-0.0529	0.986438
cg11221922	366	chr6:28678391:28678460	hyper	0.0429	0.883	0.09	0.0823	2	chr6	28678390	28678392	-	NA	NA	inter	-0.0365	0.564187
cg19398269	366	chr6:28678391:28678460	hyper	0.0429	0.883	0.09	0.0823	2	chr6	28678459	28678461	-	NA	intergenic	inter	0.000535	0.649561
cg12392104	367	chr15:55665153:55665236	hypo	0.0379	0.884	-0.14	-0.0922	2	chr15	55665152	55665154	+	CCPG1;DYX1C1-CCPG1;MIR628	NA	inter	0.107	0.127776
cg09672452	367	chr15:55665153:55665236	hypo	0.0379	0.884	-0.14	-0.0922	2	chr15	55665235	55665237	+	CCPG1;DYX1C1-CCPG1;MIR628	NA	inter	0.00506	0.887395
ch.17.48901549F	368	chr17:51546522:51546550	hypo	0.0406	0.884	-0.12	-0.073	2	chr17	51546549	51546550	-	NA	intergenic	inter	0.0402	0.0924456
ch.17.48901521F	368	chr17:51546522:51546550	hypo	0.0406	0.884	-0.12	-0.073	2	chr17	51546521	51546522	-	NA	intergenic	inter	0.0245	0.805094
cg12498326	369	chr12:130599593:130599729	hypo	0.0124	0.884	-0.17	-0.113	3	chr12	130599681	130599683	-	NA	intergenic	inter	0.0987	0.226288
cg11839095	369	chr12:130599593:130599729	hypo	0.0124	0.884	-0.17	-0.113	3	chr12	130599728	130599730	+	NA	intergenic	inter	0.0987	0.655223
cg20550262	369	chr12:130599593:130599729	hypo	0.0124	0.884	-0.17	-0.113	3	chr12	130599592	130599594	+	NA	intergenic	inter	0.187	0.935493
cg22772235	370	chr4:82075178:82075193	hyper	0.0498	0.884	0.13	0.082	2	chr4	82075192	82075194	-	PRKG2	introns,intronexonboundaries,exonintronboundaries	inter	-0.101	0.104437
cg07757454	370	chr4:82075178:82075193	hyper	0.0498	0.884	0.13	0.082	2	chr4	82075177	82075179	-	PRKG2	introns,intronexonboundaries,exonintronboundaries	inter	0.0342	0.802279
cg21046080	371	chr12:131505834:131506092	hypo	0.00627	0.885	-0.16	-0.114	3	chr12	131506091	131506093	+	GPR133	introns	inter	0.241	0.0558488
cg13321399	371	chr12:131505834:131506092	hypo	0.00627	0.885	-0.16	-0.114	3	chr12	131505833	131505835	-	GPR133	NA	inter	0.115	0.83095
cg05375811	371	chr12:131505834:131506092	hypo	0.00627	0.885	-0.16	-0.114	3	chr12	131506020	131506022	+	GPR133	introns	inter	0.0931	0.992267
cg16326403	372	chr20:31123218:31123990	hypo	0.00125	0.886	-0.12	-0.0967	4	chr20	31123989	31123991	+	NOL4L	NA	islands,shores	-0.0269	0.293909
cg00729654	372	chr20:31123218:31123990	hypo	0.00125	0.886	-0.12	-0.0967	4	chr20	31123894	31123896	+	NOL4L	NA	shores	-0.0676	0.307491
cg21607248	372	chr20:31123218:31123990	hypo	0.00125	0.886	-0.12	-0.0967	4	chr20	31123217	31123219	+	NOL4L	NA	shores	0.0326	0.515436
cg13635516	372	chr20:31123218:31123990	hypo	0.00125	0.886	-0.12	-0.0967	4	chr20	31123395	31123397	-	NOL4L	exons,firstexons,introns,exonintronboundaries	shores	0.0694	0.891653
cg00160667	373	chr1:29587088:29587490	hypo	1.44e-05	0.886	-0.1	-0.0736	5	chr1	29587356	29587358	-	PTPRU	NA	islands	-0.012	0.153474
cg05694921	373	chr1:29587088:29587490	hypo	1.44e-05	0.886	-0.1	-0.0736	5	chr1	29587116	29587118	-	PTPRU	NA	islands	-0.0742	0.249639
cg13466456	373	chr1:29587088:29587490	hypo	1.44e-05	0.886	-0.1	-0.0736	5	chr1	29587087	29587089	+	PTPRU	introns,intronexonboundaries	islands,shores	-0.0494	0.417813
cg17592853	373	chr1:29587088:29587490	hypo	1.44e-05	0.886	-0.1	-0.0736	5	chr1	29587254	29587256	-	PTPRU	NA	islands	-0.0428	0.872129
cg08527313	373	chr1:29587088:29587490	hypo	1.44e-05	0.886	-0.1	-0.0736	5	chr1	29587489	29587491	+	PTPRU	introns,exonintronboundaries	shores	0.014	0.954825
cg00532667	374	chr4:9692836:9693329	hypo	0.0103	0.886	-0.05	-0.0414	3	chr4	9692835	9692837	-	FAM86MP	intergenic	shores	-0.0179	0.583721
cg06911277	374	chr4:9692836:9693329	hypo	0.0103	0.886	-0.05	-0.0414	3	chr4	9693311	9693313	-	FAM86MP	intergenic	islands	-0.00222	0.921724
cg10184864	374	chr4:9692836:9693329	hypo	0.0103	0.886	-0.05	-0.0414	3	chr4	9693328	9693330	-	FAM86MP	intergenic	islands	0.0108	0.955522
cg16174164	375	chr1:62739108:62739132	hypo	0.042	0.886	-0.15	-0.107	2	chr1	62739107	62739109	+	KANK4	NA	inter	0.0785	0.815528
cg08271996	375	chr1:62739108:62739132	hypo	0.042	0.886	-0.15	-0.107	2	chr1	62739131	62739133	+	KANK4	NA	inter	0.0887	0.924763
cg14266927	376	chr14:75987498:75987682	hypo	0.0294	0.886	-0.09	-0.0672	2	chr14	75987681	75987683	+	BATF	1to5kb	inter	0.115	0.210164
cg23723793	376	chr14:75987498:75987682	hypo	0.0294	0.886	-0.09	-0.0672	2	chr14	75987497	75987499	+	BATF	1to5kb	inter	0.114	0.633262
cg20265748	377	chr14:89017615:89018372	hyper	0.000887	0.887	0.2	0.15	4	chr14	89017614	89017616	+	PTPN21;RP11-507K2.3	NA	shores	-0.21	0.520704
cg13037201	377	chr14:89017615:89018372	hyper	0.000887	0.887	0.2	0.15	4	chr14	89018371	89018373	+	PTPN21;RP11-507K2.3	NA	shores	-0.216	0.648256
cg25074426	377	chr14:89017615:89018372	hyper	0.000887	0.887	0.2	0.15	4	chr14	89017775	89017777	+	PTPN21;RP11-507K2.3	NA	islands	-0.162	0.964983
cg23574802	377	chr14:89017615:89018372	hyper	0.000887	0.887	0.2	0.15	4	chr14	89017725	89017727	-	PTPN21;RP11-507K2.3	promoters,5UTRs,exons,firstexons,introns,intronexonboundaries,exonintronboundaries	islands	-0.196	0.98231
cg03626668	378	chr11:66676568:66676634	hypo	0.048	0.887	-0.07	-0.0604	2	chr11	66676567	66676569	+	PC	NA	inter	-0.00502	0.118087
cg23038824	378	chr11:66676568:66676634	hypo	0.048	0.887	-0.07	-0.0604	2	chr11	66676633	66676635	-	PC	1to5kb,introns	inter	0.0298	0.385807
cg23796926	379	chr12:130927256:130927331	hyper	0.0279	0.888	0.15	0.0828	2	chr12	130927330	130927332	-	RIMBP2	introns,intronexonboundaries	inter	0.015	0.423643
cg16086237	379	chr12:130927256:130927331	hyper	0.0279	0.888	0.15	0.0828	2	chr12	130927255	130927257	+	RIMBP2	NA	inter	0.0455	0.446205
cg18073240	380	chr15:40731970:40732202	hypo	0.0233	0.888	-0.12	-0.05	2	chr15	40731969	40731971	+	BAHD1	1to5kb,5UTRs,exons,firstexons,exonintronboundaries	shores	0.0697	0.713295
cg17736482	380	chr15:40731970:40732202	hypo	0.0233	0.888	-0.12	-0.05	2	chr15	40732201	40732203	+	BAHD1	1to5kb,introns,exonintronboundaries	shores	-0.00537	0.86593
cg14441271	381	chr6:153071856:153072091	hyper	0.00186	0.889	0.08	0.0588	3	chr6	153071855	153071857	+	VIP	promoters	inter	-0.0447	0.897747
cg08348900	381	chr6:153071856:153072091	hyper	0.00186	0.889	0.08	0.0588	3	chr6	153072082	153072084	+	VIP	5UTRs,exons,firstexons,exonintronboundaries	inter	-0.0422	0.95234
cg17553286	381	chr6:153071856:153072091	hyper	0.00186	0.889	0.08	0.0588	3	chr6	153072090	153072092	+	VIP	5UTRs,exons,firstexons,exonintronboundaries	inter	-0.0644	0.98762
cg04575058	382	chr7:130080426:130080553	hyper	0.0123	0.89	0.08	0.0467	2	chr7	130080425	130080427	+	CEP41	NA	shores	-0.00934	0.643458
cg13975369	382	chr7:130080426:130080553	hyper	0.0123	0.89	0.08	0.0467	2	chr7	130080552	130080554	+	CEP41	NA	islands	-0.0596	0.740574
cg05184938	383	chr17:75369939:75370611	hypo	0.00449	0.89	-0.17	-0.138	3	chr17	75369938	75369940	+	RP11-936I5.1;SEPT9	1to5kb,introns	islands	0.0269	0.139349
cg02320862	383	chr17:75369939:75370611	hypo	0.00449	0.89	-0.17	-0.138	3	chr17	75370283	75370285	+	RP11-936I5.1;SEPT9	1to5kb,introns	islands	0.103	0.192508
cg12985929	383	chr17:75369939:75370611	hypo	0.00449	0.89	-0.17	-0.138	3	chr17	75370610	75370612	+	RP11-936I5.1;SEPT9	1to5kb,introns	shores	0.0234	0.990075
cg11301492	384	chr17:79701478:79701610	hypo	0.00801	0.891	-0.12	-0.0821	3	chr17	79701609	79701611	+	NA	intergenic	inter	0.123	0.837569
cg16636204	384	chr17:79701478:79701610	hypo	0.00801	0.891	-0.12	-0.0821	3	chr17	79701560	79701562	+	NA	intergenic	inter	0.00556	0.90528
cg20219172	384	chr17:79701478:79701610	hypo	0.00801	0.891	-0.12	-0.0821	3	chr17	79701477	79701479	-	NA	intergenic	inter	0.0686	0.927299
cg19909974	385	chr10:1769480:1769577	hypo	0.0155	0.891	-0.11	-0.081	3	chr10	1769576	1769578	-	ADARB2	introns	inter	0.163	0.541637
cg12090430	385	chr10:1769480:1769577	hypo	0.0155	0.891	-0.11	-0.081	3	chr10	1769479	1769481	-	ADARB2	introns	inter	0.237	0.745339
cg18133357	385	chr10:1769480:1769577	hypo	0.0155	0.891	-0.11	-0.081	3	chr10	1769524	1769526	+	ADARB2	NA	inter	0.231	0.948895
cg18016565	386	chr1:150552537:150552817	hypo	0.0105	0.891	-0.16	-0.102	3	chr1	150552670	150552672	-	MCL1	promoters	shores	0.0654	0.459114
cg02961109	386	chr1:150552537:150552817	hypo	0.0105	0.891	-0.16	-0.102	3	chr1	150552536	150552538	-	MCL1	promoters	shores	0.0182	0.964832
cg17724175	386	chr1:150552537:150552817	hypo	0.0105	0.891	-0.16	-0.102	3	chr1	150552816	150552818	+	MCL1	NA	shores	0.107	0.980482
cg12582317	387	chr17:55822272:55822335	hyper	0.000789	0.891	0.07	0.0422	2	chr17	55822271	55822273	-	CCDC182	intergenic	inter	-0.0178	0.402177
cg12229367	387	chr17:55822272:55822335	hyper	0.000789	0.891	0.07	0.0422	2	chr17	55822334	55822336	-	CCDC182	intergenic	inter	-0.0228	0.988215
cg16709734	388	chr7:27228627:27229163	hyper	0.00133	0.892	0.06	0.0565	4	chr7	27229061	27229063	-	RP1-170O19.14	1to5kb	shores	-0.104	0.28943
cg06669276	388	chr7:27228627:27229163	hyper	0.00133	0.892	0.06	0.0565	4	chr7	27228626	27228628	+	HOXA11-AS;RP1-170O19.14	cds,exons,firstexons	islands	-0.131	0.583538
cg11582403	388	chr7:27228627:27229163	hyper	0.00133	0.892	0.06	0.0565	4	chr7	27229027	27229029	-	RP1-170O19.14	1to5kb	islands	-0.0999	0.808774
cg09600715	388	chr7:27228627:27229163	hyper	0.00133	0.892	0.06	0.0565	4	chr7	27229162	27229164	-	RP1-170O19.14	1to5kb	shores	-0.104	0.964503
cg12044685	389	chr2:72369887:72370665	hypo	0.0188	0.893	-0.17	-0.139	3	chr2	72370664	72370666	-	CYP26B1	introns	islands	-0.0375	0.566979
cg00999152	389	chr2:72369887:72370665	hypo	0.0188	0.893	-0.17	-0.139	3	chr2	72369886	72369888	-	CYP26B1	introns	shores	0.0865	0.733035
cg14447606	389	chr2:72369887:72370665	hypo	0.0188	0.893	-0.17	-0.139	3	chr2	72370327	72370329	-	CYP26B1	introns	islands	-0.00289	0.966564
cg26412722	390	chr21:27012313:27012878	hypo	0.00191	0.893	-0.09	-0.0751	3	chr21	27012614	27012616	+	JAM2	introns	shores	0.0235	0.151538
cg04964944	390	chr21:27012313:27012878	hypo	0.00191	0.893	-0.09	-0.0751	3	chr21	27012877	27012879	-	JAM2	NA	shores	-0.0238	0.944556
cg06479755	390	chr21:27012313:27012878	hypo	0.00191	0.893	-0.09	-0.0751	3	chr21	27012312	27012314	+	JAM2	introns,exonintronboundaries	islands	0.0123	0.9807
cg10777495	391	chr19:7680231:7680443	hyper	0.0335	0.893	0.19	0.161	3	chr19	7680230	7680232	-	CAMSAP3	NA	islands	-0.0439	0.0027844
cg26297530	391	chr19:7680231:7680443	hyper	0.0335	0.893	0.19	0.161	3	chr19	7680258	7680260	-	CAMSAP3	NA	islands	-0.0409	0.00284361
cg08098964	391	chr19:7680231:7680443	hyper	0.0335	0.893	0.19	0.161	3	chr19	7680442	7680444	+	CAMSAP3	cds,exons,intronexonboundaries,exonintronboundaries	islands	0.0241	0.309942
cg17009297	392	chr5:158526614:158526693	hypo	0.00871	0.893	-0.14	-0.12	3	chr5	158526641	158526643	-	EBF1;RP11-175K6.1	1to5kb,5UTRs,exons,firstexons,intronexonboundaries	shores	0.0941	0.211027
cg05530568	392	chr5:158526614:158526693	hypo	0.00871	0.893	-0.14	-0.12	3	chr5	158526613	158526615	-	EBF1;RP11-175K6.1	1to5kb,5UTRs,exons,firstexons,intronexonboundaries	shores	0.0816	0.613766
cg04217450	392	chr5:158526614:158526693	hypo	0.00871	0.893	-0.14	-0.12	3	chr5	158526692	158526694	-	EBF1;RP11-175K6.1	1to5kb,5UTRs,exons,firstexons,intronexonboundaries	shores	0.0905	0.77654
cg01763749	393	chr22:21368291:21369010	hypo	1.13e-09	0.893	-0.23	-0.187	9	chr22	21368290	21368292	-	P2RX6;TUBA3FP	exons,firstexons	islands	0.0088	0.0396246
cg23000550	393	chr22:21368291:21369010	hypo	1.13e-09	0.893	-0.23	-0.187	9	chr22	21368673	21368675	-	P2RX6;TUBA3FP	promoters,intronexonboundaries	islands	0.0481	0.259897
cg06912515	393	chr22:21368291:21369010	hypo	1.13e-09	0.893	-0.23	-0.187	9	chr22	21368602	21368604	-	P2RX6;TUBA3FP	promoters,intronexonboundaries	islands	0.0438	0.540146
cg19789653	393	chr22:21368291:21369010	hypo	1.13e-09	0.893	-0.23	-0.187	9	chr22	21368636	21368638	+	P2RX6;TUBA3FP	promoters	islands	0.0554	0.565566
cg21014483	393	chr22:21368291:21369010	hypo	1.13e-09	0.893	-0.23	-0.187	9	chr22	21368706	21368708	-	P2RX6;TUBA3FP	promoters,intronexonboundaries	islands	0.0625	0.59835
cg07448795	393	chr22:21368291:21369010	hypo	1.13e-09	0.893	-0.23	-0.187	9	chr22	21368418	21368420	+	P2RX6;TUBA3FP	1to5kb	islands	0.0361	0.609444
cg05442902	393	chr22:21368291:21369010	hypo	1.13e-09	0.893	-0.23	-0.187	9	chr22	21369009	21369011	+	P2RX6;TUBA3FP	promoters	shores	0.0421	0.716822
cg01038149	393	chr22:21368291:21369010	hypo	1.13e-09	0.893	-0.23	-0.187	9	chr22	21368764	21368766	-	P2RX6;TUBA3FP	promoters,intronexonboundaries	islands	0.0493	0.802098
cg09481857	393	chr22:21368291:21369010	hypo	1.13e-09	0.893	-0.23	-0.187	9	chr22	21368658	21368660	+	P2RX6;TUBA3FP	promoters	islands	0.0421	0.856803
cg01488159	394	chr4:153856503:153856847	hypo	0.00836	0.893	-0.09	-0.0716	3	chr4	153856502	153856504	+	FHDC1	NA	shores	-0.00352	0.515321
cg14824732	394	chr4:153856503:153856847	hypo	0.00836	0.893	-0.09	-0.0716	3	chr4	153856546	153856548	-	FHDC1	exons,intronexonboundaries	shores	-0.056	0.67652
cg07994661	394	chr4:153856503:153856847	hypo	0.00836	0.893	-0.09	-0.0716	3	chr4	153856846	153856848	+	FHDC1	NA	shores	-0.0606	0.980588
cg02360002	395	chr6:170585664:170585777	hyper	0.0268	0.894	0.14	0.0838	2	chr6	170585776	170585778	-	FLJ38122;RP5-894D12.5	intergenic	shores	0.0144	0.400572
cg02087565	395	chr6:170585664:170585777	hyper	0.0268	0.894	0.14	0.0838	2	chr6	170585663	170585665	-	FLJ38122;RP5-894D12.5	intergenic	shores	-0.134	0.923047
cg17319889	396	chr17:48683678:48683821	hypo	0.0107	0.895	-0.1	-0.0389	2	chr17	48683677	48683679	+	CACNA1G	exons,introns,exonintronboundaries,3UTRs	shelves	-0.0161	0.962301
cg13134802	396	chr17:48683678:48683821	hypo	0.0107	0.895	-0.1	-0.0389	2	chr17	48683820	48683822	-	CACNA1G	NA	shelves	0.119	0.972126
cg12526807	397	chr5:177547973:177548050	hypo	0.0433	0.896	-0.19	-0.112	2	chr5	177548049	177548051	+	N4BP3	promoters,introns	inter	0.1	0.112932
cg17796323	397	chr5:177547973:177548050	hypo	0.0433	0.896	-0.19	-0.112	2	chr5	177547972	177547974	+	N4BP3	promoters,introns	inter	-0.04	0.774319
cg03460534	398	chr11:63839479:63839528	hypo	0.00821	0.896	-0.31	-0.198	3	chr11	63839527	63839529	-	MACROD1;RP11-21A7A.2	introns	inter	0.106	0.705381
cg27456707	398	chr11:63839479:63839528	hypo	0.00821	0.896	-0.31	-0.198	3	chr11	63839510	63839512	-	MACROD1;RP11-21A7A.2	introns	inter	0.203	0.787645
cg09705456	398	chr11:63839479:63839528	hypo	0.00821	0.896	-0.31	-0.198	3	chr11	63839478	63839480	-	MACROD1;RP11-21A7A.2	introns	inter	0.22	0.912179
cg11560197	399	chr5:140182627:140182956	hyper	0.0173	0.896	0.14	0.106	3	chr5	140182955	140182957	+	AC005609.16;PCDHA1;PCDHA2;PCDHA3	1to5kb,cds,exons,firstexons,introns	islands	-0.00674	0.956762
cg21915910	399	chr5:140182627:140182956	hyper	0.0173	0.896	0.14	0.106	3	chr5	140182626	140182628	+	AC005609.16;PCDHA1;PCDHA2;PCDHA3	1to5kb,cds,exons,firstexons,introns	islands	-0.0469	0.984211
cg03243835	399	chr5:140182627:140182956	hyper	0.0173	0.896	0.14	0.106	3	chr5	140182817	140182819	+	AC005609.16;PCDHA1;PCDHA2;PCDHA3	1to5kb,cds,exons,firstexons,introns	islands	-0.0206	0.985619
cg08224569	400	chr8:142369468:142369705	hypo	0.000115	0.896	-0.11	-0.0496	2	chr8	142369704	142369706	-	GPR20	1to5kb,introns	shores	-0.00375	0.47777
cg24002158	400	chr8:142369468:142369705	hypo	0.000115	0.896	-0.11	-0.0496	2	chr8	142369467	142369469	+	GPR20	NA	shores	0.0942	0.951381
cg07500713	401	chr6:168896207:168896316	hypo	0.0188	0.897	-0.11	-0.104	3	chr6	168896206	168896208	+	SMOC2	introns	inter	0.222	0.511442
cg11849385	401	chr6:168896207:168896316	hypo	0.0188	0.897	-0.11	-0.104	3	chr6	168896265	168896267	+	SMOC2	introns	inter	0.175	0.6385
cg18403960	401	chr6:168896207:168896316	hypo	0.0188	0.897	-0.11	-0.104	3	chr6	168896315	168896317	+	SMOC2	introns	inter	0.199	0.969327
cg03751911	402	chr17:77373568:77373610	hypo	0.0401	0.897	-0.09	-0.0533	2	chr17	77373609	77373611	+	RBFOX3	NA	inter	0.0509	0.976011
cg11629921	402	chr17:77373568:77373610	hypo	0.0401	0.897	-0.09	-0.0533	2	chr17	77373567	77373569	-	RBFOX3	introns	inter	0.224	0.985735
cg02891726	403	chr15:25228929:25229522	hypo	0.0201	0.897	-0.1	-0.0923	3	chr15	25229521	25229523	-	PWAR5;RP11-701H24.5;SNHG14;SNORD64;SNURF	NA	inter	0.136	0.676289
cg26410550	403	chr15:25228929:25229522	hypo	0.0201	0.897	-0.1	-0.0923	3	chr15	25229255	25229257	-	PWAR5;RP11-701H24.5;SNHG14;SNORD64;SNURF	NA	inter	0.142	0.963928
cg14853933	403	chr15:25228929:25229522	hypo	0.0201	0.897	-0.1	-0.0923	3	chr15	25228928	25228930	-	PWAR5;RP11-701H24.5;SNHG14;SNORD64;SNURF	NA	inter	0.128	0.990798
cg20188974	404	chr8:2014087:2014413	hypo	0.0164	0.897	-0.23	-0.151	3	chr8	2014412	2014414	-	MYOM2	NA	inter	0.201	0.218772
cg23751024	404	chr8:2014087:2014413	hypo	0.0164	0.897	-0.23	-0.151	3	chr8	2014086	2014088	+	MYOM2	introns	inter	0.176	0.925395
cg05891136	404	chr8:2014087:2014413	hypo	0.0164	0.897	-0.23	-0.151	3	chr8	2014194	2014196	+	MYOM2	introns	inter	0.292	0.95776
cg09117405	405	chr20:62046270:62047039	hyper	0.00175	0.897	0.16	0.107	4	chr20	62047038	62047040	+	KCNQ2	NA	shores	-0.00938	0.65146
cg16822191	405	chr20:62046270:62047039	hyper	0.00175	0.897	0.16	0.107	4	chr20	62046386	62046388	+	KCNQ2	NA	islands	-0.0129	0.698405
cg16945128	405	chr20:62046270:62047039	hyper	0.00175	0.897	0.16	0.107	4	chr20	62046581	62046583	-	KCNQ2	introns,intronexonboundaries	islands	-0.0257	0.853062
cg10215330	405	chr20:62046270:62047039	hyper	0.00175	0.897	0.16	0.107	4	chr20	62046269	62046271	+	KCNQ2	NA	islands,shores	0.00781	0.911424
cg06304097	406	chr10:133109867:133110244	hyper	0.00301	0.897	0.06	0.039	2	chr10	133109866	133109868	-	TCERG1L	cds,exons,firstexons,intronexonboundaries	islands	-0.000466	0.916451
cg23632875	406	chr10:133109867:133110244	hyper	0.00301	0.897	0.06	0.039	2	chr10	133110243	133110245	-	TCERG1L	promoters	islands	-0.00943	0.969104
cg23032184	407	chr2:121523609:121523682	hypo	0.0198	0.898	-0.17	-0.119	3	chr2	121523681	121523683	+	GLI2	introns	inter	0.188	0.70081
cg16365421	407	chr2:121523609:121523682	hypo	0.0198	0.898	-0.17	-0.119	3	chr2	121523608	121523610	+	GLI2	introns	inter	0.148	0.829143
cg04351597	407	chr2:121523609:121523682	hypo	0.0198	0.898	-0.17	-0.119	3	chr2	121523637	121523639	+	GLI2	introns	inter	0.107	0.935537
cg12259537	408	chr19:58514497:58514694	hyper	0.0457	0.898	0.16	0.0998	2	chr19	58514693	58514695	+	CTD-2368P22.1;ZNF606	cds,exons,intronexonboundaries,exonintronboundaries	shores	-0.0713	0.901127
cg25480379	408	chr19:58514497:58514694	hyper	0.0457	0.898	0.16	0.0998	2	chr19	58514496	58514498	-	CTD-2368P22.1;ZNF606	5UTRs,exons,firstexons	islands	-0.0195	0.913919
cg13948652	409	chr13:109792450:109792494	hypo	0.0238	0.898	-0.12	-0.0694	2	chr13	109792493	109792495	+	MYO16	introns,intronexonboundaries	islands,shores	-0.00608	0.671729
cg13284026	409	chr13:109792450:109792494	hypo	0.0238	0.898	-0.12	-0.0694	2	chr13	109792449	109792451	+	MYO16	introns,intronexonboundaries	shores	0.0317	0.98507
cg06468133	410	chr11:3243891:3244486	hypo	0.0157	0.898	-0.14	-0.104	3	chr11	3244440	3244442	+	NA	exonintronboundaries	inter	0.097	0.653235
cg21516443	410	chr11:3243891:3244486	hypo	0.0157	0.898	-0.14	-0.104	3	chr11	3244485	3244487	-	NA	1to5kb	inter	0.0379	0.743841
cg17957235	410	chr11:3243891:3244486	hypo	0.0157	0.898	-0.14	-0.104	3	chr11	3243890	3243892	+	MRGPRG-AS1	exons,3UTRs	shelves	0.13	0.977448
cg02658528	411	chr13:113689139:113689422	hypo	0.00431	0.899	-0.13	-0.103	3	chr13	113689138	113689140	+	MCF2L	introns	shores	0.115	0.278727
cg01899620	411	chr13:113689139:113689422	hypo	0.00431	0.899	-0.13	-0.103	3	chr13	113689421	113689423	-	MCF2L	NA	shores	0.0613	0.281218
cg14421668	411	chr13:113689139:113689422	hypo	0.00431	0.899	-0.13	-0.103	3	chr13	113689283	113689285	+	MCF2L	introns	shores	0.027	0.728969
cg24033032	412	chr7:148480326:148480503	hypo	0.0398	0.9	-0.08	-0.0593	2	chr7	148480502	148480504	-	CUL1	NA	islands	0.0292	0.546197
cg09101235	412	chr7:148480326:148480503	hypo	0.0398	0.9	-0.08	-0.0593	2	chr7	148480325	148480327	+	CUL1	5UTRs,exons,firstexons,introns	islands	0.0145	0.96183
cg24286613	413	chr13:42029946:42030070	hyper	0.0179	0.9	0.1	0.0825	3	chr13	42030069	42030071	+	NA	1to5kb	shores	-0.209	0.482072
cg10278931	413	chr13:42029946:42030070	hyper	0.0179	0.9	0.1	0.0825	3	chr13	42030032	42030034	+	NA	1to5kb	shores	-0.123	0.713764
cg16907049	413	chr13:42029946:42030070	hyper	0.0179	0.9	0.1	0.0825	3	chr13	42029945	42029947	-	NA	intronexonboundaries	shores	-0.00822	0.86904
cg00705059	414	chr1:244080368:244080447	hyper	0.0453	0.901	0.12	0.0948	2	chr1	244080367	244080369	+	RP11-278H7.1	promoters	shores	-0.219	0.622604
cg04295543	414	chr1:244080368:244080447	hyper	0.0453	0.901	0.12	0.0948	2	chr1	244080446	244080448	-	RP11-278H7.1	NA	shores	-0.074	0.882848
cg02833646	415	chr1:203463238:203463381	hyper	0.0022	0.902	0.07	0.0277	2	chr1	203463380	203463382	+	OPTC	introns,exonintronboundaries	inter	-0.016	0.811272
cg17267628	415	chr1:203463238:203463381	hyper	0.0022	0.902	0.07	0.0277	2	chr1	203463237	203463239	-	OPTC	NA	inter	0.00175	0.817856
cg02249577	416	chr10:52434552:52434778	hypo	0.0152	0.902	-0.15	-0.00867	3	chr10	52434777	52434779	+	NA	intergenic	islands	0.164	0.296904
cg06472423	416	chr10:52434552:52434778	hypo	0.0152	0.902	-0.15	-0.00867	3	chr10	52434646	52434648	+	NA	intergenic	islands,shores	-0.0226	0.317182
cg00138777	416	chr10:52434552:52434778	hypo	0.0152	0.902	-0.15	-0.00867	3	chr10	52434551	52434553	+	NA	intergenic	shores	-0.0365	0.695829
cg04704053	417	chr19:15090017:15090275	hypo	0.0171	0.903	-0.17	-0.0152	3	chr19	15090274	15090276	-	SLC1A6	1to5kb,introns,exonintronboundaries	islands	0.00175	0.87685
cg25936054	417	chr19:15090017:15090275	hypo	0.0171	0.903	-0.17	-0.0152	3	chr19	15090241	15090243	-	SLC1A6	1to5kb,introns,exonintronboundaries	islands	-0.0282	0.954206
cg02675245	417	chr19:15090017:15090275	hypo	0.0171	0.903	-0.17	-0.0152	3	chr19	15090016	15090018	+	SLC1A6	NA	islands,shores	0.0836	0.99448
cg25356678	418	chr3:195586796:195587148	hyper	0.000118	0.903	0.18	0.0976	4	chr3	195587005	195587007	-	AC124944.5	intergenic	inter	-0.175	0.145477
cg21798608	418	chr3:195586796:195587148	hyper	0.000118	0.903	0.18	0.0976	4	chr3	195587147	195587149	-	AC124944.5	intergenic	inter	-0.114	0.396045
cg05677712	418	chr3:195586796:195587148	hyper	0.000118	0.903	0.18	0.0976	4	chr3	195586795	195586797	+	AC124944.5	intergenic	inter	-0.102	0.545909
cg03171402	418	chr3:195586796:195587148	hyper	0.000118	0.903	0.18	0.0976	4	chr3	195587095	195587097	-	AC124944.5	intergenic	inter	-0.141	0.710169
cg22309696	419	chr2:172960993:172961504	hypo	0.0149	0.903	-0.24	-0.178	3	chr2	172960992	172960994	+	NA	intergenic	islands	0.02	0.640327
cg05572456	419	chr2:172960993:172961504	hypo	0.0149	0.903	-0.24	-0.178	3	chr2	172961503	172961505	-	NA	intergenic	islands	0.0524	0.870191
cg06040206	419	chr2:172960993:172961504	hypo	0.0149	0.903	-0.24	-0.178	3	chr2	172961279	172961281	+	NA	intergenic	islands	0.0497	0.91947
cg02094360	420	chr10:133326929:133326998	hypo	0.0116	0.904	-0.12	-0.0933	3	chr10	133326928	133326930	+	NA	intergenic	inter	0.184	0.183442
cg25524464	420	chr10:133326929:133326998	hypo	0.0116	0.904	-0.12	-0.0933	3	chr10	133326997	133326999	-	NA	intergenic	inter	0.263	0.240615
cg19961228	420	chr10:133326929:133326998	hypo	0.0116	0.904	-0.12	-0.0933	3	chr10	133326950	133326952	-	NA	intergenic	inter	0.143	0.935078
cg02904344	421	chr6:134498979:134499794	hypo	1.55e-09	0.904	-0.23	-0.174	7	chr6	134498978	134498980	+	SGK1	NA	shores	0.0347	0.352925
cg20822858	421	chr6:134498979:134499794	hypo	1.55e-09	0.904	-0.23	-0.174	7	chr6	134499518	134499520	+	SGK1	NA	shores	-0.0548	0.798413
cg09315391	421	chr6:134498979:134499794	hypo	1.55e-09	0.904	-0.23	-0.174	7	chr6	134499793	134499795	-	SGK1	promoters,1to5kb,introns	shelves	-0.0716	0.801842
cg03762694	421	chr6:134498979:134499794	hypo	1.55e-09	0.904	-0.23	-0.174	7	chr6	134499418	134499420	+	SGK1	NA	shores	-0.0386	0.910053
cg14905466	421	chr6:134498979:134499794	hypo	1.55e-09	0.904	-0.23	-0.174	7	chr6	134499142	134499144	+	SGK1	NA	shores	-0.0204	0.950151
cg00959636	421	chr6:134498979:134499794	hypo	1.55e-09	0.904	-0.23	-0.174	7	chr6	134499463	134499465	+	SGK1	NA	shores	-0.0581	0.959914
cg09404376	421	chr6:134498979:134499794	hypo	1.55e-09	0.904	-0.23	-0.174	7	chr6	134499188	134499190	+	SGK1	NA	shores	-0.0418	0.961909
cg08314949	422	chr17:78851149:78851503	hypo	0.000463	0.905	-0.1	-0.0794	4	chr17	78851212	78851214	+	RPTOR	introns	shores	-0.00163	0.683046
cg12078154	422	chr17:78851149:78851503	hypo	0.000463	0.905	-0.1	-0.0794	4	chr17	78851261	78851263	+	RPTOR	introns	shores	-0.000131	0.903104
cg16886414	422	chr17:78851149:78851503	hypo	0.000463	0.905	-0.1	-0.0794	4	chr17	78851148	78851150	-	RPTOR	NA	shores	0.00803	0.921679
cg02251850	422	chr17:78851149:78851503	hypo	0.000463	0.905	-0.1	-0.0794	4	chr17	78851502	78851504	+	RPTOR	introns	shores	-0.0326	0.973761
cg11203985	423	chr16:89640906:89641054	hypo	0.0388	0.905	-0.12	-0.0937	2	chr16	89641053	89641055	+	CPNE7	1to5kb	islands,shores	0.0628	0.64734
cg02500990	423	chr16:89640906:89641054	hypo	0.0388	0.905	-0.12	-0.0937	2	chr16	89640905	89640907	+	CPNE7	1to5kb	shores	0.107	0.936788
cg05211192	424	chr7:2119076:2119116	hypo	0.0412	0.905	-0.1	-0.0687	2	chr7	2119075	2119077	-	MAD1L1	introns	shelves	0.0471	0.777727
cg16772998	424	chr7:2119076:2119116	hypo	0.0412	0.905	-0.1	-0.0687	2	chr7	2119115	2119117	+	MAD1L1	NA	shelves	0.02	0.915201
cg12026629	425	chr14:105349607:105349776	hypo	0.0202	0.905	-0.15	-0.0843	2	chr14	105349775	105349777	+	CEP170B	1to5kb,cds,exons,exonintronboundaries	shores	0.114	0.918587
cg11003725	425	chr14:105349607:105349776	hypo	0.0202	0.905	-0.15	-0.0843	2	chr14	105349606	105349608	-	CEP170B	NA	shores	0.0236	0.989644
cg03609062	426	chr19:38876094:38876666	hypo	0.000865	0.906	-0.13	-0.105	4	chr19	38876093	38876095	-	AC005789.9;GGN	cds,exons,intronexonboundaries,exonintronboundaries,3UTRs	islands	0.0212	0.49198
cg01275006	426	chr19:38876094:38876666	hypo	0.000865	0.906	-0.13	-0.105	4	chr19	38876249	38876251	-	AC005789.9;GGN	cds,exons,introns,intronexonboundaries,exonintronboundaries	islands	0.0125	0.81566
cg14299480	426	chr19:38876094:38876666	hypo	0.000865	0.906	-0.13	-0.105	4	chr19	38876665	38876667	+	AC005789.9;GGN	1to5kb	islands	-0.0128	0.88402
cg07796745	426	chr19:38876094:38876666	hypo	0.000865	0.906	-0.13	-0.105	4	chr19	38876159	38876161	+	AC005789.9;GGN	1to5kb	islands	0.0445	0.980369
cg08683938	427	chr11:133098424:133098499	hypo	0.0224	0.906	-0.16	-0.144	3	chr11	133098423	133098425	-	OPCML	introns	inter	0.0982	0.209434
cg24364535	427	chr11:133098424:133098499	hypo	0.0224	0.906	-0.16	-0.144	3	chr11	133098498	133098500	-	OPCML	introns	inter	0.134	0.434164
cg01427458	427	chr11:133098424:133098499	hypo	0.0224	0.906	-0.16	-0.144	3	chr11	133098456	133098458	-	OPCML	introns	inter	0.138	0.558212
cg01231464	428	chr16:3405840:3406923	hyper	0.00196	0.906	-0.11	0.0493	4	chr16	3405839	3405841	+	OR2C1	promoters	inter	0.0286	0.339163
cg04278794	428	chr16:3405840:3406923	hyper	0.00196	0.906	-0.11	0.0493	4	chr16	3406338	3406340	-	OR2C1	NA	inter	0.0406	0.65603
cg07982869	428	chr16:3405840:3406923	hyper	0.00196	0.906	-0.11	0.0493	4	chr16	3406922	3406924	+	OR2C1	exons,firstexons,exonintronboundaries,3UTRs	inter	0.199	0.816779
cg24264578	428	chr16:3405840:3406923	hyper	0.00196	0.906	-0.11	0.0493	4	chr16	3405901	3405903	-	OR2C1	NA	inter	0.0661	0.9358
cg23540704	429	chr17:43046275:43046371	hypo	0.0313	0.906	-0.14	-0.126	3	chr17	43046274	43046276	-	C1QL1	promoters	islands	-0.0349	0.45015
cg17594131	429	chr17:43046275:43046371	hypo	0.0313	0.906	-0.14	-0.126	3	chr17	43046360	43046362	+	C1QL1	NA	islands	0.0446	0.924322
cg14248106	429	chr17:43046275:43046371	hypo	0.0313	0.906	-0.14	-0.126	3	chr17	43046370	43046372	+	C1QL1	NA	islands	0.0183	0.99203
cg16470816	430	chr12:58566437:58566617	hypo	0.00555	0.906	-0.09	-0.0679	3	chr12	58566564	58566566	-	NA	intergenic	inter	0.0192	0.146254
cg19111271	430	chr12:58566437:58566617	hypo	0.00555	0.906	-0.09	-0.0679	3	chr12	58566616	58566618	+	NA	intergenic	inter	0.0498	0.781742
cg14695814	430	chr12:58566437:58566617	hypo	0.00555	0.906	-0.09	-0.0679	3	chr12	58566436	58566438	-	NA	intergenic	inter	0.0546	0.886001
cg02470690	431	chr6:27839548:27840957	hyper	3.16e-23	0.906	0.32	0.197	11	chr6	27839547	27839549	+	NA	NA	shores	-0.233	0.254332
cg11992375	431	chr6:27839548:27840957	hyper	3.16e-23	0.906	0.32	0.197	11	chr6	27840956	27840958	+	HIST1H3I	NA	shores	-0.235	0.460803
cg01310019	431	chr6:27839548:27840957	hyper	3.16e-23	0.906	0.32	0.197	11	chr6	27840165	27840167	-	HIST1H3I	promoters,1to5kb,intronexonboundaries	shores	-0.399	0.476138
cg05511483	431	chr6:27839548:27840957	hyper	3.16e-23	0.906	0.32	0.197	11	chr6	27840104	27840106	+	HIST1H3I	NA	shores	-0.404	0.834979
cg12181621	431	chr6:27839548:27840957	hyper	3.16e-23	0.906	0.32	0.197	11	chr6	27840067	27840069	-	HIST1H3I	1to5kb,cds,exons,firstexons,intronexonboundaries	islands	-0.334	0.847979
cg05071577	431	chr6:27839548:27840957	hyper	3.16e-23	0.906	0.32	0.197	11	chr6	27840146	27840148	-	HIST1H3I	promoters,1to5kb,intronexonboundaries	shores	-0.296	0.893693
cg04355968	431	chr6:27839548:27840957	hyper	3.16e-23	0.906	0.32	0.197	11	chr6	27840200	27840202	-	HIST1H3I	promoters,1to5kb,intronexonboundaries	shores	-0.367	0.91527
cg08782481	431	chr6:27839548:27840957	hyper	3.16e-23	0.906	0.32	0.197	11	chr6	27839915	27839917	+	HIST1H3I	NA	islands	-0.365	0.920785
cg22919370	431	chr6:27839548:27840957	hyper	3.16e-23	0.906	0.32	0.197	11	chr6	27840211	27840213	-	HIST1H3I	promoters,1to5kb,intronexonboundaries	shores	-0.325	0.955825
cg04796181	431	chr6:27839548:27840957	hyper	3.16e-23	0.906	0.32	0.197	11	chr6	27839849	27839851	-	HIST1H3I	1to5kb,cds,exons,firstexons	islands	-0.355	0.962661
cg26074223	431	chr6:27839548:27840957	hyper	3.16e-23	0.906	0.32	0.197	11	chr6	27840256	27840258	-	HIST1H3I	promoters,1to5kb,intronexonboundaries	shores	-0.22	0.990298
cg04797061	432	chr16:31159854:31160393	hyper	0.000225	0.907	0.1	0.064	3	chr16	31159919	31159921	-	PRSS36	cds,5UTRs,exons,intronexonboundaries	islands	-0.0836	0.843965
cg08696638	432	chr16:31159854:31160393	hyper	0.000225	0.907	0.1	0.064	3	chr16	31160392	31160394	+	PRSS36	NA	shores	-0.0124	0.900396
cg04149015	432	chr16:31159854:31160393	hyper	0.000225	0.907	0.1	0.064	3	chr16	31159853	31159855	+	PRSS36	NA	islands	-0.0707	0.992577
cg25714147	433	chr2:137747719:137748833	hyper	6.61e-08	0.907	0.16	0.114	7	chr2	137747981	137747983	+	THSD7B	promoters,introns	inter	-0.066	0.245645
cg15750500	433	chr2:137747719:137748833	hyper	6.61e-08	0.907	0.16	0.114	7	chr2	137748381	137748383	+	THSD7B	promoters,introns,exonintronboundaries	inter	0.053	0.336532
cg08084967	433	chr2:137747719:137748833	hyper	6.61e-08	0.907	0.16	0.114	7	chr2	137747718	137747720	-	THSD7B	NA	inter	0.0345	0.745514
cg06848148	433	chr2:137747719:137748833	hyper	6.61e-08	0.907	0.16	0.114	7	chr2	137748454	137748456	-	THSD7B	NA	inter	-0.0431	0.791395
cg11746464	433	chr2:137747719:137748833	hyper	6.61e-08	0.907	0.16	0.114	7	chr2	137748832	137748834	-	THSD7B	NA	inter	-0.0182	0.874217
cg07412043	433	chr2:137747719:137748833	hyper	6.61e-08	0.907	0.16	0.114	7	chr2	137748365	137748367	-	THSD7B	NA	inter	-0.0191	0.991792
cg08231096	433	chr2:137747719:137748833	hyper	6.61e-08	0.907	0.16	0.114	7	chr2	137748459	137748461	-	THSD7B	NA	inter	-0.0439	0.993428
cg06549824	434	chr11:65305575:65306186	hypo	0.0248	0.907	-0.08	-0.0691	3	chr11	65306185	65306187	+	LTBP3	exonintronboundaries	islands	0.101	0.844422
cg26957012	434	chr11:65305575:65306186	hypo	0.0248	0.907	-0.08	-0.0691	3	chr11	65305574	65305576	-	SCYL1	NA	shores	0.0575	0.861746
cg07676093	434	chr11:65305575:65306186	hypo	0.0248	0.907	-0.08	-0.0691	3	chr11	65306115	65306117	-	LTBP3;SCYL1	exons,3UTRs	islands	0.15	0.974407
cg12664749	435	chr1:199717229:199717464	hyper	0.00435	0.907	0.16	0.0985	3	chr1	199717463	199717465	-	NA	intergenic	inter	-0.179	0.282059
cg22607266	435	chr1:199717229:199717464	hyper	0.00435	0.907	0.16	0.0985	3	chr1	199717289	199717291	+	NA	intergenic	inter	-0.137	0.441745
cg12810297	435	chr1:199717229:199717464	hyper	0.00435	0.907	0.16	0.0985	3	chr1	199717228	199717230	+	NA	intergenic	inter	-0.171	0.968252
cg12120360	436	chr10:135267330:135267355	hypo	0.0414	0.907	-0.1	-0.0389	2	chr10	135267329	135267331	+	SCART1	promoters,1to5kb	shelves	0.157	0.0752048
cg10320160	436	chr10:135267330:135267355	hypo	0.0414	0.907	-0.1	-0.0389	2	chr10	135267354	135267356	+	SCART1	promoters,1to5kb	shelves	0.0389	0.452445
cg03182688	437	chr17:33825172:33825374	hyper	0.0121	0.908	0.17	0.115	3	chr17	33825299	33825301	+	RP11-1094M14.8;SLFN12L	NA	inter	-0.231	0.232421
cg24895173	437	chr17:33825172:33825374	hyper	0.0121	0.908	0.17	0.115	3	chr17	33825373	33825375	-	RP11-1094M14.8;SLFN12L	introns	inter	-0.209	0.829314
cg07895132	437	chr17:33825172:33825374	hyper	0.0121	0.908	0.17	0.115	3	chr17	33825171	33825173	+	RP11-1094M14.8;SLFN12L	NA	inter	-0.138	0.935521
cg05780180	438	chr20:61731979:61732608	hyper	3.16e-05	0.909	0.13	0.0948	5	chr20	61732479	61732481	-	HAR1A;HAR1B	introns	shores	-0.0674	0.682163
cg20144261	438	chr20:61731979:61732608	hyper	3.16e-05	0.909	0.13	0.0948	5	chr20	61731978	61731980	-	HAR1B	introns	shores	0.0023	0.808001
cg01735357	438	chr20:61731979:61732608	hyper	3.16e-05	0.909	0.13	0.0948	5	chr20	61732466	61732468	-	HAR1A;HAR1B	introns	shores	-0.049	0.909892
cg25739882	438	chr20:61731979:61732608	hyper	3.16e-05	0.909	0.13	0.0948	5	chr20	61732607	61732609	+	HAR1A;HAR1B	promoters	shores	-0.0836	0.943024
cg08389814	438	chr20:61731979:61732608	hyper	3.16e-05	0.909	0.13	0.0948	5	chr20	61732568	61732570	-	HAR1A;HAR1B	introns	shores	-0.00219	0.968751
cg14539363	439	chr19:55766853:55767121	hypo	0.000392	0.909	-0.09	-0.0412	2	chr19	55766852	55766854	-	PPP6R1	introns	shelves	-0.0513	0.489849
cg23497436	439	chr19:55766853:55767121	hypo	0.000392	0.909	-0.09	-0.0412	2	chr19	55767120	55767122	-	PPP6R1	introns	shelves	-0.108	0.630397
cg11123595	440	chr3:169376298:169376618	hyper	0.0154	0.91	0.22	0.189	3	chr3	169376617	169376619	+	MECOM	NA	shelves	-0.245	0.0317632
cg25702780	440	chr3:169376298:169376618	hyper	0.0154	0.91	0.22	0.189	3	chr3	169376297	169376299	+	MECOM	NA	shelves	-0.194	0.742097
cg07378762	440	chr3:169376298:169376618	hyper	0.0154	0.91	0.22	0.189	3	chr3	169376469	169376471	-	MECOM	introns	shelves	-0.117	0.906335
cg00450695	441	chr19:1068487:1069320	hypo	0.000991	0.91	-0.2	-0.105	4	chr19	1068486	1068488	-	HMHA1	NA	islands	-0.0185	0.239624
cg10653926	441	chr19:1068487:1069320	hypo	0.000991	0.91	-0.2	-0.105	4	chr19	1069319	1069321	-	HMHA1	NA	shores	0.104	0.685067
cg12817436	441	chr19:1068487:1069320	hypo	0.000991	0.91	-0.2	-0.105	4	chr19	1068560	1068562	-	HMHA1	NA	islands	-0.0307	0.952955
cg19008720	441	chr19:1068487:1069320	hypo	0.000991	0.91	-0.2	-0.105	4	chr19	1069101	1069103	+	HMHA1	1to5kb,introns	shores	-0.0414	0.993828
cg25883219	442	chr12:130925181:130925482	hyper	0.0146	0.91	0.14	0.111	3	chr12	130925180	130925182	-	RIMBP2	introns	inter	0.0897	0.319028
cg24296036	442	chr12:130925181:130925482	hyper	0.0146	0.91	0.14	0.111	3	chr12	130925481	130925483	+	RIMBP2	NA	inter	0.0478	0.530615
cg15026456	442	chr12:130925181:130925482	hyper	0.0146	0.91	0.14	0.111	3	chr12	130925334	130925336	-	RIMBP2	introns	inter	0.0613	0.698381
cg20708135	443	chr11:76493489:76493545	hypo	0.0133	0.91	-0.1	-0.0879	2	chr11	76493488	76493490	+	TSKU	promoters,introns,exonintronboundaries	shores	0.157	0.382187
cg20886049	443	chr11:76493489:76493545	hypo	0.0133	0.91	-0.1	-0.0879	2	chr11	76493544	76493546	+	TSKU	promoters,introns,exonintronboundaries	shores	0.134	0.954523
cg18294109	444	chr7:1585771:1586256	hypo	0.023	0.91	-0.11	-0.0792	3	chr7	1586055	1586057	-	TMEM184A	exons,3UTRs	shores	0.0312	0.748697
cg08729755	444	chr7:1585771:1586256	hypo	0.023	0.91	-0.11	-0.0792	3	chr7	1586255	1586257	+	TMEM184A	NA	shores	0.0139	0.827874
cg07071809	444	chr7:1585771:1586256	hypo	0.023	0.91	-0.11	-0.0792	3	chr7	1585770	1585772	-	TMEM184A	exons,3UTRs	shores	0.0526	0.895587
cg08092830	445	chr9:138591503:138591683	hypo	0.0168	0.91	-0.08	-0.0287	2	chr9	138591502	138591504	-	SOHLH1	promoters,intronexonboundaries	islands	0.155	0.639567
cg13752726	445	chr9:138591503:138591683	hypo	0.0168	0.91	-0.08	-0.0287	2	chr9	138591682	138591684	+	SOHLH1	1to5kb	shores	-0.0133	0.951596
cg10784679	446	chr5:62073161:62073623	hyper	4.53e-05	0.912	0.09	0.0424	2	chr5	62073622	62073624	-	ISCA1P1	intergenic	inter	0.0147	0.839411
cg01019082	446	chr5:62073161:62073623	hyper	4.53e-05	0.912	0.09	0.0424	2	chr5	62073160	62073162	-	ISCA1P1	intergenic	inter	-0.0595	0.894322
cg11242303	447	chr1:67773719:67773725	hyper	0.0448	0.912	0.12	0.0956	2	chr1	67773724	67773726	+	IL12RB2	introns,exonintronboundaries	islands	-0.0248	0.496486
cg04311496	447	chr1:67773719:67773725	hyper	0.0448	0.912	0.12	0.0956	2	chr1	67773718	67773720	+	IL12RB2	introns,exonintronboundaries	islands	-0.0411	0.993733
cg12012319	448	chr7:126675358:126675528	hyper	0.0209	0.912	0.22	0.12	2	chr7	126675527	126675529	+	GRM8	NA	inter	-0.148	0.576351
cg22319267	448	chr7:126675358:126675528	hyper	0.0209	0.912	0.22	0.12	2	chr7	126675357	126675359	-	GRM8	introns	inter	-0.0777	0.865662
cg22857963	449	chr8:144358043:144358898	hypo	0.00717	0.912	-0.15	-0.108	3	chr8	144358042	144358044	-	GLI4;ZFP41	NA	islands	0.0879	0.065291
cg24510518	449	chr8:144358043:144358898	hypo	0.00717	0.912	-0.15	-0.108	3	chr8	144358897	144358899	-	GLI4	NA	islands	0.0419	0.848971
cg14825413	449	chr8:144358043:144358898	hypo	0.00717	0.912	-0.15	-0.108	3	chr8	144358565	144358567	-	GLI4;ZFP41	NA	islands	0.118	0.967049
cg20917491	450	chr3:195578240:195578280	hypo	0.0285	0.912	-0.19	-0.124	3	chr3	195578258	195578260	+	AC124944.5	intergenic	inter	0.0932	0.0363596
cg01797371	450	chr3:195578240:195578280	hypo	0.0285	0.912	-0.19	-0.124	3	chr3	195578239	195578241	+	AC124944.5	intergenic	inter	0.0366	0.73617
cg00555438	450	chr3:195578240:195578280	hypo	0.0285	0.912	-0.19	-0.124	3	chr3	195578279	195578281	-	AC124944.5	intergenic	inter	0.0211	0.99036
cg23934700	451	chr14:105126697:105127242	hypo	0.0441	0.912	-0.15	-0.112	2	chr14	105126696	105126698	-	NA	intergenic	islands	-0.00554	0.631555
cg16761754	451	chr14:105126697:105127242	hypo	0.0441	0.912	-0.15	-0.112	2	chr14	105127241	105127243	-	NA	intergenic	shores	-0.0659	0.948831
cg18250028	452	chr5:71015162:71015523	hyper	0.0131	0.913	0.14	0.0935	3	chr5	71015522	71015524	-	CARTPT	NA	islands	-0.016	0.640564
cg01187920	452	chr5:71015162:71015523	hyper	0.0131	0.913	0.14	0.0935	3	chr5	71015161	71015163	-	CARTPT	NA	islands	-0.188	0.643326
cg23300372	452	chr5:71015162:71015523	hyper	0.0131	0.913	0.14	0.0935	3	chr5	71015431	71015433	-	CARTPT	NA	islands	-0.0434	0.915994
cg23280506	453	chr17:14201680:14201938	hyper	0.00758	0.913	0.21	0.146	3	chr17	14201937	14201939	-	RP11-214O1.1	NA	islands	-0.237	0.637279
cg09584358	453	chr17:14201680:14201938	hyper	0.00758	0.913	0.21	0.146	3	chr17	14201679	14201681	+	RP11-214O1.1	1to5kb	shores	-0.0622	0.990124
cg13388466	453	chr17:14201680:14201938	hyper	0.00758	0.913	0.21	0.146	3	chr17	14201743	14201745	-	RP11-214O1.1	NA	islands	-0.129	0.991189
cg09153759	454	chr10:7214443:7214524	hyper	0.0421	0.913	0.1	0.0717	2	chr10	7214523	7214525	+	SFMBT2	NA	shores	-0.0539	0.814659
cg15172728	454	chr10:7214443:7214524	hyper	0.0421	0.913	0.1	0.0717	2	chr10	7214442	7214444	+	SFMBT2	NA	shores	-0.079	0.940784
cg15711016	455	chr8:61193066:61193313	hypo	0.00134	0.913	-0.11	-0.063	2	chr8	61193065	61193067	+	CA8	NA	shores	0.045	0.966863
cg24545461	455	chr8:61193066:61193313	hypo	0.00134	0.913	-0.11	-0.063	2	chr8	61193312	61193314	+	CA8	NA	islands,shores	-0.048	0.990623
cg18574254	456	chr7:126889015:126889555	hyper	0.00586	0.913	0.14	0.0858	2	chr7	126889014	126889016	-	GRM8	introns	shelves	-0.051	0.605239
cg02409125	456	chr7:126889015:126889555	hyper	0.00586	0.913	0.14	0.0858	2	chr7	126889554	126889556	+	GRM8	NA	shores	-0.106	0.92028
cg27108424	457	chr17:75537017:75537444	hyper	0.00239	0.915	0.14	0.0875	3	chr17	75537016	75537018	-	NA	intergenic	inter	-0.00954	0.441771
cg16277071	457	chr17:75537017:75537444	hyper	0.00239	0.915	0.14	0.0875	3	chr17	75537316	75537318	+	NA	intergenic	inter	0.0132	0.796766
cg08370173	457	chr17:75537017:75537444	hyper	0.00239	0.915	0.14	0.0875	3	chr17	75537443	75537445	+	NA	intergenic	inter	-0.104	0.859485
cg03428314	458	chr16:88479315:88479546	hypo	0.0211	0.915	-0.12	-0.0938	3	chr16	88479440	88479442	-	NA	intergenic	inter	0.0706	0.751777
cg04152616	458	chr16:88479315:88479546	hypo	0.0211	0.915	-0.12	-0.0938	3	chr16	88479314	88479316	+	NA	intergenic	inter	0.108	0.968245
cg03396664	458	chr16:88479315:88479546	hypo	0.0211	0.915	-0.12	-0.0938	3	chr16	88479545	88479547	+	NA	intergenic	inter	0.0779	0.986209
cg14609721	459	chr1:68961838:68962124	hypo	0.0252	0.915	-0.09	-0.0775	2	chr1	68962123	68962125	+	DEPDC1;DEPDC1-AS1	promoters	shores	0.00287	0.942652
cg19916364	459	chr1:68961838:68962124	hypo	0.0252	0.915	-0.09	-0.0775	2	chr1	68961837	68961839	-	DEPDC1;DEPDC1-AS1	1to5kb,introns	shores	0.000291	0.984994
cg21889472	460	chr5:42991495:42992774	hypo	2.85e-05	0.915	-0.13	-0.0998	6	chr5	42992554	42992556	+	NA	NA	islands	-0.0672	0.667617
cg06348134	460	chr5:42991495:42992774	hypo	2.85e-05	0.915	-0.13	-0.0998	6	chr5	42991494	42991496	+	NA	NA	shores	0.0745	0.715705
cg10191210	460	chr5:42991495:42992774	hypo	2.85e-05	0.915	-0.13	-0.0998	6	chr5	42992127	42992129	-	NA	exons,firstexons	islands	-0.0391	0.877453
cg10615765	460	chr5:42991495:42992774	hypo	2.85e-05	0.915	-0.13	-0.0998	6	chr5	42991656	42991658	+	NA	NA	shores	-0.0394	0.906785
cg12291829	460	chr5:42991495:42992774	hypo	2.85e-05	0.915	-0.13	-0.0998	6	chr5	42991861	42991863	-	NA	exons,firstexons	shores	-0.0103	0.953999
cg07137955	460	chr5:42991495:42992774	hypo	2.85e-05	0.915	-0.13	-0.0998	6	chr5	42992773	42992775	+	NA	NA	islands	-0.0617	0.991491
cg24276346	461	chr20:49626064:49626161	hypo	0.0404	0.915	-0.13	-0.0912	2	chr20	49626160	49626162	+	KCNG1;RP5-955M13.4	NA	islands	0.105	0.952722
cg09344281	461	chr20:49626064:49626161	hypo	0.0404	0.915	-0.13	-0.0912	2	chr20	49626063	49626065	+	KCNG1;RP5-955M13.4	NA	islands,shores	0.126	0.995342
cg04988794	462	chr1:3130485:3130550	hypo	0.0132	0.917	-0.08	-0.072	3	chr1	3130484	3130486	+	PRDM16	introns	inter	0.144	0.0909084
cg25372239	462	chr1:3130485:3130550	hypo	0.0132	0.917	-0.08	-0.072	3	chr1	3130549	3130551	-	PRDM16	NA	inter	0.188	0.421837
cg06659980	462	chr1:3130485:3130550	hypo	0.0132	0.917	-0.08	-0.072	3	chr1	3130534	3130536	+	PRDM16	introns	inter	0.131	0.433038
cg23610373	463	chr1:149298587:149298892	hyper	0.00117	0.917	0.07	0.0536	4	chr1	149298586	149298588	+	NA	NA	inter	-0.021	0.397223
cg13168308	463	chr1:149298587:149298892	hyper	0.00117	0.917	0.07	0.0536	4	chr1	149298891	149298893	+	NA	NA	inter	-0.0615	0.78218
cg11156817	463	chr1:149298587:149298892	hyper	0.00117	0.917	0.07	0.0536	4	chr1	149298597	149298599	-	NA	1to5kb,exons,firstexons,intronexonboundaries	inter	-0.073	0.807846
cg19681029	463	chr1:149298587:149298892	hyper	0.00117	0.917	0.07	0.0536	4	chr1	149298620	149298622	-	NA	1to5kb,exons,firstexons,intronexonboundaries	inter	-0.0781	0.930189
cg14841828	464	chr14:99728984:99729088	hypo	0.0131	0.917	-0.11	-0.108	3	chr14	99729087	99729089	-	AL109767.1;BCL11B	introns	inter	0.0599	0.726637
cg19450111	464	chr14:99728984:99729088	hypo	0.0131	0.917	-0.11	-0.108	3	chr14	99728983	99728985	-	AL109767.1;BCL11B	introns	inter	0.0732	0.843243
cg26396443	464	chr14:99728984:99729088	hypo	0.0131	0.917	-0.11	-0.108	3	chr14	99729004	99729006	+	AL109767.1;BCL11B	NA	inter	0.069	0.902408
cg11287903	465	chr10:115613834:115613921	hyper	0.0337	0.917	0.08	0.0317	2	chr10	115613833	115613835	+	DCLRE1A;NHLRC2	promoters	shores	-0.00356	0.946678
cg23715505	465	chr10:115613834:115613921	hyper	0.0337	0.917	0.08	0.0317	2	chr10	115613920	115613922	-	DCLRE1A;NHLRC2	5UTRs,exons,firstexons,introns,intronexonboundaries,exonintronboundaries	shores	-0.0139	0.985041
cg10555800	466	chr1:168356537:168356606	hyper	0.0475	0.918	0.13	0.0952	3	chr1	168356605	168356607	-	NA	intergenic	inter	-0.134	0.344078
cg22695117	466	chr1:168356537:168356606	hyper	0.0475	0.918	0.13	0.0952	3	chr1	168356536	168356538	+	NA	intergenic	inter	-0.168	0.518633
cg20678082	466	chr1:168356537:168356606	hyper	0.0475	0.918	0.13	0.0952	3	chr1	168356590	168356592	-	NA	intergenic	inter	-0.166	0.908641
cg06812836	467	chr11:1455362:1455468	hypo	0.0279	0.918	-0.11	-0.0316	2	chr11	1455361	1455363	-	BRSK2	NA	inter	0.116	0.467986
cg11724511	467	chr11:1455362:1455468	hypo	0.0279	0.918	-0.11	-0.0316	2	chr11	1455467	1455469	+	BRSK2	1to5kb,introns	inter	0.114	0.812772
cg15003139	468	chr10:3679950:3680116	hypo	0.0211	0.919	-0.07	-0.0532	3	chr10	3679949	3679951	-	NA	NA	inter	0.0284	0.89512
cg25773223	468	chr10:3679950:3680116	hypo	0.0211	0.919	-0.07	-0.0532	3	chr10	3680060	3680062	-	NA	NA	inter	0.0624	0.939409
cg16886476	468	chr10:3679950:3680116	hypo	0.0211	0.919	-0.07	-0.0532	3	chr10	3680115	3680117	-	NA	NA	inter	0.0133	0.976005
cg15553958	469	chr5:530963:531305	hypo	0.0226	0.919	-0.1	-0.0787	3	chr5	530962	530964	-	NA	intergenic	shores	0.0114	0.67027
cg05634428	469	chr5:530963:531305	hypo	0.0226	0.919	-0.1	-0.0787	3	chr5	531051	531053	-	NA	intergenic	shelves	0.0938	0.842055
cg07255841	469	chr5:530963:531305	hypo	0.0226	0.919	-0.1	-0.0787	3	chr5	531304	531306	-	NA	intergenic	shelves	0.0346	0.987648
cg10139742	470	chr16:56352151:56352311	hypo	0.0237	0.919	-0.1	-0.059	2	chr16	56352150	56352152	-	GNAO1	NA	inter	-0.00726	0.20831
cg09432792	470	chr16:56352151:56352311	hypo	0.0237	0.919	-0.1	-0.059	2	chr16	56352310	56352312	+	GNAO1	introns	inter	-0.0117	0.99349
cg25537724	471	chr2:39663782:39664131	hyper	0.0195	0.919	0.04	0.0307	2	chr2	39663781	39663783	+	AC007246.3;MAP4K3	promoters,exons,firstexons,exonintronboundaries	shores	-0.005	0.684645
cg11460331	471	chr2:39663782:39664131	hyper	0.0195	0.919	0.04	0.0307	2	chr2	39664130	39664132	+	AC007246.3;MAP4K3	promoters,introns	islands	-0.00164	0.726663
cg13999433	472	chr9:117156701:117156883	hyper	0.0132	0.919	0.05	0.0347	2	chr9	117156882	117156884	-	AKNA	promoters,introns,intronexonboundaries	shelves	-0.0155	0.66179
cg19556572	472	chr9:117156701:117156883	hyper	0.0132	0.919	0.05	0.0347	2	chr9	117156700	117156702	-	AKNA	promoters,introns,intronexonboundaries,exonintronboundaries	shelves	-0.03	0.91936
cg03980715	473	chr7:1130187:1130967	hypo	0.00147	0.919	-0.09	-0.0776	4	chr7	1130186	1130188	+	C7orf50;GPER1	1to5kb,introns	shores	0.0415	0.631243
cg06449934	473	chr7:1130187:1130967	hypo	0.00147	0.919	-0.09	-0.0776	4	chr7	1130696	1130698	+	C7orf50;GPER1	promoters,introns	shores	0.076	0.823261
cg21235678	473	chr7:1130187:1130967	hypo	0.00147	0.919	-0.09	-0.0776	4	chr7	1130966	1130968	-	C7orf50;GPER1	introns	shores	0.0233	0.889898
cg23783444	473	chr7:1130187:1130967	hypo	0.00147	0.919	-0.09	-0.0776	4	chr7	1130283	1130285	+	C7orf50;GPER1	1to5kb,introns	shores	0.033	0.964692
cg03800797	474	chr12:52679967:52680245	hypo	0.00282	0.92	-0.13	-0.0864	4	chr12	52680244	52680246	+	KRT81;KRT86	introns	inter	0.124	0.930401
cg12493645	474	chr12:52679967:52680245	hypo	0.00282	0.92	-0.13	-0.0864	4	chr12	52679966	52679968	+	KRT81;KRT86	introns	inter	0.129	0.932807
cg02592416	474	chr12:52679967:52680245	hypo	0.00282	0.92	-0.13	-0.0864	4	chr12	52680160	52680162	-	KRT81;KRT86	cds,exons,intronexonboundaries	inter	0.0176	0.948561
cg14755549	474	chr12:52679967:52680245	hypo	0.00282	0.92	-0.13	-0.0864	4	chr12	52680193	52680195	-	KRT81;KRT86	cds,exons,intronexonboundaries	inter	0.0967	0.965539
cg08608892	475	chr10:134872087:134872413	hypo	0.0202	0.92	-0.14	-0.12	3	chr10	134872412	134872414	-	NA	intergenic	shelves	0.176	0.22716
cg08267250	475	chr10:134872087:134872413	hypo	0.0202	0.92	-0.14	-0.12	3	chr10	134872254	134872256	+	NA	intergenic	inter	0.0783	0.847577
cg10888900	475	chr10:134872087:134872413	hypo	0.0202	0.92	-0.14	-0.12	3	chr10	134872086	134872088	+	NA	intergenic	inter	0.0126	0.990533
cg08876130	476	chr12:49937852:49938018	hyper	0.0291	0.92	0.07	0.0131	3	chr12	49937851	49937853	+	KCNH3	cds,exons,intronexonboundaries,exonintronboundaries	inter	0.0622	0.467065
cg09239106	476	chr12:49937852:49938018	hyper	0.0291	0.92	0.07	0.0131	3	chr12	49937996	49937998	+	KCNH3	cds,exons,intronexonboundaries,exonintronboundaries	inter	-0.103	0.971409
cg25738529	476	chr12:49937852:49938018	hyper	0.0291	0.92	0.07	0.0131	3	chr12	49938017	49938019	-	KCNH3	NA	inter	-0.0744	0.996518
cg25887844	477	chr2:68961495:68961597	hypo	0.0395	0.92	-0.07	-0.0564	2	chr2	68961494	68961496	+	ARHGAP25	promoters,introns	inter	-0.0238	0.0557391
cg15258980	477	chr2:68961495:68961597	hypo	0.0395	0.92	-0.07	-0.0564	2	chr2	68961596	68961598	-	ARHGAP25	NA	inter	0.0275	0.954462
cg13563094	478	chr17:79077330:79077463	hypo	0.0431	0.921	-0.07	-0.0575	3	chr17	79077329	79077331	+	BAIAP2	cds,5UTRs,exons,intronexonboundaries,exonintronboundaries	islands	0.0712	0.922229
cg12189382	478	chr17:79077330:79077463	hypo	0.0431	0.921	-0.07	-0.0575	3	chr17	79077462	79077464	-	BAIAP2	NA	islands	0.019	0.940506
cg26764764	478	chr17:79077330:79077463	hypo	0.0431	0.921	-0.07	-0.0575	3	chr17	79077411	79077413	-	BAIAP2	NA	islands	0.013	0.950114
cg26809497	479	chr8:69244152:69244205	hypo	0.035	0.921	-0.12	-0.116	2	chr8	69244151	69244153	-	C8orf34;RP11-664D7.4	promoters	shores	0.00666	0.985294
cg14148862	479	chr8:69244152:69244205	hypo	0.035	0.921	-0.12	-0.116	2	chr8	69244204	69244206	-	C8orf34;RP11-664D7.4	promoters	shores	-0.0232	0.990707
cg11996870	480	chr7:91795363:91795403	hypo	0.0288	0.921	-0.18	-0.0972	2	chr7	91795402	91795404	-	CYP51A1-AS1;LRRD1	promoters,introns	inter	-0.00327	0.44524
cg16964206	480	chr7:91795363:91795403	hypo	0.0288	0.921	-0.18	-0.0972	2	chr7	91795362	91795364	-	CYP51A1-AS1;LRRD1	promoters,introns	inter	0.083	0.594189
cg25848652	481	chr11:17591822:17591873	hyper	0.0052	0.921	0.16	0.0985	3	chr11	17591821	17591823	-	OTOG	NA	inter	0.0197	0.646843
cg22155376	481	chr11:17591822:17591873	hyper	0.0052	0.921	0.16	0.0985	3	chr11	17591836	17591838	+	OTOG	cds,exons,intronexonboundaries,exonintronboundaries	inter	-0.0816	0.813938
cg07592809	481	chr11:17591822:17591873	hyper	0.0052	0.921	0.16	0.0985	3	chr11	17591872	17591874	+	OTOG	cds,exons,intronexonboundaries,exonintronboundaries	inter	-0.0888	0.969962
cg10645131	482	chr5:54523532:54524521	hypo	0.0023	0.921	-0.18	-0.131	4	chr5	54524520	54524522	+	MCIDAS	NA	shores	-0.0165	0.0768918
cg27069921	482	chr5:54523532:54524521	hypo	0.0023	0.921	-0.18	-0.131	4	chr5	54523726	54523728	-	MCIDAS	promoters	islands	0.0267	0.628546
cg04607372	482	chr5:54523532:54524521	hypo	0.0023	0.921	-0.18	-0.131	4	chr5	54523899	54523901	-	MCIDAS	promoters	islands	0.00784	0.945782
cg22047350	482	chr5:54523532:54524521	hypo	0.0023	0.921	-0.18	-0.131	4	chr5	54523531	54523533	-	MCIDAS	promoters	islands	0.0089	0.991559
cg11940495	483	chr13:21141624:21141764	hyper	0.0269	0.921	0.11	0.062	3	chr13	21141763	21141765	+	IFT88;RP11-476H16.1	introns,intronexonboundaries,exonintronboundaries	shores	-0.00999	0.369867
cg16547450	483	chr13:21141624:21141764	hyper	0.0269	0.921	0.11	0.062	3	chr13	21141710	21141712	-	IFT88;RP11-476H16.1	NA	islands	-0.00279	0.948167
cg22079616	483	chr13:21141624:21141764	hyper	0.0269	0.921	0.11	0.062	3	chr13	21141623	21141625	+	IFT88;RP11-476H16.1	introns,intronexonboundaries	islands	-0.00773	0.96676
cg01241390	484	chr5:80596277:80596475	hyper	0.0226	0.921	0.1	0.0739	2	chr5	80596276	80596278	-	CKMT2-AS1;ZCCHC9	introns	shores	0.0151	0.318078
cg05175337	484	chr5:80596277:80596475	hyper	0.0226	0.921	0.1	0.0739	2	chr5	80596474	80596476	-	CKMT2-AS1;ZCCHC9	introns	shores	-0.00251	0.852995
cg09254980	485	chr21:47009726:47010106	hyper	0.0228	0.921	0.1	0.0431	2	chr21	47010105	47010107	+	NA	intergenic	islands	-0.185	0.713666
cg08031958	485	chr21:47009726:47010106	hyper	0.0228	0.921	0.1	0.0431	2	chr21	47009725	47009727	+	NA	intergenic	shores	-0.0663	0.849126
cg07499032	486	chr7:102065448:102067440	hypo	0.000498	0.922	-0.12	-0.0785	5	chr7	102066851	102066853	+	PRKRIP1	exons,firstexons,3UTRs	inter	-0.0399	0.650384
cg02430584	486	chr7:102065448:102067440	hypo	0.000498	0.922	-0.12	-0.0785	5	chr7	102065865	102065867	-	PRKRIP1	NA	inter	0.0342	0.882727
cg22152931	486	chr7:102065448:102067440	hypo	0.000498	0.922	-0.12	-0.0785	5	chr7	102065447	102065449	+	PRKRIP1	exons,firstexons,introns,intronexonboundaries,3UTRs	inter	0.0426	0.884261
cg11860434	486	chr7:102065448:102067440	hypo	0.000498	0.922	-0.12	-0.0785	5	chr7	102067439	102067441	-	RP11-514P8.2	intergenic	inter	-0.0425	0.930807
cg03436397	486	chr7:102065448:102067440	hypo	0.000498	0.922	-0.12	-0.0785	5	chr7	102067161	102067163	+	NA	exonintronboundaries,intergenic	inter	-0.0248	0.986089
cg16293631	487	chr17:38020344:38020667	hyper	0.00329	0.922	0.18	0.145	4	chr17	38020605	38020607	+	IKZF3	1to5kb	islands	-0.218	0.403423
cg13878456	487	chr17:38020344:38020667	hyper	0.00329	0.922	0.18	0.145	4	chr17	38020343	38020345	+	IKZF3	1to5kb	shores	-0.301	0.788784
cg27613455	487	chr17:38020344:38020667	hyper	0.00329	0.922	0.18	0.145	4	chr17	38020643	38020645	-	IKZF3	promoters	islands	-0.309	0.799611
cg15637191	487	chr17:38020344:38020667	hyper	0.00329	0.922	0.18	0.145	4	chr17	38020666	38020668	-	IKZF3	promoters	shores	-0.355	0.991427
cg23247504	488	chr10:101824920:101825185	hyper	0.000124	0.922	0.16	0.11	5	chr10	101824919	101824921	-	CPN1	introns,exonintronboundaries	shores	-0.17	0.464547
cg19754520	488	chr10:101824920:101825185	hyper	0.000124	0.922	0.16	0.11	5	chr10	101825117	101825119	+	CPN1	NA	islands	-0.161	0.468214
cg11251234	488	chr10:101824920:101825185	hyper	0.000124	0.922	0.16	0.11	5	chr10	101825054	101825056	-	CPN1	cds,exons,intronexonboundaries,exonintronboundaries	islands	-0.118	0.512734
cg04359915	488	chr10:101824920:101825185	hyper	0.000124	0.922	0.16	0.11	5	chr10	101825028	101825030	-	CPN1	cds,exons,intronexonboundaries,exonintronboundaries	islands	-0.134	0.620524
cg02250046	488	chr10:101824920:101825185	hyper	0.000124	0.922	0.16	0.11	5	chr10	101825184	101825186	-	CPN1	introns,intronexonboundaries	islands	-0.0889	0.92555
cg00047683	489	chr16:72033949:72034457	hyper	0.0203	0.922	0.1	0.0696	3	chr16	72034121	72034123	-	PKD1L3	promoters	inter	-0.0725	0.247351
cg02213234	489	chr16:72033949:72034457	hyper	0.0203	0.922	0.1	0.0696	3	chr16	72034456	72034458	+	PKD1L3	NA	inter	-0.00437	0.895628
cg23541811	489	chr16:72033949:72034457	hyper	0.0203	0.922	0.1	0.0696	3	chr16	72033948	72033950	-	PKD1L3	promoters,intronexonboundaries	inter	-0.0674	0.966898
cg03777288	490	chr12:13717033:13717392	hyper	0.00437	0.923	0.06	0.046	2	chr12	13717032	13717034	-	GRIN2B	cds,exons	islands	0.0237	0.228154
cg20643274	490	chr12:13717033:13717392	hyper	0.00437	0.923	0.06	0.046	2	chr12	13717391	13717393	+	GRIN2B	NA	shores	0.11	0.550251
cg18273417	491	chr1:153518054:153519020	hypo	1.61e-06	0.924	-0.25	-0.11	5	chr1	153518417	153518419	+	S100A4	introns,exonintronboundaries	inter	0.118	0.229724
cg13091627	491	chr1:153518054:153519020	hypo	1.61e-06	0.924	-0.25	-0.11	5	chr1	153518475	153518477	-	S100A4	promoters,1to5kb,intronexonboundaries	inter	0.0198	0.552344
cg07587610	491	chr1:153518054:153519020	hypo	1.61e-06	0.924	-0.25	-0.11	5	chr1	153519019	153519021	+	S100A4	introns	inter	0.0133	0.828544
cg24691453	491	chr1:153518054:153519020	hypo	1.61e-06	0.924	-0.25	-0.11	5	chr1	153518383	153518385	-	S100A4	promoters,1to5kb,intronexonboundaries,exonintronboundaries	inter	0.0424	0.829798
cg26894575	491	chr1:153518054:153519020	hypo	1.61e-06	0.924	-0.25	-0.11	5	chr1	153518053	153518055	+	S100A4	promoters	inter	0.0395	0.829996
cg09489306	492	chr19:44203583:44203913	hyper	0.0221	0.924	0.16	0.149	3	chr19	44203912	44203914	-	NA	intergenic	islands	-0.357	0.295174
cg08669447	492	chr19:44203583:44203913	hyper	0.0221	0.924	0.16	0.149	3	chr19	44203748	44203750	-	NA	intergenic	islands	-0.231	0.426054
cg24399430	492	chr19:44203583:44203913	hyper	0.0221	0.924	0.16	0.149	3	chr19	44203582	44203584	+	NA	intergenic	islands	-0.213	0.992968
cg24646414	493	chr8:11565277:11566096	hyper	2.72e-06	0.924	0.12	0.0811	5	chr8	11565724	11565726	+	GATA4	5UTRs,exons,firstexons,introns	islands	-0.115	0.0890049
cg06704518	493	chr8:11565277:11566096	hyper	2.72e-06	0.924	0.12	0.0811	5	chr8	11565529	11565531	-	GATA4	NA	islands	-0.161	0.117421
cg14487356	493	chr8:11565277:11566096	hyper	2.72e-06	0.924	0.12	0.0811	5	chr8	11565276	11565278	-	GATA4	NA	islands	-0.0739	0.127347
cg09626984	493	chr8:11565277:11566096	hyper	2.72e-06	0.924	0.12	0.0811	5	chr8	11566095	11566097	+	GATA4	cds,exons,firstexons,introns	islands	-0.0594	0.35145
cg25216696	493	chr8:11565277:11566096	hyper	2.72e-06	0.924	0.12	0.0811	5	chr8	11565350	11565352	+	GATA4	promoters,introns	islands	-0.107	0.638718
cg04440325	494	chr8:144807941:144808396	hypo	0.0242	0.924	-0.1	-0.08	3	chr8	144808395	144808397	+	FAM83H	NA	islands	0.0912	0.0130471
cg00238815	494	chr8:144807941:144808396	hypo	0.0242	0.924	-0.1	-0.08	3	chr8	144808055	144808057	-	FAM83H	exons,3UTRs	shores	0.0723	0.417282
cg06465371	494	chr8:144807941:144808396	hypo	0.0242	0.924	-0.1	-0.08	3	chr8	144807940	144807942	+	FAM83H	NA	shores	0.0774	0.941214
cg07641134	495	chr10:79470820:79471118	hypo	0.0409	0.924	-0.09	-0.0718	3	chr10	79471117	79471119	-	NA	intergenic	islands	-0.134	0.581219
cg23610453	495	chr10:79470820:79471118	hypo	0.0409	0.924	-0.09	-0.0718	3	chr10	79470965	79470967	-	NA	intergenic	islands	-0.101	0.827774
cg02775927	495	chr10:79470820:79471118	hypo	0.0409	0.924	-0.09	-0.0718	3	chr10	79470819	79470821	-	NA	intergenic	shores	-0.0905	0.866104
cg10266098	496	chr14:102968275:102968497	hyper	0.0354	0.925	0.13	0.0847	3	chr14	102968274	102968276	+	ANKRD9;TECPR2	exons,3UTRs	inter	0.0341	0.304586
cg05229035	496	chr14:102968275:102968497	hyper	0.0354	0.925	0.13	0.0847	3	chr14	102968460	102968462	+	ANKRD9;TECPR2	exons,3UTRs	inter	0.0376	0.415931
cg19687152	496	chr14:102968275:102968497	hyper	0.0354	0.925	0.13	0.0847	3	chr14	102968496	102968498	+	ANKRD9;TECPR2	exons,3UTRs	inter	0.0434	0.861793
cg07698281	497	chr12:34442510:34442705	hypo	0.0154	0.925	-0.11	-0.0662	2	chr12	34442509	34442511	+	NA	intergenic	inter	0.116	0.98372
cg05710090	497	chr12:34442510:34442705	hypo	0.0154	0.925	-0.11	-0.0662	2	chr12	34442704	34442706	+	NA	intergenic	inter	0.151	0.993496
cg08827358	498	chr16:66461802:66462307	hypo	0.0106	0.925	-0.1	-0.0787	3	chr16	66461801	66461803	-	BEAN1	NA	islands	-0.0815	0.152649
cg12277495	498	chr16:66461802:66462307	hypo	0.0106	0.925	-0.1	-0.0787	3	chr16	66462183	66462185	+	BEAN1	introns	islands	-0.0806	0.165494
cg08288561	498	chr16:66461802:66462307	hypo	0.0106	0.925	-0.1	-0.0787	3	chr16	66462306	66462308	-	BEAN1	NA	shores	-0.0552	0.992339
cg16067045	499	chr15:100516580:100516630	hypo	0.0305	0.925	-0.07	-0.0558	3	chr15	100516629	100516631	-	ADAMTS17;CTD-3076O17.2	promoters,introns,intronexonboundaries	inter	0.042	0.339181
cg24863552	499	chr15:100516580:100516630	hypo	0.0305	0.925	-0.07	-0.0558	3	chr15	100516610	100516612	+	ADAMTS17;CTD-3076O17.2	NA	inter	0.0875	0.806727
cg05404715	499	chr15:100516580:100516630	hypo	0.0305	0.925	-0.07	-0.0558	3	chr15	100516579	100516581	+	ADAMTS17;CTD-3076O17.2	NA	inter	0.0373	0.990519
cg27326062	500	chr3:109115356:109115491	hyper	0.00799	0.925	0.18	0.114	3	chr3	109115421	109115423	+	RP11-702L6.1	intergenic	inter	-0.237	0.191195
cg17869647	500	chr3:109115356:109115491	hyper	0.00799	0.925	0.18	0.114	3	chr3	109115490	109115492	-	RP11-702L6.1	intergenic	inter	-0.0729	0.758776
cg08277100	500	chr3:109115356:109115491	hyper	0.00799	0.925	0.18	0.114	3	chr3	109115355	109115357	+	RP11-702L6.1	intergenic	inter	-0.112	0.925797
cg20344956	501	chr15:21940895:21941432	hypo	0.0173	0.926	-0.09	-0.0743	3	chr15	21940894	21940896	+	NA	NA	inter	0.113	0.481602
cg14622857	501	chr15:21940895:21941432	hypo	0.0173	0.926	-0.09	-0.0743	3	chr15	21941431	21941433	+	RP11-32B5.7	NA	inter	0.0759	0.939544
cg22821677	501	chr15:21940895:21941432	hypo	0.0173	0.926	-0.09	-0.0743	3	chr15	21941177	21941179	+	RP11-32B5.7	NA	inter	0.0921	0.957772
cg16095951	502	chr6:108455178:108455338	hyper	0.0372	0.926	0.19	0.178	3	chr6	108455177	108455179	-	OSTM1;OSTM1-AS1	NA	islands	-0.176	0.375862
cg22022799	502	chr6:108455178:108455338	hyper	0.0372	0.926	0.19	0.178	3	chr6	108455337	108455339	+	OSTM1;OSTM1-AS1	introns	shores	-0.235	0.845413
cg08810584	502	chr6:108455178:108455338	hyper	0.0372	0.926	0.19	0.178	3	chr6	108455271	108455273	-	OSTM1;OSTM1-AS1	NA	islands	-0.25	0.991984
cg13460121	503	chr2:26928228:26928252	hypo	0.0255	0.926	-0.06	-0.0607	3	chr2	26928251	26928253	+	KCNK3	promoters,introns	inter	0.0307	0.844759
cg02793733	503	chr2:26928228:26928252	hypo	0.0255	0.926	-0.06	-0.0607	3	chr2	26928244	26928246	-	KCNK3	NA	inter	0.0317	0.986183
cg11415491	503	chr2:26928228:26928252	hypo	0.0255	0.926	-0.06	-0.0607	3	chr2	26928227	26928229	-	KCNK3	NA	inter	0.0692	0.991422
cg14039306	504	chr4:4862184:4862240	hypo	0.0411	0.926	-0.16	-0.119	2	chr4	4862239	4862241	+	MSX1	introns,exonintronboundaries	islands	0.0332	0.312693
cg03717979	504	chr4:4862184:4862240	hypo	0.0411	0.926	-0.16	-0.119	2	chr4	4862183	4862185	+	MSX1	introns,exonintronboundaries	islands	-0.0491	0.982698
cg24108215	505	chr1:39174820:39174939	hyper	0.0211	0.927	0.15	0.0782	2	chr1	39174819	39174821	-	RP11-334L9.1	intergenic	islands	0.0819	0.174576
cg18080858	505	chr1:39174820:39174939	hyper	0.0211	0.927	0.15	0.0782	2	chr1	39174938	39174940	-	RP11-334L9.1	intergenic	islands	0.0465	0.407037
cg06417385	506	chr10:11846467:11847111	hyper	0.000759	0.927	0.11	0.048	3	chr10	11847110	11847112	-	NA	intergenic	inter	-0.0113	0.455
cg15860595	506	chr10:11846467:11847111	hyper	0.000759	0.927	0.11	0.048	3	chr10	11846899	11846901	-	NA	intergenic	inter	-0.00638	0.557184
cg00095105	506	chr10:11846467:11847111	hyper	0.000759	0.927	0.11	0.048	3	chr10	11846466	11846468	+	NA	intergenic	inter	0.0849	0.613111
cg03523426	507	chr2:75147006:75147288	hyper	0.00373	0.927	0.14	0.123	4	chr2	75147005	75147007	-	AC104135.2;LINC01291	intergenic	islands,shores	-0.115	0.446241
cg16570455	507	chr2:75147006:75147288	hyper	0.00373	0.927	0.14	0.123	4	chr2	75147287	75147289	+	AC104135.2;LINC01291	intergenic	islands	-0.103	0.689699
cg23973955	507	chr2:75147006:75147288	hyper	0.00373	0.927	0.14	0.123	4	chr2	75147229	75147231	-	AC104135.2;LINC01291	intergenic	islands	-0.087	0.836877
cg13924809	507	chr2:75147006:75147288	hyper	0.00373	0.927	0.14	0.123	4	chr2	75147125	75147127	+	AC104135.2;LINC01291	intergenic	islands	-0.121	0.89791
cg12526693	508	chr1:2145258:2145276	hypo	0.0437	0.928	-0.14	-0.126	2	chr1	2145257	2145259	+	C1orf86;RP11-181G12.4	intergenic	shores	0.16	0.478951
cg26553501	508	chr1:2145258:2145276	hypo	0.0437	0.928	-0.14	-0.126	2	chr1	2145275	2145277	+	C1orf86;RP11-181G12.4	intergenic	shores	0.0852	0.919713
cg19042340	509	chr10:14647154:14647530	hypo	0.0181	0.928	-0.16	-0.1	3	chr10	14647153	14647155	+	FAM107B	NA	shores	0.0362	0.526265
cg06752040	509	chr10:14647154:14647530	hypo	0.0181	0.928	-0.16	-0.1	3	chr10	14647372	14647374	-	FAM107B	promoters,introns	shores	-1.67e-05	0.576391
cg26877720	509	chr10:14647154:14647530	hypo	0.0181	0.928	-0.16	-0.1	3	chr10	14647529	14647531	+	FAM107B	NA	shores	0.0168	0.990199
cg06814851	510	chr17:25707968:25708208	hypo	0.0131	0.928	-0.12	-0.0767	3	chr17	25707967	25707969	+	NA	intergenic	inter	-0.00144	0.756646
cg09939462	510	chr17:25707968:25708208	hypo	0.0131	0.928	-0.12	-0.0767	3	chr17	25708130	25708132	+	NA	intergenic	inter	0.0143	0.811275
cg13170807	510	chr17:25707968:25708208	hypo	0.0131	0.928	-0.12	-0.0767	3	chr17	25708207	25708209	+	NA	intergenic	inter	0.0179	0.991182
cg12015097	511	chr21:35574180:35574541	hypo	0.0252	0.928	-0.17	-0.13	3	chr21	35574323	35574325	+	AP000320.7	intergenic	islands,shores	-0.0278	0.505189
cg09506302	511	chr21:35574180:35574541	hypo	0.0252	0.928	-0.17	-0.13	3	chr21	35574540	35574542	+	AP000320.7	intergenic	islands	-0.0194	0.527994
cg04096688	511	chr21:35574180:35574541	hypo	0.0252	0.928	-0.17	-0.13	3	chr21	35574179	35574181	-	AP000320.7	intergenic	shores	0.00129	0.928916
cg06664959	512	chr3:24871390:24871948	hypo	0.0234	0.928	-0.13	-0.103	3	chr3	24871702	24871704	-	AC133680.1	intergenic	shores	-0.00797	0.651543
cg09595471	512	chr3:24871390:24871948	hypo	0.0234	0.928	-0.13	-0.103	3	chr3	24871389	24871391	+	AC133680.1	intergenic	shores	-0.0239	0.74688
cg00214791	512	chr3:24871390:24871948	hypo	0.0234	0.928	-0.13	-0.103	3	chr3	24871947	24871949	-	AC133680.1	intergenic	shores	0.0324	0.991675
cg15975750	513	chr12:101112277:101112559	hyper	0.0397	0.928	0.08	0.0607	2	chr12	101112276	101112278	-	ANO4	NA	shores	-0.138	0.208427
cg24801641	513	chr12:101112277:101112559	hyper	0.0397	0.928	0.08	0.0607	2	chr12	101112558	101112560	+	ANO4	introns	shores	-0.0848	0.605804
cg23362669	514	chr2:106776775:106777038	hypo	0.0377	0.929	-0.06	-0.0575	3	chr2	106776912	106776914	-	UXS1	introns	inter	-0.0625	0.223772
cg15341833	514	chr2:106776775:106777038	hypo	0.0377	0.929	-0.06	-0.0575	3	chr2	106776774	106776776	+	UXS1	NA	inter	-0.0559	0.506969
cg00118342	514	chr2:106776775:106777038	hypo	0.0377	0.929	-0.06	-0.0575	3	chr2	106777037	106777039	-	UXS1	introns	inter	-0.0829	0.990101
cg16480803	515	chr7:38469108:38470121	hyper	0.00567	0.929	0.17	0.129	4	chr7	38470087	38470089	+	AMPH	NA	inter	-0.121	0.622248
cg05119931	515	chr7:38469108:38470121	hyper	0.00567	0.929	0.17	0.129	4	chr7	38469272	38469274	-	AMPH	promoters,introns,intronexonboundaries,exonintronboundaries	inter	-0.102	0.923025
cg10351740	515	chr7:38469108:38470121	hyper	0.00567	0.929	0.17	0.129	4	chr7	38470120	38470122	+	AMPH	NA	inter	-0.134	0.94577
cg17289942	515	chr7:38469108:38470121	hyper	0.00567	0.929	0.17	0.129	4	chr7	38469107	38469109	-	AMPH	promoters,cds,exons,firstexons,introns,intronexonboundaries	inter	-0.0787	0.991505
cg24751551	516	chr21:39627271:39628227	hypo	0.00544	0.929	-0.1	-0.0914	4	chr21	39627839	39627841	-	KCNJ15	NA	inter	0.213	0.127031
cg27312626	516	chr21:39627271:39628227	hypo	0.00544	0.929	-0.1	-0.0914	4	chr21	39627876	39627878	+	KCNJ15	promoters,introns	inter	0.208	0.354722
cg13966313	516	chr21:39627271:39628227	hypo	0.00544	0.929	-0.1	-0.0914	4	chr21	39628226	39628228	+	KCNJ15	promoters,introns	inter	0.137	0.550181
cg03993463	516	chr21:39627271:39628227	hypo	0.00544	0.929	-0.1	-0.0914	4	chr21	39627270	39627272	+	KCNJ15	1to5kb,introns	inter	0.164	0.85201
cg03714842	517	chr4:190474719:190475000	hypo	0.0168	0.93	-0.17	-0.0723	2	chr4	190474999	190475001	-	NA	intergenic	inter	0.0182	0.171217
cg22425860	517	chr4:190474719:190475000	hypo	0.0168	0.93	-0.17	-0.0723	2	chr4	190474718	190474720	-	NA	intergenic	inter	0.154	0.421725
cg13217419	518	chr2:3184399:3185130	hyper	0.0134	0.93	0.06	0.0191	3	chr2	3184658	3184660	+	NA	intergenic	islands	0.0357	0.694985
cg03488097	518	chr2:3184399:3185130	hyper	0.0134	0.93	0.06	0.0191	3	chr2	3184398	3184400	-	NA	intergenic	islands	-0.0419	0.863792
cg13149412	518	chr2:3184399:3185130	hyper	0.0134	0.93	0.06	0.0191	3	chr2	3185129	3185131	-	NA	intergenic	islands	-0.0072	0.97426
cg02504820	519	chr12:129462997:129463202	hypo	0.0323	0.931	-0.14	-0.105	3	chr12	129462996	129462998	+	GLT1D1	introns	inter	0.0788	0.115889
cg01798024	519	chr12:129462997:129463202	hypo	0.0323	0.931	-0.14	-0.105	3	chr12	129463020	129463022	+	GLT1D1	introns	inter	0.103	0.925952
cg22967383	519	chr12:129462997:129463202	hypo	0.0323	0.931	-0.14	-0.105	3	chr12	129463201	129463203	-	GLT1D1	NA	inter	0.0799	0.993353
cg17331741	520	chr6:151258520:151258879	hyper	0.00475	0.931	0.06	0.0439	3	chr6	151258831	151258833	-	MTHFD1L	NA	inter	-0.036	0.531037
cg14949630	520	chr6:151258520:151258879	hyper	0.00475	0.931	0.06	0.0439	3	chr6	151258878	151258880	-	MTHFD1L;RNU6-302P	NA	inter	-0.00922	0.811284
cg15044453	520	chr6:151258520:151258879	hyper	0.00475	0.931	0.06	0.0439	3	chr6	151258519	151258521	+	MTHFD1L	1to5kb,introns	inter	-0.0331	0.953373
cg24550010	521	chr1:65730339:65731107	hypo	3.17e-07	0.931	-0.22	-0.151	7	chr1	65731106	65731108	-	DNAJC6	NA	shores	-0.103	0.150232
cg08856601	521	chr1:65730339:65731107	hypo	3.17e-07	0.931	-0.22	-0.151	7	chr1	65730350	65730352	-	DNAJC6	NA	shores	0.0431	0.351599
cg04993276	521	chr1:65730339:65731107	hypo	3.17e-07	0.931	-0.22	-0.151	7	chr1	65730338	65730340	-	DNAJC6	NA	shores	-0.0133	0.358975
cg09082287	521	chr1:65730339:65731107	hypo	3.17e-07	0.931	-0.22	-0.151	7	chr1	65730493	65730495	+	DNAJC6	5UTRs,exons,firstexons,introns,exonintronboundaries	shores	0.0517	0.459323
cg26304237	521	chr1:65730339:65731107	hypo	3.17e-07	0.931	-0.22	-0.151	7	chr1	65730383	65730385	+	DNAJC6	5UTRs,exons,firstexons,introns	shores	0.0404	0.636418
cg09235539	521	chr1:65730339:65731107	hypo	3.17e-07	0.931	-0.22	-0.151	7	chr1	65730480	65730482	-	DNAJC6	NA	shores	0.0693	0.83765
cg04567445	521	chr1:65730339:65731107	hypo	3.17e-07	0.931	-0.22	-0.151	7	chr1	65730408	65730410	+	DNAJC6	5UTRs,exons,firstexons,introns	shores	0.0516	0.992427
cg16338280	522	chr2:164965721:164966826	hypo	3.18e-08	0.932	-0.11	-0.0693	7	chr2	164966825	164966827	-	AC092684.1	intergenic	inter	0.0856	0.589223
cg00574251	522	chr2:164965721:164966826	hypo	3.18e-08	0.932	-0.11	-0.0693	7	chr2	164965990	164965992	-	AC092684.1	intergenic	inter	0.0356	0.610443
cg05528975	522	chr2:164965721:164966826	hypo	3.18e-08	0.932	-0.11	-0.0693	7	chr2	164965814	164965816	+	AC092684.1	intergenic	inter	0.056	0.740518
cg20812153	522	chr2:164965721:164966826	hypo	3.18e-08	0.932	-0.11	-0.0693	7	chr2	164965950	164965952	-	AC092684.1	intergenic	inter	0.0713	0.751156
cg09341848	522	chr2:164965721:164966826	hypo	3.18e-08	0.932	-0.11	-0.0693	7	chr2	164965922	164965924	-	AC092684.1	intergenic	inter	0.0336	0.811553
cg17484993	522	chr2:164965721:164966826	hypo	3.18e-08	0.932	-0.11	-0.0693	7	chr2	164965723	164965725	-	AC092684.1	intergenic	inter	0.0258	0.849684
cg24788897	522	chr2:164965721:164966826	hypo	3.18e-08	0.932	-0.11	-0.0693	7	chr2	164965720	164965722	-	AC092684.1	intergenic	inter	0.0178	0.938611
cg13124342	523	chr22:47074659:47074810	hyper	0.039	0.932	0.18	0.138	3	chr22	47074658	47074660	+	GRAMD4	exons,3UTRs	islands,shores	0.0334	0.863995
cg19452173	523	chr22:47074659:47074810	hyper	0.039	0.932	0.18	0.138	3	chr22	47074777	47074779	+	GRAMD4	exons,3UTRs	islands	-0.0315	0.873443
cg22829799	523	chr22:47074659:47074810	hyper	0.039	0.932	0.18	0.138	3	chr22	47074809	47074811	+	GRAMD4	exons,3UTRs	islands	-0.0494	0.950485
cg03086707	524	chr5:140740437:140741220	hyper	0.00106	0.932	0.14	0.113	4	chr5	140740606	140740608	-	PCDHGA1;PCDHGA2;PCDHGA3;PCDHGA4;PCDHGB1;PCDHGB2	NA	shores	-0.114	0.151858
cg26856475	524	chr5:140740437:140741220	hyper	0.00106	0.932	0.14	0.113	4	chr5	140740502	140740504	+	PCDHGA1;PCDHGA2;PCDHGA3;PCDHGA4;PCDHGB1;PCDHGB2	1to5kb,cds,exons,firstexons,introns	shores	-0.17	0.388307
cg15672768	524	chr5:140740437:140741220	hyper	0.00106	0.932	0.14	0.113	4	chr5	140741219	140741221	+	PCDHGA1;PCDHGA2;PCDHGA3;PCDHGA4;PCDHGB1;PCDHGB2	1to5kb,cds,exons,firstexons,introns	islands	-0.0903	0.90643
cg26962778	524	chr5:140740437:140741220	hyper	0.00106	0.932	0.14	0.113	4	chr5	140740436	140740438	+	PCDHGA1;PCDHGA2;PCDHGA3;PCDHGA4;PCDHGB1;PCDHGB2	1to5kb,cds,exons,firstexons,introns	shores	-0.0665	0.989228
cg22792048	525	chr13:114911566:114911579	hyper	0.0326	0.932	0.08	0.0524	3	chr13	114911578	114911580	-	NA	intergenic	shores	-0.0676	0.779705
cg15123572	525	chr13:114911566:114911579	hyper	0.0326	0.932	0.08	0.0524	3	chr13	114911569	114911571	-	NA	intergenic	shores	-0.0302	0.932277
cg21350909	525	chr13:114911566:114911579	hyper	0.0326	0.932	0.08	0.0524	3	chr13	114911565	114911567	-	NA	intergenic	shores	-0.00289	0.943756
cg13611121	526	chr9:137711757:137711918	hyper	0.0294	0.933	0.18	0.0793	2	chr9	137711917	137711919	+	COL5A1	introns,intronexonboundaries,exonintronboundaries	shores	0.105	0.01836
cg21208686	526	chr9:137711757:137711918	hyper	0.0294	0.933	0.18	0.0793	2	chr9	137711756	137711758	+	COL5A1	introns	shores	0.125	0.589039
cg08619932	527	chr19:49199965:49200180	hyper	0.0375	0.934	0.14	0.126	3	chr19	49200057	49200059	+	FUT2	introns	islands	-0.258	0.379653
cg02804510	527	chr19:49199965:49200180	hyper	0.0375	0.934	0.14	0.126	3	chr19	49199964	49199966	+	FUT2	introns	islands,shores	-0.235	0.667949
cg16867584	527	chr19:49199965:49200180	hyper	0.0375	0.934	0.14	0.126	3	chr19	49200179	49200181	+	FUT2	introns	islands	-0.291	0.692859
cg21956099	528	chr5:1277126:1278018	hyper	7.81e-07	0.934	0.17	0.0928	5	chr5	1278017	1278019	-	TERT	introns	shores	-0.0502	0.336115
cg25353384	528	chr5:1277126:1278018	hyper	7.81e-07	0.934	0.17	0.0928	5	chr5	1277223	1277225	-	TERT	introns	shores	-0.032	0.42699
cg01395424	528	chr5:1277126:1278018	hyper	7.81e-07	0.934	0.17	0.0928	5	chr5	1277473	1277475	-	TERT	introns	islands	-0.124	0.605489
cg00540850	528	chr5:1277126:1278018	hyper	7.81e-07	0.934	0.17	0.0928	5	chr5	1277125	1277127	+	TERT	NA	shores	-0.119	0.878401
cg04526883	528	chr5:1277126:1278018	hyper	7.81e-07	0.934	0.17	0.0928	5	chr5	1277595	1277597	+	TERT	NA	islands	-0.0899	0.963418
cg24450496	529	chr10:133019987:133020227	hyper	0.0272	0.935	0.2	0.132	3	chr10	133020226	133020228	+	TCERG1L	NA	inter	0.0234	0.229649
cg07389273	529	chr10:133019987:133020227	hyper	0.0272	0.935	0.2	0.132	3	chr10	133020008	133020010	+	TCERG1L	NA	inter	-0.0277	0.634973
cg14614689	529	chr10:133019987:133020227	hyper	0.0272	0.935	0.2	0.132	3	chr10	133019986	133019988	+	TCERG1L	NA	inter	0.0629	0.780699
cg18970338	530	chr2:219283268:219283823	hypo	1.09e-05	0.935	-0.07	-0.0409	3	chr2	219283822	219283824	-	VIL1	NA	inter	-0.0204	0.385239
cg04192018	530	chr2:219283268:219283823	hypo	1.09e-05	0.935	-0.07	-0.0409	3	chr2	219283270	219283272	-	VIL1	NA	inter	0.0527	0.414177
cg01619378	530	chr2:219283268:219283823	hypo	1.09e-05	0.935	-0.07	-0.0409	3	chr2	219283267	219283269	-	VIL1	NA	inter	0.0479	0.922626
cg27664530	531	chr10:98479703:98479991	hypo	0.0296	0.935	-0.12	-0.114	3	chr10	98479702	98479704	-	PIK3AP1	introns	shores	-0.00695	0.0667032
cg14093363	531	chr10:98479703:98479991	hypo	0.0296	0.935	-0.12	-0.114	3	chr10	98479990	98479992	-	PIK3AP1	introns,exonintronboundaries	islands	0.0267	0.208784
cg27190138	531	chr10:98479703:98479991	hypo	0.0296	0.935	-0.12	-0.114	3	chr10	98479756	98479758	+	PIK3AP1	NA	islands	-0.0316	0.603337
cg17266515	532	chr2:234627262:234627450	hyper	0.0427	0.935	0.08	0.0656	3	chr2	234627261	234627263	+	UGT1A10;UGT1A4;UGT1A5;UGT1A6;UGT1A7;UGT1A8;UGT1A9	promoters,introns	inter	0.0516	0.856938
cg05313279	532	chr2:234627262:234627450	hyper	0.0427	0.935	0.08	0.0656	3	chr2	234627400	234627402	+	UGT1A10;UGT1A4;UGT1A5;UGT1A6;UGT1A7;UGT1A8;UGT1A9	promoters,introns	inter	-0.00339	0.961797
cg04437648	532	chr2:234627262:234627450	hyper	0.0427	0.935	0.08	0.0656	3	chr2	234627449	234627451	+	NA	5UTRs,exons,firstexons,introns	inter	0.0627	0.982035
cg08868601	533	chr1:2257894:2258373	hypo	0.0252	0.935	-0.12	-0.0978	3	chr1	2258152	2258154	-	MORN1;RP4-713A8.1	introns	islands	0.151	0.284298
cg12131894	533	chr1:2257894:2258373	hypo	0.0252	0.935	-0.12	-0.0978	3	chr1	2257893	2257895	+	MORN1;RP4-713A8.1	NA	shores	0.207	0.326647
cg12700755	533	chr1:2257894:2258373	hypo	0.0252	0.935	-0.12	-0.0978	3	chr1	2258372	2258374	+	MORN1;RP4-713A8.1	NA	islands	0.15	0.857113
cg23098912	534	chr17:5993686:5994006	hyper	1.61e-07	0.935	0.22	0.0882	3	chr17	5993685	5993687	+	WSCD1	cds,5UTRs,exons,intronexonboundaries,exonintronboundaries	inter	0.0182	0.11734
cg04869532	534	chr17:5993686:5994006	hyper	1.61e-07	0.935	0.22	0.0882	3	chr17	5994005	5994007	-	WSCD1	NA	inter	0.089	0.223039
cg06421238	534	chr17:5993686:5994006	hyper	1.61e-07	0.935	0.22	0.0882	3	chr17	5993784	5993786	+	WSCD1	cds,5UTRs,exons,intronexonboundaries,exonintronboundaries	inter	-0.0715	0.639108
cg26213438	535	chr5:1090619:1090936	hypo	0.000551	0.936	-0.1	-0.0763	3	chr5	1090740	1090742	+	SLC12A7	NA	shores	0.166	0.690844
cg02382320	535	chr5:1090619:1090936	hypo	0.000551	0.936	-0.1	-0.0763	3	chr5	1090935	1090937	-	SLC12A7	introns	shores	0.113	0.847609
cg14671982	535	chr5:1090619:1090936	hypo	0.000551	0.936	-0.1	-0.0763	3	chr5	1090618	1090620	+	SLC12A7	NA	shores	0.147	0.96862
cg02940070	536	chr22:43343608:43343992	hyper	1.85e-05	0.936	0.18	0.0985	3	chr22	43343607	43343609	-	PACSIN2	promoters,introns	inter	0.0475	0.407144
cg14859088	536	chr22:43343608:43343992	hyper	1.85e-05	0.936	0.18	0.0985	3	chr22	43343958	43343960	-	PACSIN2	promoters,introns	inter	-0.00749	0.700253
cg20522029	536	chr22:43343608:43343992	hyper	1.85e-05	0.936	0.18	0.0985	3	chr22	43343991	43343993	-	PACSIN2	promoters,introns	inter	-0.0801	0.930422
cg23699926	537	chr12:108169333:108170183	hyper	0.000268	0.936	0.15	0.0942	4	chr12	108170182	108170184	+	ASCL4	exons,firstexons,3UTRs	shores	-0.183	0.451726
cg24856726	537	chr12:108169333:108170183	hyper	0.000268	0.936	0.15	0.0942	4	chr12	108169332	108169334	-	ASCL4	NA	islands	-0.21	0.787883
cg01295392	537	chr12:108169333:108170183	hyper	0.000268	0.936	0.15	0.0942	4	chr12	108169568	108169570	-	ASCL4	NA	islands	-0.187	0.874104
cg01985833	537	chr12:108169333:108170183	hyper	0.000268	0.936	0.15	0.0942	4	chr12	108169927	108169929	+	ASCL4	exons,firstexons,3UTRs	shores	-0.0494	0.927283
cg00142036	538	chr10:13388442:13388567	hyper	0.0297	0.937	0.08	0.0697	3	chr10	13388441	13388443	+	SEPHS1	NA	inter	0.0372	0.0156315
cg25835351	538	chr10:13388442:13388567	hyper	0.0297	0.937	0.08	0.0697	3	chr10	13388523	13388525	-	SEPHS1	introns	inter	0.00871	0.564323
cg11679871	538	chr10:13388442:13388567	hyper	0.0297	0.937	0.08	0.0697	3	chr10	13388566	13388568	-	SEPHS1	introns	inter	0.0134	0.632935
cg19355069	539	chr12:125028166:125028339	hypo	0.0105	0.937	-0.09	-0.0707	4	chr12	125028301	125028303	+	NCOR2	NA	islands	0.05	0.84805
cg03565777	539	chr12:125028166:125028339	hypo	0.0105	0.937	-0.09	-0.0707	4	chr12	125028338	125028340	-	NCOR2	introns	islands	0.133	0.956503
cg02798899	539	chr12:125028166:125028339	hypo	0.0105	0.937	-0.09	-0.0707	4	chr12	125028165	125028167	-	NCOR2	introns	islands	0.068	0.963047
cg18648169	539	chr12:125028166:125028339	hypo	0.0105	0.937	-0.09	-0.0707	4	chr12	125028294	125028296	+	NCOR2	NA	islands	0.0581	0.990305
cg02047300	540	chr5:140208077:140208201	hyper	0.0371	0.938	0.15	0.128	2	chr5	140208200	140208202	+	PCDHA1;PCDHA2;PCDHA3;PCDHA4;PCDHA5;PCDHA6	cds,exons,firstexons,introns	shores	-0.00302	0.435471
cg07459170	540	chr5:140208077:140208201	hyper	0.0371	0.938	0.15	0.128	2	chr5	140208076	140208078	-	PCDHA1;PCDHA2;PCDHA3;PCDHA4;PCDHA5;PCDHA6	NA	islands	-0.0468	0.436002
cg19066078	541	chr12:130571246:130571342	hypo	0.0413	0.938	-0.16	-0.111	3	chr12	130571341	130571343	-	NA	intergenic	inter	0.057	0.0390992
cg08325519	541	chr12:130571246:130571342	hypo	0.0413	0.938	-0.16	-0.111	3	chr12	130571245	130571247	+	NA	intergenic	inter	0.115	0.171232
cg04075738	541	chr12:130571246:130571342	hypo	0.0413	0.938	-0.16	-0.111	3	chr12	130571302	130571304	-	NA	intergenic	inter	0.0393	0.785978
cg20170271	542	chr22:38034681:38035456	hypo	0.00159	0.938	-0.1	-0.0706	4	chr22	38034680	38034682	-	SH3BP1	NA	shores	-0.0635	0.415333
cg05945615	542	chr22:38034681:38035456	hypo	0.00159	0.938	-0.1	-0.0706	4	chr22	38035455	38035457	+	SH3BP1	promoters,5UTRs,exons,firstexons	islands	-0.0115	0.56841
cg07397616	542	chr22:38034681:38035456	hypo	0.00159	0.938	-0.1	-0.0706	4	chr22	38035108	38035110	+	SH3BP1	1to5kb,5UTRs,exons,firstexons	shores	0.0128	0.799017
cg01697163	542	chr22:38034681:38035456	hypo	0.00159	0.938	-0.1	-0.0706	4	chr22	38035300	38035302	+	SH3BP1	1to5kb,5UTRs,exons,firstexons	shores	0.0273	0.822518
cg05099196	543	chr19:16144282:16144499	hypo	0.0279	0.938	-0.05	-0.0441	3	chr19	16144281	16144283	+	LINC00905	promoters,1to5kb,introns	inter	0.0489	0.914904
cg03634394	543	chr19:16144282:16144499	hypo	0.0279	0.938	-0.05	-0.0441	3	chr19	16144374	16144376	+	LINC00905	promoters,1to5kb,introns	inter	0.0659	0.991128
cg04151146	543	chr19:16144282:16144499	hypo	0.0279	0.938	-0.05	-0.0441	3	chr19	16144498	16144500	+	LINC00905	promoters,1to5kb,introns,exonintronboundaries	inter	0.0626	0.991934
cg00426425	544	chr16:87677927:87678214	hyper	0.025	0.938	0.11	0.0547	2	chr16	87677926	87677928	-	JPH3	NA	islands	-0.00763	0.705486
cg01981606	544	chr16:87677927:87678214	hyper	0.025	0.938	0.11	0.0547	2	chr16	87678213	87678215	+	JPH3	cds,exons	islands	-0.0261	0.974303
cg22075362	545	chr2:1238381:1238426	hypo	0.0468	0.938	-0.09	-0.0622	2	chr2	1238380	1238382	+	SNTG2	introns	inter	0.173	0.676731
cg05299774	545	chr2:1238381:1238426	hypo	0.0468	0.938	-0.09	-0.0622	2	chr2	1238425	1238427	+	SNTG2	introns	inter	0.142	0.68649
cg01511232	546	chr4:155661691:155661929	hyper	0.00379	0.938	0.1	0.0701	4	chr4	155661928	155661930	+	LRAT	1to5kb,introns	islands	-0.0271	0.206479
cg00135497	546	chr4:155661691:155661929	hyper	0.00379	0.938	0.1	0.0701	4	chr4	155661848	155661850	+	LRAT	1to5kb,introns	islands	-0.0577	0.897981
cg03065175	546	chr4:155661691:155661929	hyper	0.00379	0.938	0.1	0.0701	4	chr4	155661757	155661759	+	LRAT	1to5kb,introns	islands	-0.029	0.914565
cg08271909	546	chr4:155661691:155661929	hyper	0.00379	0.938	0.1	0.0701	4	chr4	155661690	155661692	+	LRAT	1to5kb,introns	islands	-0.0508	0.917107
cg04101351	547	chr12:20522672:20523143	hypo	5.3e-06	0.938	-0.15	-0.0479	4	chr12	20522671	20522673	+	PDE3A;RP11-284H19.1	cds,exons,firstexons	islands	-0.00659	0.962681
cg11416338	547	chr12:20522672:20523143	hypo	5.3e-06	0.938	-0.15	-0.0479	4	chr12	20523142	20523144	-	PDE3A;RP11-284H19.1	NA	shores	0.012	0.983332
cg25912911	547	chr12:20522672:20523143	hypo	5.3e-06	0.938	-0.15	-0.0479	4	chr12	20523120	20523122	-	PDE3A;RP11-284H19.1	NA	islands	0.0204	0.990905
cg22355517	547	chr12:20522672:20523143	hypo	5.3e-06	0.938	-0.15	-0.0479	4	chr12	20522673	20522675	+	PDE3A;RP11-284H19.1	cds,exons,firstexons	islands	0.00126	0.992997
cg12971694	548	chr9:35618083:35618528	hypo	0.00111	0.938	-0.08	-0.0625	3	chr9	35618411	35618413	-	CD72	promoters,5UTRs,exons,firstexons,introns,intronexonboundaries,exonintronboundaries	shores	0.114	0.472264
cg18557145	548	chr9:35618083:35618528	hypo	0.00111	0.938	-0.08	-0.0625	3	chr9	35618082	35618084	+	CD72	NA	shores	0.0726	0.853143
cg13409077	548	chr9:35618083:35618528	hypo	0.00111	0.938	-0.08	-0.0625	3	chr9	35618527	35618529	+	CD72	NA	shores	0.044	0.993446
cg19234983	549	chr1:211688020:211688778	hypo	0.00435	0.938	-0.18	-0.0937	4	chr1	211688019	211688021	-	NA	intergenic	shores	-0.0651	0.29135
cg17043722	549	chr1:211688020:211688778	hypo	0.00435	0.938	-0.18	-0.0937	4	chr1	211688461	211688463	+	NA	intergenic	islands,shores	0.0563	0.687383
cg04362907	549	chr1:211688020:211688778	hypo	0.00435	0.938	-0.18	-0.0937	4	chr1	211688644	211688646	-	NA	intergenic	islands	0.00987	0.844624
cg15525053	549	chr1:211688020:211688778	hypo	0.00435	0.938	-0.18	-0.0937	4	chr1	211688777	211688779	+	NA	intergenic	islands	0.0146	0.993662
cg04707254	550	chr12:31744310:31744695	hypo	0.0294	0.938	-0.12	-0.101	3	chr12	31744694	31744696	+	DENND5B;DENND5B-AS1	introns	shores	0.0469	0.215685
cg10840945	550	chr12:31744310:31744695	hypo	0.0294	0.938	-0.12	-0.101	3	chr12	31744435	31744437	-	DENND5B;DENND5B-AS1	promoters,1to5kb	shores	-0.00632	0.36874
cg06823805	550	chr12:31744310:31744695	hypo	0.0294	0.938	-0.12	-0.101	3	chr12	31744309	31744311	-	DENND5B;DENND5B-AS1	promoters	islands	-0.00723	0.666865
cg09998451	551	chr19:18313289:18313561	hypo	0.0077	0.939	-0.12	-0.0844	4	chr19	18313428	18313430	+	RAB3A	NA	islands	-0.0333	0.537933
cg22617898	551	chr19:18313289:18313561	hypo	0.0077	0.939	-0.12	-0.0844	4	chr19	18313387	18313389	+	RAB3A	NA	islands	0.00151	0.556851
cg21529164	551	chr19:18313289:18313561	hypo	0.0077	0.939	-0.12	-0.0844	4	chr19	18313288	18313290	+	RAB3A	NA	shores	-0.0183	0.610992
cg01446907	551	chr19:18313289:18313561	hypo	0.0077	0.939	-0.12	-0.0844	4	chr19	18313560	18313562	+	RAB3A	NA	islands	0.00175	0.946127
cg17324128	552	chr10:45455347:45455500	hypo	0.02	0.939	-0.09	-0.0335	3	chr10	45455499	45455501	-	RASSF4;RP11-285G1.14;TMEM72-AS1	promoters	shores	0.0584	0.56362
cg19566764	552	chr10:45455347:45455500	hypo	0.02	0.939	-0.09	-0.0335	3	chr10	45455346	45455348	-	RASSF4;RP11-285G1.14;TMEM72-AS1	promoters	islands	0.00741	0.602593
cg02841844	552	chr10:45455347:45455500	hypo	0.02	0.939	-0.09	-0.0335	3	chr10	45455420	45455422	+	RASSF4;RP11-285G1.14;TMEM72-AS1	introns,exonintronboundaries	islands	-0.0263	0.884683
cg07822788	553	chr6:32192350:32192510	hypo	0.0125	0.939	-0.1	-0.0581	2	chr6	32192349	32192351	+	NOTCH4	NA	inter	0.0389	0.787739
cg02662596	553	chr6:32192350:32192510	hypo	0.0125	0.939	-0.1	-0.0581	2	chr6	32192509	32192511	-	NOTCH4	promoters	inter	0.0355	0.992838
cg23771185	554	chr12:48919385:48919471	hyper	0.0353	0.94	0.12	0.0946	3	chr12	48919384	48919386	-	OR8S1	NA	shelves	-0.0418	0.045998
cg27104671	554	chr12:48919385:48919471	hyper	0.0353	0.94	0.12	0.0946	3	chr12	48919470	48919472	-	OR8S1	NA	shelves	0.0345	0.553223
cg01881778	554	chr12:48919385:48919471	hyper	0.0353	0.94	0.12	0.0946	3	chr12	48919443	48919445	+	OR8S1	cds,exons,firstexons	shelves	-0.000832	0.918075
cg05535113	555	chr16:71559445:71560205	hyper	0.000145	0.94	0.12	0.104	5	chr16	71559578	71559580	+	CHST4;ZNF19	promoters	inter	-0.0269	0.662015
cg07369559	555	chr16:71559445:71560205	hyper	0.000145	0.94	0.12	0.104	5	chr16	71559444	71559446	+	CHST4;ZNF19	promoters	inter	-0.0149	0.775002
cg16562730	555	chr16:71559445:71560205	hyper	0.000145	0.94	0.12	0.104	5	chr16	71560186	71560188	+	CHST4;ZNF19	5UTRs,exons,firstexons,exonintronboundaries	inter	-0.0666	0.807661
cg00887153	555	chr16:71559445:71560205	hyper	0.000145	0.94	0.12	0.104	5	chr16	71559592	71559594	+	CHST4;ZNF19	promoters	inter	-0.0504	0.990488
cg00840403	555	chr16:71559445:71560205	hyper	0.000145	0.94	0.12	0.104	5	chr16	71560204	71560206	+	CHST4;ZNF19	5UTRs,exons,firstexons,exonintronboundaries	inter	-0.0243	0.994446
cg12132731	556	chr1:205313575:205313913	hypo	0.0335	0.94	-0.13	-0.0653	3	chr1	205313574	205313576	-	KLHDC8A	5UTRs,exons,introns,intronexonboundaries	islands	0.0138	0.502486
cg23638226	556	chr1:205313575:205313913	hypo	0.0335	0.94	-0.13	-0.0653	3	chr1	205313912	205313914	-	KLHDC8A	introns	shores	-0.0494	0.508614
cg21538450	556	chr1:205313575:205313913	hypo	0.0335	0.94	-0.13	-0.0653	3	chr1	205313832	205313834	+	KLHDC8A	NA	shores	0.0237	0.845586
cg22207963	557	chr19:294492:295739	hypo	9.11e-06	0.94	-0.21	-0.126	5	chr19	295352	295354	-	NA	1to5kb	islands	0.0417	0.556969
cg14071588	557	chr19:294492:295739	hypo	9.11e-06	0.94	-0.21	-0.126	5	chr19	295738	295740	+	NA	NA	shores	0.0885	0.624776
cg11806488	557	chr19:294492:295739	hypo	9.11e-06	0.94	-0.21	-0.126	5	chr19	295122	295124	+	NA	NA	islands	-0.0201	0.821868
cg21890769	557	chr19:294492:295739	hypo	9.11e-06	0.94	-0.21	-0.126	5	chr19	295217	295219	+	NA	NA	islands	0.0206	0.96674
cg27194182	557	chr19:294492:295739	hypo	9.11e-06	0.94	-0.21	-0.126	5	chr19	294491	294493	-	NA	1to5kb	shores	0.00318	0.980029
cg18000598	558	chr3:194342907:194343015	hypo	0.0335	0.941	-0.09	-0.0381	3	chr3	194342906	194342908	-	TMEM44	1to5kb,introns	inter	0.0225	0.673895
cg17063143	558	chr3:194342907:194343015	hypo	0.0335	0.941	-0.09	-0.0381	3	chr3	194343014	194343016	-	TMEM44	1to5kb,introns	inter	0.0173	0.908053
cg03369999	558	chr3:194342907:194343015	hypo	0.0335	0.941	-0.09	-0.0381	3	chr3	194342991	194342993	+	TMEM44	NA	inter	0.0391	0.940509
cg03059991	559	chr12:54144380:54144785	hypo	0.0393	0.941	-0.1	-0.0717	3	chr12	54144784	54144786	-	CISTR	intergenic	islands	-0.0257	0.553053
cg13839439	559	chr12:54144380:54144785	hypo	0.0393	0.941	-0.1	-0.0717	3	chr12	54144520	54144522	-	CISTR	intergenic	shores	0.00224	0.78291
cg23261715	559	chr12:54144380:54144785	hypo	0.0393	0.941	-0.1	-0.0717	3	chr12	54144379	54144381	-	CISTR	intergenic	shores	-0.0383	0.804018
cg02952379	560	chr12:18868655:18869080	hyper	0.00398	0.941	0.05	0.0302	2	chr12	18869079	18869081	-	PLCZ1;RP11-361I14.2	1to5kb,introns	inter	0.00869	0.953325
cg24806623	560	chr12:18868655:18869080	hyper	0.00398	0.941	0.05	0.0302	2	chr12	18868654	18868656	+	PLCZ1;RP11-361I14.2	NA	inter	-0.0468	0.974433
cg00130530	561	chr6:35657180:35657921	hypo	0.0176	0.941	-0.16	-0.121	3	chr6	35657201	35657203	+	FKBP5	NA	shores	0.0637	0.145212
cg20813374	561	chr6:35657180:35657921	hypo	0.0176	0.941	-0.16	-0.121	3	chr6	35657179	35657181	+	FKBP5	NA	shores	0.0684	0.186637
cg08636224	561	chr6:35657180:35657921	hypo	0.0176	0.941	-0.16	-0.121	3	chr6	35657920	35657922	+	FKBP5	NA	shores	0.0675	0.820284
cg26130726	562	chr6:84569839:84570388	hyper	0.00591	0.941	0.09	0.0342	2	chr6	84569838	84569840	-	CYB5R4	NA	shores	0.00399	0.351549
cg06677013	562	chr6:84569839:84570388	hyper	0.00591	0.941	0.09	0.0342	2	chr6	84570387	84570389	+	CYB5R4	introns	shores	-0.146	0.850475
cg12244668	563	chr19:17566260:17566941	hyper	0.000333	0.942	0.15	0.114	5	chr19	17566259	17566261	-	CTD-2521M24.10;NXNL1	exons,3UTRs	shores	-0.17	0.202717
cg24780883	563	chr19:17566260:17566941	hyper	0.000333	0.942	0.15	0.114	5	chr19	17566940	17566942	-	AC010319.1;CTD-2521M24.10;NXNL1	introns,intronexonboundaries	shores	-0.157	0.298407
cg16111980	563	chr19:17566260:17566941	hyper	0.000333	0.942	0.15	0.114	5	chr19	17566612	17566614	+	AC010319.1;CTD-2521M24.10;NXNL1	NA	islands	-0.265	0.601013
cg03190876	563	chr19:17566260:17566941	hyper	0.000333	0.942	0.15	0.114	5	chr19	17566549	17566551	-	CTD-2521M24.10;NXNL1	cds,exons	islands	-0.247	0.631335
cg07936109	563	chr19:17566260:17566941	hyper	0.000333	0.942	0.15	0.114	5	chr19	17566625	17566627	+	AC010319.1;CTD-2521M24.10;NXNL1	NA	islands	-0.244	0.897194
cg23040685	564	chr2:1093461:1093592	hypo	0.00166	0.942	-0.15	-0.0818	3	chr2	1093531	1093533	+	SNTG2	introns	inter	0.189	0.451842
cg24440446	564	chr2:1093461:1093592	hypo	0.00166	0.942	-0.15	-0.0818	3	chr2	1093460	1093462	+	SNTG2	introns	inter	0.244	0.560043
cg23487759	564	chr2:1093461:1093592	hypo	0.00166	0.942	-0.15	-0.0818	3	chr2	1093591	1093593	-	SNTG2	NA	inter	0.196	0.867358
cg02546848	565	chr4:8581424:8581734	hypo	0.000664	0.942	-0.11	-0.0591	3	chr4	8581423	8581425	-	GPR78	NA	shores	0.134	0.496975
cg15407057	565	chr4:8581424:8581734	hypo	0.000664	0.942	-0.11	-0.0591	3	chr4	8581733	8581735	-	GPR78	NA	shores	0.0272	0.831919
cg21911019	565	chr4:8581424:8581734	hypo	0.000664	0.942	-0.11	-0.0591	3	chr4	8581649	8581651	-	GPR78	NA	shores	0.0291	0.839399
cg15552895	566	chr1:175013154:175014037	hyper	5.18e-06	0.942	0.15	0.104	4	chr1	175013351	175013353	+	NA	intergenic	inter	-0.0417	0.0513315
cg19870284	566	chr1:175013154:175014037	hyper	5.18e-06	0.942	0.15	0.104	4	chr1	175014036	175014038	-	SDCCAG3P2	intergenic	inter	-0.00327	0.569802
cg11586158	566	chr1:175013154:175014037	hyper	5.18e-06	0.942	0.15	0.104	4	chr1	175013919	175013921	-	SDCCAG3P2	intergenic	inter	-0.0825	0.848581
cg01058584	566	chr1:175013154:175014037	hyper	5.18e-06	0.942	0.15	0.104	4	chr1	175013153	175013155	-	NA	intergenic	inter	-0.064	0.978545
cg04319929	567	chr13:112323122:112323486	hypo	0.0159	0.942	-0.1	-0.0772	3	chr13	112323121	112323123	-	NA	intergenic	shores	0.125	0.70344
cg14394662	567	chr13:112323122:112323486	hypo	0.0159	0.942	-0.1	-0.0772	3	chr13	112323194	112323196	+	NA	intergenic	shelves	0.0571	0.902852
cg07115623	567	chr13:112323122:112323486	hypo	0.0159	0.942	-0.1	-0.0772	3	chr13	112323485	112323487	+	NA	intergenic	shelves	0.147	0.95921
cg20758929	568	chr4:742377:742776	hyper	0.0139	0.942	0.06	0.0455	3	chr4	742775	742777	+	PCGF3	introns	shores	-0.0661	0.252733
cg00864568	568	chr4:742377:742776	hyper	0.0139	0.942	0.06	0.0455	3	chr4	742376	742378	+	PCGF3	introns	shores	-0.0158	0.697572
cg10009224	568	chr4:742377:742776	hyper	0.0139	0.942	0.06	0.0455	3	chr4	742496	742498	-	PCGF3	NA	shores	0.00565	0.863655
cg20787903	569	chr22:30278876:30278994	hyper	0.0494	0.942	0.05	0.0211	3	chr22	30278993	30278995	-	AC004819.1;MTMR3	NA	islands	-0.0192	0.837408
cg19304507	569	chr22:30278876:30278994	hyper	0.0494	0.942	0.05	0.0211	3	chr22	30278991	30278993	+	AC004819.1;MTMR3	promoters	islands	-0.0435	0.952478
cg17919465	569	chr22:30278876:30278994	hyper	0.0494	0.942	0.05	0.0211	3	chr22	30278875	30278877	+	AC004819.1;MTMR3	promoters	shores	0.0161	0.986666
cg26432350	570	chr3:47040214:47040357	hypo	0.0274	0.942	-0.12	-0.0778	3	chr3	47040356	47040358	+	NBEAL2	1to5kb,cds,exons,intronexonboundaries,exonintronboundaries	inter	0.121	0.415534
cg01892547	570	chr3:47040214:47040357	hypo	0.0274	0.942	-0.12	-0.0778	3	chr3	47040291	47040293	-	NBEAL2	NA	inter	0.0439	0.617959
cg16586518	570	chr3:47040214:47040357	hypo	0.0274	0.942	-0.12	-0.0778	3	chr3	47040213	47040215	+	NBEAL2	1to5kb,cds,exons,intronexonboundaries,exonintronboundaries	inter	0.0444	0.785559
cg26370608	571	chr17:40831349:40831789	hypo	0.0222	0.942	-0.08	-0.0685	3	chr17	40831364	40831366	-	CCR10;CTD-3193K9.4	1to5kb	shores	0.0186	0.408027
cg09311964	571	chr17:40831349:40831789	hypo	0.0222	0.942	-0.08	-0.0685	3	chr17	40831348	40831350	-	CCR10;CTD-3193K9.4	1to5kb	shores	0.0635	0.654135
cg11230222	571	chr17:40831349:40831789	hypo	0.0222	0.942	-0.08	-0.0685	3	chr17	40831788	40831790	+	CCR10;CTD-3193K9.4	1to5kb	islands	0.0498	0.990227
cg25592564	572	chr5:4866318:4866442	hyper	0.0348	0.942	0.12	0.0721	3	chr5	4866441	4866443	-	CTD-2046I8.1;RP11-445O3.2	intergenic	islands	0.00668	0.481092
cg15758008	572	chr5:4866318:4866442	hyper	0.0348	0.942	0.12	0.0721	3	chr5	4866317	4866319	+	CTD-2046I8.1;RP11-445O3.2	intergenic	islands,shores	-0.0412	0.910153
cg19841649	572	chr5:4866318:4866442	hyper	0.0348	0.942	0.12	0.0721	3	chr5	4866321	4866323	-	CTD-2046I8.1;RP11-445O3.2	intergenic	islands	0.00852	0.987265
cg22777441	573	chr12:130411204:130411334	hypo	0.00486	0.943	-0.12	-0.0716	3	chr12	130411333	130411335	+	NA	intergenic	inter	0.0341	0.430681
cg17450075	573	chr12:130411204:130411334	hypo	0.00486	0.943	-0.12	-0.0716	3	chr12	130411203	130411205	-	NA	intergenic	inter	0.21	0.841052
cg03424345	573	chr12:130411204:130411334	hypo	0.00486	0.943	-0.12	-0.0716	3	chr12	130411271	130411273	-	NA	intergenic	inter	0.197	0.895037
cg10541843	574	chr14:104315145:104315223	hypo	0.0301	0.943	-0.11	-0.074	3	chr14	104315222	104315224	-	LINC00637;PPP1R13B	1to5kb	shores	0.0879	0.0212348
cg09270255	574	chr14:104315145:104315223	hypo	0.0301	0.943	-0.11	-0.074	3	chr14	104315201	104315203	-	LINC00637;PPP1R13B	1to5kb	shores	0.0521	0.409153
cg20066488	574	chr14:104315145:104315223	hypo	0.0301	0.943	-0.11	-0.074	3	chr14	104315144	104315146	-	LINC00637;PPP1R13B	1to5kb	shores	0.0285	0.917476
cg12656312	575	chr11:6024266:6024966	hyper	0.00207	0.943	0.09	0.0698	3	chr11	6024265	6024267	+	OR56A4	NA	inter	-0.0196	0.334369
cg24949579	575	chr11:6024266:6024966	hyper	0.00207	0.943	0.09	0.0698	3	chr11	6024965	6024967	-	OR56A4	promoters	inter	0.00106	0.486529
cg04058498	575	chr11:6024266:6024966	hyper	0.00207	0.943	0.09	0.0698	3	chr11	6024753	6024755	+	OR56A4	NA	inter	0.0468	0.724153
cg15046675	576	chr19:49838478:49838777	hypo	0.0119	0.943	-0.08	-0.0611	3	chr19	49838776	49838778	-	CD37;CTC-301O7.4	introns	shelves	-0.0848	0.713884
cg13578303	576	chr19:49838478:49838777	hypo	0.0119	0.943	-0.08	-0.0611	3	chr19	49838697	49838699	+	CD37;CTC-301O7.4	5UTRs,exons,firstexons,introns,intronexonboundaries,exonintronboundaries	shelves	-0.0336	0.947985
cg10037005	576	chr19:49838478:49838777	hypo	0.0119	0.943	-0.08	-0.0611	3	chr19	49838477	49838479	+	CD37;CTC-301O7.4	promoters,exons,firstexons,exonintronboundaries	shelves	-0.0264	0.990539
cg13468961	577	chr2:172944338:172944393	hypo	0.0448	0.943	-0.07	-0.0622	2	chr2	172944337	172944339	+	METAP1D	introns	shores	0.0809	0.639577
cg03654166	577	chr2:172944338:172944393	hypo	0.0448	0.943	-0.07	-0.0622	2	chr2	172944392	172944394	+	METAP1D	introns	shores	0.0609	0.810353
cg12673726	578	chr10:101605647:101606026	hypo	0.00612	0.943	-0.17	-0.102	3	chr10	101606025	101606027	+	ABCC2	introns	inter	-0.0883	0.0974279
cg19378330	578	chr10:101605647:101606026	hypo	0.00612	0.943	-0.17	-0.102	3	chr10	101605987	101605989	+	ABCC2	introns	inter	-0.0999	0.177458
cg07520093	578	chr10:101605647:101606026	hypo	0.00612	0.943	-0.17	-0.102	3	chr10	101605646	101605648	-	ABCC2	NA	inter	-0.0321	0.978303
cg07817024	579	chr1:119535500:119535693	hyper	0.0289	0.943	0.16	0.0905	3	chr1	119535499	119535501	+	NA	NA	shores	-0.116	0.0447556
cg07961512	579	chr1:119535500:119535693	hyper	0.0289	0.943	0.16	0.0905	3	chr1	119535618	119535620	-	NA	1to5kb	shores	-0.252	0.166103
cg17326555	579	chr1:119535500:119535693	hyper	0.0289	0.943	0.16	0.0905	3	chr1	119535692	119535694	+	NA	NA	islands	-0.144	0.732814
cg10938441	580	chr3:52009002:52009768	hypo	0.0101	0.944	0.06	-0.00756	3	chr3	52009370	52009372	+	ABHD14A;ABHD14A-ACY1;ABHD14B;RP11-155D18.12	introns,exonintronboundaries	shores	0.00641	0.704131
cg19440233	580	chr3:52009002:52009768	hypo	0.0101	0.944	0.06	-0.00756	3	chr3	52009001	52009003	+	ABHD14A;ABHD14A-ACY1;ABHD14B;RP11-155D18.12	promoters	islands	-0.0262	0.991532
cg03638479	580	chr3:52009002:52009768	hypo	0.0101	0.944	0.06	-0.00756	3	chr3	52009767	52009769	+	ABHD14A;ABHD14A-ACY1;ABHD14B	introns	shores	-0.0125	0.992801
cg14761318	581	chr5:68788469:68788941	hyper	0.0119	0.944	0.15	0.112	2	chr5	68788468	68788470	+	OCLN;RP11-241G9.3	promoters,5UTRs,exons,firstexons,exonintronboundaries	islands	-0.262	0.116549
cg17392648	581	chr5:68788469:68788941	hyper	0.0119	0.944	0.15	0.112	2	chr5	68788940	68788942	+	OCLN;RP11-241G9.3	introns	islands	-0.261	0.954009
cg16060930	582	chr1:117487269:117487644	hypo	0.00753	0.944	-0.16	-0.0831	4	chr1	117487268	117487270	+	PTGFRN	introns,intronexonboundaries	islands	-0.00347	0.183668
cg01497426	582	chr1:117487269:117487644	hypo	0.00753	0.944	-0.16	-0.0831	4	chr1	117487643	117487645	-	PTGFRN	NA	islands	0.091	0.914206
cg15986529	582	chr1:117487269:117487644	hypo	0.00753	0.944	-0.16	-0.0831	4	chr1	117487383	117487385	-	PTGFRN	NA	islands	0.00332	0.95045
cg13100218	582	chr1:117487269:117487644	hypo	0.00753	0.944	-0.16	-0.0831	4	chr1	117487538	117487540	+	PTGFRN	cds,exons,exonintronboundaries	islands	0.0589	0.968802
cg15278109	583	chr10:29214117:29214692	hypo	0.000585	0.945	-0.11	-0.0743	4	chr10	29214116	29214118	-	NA	intergenic	islands	0.00928	0.302023
cg22576165	583	chr10:29214117:29214692	hypo	0.000585	0.945	-0.11	-0.0743	4	chr10	29214190	29214192	-	NA	intergenic	islands	0.0363	0.650871
cg10484693	583	chr10:29214117:29214692	hypo	0.000585	0.945	-0.11	-0.0743	4	chr10	29214691	29214693	-	NA	intergenic	shores	-0.00499	0.806445
cg04119844	583	chr10:29214117:29214692	hypo	0.000585	0.945	-0.11	-0.0743	4	chr10	29214360	29214362	-	NA	intergenic	islands	0.0308	0.941154
cg04188241	584	chr5:142586466:142586593	hypo	0.0316	0.945	-0.11	-0.0624	2	chr5	142586592	142586594	-	ARHGAP26	NA	inter	-0.00265	0.97573
cg03615933	584	chr5:142586466:142586593	hypo	0.0316	0.945	-0.11	-0.0624	2	chr5	142586465	142586467	-	ARHGAP26	NA	inter	0.0492	0.99013
cg04786857	585	chr2:29033780:29034052	hyper	0.0196	0.945	0.27	0.171	3	chr2	29033896	29033898	-	RP11-713D19.1;SPDYA	NA	islands	-0.249	0.258699
cg13546935	585	chr2:29033780:29034052	hyper	0.0196	0.945	0.27	0.171	3	chr2	29033779	29033781	-	RP11-713D19.1;SPDYA	NA	islands	-0.224	0.632896
cg26502666	585	chr2:29033780:29034052	hyper	0.0196	0.945	0.27	0.171	3	chr2	29034051	29034053	+	RP11-713D19.1;SPDYA	1to5kb,introns	shores	-0.2	0.966771
cg03178322	586	chr20:62899255:62899914	hyper	1.14e-05	0.945	0.16	0.0644	3	chr20	62899913	62899915	+	PCMTD2	introns	shores	-0.0433	0.540637
cg21572003	586	chr20:62899255:62899914	hyper	1.14e-05	0.945	0.16	0.0644	3	chr20	62899254	62899256	-	PCMTD2	NA	shelves	0.0334	0.894868
cg06117404	586	chr20:62899255:62899914	hyper	1.14e-05	0.945	0.16	0.0644	3	chr20	62899362	62899364	+	PCMTD2	cds,exons,introns,intronexonboundaries,exonintronboundaries	shores	-0.00101	0.910459
cg03554914	587	chr10:27444699:27444905	hyper	0.00988	0.945	0.04	0.0283	3	chr10	27444904	27444906	+	MASTL;YME1L1	introns	shores	-0.00205	0.847956
cg03183877	587	chr10:27444699:27444905	hyper	0.00988	0.945	0.04	0.0283	3	chr10	27444698	27444700	+	MASTL;YME1L1	introns,exonintronboundaries	shores	-0.00723	0.924405
cg21244397	587	chr10:27444699:27444905	hyper	0.00988	0.945	0.04	0.0283	3	chr10	27444897	27444899	+	MASTL;YME1L1	introns	shores	-0.0071	0.932688
cg18232235	588	chr12:11700321:11700489	hyper	0.039	0.945	0.14	0.103	3	chr12	11700320	11700322	-	LINC01252;RP11-434C1.2	NA	inter	-0.0151	0.0452594
cg19651115	588	chr12:11700321:11700489	hyper	0.039	0.945	0.14	0.103	3	chr12	11700342	11700344	-	LINC01252;RP11-434C1.2	NA	inter	0.0574	0.0619335
cg06202470	588	chr12:11700321:11700489	hyper	0.039	0.945	0.14	0.103	3	chr12	11700488	11700490	-	LINC01252;RP11-434C1.2	NA	inter	0.0408	0.884229
cg02511363	589	chr12:3365600:3365744	hypo	0.0469	0.946	-0.07	-0.0491	3	chr12	3365682	3365684	+	TSPAN9	introns	inter	0.00534	0.663982
cg20467114	589	chr12:3365600:3365744	hypo	0.0469	0.946	-0.07	-0.0491	3	chr12	3365743	3365745	-	TSPAN9	NA	inter	0.0243	0.937772
cg12371704	589	chr12:3365600:3365744	hypo	0.0469	0.946	-0.07	-0.0491	3	chr12	3365599	3365601	+	TSPAN9	introns	inter	0.0673	0.994959
cg13391079	590	chr13:25212248:25212556	hyper	0.00336	0.946	0.11	0.0744	3	chr13	25212555	25212557	-	NA	intergenic	islands	-0.0187	0.512725
cg13793718	590	chr13:25212248:25212556	hyper	0.00336	0.946	0.11	0.0744	3	chr13	25212247	25212249	-	NA	intergenic	shores	-0.091	0.79035
cg22455128	590	chr13:25212248:25212556	hyper	0.00336	0.946	0.11	0.0744	3	chr13	25212485	25212487	-	NA	intergenic	islands	-0.0206	0.925985
cg11526198	591	chr1:23854847:23855149	hypo	0.021	0.946	-0.11	-0.0859	3	chr1	23854846	23854848	-	E2F2	introns	shelves	-2.28e-05	0.840283
cg00231049	591	chr1:23854847:23855149	hypo	0.021	0.946	-0.11	-0.0859	3	chr1	23855118	23855120	+	E2F2	exons,firstexons	shores	-0.0107	0.857081
cg05590755	591	chr1:23854847:23855149	hypo	0.021	0.946	-0.11	-0.0859	3	chr1	23855148	23855150	-	E2F2	introns	shores	-0.00963	0.98169
cg04365980	592	chr16:78056379:78056736	hyper	0.0318	0.946	0.07	0.0619	3	chr16	78056735	78056737	-	CLEC3A;RP11-281J9.2	NA	inter	0.0704	0.0242688
cg06095115	592	chr16:78056379:78056736	hyper	0.0318	0.946	0.07	0.0619	3	chr16	78056625	78056627	-	CLEC3A;RP11-281J9.2	NA	inter	0.0414	0.184821
cg21048669	592	chr16:78056379:78056736	hyper	0.0318	0.946	0.07	0.0619	3	chr16	78056378	78056380	+	CLEC3A;RP11-281J9.2	promoters	inter	0.0383	0.970005
cg22657457	593	chr5:75469904:75470039	hyper	0.0109	0.946	0.07	0.0516	3	chr5	75469968	75469970	+	RP11-466P24.2;SV2C	introns	islands,shores	-0.074	0.46652
cg02989828	593	chr5:75469904:75470039	hyper	0.0109	0.946	0.07	0.0516	3	chr5	75469903	75469905	+	RP11-466P24.2;SV2C	introns	shores	-0.01	0.492891
cg19925639	593	chr5:75469904:75470039	hyper	0.0109	0.946	0.07	0.0516	3	chr5	75470038	75470040	+	RP11-466P24.2;SV2C	introns	islands	-0.042	0.585972
cg19216475	594	chr19:55083879:55084269	hypo	0.013	0.946	-0.1	-0.0555	2	chr19	55083878	55083880	+	LILRA1;LILRA2	promoters,1to5kb	inter	0.0506	0.187234
cg16893868	594	chr19:55083879:55084269	hypo	0.013	0.946	-0.1	-0.0555	2	chr19	55084268	55084270	+	LILRA1;LILRA2	promoters,1to5kb	inter	0.0538	0.930637
cg00784161	595	chr2:238406108:238406478	hypo	0.0102	0.946	-0.1	-0.0777	3	chr2	238406431	238406433	+	MLPH	introns	inter	0.0321	0.601652
cg00285317	595	chr2:238406108:238406478	hypo	0.0102	0.946	-0.1	-0.0777	3	chr2	238406107	238406109	+	MLPH	introns	inter	0.0229	0.780532
cg23369364	595	chr2:238406108:238406478	hypo	0.0102	0.946	-0.1	-0.0777	3	chr2	238406477	238406479	-	MLPH	NA	inter	0.0466	0.9938
cg16780454	596	chr3:151178727:151178904	hyper	0.0429	0.946	0.12	0.105	3	chr3	151178759	151178761	+	NA	NA	islands	-0.188	0.36035
cg00472710	596	chr3:151178727:151178904	hyper	0.0429	0.946	0.12	0.105	3	chr3	151178726	151178728	-	NA	1to5kb	islands	-0.148	0.781911
cg21766308	596	chr3:151178727:151178904	hyper	0.0429	0.946	0.12	0.105	3	chr3	151178903	151178905	-	NA	1to5kb	islands	-0.166	0.854864
cg01278873	597	chr19:44763334:44764603	hyper	7.84e-10	0.946	0.33	0.161	7	chr19	44764100	44764102	+	ZNF233;ZNF235	5UTRs,exons,firstexons,introns,exonintronboundaries	islands	-0.225	0.554978
cg14531862	597	chr19:44763334:44764603	hyper	7.84e-10	0.946	0.33	0.161	7	chr19	44764204	44764206	-	ZNF233;ZNF235	introns	islands	-0.144	0.654662
cg10850725	597	chr19:44763334:44764603	hyper	7.84e-10	0.946	0.33	0.161	7	chr19	44764379	44764381	+	ZNF233;ZNF235	introns	shores	-0.0424	0.853578
cg08662052	597	chr19:44763334:44764603	hyper	7.84e-10	0.946	0.33	0.161	7	chr19	44764602	44764604	+	ZNF233;ZNF235	introns	shores	-0.183	0.936845
cg12497171	597	chr19:44763334:44764603	hyper	7.84e-10	0.946	0.33	0.161	7	chr19	44763333	44763335	+	ZNF233;ZNF235	promoters	shores	-0.0265	0.965489
cg07894352	597	chr19:44763334:44764603	hyper	7.84e-10	0.946	0.33	0.161	7	chr19	44763992	44763994	+	ZNF233;ZNF235	promoters,exonintronboundaries	islands	-0.185	0.978202
cg15904523	597	chr19:44763334:44764603	hyper	7.84e-10	0.946	0.33	0.161	7	chr19	44763978	44763980	+	ZNF233;ZNF235	promoters,exonintronboundaries	islands,shores	-0.171	0.991354
cg04077677	598	chr1:156426945:156427412	hyper	0.000109	0.946	0.09	0.0497	4	chr1	156427411	156427413	+	RP11-98G7.1	intergenic	shores	-0.0124	0.624449
cg13849999	598	chr1:156426945:156427412	hyper	0.000109	0.946	0.09	0.0497	4	chr1	156427360	156427362	-	RP11-98G7.1	intergenic	islands	-0.00807	0.855818
cg07980460	598	chr1:156426945:156427412	hyper	0.000109	0.946	0.09	0.0497	4	chr1	156427182	156427184	+	RP11-98G7.1	intergenic	islands	0.000481	0.906669
cg04290396	598	chr1:156426945:156427412	hyper	0.000109	0.946	0.09	0.0497	4	chr1	156426944	156426946	+	RP11-98G7.1	intergenic	islands	-0.0127	0.938138
cg15151929	599	chr1:1896429:1896553	hyper	8.1e-06	0.947	0.27	0.0832	3	chr1	1896428	1896430	-	CFAP74	cds,exons,intronexonboundaries,exonintronboundaries	islands	-0.0892	0.466704
cg03330818	599	chr1:1896429:1896553	hyper	8.1e-06	0.947	0.27	0.0832	3	chr1	1896552	1896554	+	CFAP74	NA	islands	0.0407	0.497162
cg13168877	599	chr1:1896429:1896553	hyper	8.1e-06	0.947	0.27	0.0832	3	chr1	1896469	1896471	-	CFAP74	cds,exons,intronexonboundaries,exonintronboundaries	islands	0.00499	0.891829
cg25212814	600	chr6:88105544:88106569	hyper	0.0254	0.947	0.08	0.0556	3	chr6	88105617	88105619	+	SMIM8	introns	inter	-0.0568	0.630252
cg02095530	600	chr6:88105544:88106569	hyper	0.0254	0.947	0.08	0.0556	3	chr6	88105543	88105545	-	SMIM8	NA	inter	0.0171	0.989414
cg08756266	600	chr6:88105544:88106569	hyper	0.0254	0.947	0.08	0.0556	3	chr6	88106568	88106570	+	SMIM8	introns	inter	-0.0613	0.990343
cg07235599	601	chr6:168917224:168918216	hypo	0.0167	0.947	-0.15	-0.1	3	chr6	168917223	168917225	+	SMOC2	introns	shores	0.231	0.389796
cg12177182	601	chr6:168917224:168918216	hypo	0.0167	0.947	-0.15	-0.1	3	chr6	168918115	168918117	+	SMOC2	introns	shores	0.257	0.888876
cg07087232	601	chr6:168917224:168918216	hypo	0.0167	0.947	-0.15	-0.1	3	chr6	168918215	168918217	+	SMOC2	introns	shores	0.146	0.937532
cg24331301	602	chr10:73156377:73156460	hypo	0.0228	0.947	-0.18	-0.129	3	chr10	73156376	73156378	-	CDH23	NA	islands	-0.0173	0.0177511
cg15323528	602	chr10:73156377:73156460	hypo	0.0228	0.947	-0.18	-0.129	3	chr10	73156426	73156428	+	CDH23	promoters	islands	-0.0159	0.176105
cg01000831	602	chr10:73156377:73156460	hypo	0.0228	0.947	-0.18	-0.129	3	chr10	73156459	73156461	+	CDH23	promoters	islands	-0.0343	0.974437
cg02132284	603	chr17:15686294:15686473	hyper	0.00801	0.948	0.16	0.112	4	chr17	15686472	15686474	-	IL6STP1	NA	islands	-0.261	0.249328
cg08790676	603	chr17:15686294:15686473	hyper	0.00801	0.948	0.16	0.112	4	chr17	15686437	15686439	+	IL6STP1	1to5kb	islands	-0.302	0.254428
cg14599729	603	chr17:15686294:15686473	hyper	0.00801	0.948	0.16	0.112	4	chr17	15686293	15686295	+	IL6STP1	1to5kb	islands	-0.334	0.394054
cg11343211	603	chr17:15686294:15686473	hyper	0.00801	0.948	0.16	0.112	4	chr17	15686308	15686310	+	IL6STP1	1to5kb	islands	-0.284	0.589746
cg08309069	604	chr6:31240651:31240814	hypo	0.0419	0.948	-0.08	-0.0752	2	chr6	31240650	31240652	+	HLA-C	NA	shores	-0.0361	0.252423
cg12321669	604	chr6:31240651:31240814	hypo	0.0419	0.948	-0.08	-0.0752	2	chr6	31240813	31240815	-	HLA-C	promoters,1to5kb,introns	shores	-0.0709	0.63255
cg17788536	605	chr10:44071073:44071368	hypo	0.0388	0.948	-0.12	-0.0938	3	chr10	44071367	44071369	+	ZNF239	NA	shores	0.0915	0.531053
cg05899338	605	chr10:44071073:44071368	hypo	0.0388	0.948	-0.12	-0.0938	3	chr10	44071166	44071168	-	ZNF239	1to5kb	shores	0.0517	0.874032
cg18572061	605	chr10:44071073:44071368	hypo	0.0388	0.948	-0.12	-0.0938	3	chr10	44071072	44071074	+	ZNF239	NA	shores	0.0744	0.950991
cg06819431	606	chr1:153605367:153605715	hypo	0.00627	0.949	-0.06	-0.0411	2	chr1	153605366	153605368	+	CHTOP;RP1-178F15.4;RP1-178F15.5;S100A13	1to5kb	shores	0.0645	0.965683
cg26148377	606	chr1:153605367:153605715	hypo	0.00627	0.949	-0.06	-0.0411	2	chr1	153605714	153605716	+	CHTOP;RP1-178F15.4;RP1-178F15.5;S100A13	promoters,1to5kb	shores	0.00313	0.990227
cg15564267	607	chr11:63754254:63754708	hyper	0.0338	0.949	0.05	0.0416	3	chr11	63754707	63754709	-	AP000721.4;OTUB1	NA	shores	0.0331	0.0702416
cg04712457	607	chr11:63754254:63754708	hyper	0.0338	0.949	0.05	0.0416	3	chr11	63754253	63754255	-	AP000721.4;OTUB1	NA	islands	-0.0147	0.951387
cg00769843	607	chr11:63754254:63754708	hyper	0.0338	0.949	0.05	0.0416	3	chr11	63754452	63754454	+	AP000721.4;OTUB1	5UTRs,exons,firstexons,introns,exonintronboundaries	islands	-0.00498	0.965583
cg01917069	608	chr8:6658332:6658537	hypo	0.0402	0.949	-0.11	-0.0769	3	chr8	6658536	6658538	+	NA	intergenic	inter	0.034	0.214343
cg11380909	608	chr8:6658332:6658537	hypo	0.0402	0.949	-0.11	-0.0769	3	chr8	6658331	6658333	-	NA	intergenic	inter	-0.00201	0.813178
cg26356462	608	chr8:6658332:6658537	hypo	0.0402	0.949	-0.11	-0.0769	3	chr8	6658406	6658408	+	NA	intergenic	inter	0.0246	0.952977
cg06937068	609	chr5:140614727:140615329	hyper	0.0249	0.949	0.2	0.146	3	chr5	140615328	140615330	-	CH17-140K24.2;CH17-140K24.8;PCDHB18P	NA	shores	-0.0312	0.319635
cg10935175	609	chr5:140614727:140615329	hyper	0.0249	0.949	0.2	0.146	3	chr5	140614726	140614728	+	CH17-140K24.2;CH17-140K24.8;PCDHB18P	1to5kb,cds,exons,firstexons	shores	-0.0198	0.753859
cg02539153	609	chr5:140614727:140615329	hyper	0.0249	0.949	0.2	0.146	3	chr5	140614764	140614766	+	CH17-140K24.2;CH17-140K24.8;PCDHB18P	1to5kb,cds,exons,firstexons	shores	-0.139	0.81842
cg26953293	610	chr16:85684108:85684853	hypo	0.000695	0.949	-0.19	-0.151	5	chr16	85684107	85684109	-	GSE1	NA	islands,shores	0.158	0.422689
cg03004860	610	chr16:85684108:85684853	hypo	0.000695	0.949	-0.19	-0.151	5	chr16	85684467	85684469	+	GSE1	introns	islands	0.247	0.858788
cg08899895	610	chr16:85684108:85684853	hypo	0.000695	0.949	-0.19	-0.151	5	chr16	85684852	85684854	-	GSE1	NA	shores	0.0935	0.863841
cg26657404	610	chr16:85684108:85684853	hypo	0.000695	0.949	-0.19	-0.151	5	chr16	85684820	85684822	+	GSE1	introns	shores	0.181	0.86804
cg09250149	610	chr16:85684108:85684853	hypo	0.000695	0.949	-0.19	-0.151	5	chr16	85684352	85684354	+	GSE1	introns	islands	0.183	0.954047
cg17723761	611	chr12:7863853:7864058	hyper	0.00203	0.949	0.1	0.0713	4	chr12	7864012	7864014	-	DPPA3	NA	inter	0.0384	0.0894404
cg15873123	611	chr12:7863853:7864058	hyper	0.00203	0.949	0.1	0.0713	4	chr12	7864057	7864059	+	DPPA3	promoters,exonintronboundaries	inter	0.0292	0.151941
cg06635871	611	chr12:7863853:7864058	hyper	0.00203	0.949	0.1	0.0713	4	chr12	7863852	7863854	-	DPPA3	NA	inter	-0.0236	0.792642
cg22205501	611	chr12:7863853:7864058	hyper	0.00203	0.949	0.1	0.0713	4	chr12	7864046	7864048	+	DPPA3	promoters,exonintronboundaries	inter	-0.00616	0.902525
cg18802754	612	chr19:30015782:30016147	hypo	0.00172	0.95	-0.11	-0.0753	4	chr19	30016135	30016137	+	CTC-525D6.1;CTC-525D6.2;VSTM2B	1to5kb	islands	0.0212	0.493729
cg01464835	612	chr19:30015782:30016147	hypo	0.00172	0.95	-0.11	-0.0753	4	chr19	30016146	30016148	+	CTC-525D6.1;CTC-525D6.2;VSTM2B	1to5kb	islands	0.0288	0.755771
cg24218295	612	chr19:30015782:30016147	hypo	0.00172	0.95	-0.11	-0.0753	4	chr19	30015819	30015821	-	CTC-525D6.1;CTC-525D6.2	introns	islands	0.028	0.930969
cg05892568	612	chr19:30015782:30016147	hypo	0.00172	0.95	-0.11	-0.0753	4	chr19	30015781	30015783	+	CTC-525D6.1;CTC-525D6.2	1to5kb	islands,shores	0.0168	0.990633
cg23100370	613	chr2:109336023:109336342	hyper	0.0334	0.95	0.05	0.0393	2	chr2	109336341	109336343	+	RANBP2	introns	islands	-0.0284	0.716986
cg08028004	613	chr2:109336023:109336342	hyper	0.0334	0.95	0.05	0.0393	2	chr2	109336022	109336024	+	RANBP2	5UTRs,exons,firstexons,exonintronboundaries	islands	-0.0186	0.994142
cg12575511	614	chr7:2040784:2040851	hypo	0.0358	0.95	-0.08	-0.061	2	chr7	2040850	2040852	-	MAD1L1	introns	shelves	0.1	0.188045
cg00437166	614	chr7:2040784:2040851	hypo	0.0358	0.95	-0.08	-0.061	2	chr7	2040783	2040785	+	MAD1L1	NA	shelves	0.0564	0.671232
cg27072575	615	chr17:62778370:62778413	hypo	0.0388	0.95	-0.05	-0.0441	2	chr17	62778412	62778414	-	PLEKHM1P;RP13-104F24.2	promoters,introns,exonintronboundaries	shores	0.0177	0.694889
cg02671819	615	chr17:62778370:62778413	hypo	0.0388	0.95	-0.05	-0.0441	2	chr17	62778369	62778371	+	PLEKHM1P;RP13-104F24.2	NA	shores	0.0371	0.965935
cg02021544	616	chr16:46782542:46783018	hypo	0.00571	0.95	-0.1	-0.0805	3	chr16	46782541	46782543	-	MYLK3	promoters,introns	inter	0.163	0.660142
cg26680127	616	chr16:46782542:46783018	hypo	0.00571	0.95	-0.1	-0.0805	3	chr16	46783017	46783019	+	MYLK3	NA	inter	0.00854	0.686448
cg02544453	616	chr16:46782542:46783018	hypo	0.00571	0.95	-0.1	-0.0805	3	chr16	46782759	46782761	+	MYLK3	NA	inter	0.0897	0.816198
cg26879386	617	chr5:140781179:140781193	hyper	0.00848	0.95	0.07	0.0358	2	chr5	140781178	140781180	-	PCDHGA1;PCDHGA2;PCDHGA3;PCDHGA4;PCDHGA5;PCDHGA6;PCDHGA7;PCDHGA8;PCDHGA9;PCDHGB1;PCDHGB2;PCDHGB3;PCDHGB4;PCDHGB5	NA	shores	-0.00844	0.547954
cg24921961	617	chr5:140781179:140781193	hyper	0.00848	0.95	0.07	0.0358	2	chr5	140781192	140781194	-	PCDHGA1;PCDHGA2;PCDHGA3;PCDHGA4;PCDHGA5;PCDHGA6;PCDHGA7;PCDHGA8;PCDHGA9;PCDHGB1;PCDHGB2;PCDHGB3;PCDHGB4;PCDHGB5	NA	shores	-0.0538	0.994808
cg01791232	618	chr22:29469461:29469490	hyper	0.0422	0.951	0.14	0.0827	2	chr22	29469489	29469491	-	KREMEN1;chr22-38_28785274-29006793.1	NA	islands	-0.176	0.887286
cg09905475	618	chr22:29469461:29469490	hyper	0.0422	0.951	0.14	0.0827	2	chr22	29469460	29469462	-	KREMEN1;chr22-38_28785274-29006793.1	NA	islands	-0.00721	0.962823
cg25981546	619	chr7:157512322:157512892	hyper	0.0228	0.951	0.18	0.104	3	chr7	157512396	157512398	-	PTPRN2	introns	inter	0.121	0.288288
cg01625945	619	chr7:157512322:157512892	hyper	0.0228	0.951	0.18	0.104	3	chr7	157512321	157512323	-	PTPRN2	introns	inter	0.0567	0.463756
cg27611274	619	chr7:157512322:157512892	hyper	0.0228	0.951	0.18	0.104	3	chr7	157512891	157512893	-	PTPRN2	introns	inter	0.0656	0.685537
cg24158160	620	chr1:151693199:151693503	hypo	0.00427	0.951	-0.21	-0.168	4	chr1	151693221	151693223	+	RIIAD1	promoters,introns	shores	0.0395	0.19566
cg02959609	620	chr1:151693199:151693503	hypo	0.00427	0.951	-0.21	-0.168	4	chr1	151693502	151693504	+	RIIAD1	promoters,introns	shores	-0.00897	0.608035
cg16096311	620	chr1:151693199:151693503	hypo	0.00427	0.951	-0.21	-0.168	4	chr1	151693260	151693262	+	RIIAD1	promoters,introns	shores	0.0635	0.68779
cg09820519	620	chr1:151693199:151693503	hypo	0.00427	0.951	-0.21	-0.168	4	chr1	151693198	151693200	+	RIIAD1	promoters,introns	shores	0.0326	0.992155
cg11890239	621	chr8:103540783:103541014	hypo	0.0275	0.951	-0.12	-0.0965	3	chr8	103541013	103541015	+	KB-1980E6.3	intergenic	inter	0.068	0.626027
cg08599792	621	chr8:103540783:103541014	hypo	0.0275	0.951	-0.12	-0.0965	3	chr8	103540838	103540840	+	KB-1980E6.3	intergenic	inter	0.0108	0.89557
cg20570109	621	chr8:103540783:103541014	hypo	0.0275	0.951	-0.12	-0.0965	3	chr8	103540782	103540784	+	KB-1980E6.3	intergenic	inter	0.00975	0.960935
cg07127799	622	chr5:176130376:176131052	hyper	0.015	0.951	0.11	0.0866	4	chr5	176131018	176131020	+	NA	intergenic	inter	-0.115	0.182131
cg15169988	622	chr5:176130376:176131052	hyper	0.015	0.951	0.11	0.0866	4	chr5	176130375	176130377	+	NA	intergenic	inter	-0.0445	0.199916
cg11504923	622	chr5:176130376:176131052	hyper	0.015	0.951	0.11	0.0866	4	chr5	176130381	176130383	-	NA	intergenic	inter	-0.0375	0.926139
cg18101764	622	chr5:176130376:176131052	hyper	0.015	0.951	0.11	0.0866	4	chr5	176131051	176131053	+	NA	intergenic	inter	-0.064	0.990333
cg19522930	623	chr11:133837401:133837711	hypo	0.00355	0.951	-0.15	-0.0792	2	chr11	133837710	133837712	+	NA	intergenic	inter	0.206	0.236462
cg22821947	623	chr11:133837401:133837711	hypo	0.00355	0.951	-0.15	-0.0792	2	chr11	133837400	133837402	-	NA	intergenic	inter	-0.0465	0.976974
cg13391244	624	chr7:120629051:120629638	hypo	0.0169	0.951	-0.15	-0.122	4	chr7	120629637	120629639	+	CPED1	5UTRs,exons,firstexons	inter	0.101	0.70022
cg04455137	624	chr7:120629051:120629638	hypo	0.0169	0.951	-0.15	-0.122	4	chr7	120629315	120629317	-	CPED1	NA	inter	0.0619	0.777905
cg01597480	624	chr7:120629051:120629638	hypo	0.0169	0.951	-0.15	-0.122	4	chr7	120629403	120629405	+	CPED1	promoters,5UTRs,exons,firstexons,introns	inter	0.0922	0.941141
cg15945129	624	chr7:120629051:120629638	hypo	0.0169	0.951	-0.15	-0.122	4	chr7	120629050	120629052	+	CPED1	promoters,introns,exonintronboundaries	inter	0.00369	0.961671
cg06703332	625	chr1:27854514:27855045	hyper	9.94e-05	0.952	0.17	0.121	5	chr1	27854954	27854956	-	RP1-159A19.4	intergenic	islands	-0.139	0.16822
cg00779166	625	chr1:27854514:27855045	hyper	9.94e-05	0.952	0.17	0.121	5	chr1	27854961	27854963	-	RP1-159A19.4	intergenic	islands	-0.137	0.260702
cg02771890	625	chr1:27854514:27855045	hyper	9.94e-05	0.952	0.17	0.121	5	chr1	27854513	27854515	+	RP1-159A19.4	intergenic	islands	-0.139	0.472836
cg19257356	625	chr1:27854514:27855045	hyper	9.94e-05	0.952	0.17	0.121	5	chr1	27854641	27854643	+	RP1-159A19.4	intergenic	islands	-0.136	0.601739
cg26785800	625	chr1:27854514:27855045	hyper	9.94e-05	0.952	0.17	0.121	5	chr1	27855044	27855046	-	RP1-159A19.4	intergenic	shores	-0.11	0.840092
cg14284055	626	chr1:24439287:24439418	hypo	0.0358	0.952	-0.11	-0.104	3	chr1	24439398	24439400	-	MYOM3	promoters,1to5kb	inter	0.0288	0.450702
cg12768969	626	chr1:24439287:24439418	hypo	0.0358	0.952	-0.11	-0.104	3	chr1	24439286	24439288	+	MYOM3	NA	inter	0.0105	0.753995
cg03614954	626	chr1:24439287:24439418	hypo	0.0358	0.952	-0.11	-0.104	3	chr1	24439417	24439419	-	MYOM3	promoters,1to5kb	inter	0.0763	0.993552
cg07440398	627	chr14:99712966:99714031	hypo	0.0234	0.952	-0.11	-0.0717	3	chr14	99712965	99712967	-	BCL11B	introns	islands	0.0347	0.942643
cg08129129	627	chr14:99712966:99714031	hypo	0.0234	0.952	-0.11	-0.0717	3	chr14	99714030	99714032	-	BCL11B	introns	shores	0.0566	0.952279
cg05100282	627	chr14:99712966:99714031	hypo	0.0234	0.952	-0.11	-0.0717	3	chr14	99713429	99713431	-	BCL11B	introns	islands	0.0225	0.956079
cg11053466	628	chr12:6648770:6649349	hypo	0.000695	0.952	-0.11	-0.0658	3	chr12	6648769	6648771	+	IFFO1;RP5-940J5.9	NA	shores	0.0705	0.332653
cg17229929	628	chr12:6648770:6649349	hypo	0.000695	0.952	-0.11	-0.0658	3	chr12	6648861	6648863	-	IFFO1;RP5-940J5.9	exons,3UTRs	shores	0.0556	0.877366
cg02410245	628	chr12:6648770:6649349	hypo	0.000695	0.952	-0.11	-0.0658	3	chr12	6649348	6649350	-	IFFO1	exons,3UTRs	shores	0.0206	0.895071
cg09692771	629	chr2:165478413:165478953	hypo	0.0308	0.952	-0.17	-0.0981	3	chr2	165478412	165478414	+	GRB14	NA	shores	0.0323	0.196491
cg10508783	629	chr2:165478413:165478953	hypo	0.0308	0.952	-0.17	-0.0981	3	chr2	165478952	165478954	+	GRB14	NA	shores	0.0277	0.719694
cg02059637	629	chr2:165478413:165478953	hypo	0.0308	0.952	-0.17	-0.0981	3	chr2	165478478	165478480	+	GRB14	NA	shores	-0.0694	0.937227
cg25752797	630	chr13:25670047:25670327	hyper	2.42e-05	0.952	0.14	0.0707	5	chr13	25670227	25670229	+	PABPC3	promoters	islands	-0.118	0.0557929
cg18474108	630	chr13:25670047:25670327	hyper	2.42e-05	0.952	0.14	0.0707	5	chr13	25670318	25670320	-	PABPC3	NA	islands	-0.0958	0.294696
cg16991589	630	chr13:25670047:25670327	hyper	2.42e-05	0.952	0.14	0.0707	5	chr13	25670046	25670048	+	PABPC3	promoters	islands	-0.0399	0.615981
cg21341928	630	chr13:25670047:25670327	hyper	2.42e-05	0.952	0.14	0.0707	5	chr13	25670326	25670328	+	PABPC3	5UTRs,exons,firstexons	islands	-0.315	0.742825
cg01708427	630	chr13:25670047:25670327	hyper	2.42e-05	0.952	0.14	0.0707	5	chr13	25670237	25670239	+	PABPC3	promoters	islands	-0.214	0.826126
cg06768944	631	chr8:142215736:142216276	hyper	0.00435	0.952	0.27	0.165	4	chr8	142216275	142216277	+	NA	intergenic	islands	-0.273	0.0172381
cg16788286	631	chr8:142215736:142216276	hyper	0.00435	0.952	0.27	0.165	4	chr8	142216030	142216032	-	NA	intergenic	islands	-0.309	0.0585181
cg09940032	631	chr8:142215736:142216276	hyper	0.00435	0.952	0.27	0.165	4	chr8	142215735	142215737	+	NA	intergenic	islands	-0.346	0.294017
cg02508881	631	chr8:142215736:142216276	hyper	0.00435	0.952	0.27	0.165	4	chr8	142216118	142216120	-	NA	intergenic	islands	-0.273	0.578647
cg12611488	632	chr1:2169282:2169407	hypo	0.0377	0.952	-0.08	-0.0514	2	chr1	2169281	2169283	+	SKI	introns	inter	-0.00103	0.373921
cg16704920	632	chr1:2169282:2169407	hypo	0.0377	0.952	-0.08	-0.0514	2	chr1	2169406	2169408	+	SKI	introns	inter	0.0663	0.377101
cg10509187	633	chr17:66286298:66286791	hyper	0.000145	0.952	0.17	0.121	4	chr17	66286370	66286372	-	ARSG;SLC16A6	introns	shores	-0.183	0.0531568
cg17916916	633	chr17:66286298:66286791	hyper	0.000145	0.952	0.17	0.121	4	chr17	66286297	66286299	-	ARSG;SLC16A6	introns	shores	-0.23	0.459435
cg02227503	633	chr17:66286298:66286791	hyper	0.000145	0.952	0.17	0.121	4	chr17	66286393	66286395	+	ARSG;SLC16A6	1to5kb,introns	shores	-0.231	0.947493
cg07407787	633	chr17:66286298:66286791	hyper	0.000145	0.952	0.17	0.121	4	chr17	66286790	66286792	-	ARSG;SLC16A6	introns	islands	-0.043	0.96065
cg07977927	634	chr7:158815555:158817176	hypo	5.26e-08	0.952	-0.13	-0.0801	4	chr7	158815554	158815556	+	LINC00689	introns	shores	0.0793	0.268754
cg03749915	634	chr7:158815555:158817176	hypo	5.26e-08	0.952	-0.13	-0.0801	4	chr7	158817175	158817177	+	LINC00689	introns	islands,shores	0.136	0.493085
cg09654116	634	chr7:158815555:158817176	hypo	5.26e-08	0.952	-0.13	-0.0801	4	chr7	158816212	158816214	-	LINC00689	NA	islands	0.137	0.70328
cg04628014	634	chr7:158815555:158817176	hypo	5.26e-08	0.952	-0.13	-0.0801	4	chr7	158816391	158816393	-	LINC00689	NA	islands	0.103	0.962157
cg00537614	635	chr16:86102003:86102267	hyper	0.00096	0.952	0.07	0.0446	3	chr16	86102094	86102096	+	NA	intergenic	inter	0.00413	0.482159
cg05288127	635	chr16:86102003:86102267	hyper	0.00096	0.952	0.07	0.0446	3	chr16	86102266	86102268	+	NA	intergenic	inter	-0.0167	0.702304
cg03990732	635	chr16:86102003:86102267	hyper	0.00096	0.952	0.07	0.0446	3	chr16	86102002	86102004	+	NA	intergenic	inter	0.0327	0.879134
cg25602756	636	chr1:247611448:247611931	hyper	5.38e-06	0.953	0.18	0.107	6	chr1	247611880	247611882	-	NLRP3	NA	shelves	-0.0553	0.0344221
cg09226051	636	chr1:247611448:247611931	hyper	5.38e-06	0.953	0.18	0.107	6	chr1	247611501	247611503	+	NLRP3	introns	shelves	-0.0906	0.614988
cg05396897	636	chr1:247611448:247611931	hyper	5.38e-06	0.953	0.18	0.107	6	chr1	247611447	247611449	+	NLRP3	introns	shelves	0.0125	0.781068
cg18126557	636	chr1:247611448:247611931	hyper	5.38e-06	0.953	0.18	0.107	6	chr1	247611841	247611843	-	NLRP3	NA	shelves	-0.0636	0.789921
cg19023876	636	chr1:247611448:247611931	hyper	5.38e-06	0.953	0.18	0.107	6	chr1	247611930	247611932	+	NLRP3	exons,3UTRs	shelves	-0.0633	0.877918
cg11422335	636	chr1:247611448:247611931	hyper	5.38e-06	0.953	0.18	0.107	6	chr1	247611516	247611518	+	NLRP3	introns,intronexonboundaries	shelves	-0.156	0.92461
cg04355227	637	chr6:137112939:137113325	hypo	0.025	0.953	-0.16	-0.0838	3	chr6	137113246	137113248	-	MAP3K5	1to5kb,cds,exons,firstexons	islands	-0.00977	0.803581
cg13800542	637	chr6:137112939:137113325	hypo	0.025	0.953	-0.16	-0.0838	3	chr6	137113324	137113326	-	MAP3K5	1to5kb,5UTRs,exons,firstexons	islands	0.00749	0.90519
cg13255096	637	chr6:137112939:137113325	hypo	0.025	0.953	-0.16	-0.0838	3	chr6	137112938	137112940	-	MAP3K5	1to5kb,cds,exons,firstexons,exonintronboundaries	islands	-0.0204	0.915286
cg21974358	638	chr12:52115238:52115678	hyper	0.0117	0.953	0.25	0.174	4	chr12	52115677	52115679	-	SCN8A	NA	islands	-0.43	0.165794
cg05760722	638	chr12:52115238:52115678	hyper	0.0117	0.953	0.25	0.174	4	chr12	52115237	52115239	-	SCN8A	NA	shores	-0.178	0.211677
cg24946795	638	chr12:52115238:52115678	hyper	0.0117	0.953	0.25	0.174	4	chr12	52115673	52115675	-	SCN8A	NA	islands	-0.433	0.322315
cg19156231	638	chr12:52115238:52115678	hyper	0.0117	0.953	0.25	0.174	4	chr12	52115538	52115540	-	SCN8A	NA	islands	-0.414	0.527253
cg05691543	639	chr16:85253980:85254655	hypo	0.0104	0.953	-0.13	-0.121	4	chr16	85254099	85254101	+	NA	intergenic	inter	0.127	0.256523
cg07310671	639	chr16:85253980:85254655	hypo	0.0104	0.953	-0.13	-0.121	4	chr16	85253979	85253981	+	NA	intergenic	inter	0.155	0.617698
cg03662545	639	chr16:85253980:85254655	hypo	0.0104	0.953	-0.13	-0.121	4	chr16	85254208	85254210	-	NA	intergenic	inter	0.22	0.956907
cg16796458	639	chr16:85253980:85254655	hypo	0.0104	0.953	-0.13	-0.121	4	chr16	85254654	85254656	-	NA	intergenic	inter	0.193	0.992857
cg19254163	640	chr11:60623782:60624162	hyper	0.0187	0.953	0.06	0.0182	3	chr11	60623781	60623783	+	PTGDR2	NA	shelves	0.0426	0.801087
cg25087851	640	chr11:60623782:60624162	hyper	0.0187	0.953	0.06	0.0182	3	chr11	60623917	60623919	-	PTGDR2	promoters,1to5kb	shelves	-0.0123	0.907058
cg13109410	640	chr11:60623782:60624162	hyper	0.0187	0.953	0.06	0.0182	3	chr11	60624161	60624163	+	PTGDR2	NA	shelves	-0.03	0.917507
cg11002258	641	chr12:130976260:130976551	hyper	0.029	0.953	0.08	0.0681	3	chr12	130976514	130976516	+	RIMBP2	NA	inter	0.094	0.938963
cg01654327	641	chr12:130976260:130976551	hyper	0.029	0.953	0.08	0.0681	3	chr12	130976259	130976261	-	RIMBP2	introns	inter	0.0469	0.967757
cg13009098	641	chr12:130976260:130976551	hyper	0.029	0.953	0.08	0.0681	3	chr12	130976550	130976552	-	RIMBP2	introns	inter	0.0806	0.971877
cg05867975	642	chr18:10131790:10132097	hypo	0.0277	0.953	-0.12	-0.0966	3	chr18	10131853	10131855	+	RP11-419J16.1	intergenic	islands,shores	0.01	0.837114
cg13741861	642	chr18:10131790:10132097	hypo	0.0277	0.953	-0.12	-0.0966	3	chr18	10131789	10131791	-	RP11-419J16.1	intergenic	shores	0.0553	0.902483
cg18008880	642	chr18:10131790:10132097	hypo	0.0277	0.953	-0.12	-0.0966	3	chr18	10132096	10132098	-	RP11-419J16.1	intergenic	shores	-0.000814	0.990066
cg23999695	643	chr15:89943431:89943836	hypo	0.0185	0.953	-0.18	-0.109	4	chr15	89943624	89943626	-	NA	intergenic	islands	0.00537	0.365335
cg04181528	643	chr15:89943431:89943836	hypo	0.0185	0.953	-0.18	-0.109	4	chr15	89943835	89943837	+	NA	intergenic	islands	0.0272	0.600654
cg08631504	643	chr15:89943431:89943836	hypo	0.0185	0.953	-0.18	-0.109	4	chr15	89943430	89943432	-	NA	intergenic	islands	-0.0102	0.993142
cg25208479	643	chr15:89943431:89943836	hypo	0.0185	0.953	-0.18	-0.109	4	chr15	89943705	89943707	+	NA	intergenic	islands	0.00181	0.995521
cg01132064	644	chr11:46382544:46382725	hypo	0.0442	0.953	-0.07	-0.0636	3	chr11	46382561	46382563	-	DGKZ	NA	inter	-0.0745	0.648267
cg07092212	644	chr11:46382544:46382725	hypo	0.0442	0.953	-0.07	-0.0636	3	chr11	46382543	46382545	+	DGKZ	promoters,introns	inter	-0.055	0.742257
cg17266233	644	chr11:46382544:46382725	hypo	0.0442	0.953	-0.07	-0.0636	3	chr11	46382724	46382726	-	DGKZ	NA	inter	0.0205	0.771015
cg04452713	645	chr6:56707687:56708250	hypo	0.000581	0.953	-0.18	-0.0414	3	chr6	56707686	56707688	-	DST;RP11-472M19.2	introns,exonintronboundaries	shores	-0.047	0.816486
cg00318608	645	chr6:56707687:56708250	hypo	0.000581	0.953	-0.18	-0.0414	3	chr6	56708173	56708175	-	DST;RP11-472M19.2	5UTRs,exons,firstexons,introns	islands	-0.00682	0.817999
cg03397894	645	chr6:56707687:56708250	hypo	0.000581	0.953	-0.18	-0.0414	3	chr6	56708249	56708251	+	DST;RP11-472M19.2	NA	islands	-0.0162	0.988194
cg13060500	646	chr6:31081323:31081905	hypo	0.00672	0.953	-0.1	-0.0931	4	chr6	31081322	31081324	+	C6orf15;PSORS1C1	1to5kb	inter	0.0672	0.176903
cg26812852	646	chr6:31081323:31081905	hypo	0.00672	0.953	-0.1	-0.0931	4	chr6	31081517	31081519	-	C6orf15;PSORS1C1	1to5kb	inter	0.0916	0.519087
cg21351647	646	chr6:31081323:31081905	hypo	0.00672	0.953	-0.1	-0.0931	4	chr6	31081904	31081906	-	PSORS1C1	1to5kb	inter	0.14	0.686485
cg25746092	646	chr6:31081323:31081905	hypo	0.00672	0.953	-0.1	-0.0931	4	chr6	31081616	31081618	-	C6orf15;PSORS1C1	1to5kb	inter	0.169	0.990129
cg15750941	647	chr10:135002718:135002976	hyper	0.0298	0.954	0.22	0.138	3	chr10	135002717	135002719	-	KNDC1	NA	islands,shores	-0.0122	0.0199302
cg25202411	647	chr10:135002718:135002976	hyper	0.0298	0.954	0.22	0.138	3	chr10	135002975	135002977	+	KNDC1	introns,intronexonboundaries,exonintronboundaries	islands	-0.0182	0.521208
cg02474600	647	chr10:135002718:135002976	hyper	0.0298	0.954	0.22	0.138	3	chr10	135002851	135002853	+	KNDC1	introns	islands	0.0175	0.92026
cg07316943	648	chr10:1068490:1068763	hyper	3.97e-05	0.954	0.1	0.0793	6	chr10	1068489	1068491	-	IDI2;IDI2-AS1	introns,exonintronboundaries	inter	0.0203	0.548984
cg16884822	648	chr10:1068490:1068763	hyper	3.97e-05	0.954	0.1	0.0793	6	chr10	1068702	1068704	-	IDI2;IDI2-AS1	cds,exons,intronexonboundaries,exonintronboundaries	inter	-0.0197	0.648401
cg15538193	648	chr10:1068490:1068763	hyper	3.97e-05	0.954	0.1	0.0793	6	chr10	1068762	1068764	-	IDI2;IDI2-AS1	introns,intronexonboundaries,exonintronboundaries	inter	-0.00511	0.676871
cg11799387	648	chr10:1068490:1068763	hyper	3.97e-05	0.954	0.1	0.0793	6	chr10	1068527	1068529	-	IDI2;IDI2-AS1	introns,intronexonboundaries,exonintronboundaries	inter	0.0473	0.795956
cg04006718	648	chr10:1068490:1068763	hyper	3.97e-05	0.954	0.1	0.0793	6	chr10	1068666	1068668	-	IDI2;IDI2-AS1	cds,exons,intronexonboundaries,exonintronboundaries	inter	0.0536	0.896851
cg20335179	648	chr10:1068490:1068763	hyper	3.97e-05	0.954	0.1	0.0793	6	chr10	1068566	1068568	-	IDI2;IDI2-AS1	introns,intronexonboundaries,exonintronboundaries	inter	0.0498	0.990568
cg03481159	649	chr7:5269161:5269290	hypo	0.0299	0.954	-0.08	-0.0421	3	chr7	5269160	5269162	+	WIPI2	introns,intronexonboundaries,exonintronboundaries	shores	-0.00668	0.772968
cg27152128	649	chr7:5269161:5269290	hypo	0.0299	0.954	-0.08	-0.0421	3	chr7	5269244	5269246	-	WIPI2	NA	shores	0.0705	0.879088
cg23122899	649	chr7:5269161:5269290	hypo	0.0299	0.954	-0.08	-0.0421	3	chr7	5269289	5269291	-	WIPI2	NA	shores	0.0651	0.909414
cg02386875	650	chr17:28927378:28927549	hyper	0.0213	0.955	0.08	0.0373	2	chr17	28927377	28927379	-	AC005562.1;SMURF2P1	NA	islands	-0.00552	0.376682
cg04154034	650	chr17:28927378:28927549	hyper	0.0213	0.955	0.08	0.0373	2	chr17	28927548	28927550	-	AC005562.1;SMURF2P1	NA	islands	0.00786	0.800002
cg19085118	651	chr22:19435790:19436948	hypo	0.000331	0.955	-0.1	-0.018	6	chr22	19435839	19435841	+	AC000068.5;C22orf39;HIRA	NA	shores	-0.0616	0.699236
cg18247179	651	chr22:19435790:19436948	hypo	0.000331	0.955	-0.1	-0.018	6	chr22	19436866	19436868	-	AC000068.5;C22orf39	1to5kb	shores	0.0285	0.906329
cg06501716	651	chr22:19435790:19436948	hypo	0.000331	0.955	-0.1	-0.018	6	chr22	19436947	19436949	+	AC000068.5;C22orf39	NA	shores	0.0487	0.917206
cg22094633	651	chr22:19435790:19436948	hypo	0.000331	0.955	-0.1	-0.018	6	chr22	19435789	19435791	+	AC000068.5;C22orf39;HIRA	NA	shores	-0.0484	0.93457
cg15451141	651	chr22:19435790:19436948	hypo	0.000331	0.955	-0.1	-0.018	6	chr22	19435822	19435824	+	AC000068.5;C22orf39;HIRA	NA	shores	-0.0445	0.95635
cg17623879	651	chr22:19435790:19436948	hypo	0.000331	0.955	-0.1	-0.018	6	chr22	19436003	19436005	+	AC000068.5;C22orf39;HIRA	NA	shores	0.0468	0.961492
cg11138837	652	chr6:31238245:31238388	hypo	0.0225	0.955	-0.11	-0.0979	3	chr6	31238266	31238268	-	HLA-C	introns,intronexonboundaries	shores	0.0226	0.651152
cg01064373	652	chr6:31238245:31238388	hypo	0.0225	0.955	-0.11	-0.0979	3	chr6	31238244	31238246	-	HLA-C	cds,exons,introns,intronexonboundaries	shores	-0.0077	0.865101
cg18511546	652	chr6:31238245:31238388	hypo	0.0225	0.955	-0.11	-0.0979	3	chr6	31238387	31238389	-	HLA-C	introns,intronexonboundaries	shores	0.0369	0.959715
cg16532711	653	chr3:45635099:45635451	hypo	0.00391	0.956	-0.12	-0.0588	3	chr3	45635450	45635452	+	LIMD1	promoters	islands	-0.000252	0.556184
cg19210302	653	chr3:45635099:45635451	hypo	0.00391	0.956	-0.12	-0.0588	3	chr3	45635098	45635100	+	LIMD1	1to5kb	islands	0.0317	0.742158
cg12902719	653	chr3:45635099:45635451	hypo	0.00391	0.956	-0.12	-0.0588	3	chr3	45635222	45635224	-	LIMD1	NA	islands	0.00877	0.987334
cg06776173	654	chr1:46932239:46932891	hypo	0.000535	0.956	-0.29	-0.118	4	chr1	46932779	46932781	-	LINC00505	intergenic	islands	0.0787	0.313643
cg04167064	654	chr1:46932239:46932891	hypo	0.000535	0.956	-0.29	-0.118	4	chr1	46932304	46932306	+	LINC00505	intergenic	islands	-0.0622	0.712903
cg11461030	654	chr1:46932239:46932891	hypo	0.000535	0.956	-0.29	-0.118	4	chr1	46932238	46932240	-	LINC00505	intergenic	islands	-0.0246	0.944105
cg18337938	654	chr1:46932239:46932891	hypo	0.000535	0.956	-0.29	-0.118	4	chr1	46932890	46932892	-	LINC00505	intergenic	islands	0.0483	0.99088
cg08741923	655	chr10:313778:313813	hypo	0.00571	0.956	-0.07	-0.0339	3	chr10	313802	313804	+	NA	intergenic	inter	0.00951	0.862026
cg18308877	655	chr10:313778:313813	hypo	0.00571	0.956	-0.07	-0.0339	3	chr10	313812	313814	-	NA	intergenic	inter	0.0701	0.908855
cg09554836	655	chr10:313778:313813	hypo	0.00571	0.956	-0.07	-0.0339	3	chr10	313777	313779	+	NA	intergenic	inter	0.0138	0.91357
cg08489309	656	chr3:54067944:54068019	hyper	0.0317	0.956	0.08	0.049	3	chr3	54067964	54067966	+	NA	intergenic	inter	0.0702	0.438405
cg06643567	656	chr3:54067944:54068019	hyper	0.0317	0.956	0.08	0.049	3	chr3	54068018	54068020	+	NA	intergenic	inter	0.0453	0.614665
cg18741175	656	chr3:54067944:54068019	hyper	0.0317	0.956	0.08	0.049	3	chr3	54067943	54067945	+	NA	intergenic	inter	0.0647	0.768142
cg23973566	657	chr6:24877582:24877729	hyper	0.0438	0.956	0.08	0.0558	3	chr6	24877728	24877730	-	FAM65B	promoters,introns,intronexonboundaries	inter	-0.0613	0.197684
cg25419523	657	chr6:24877582:24877729	hyper	0.0438	0.956	0.08	0.0558	3	chr6	24877623	24877625	+	FAM65B	NA	inter	-0.0694	0.680908
cg12818699	657	chr6:24877582:24877729	hyper	0.0438	0.956	0.08	0.0558	3	chr6	24877581	24877583	-	FAM65B	5UTRs,exons,firstexons,introns,intronexonboundaries	inter	-0.019	0.990504
cg07501988	658	chr19:39086733:39087186	hyper	0.00316	0.957	0.23	0.107	4	chr19	39086732	39086734	-	CTB-186G2.1;MAP4K1	introns,intronexonboundaries,exonintronboundaries	shores	-0.124	0.481537
cg08230957	658	chr19:39086733:39087186	hyper	0.00316	0.957	0.23	0.107	4	chr19	39087185	39087187	-	CTB-186G2.1;MAP4K1	introns,intronexonboundaries	islands	0.00883	0.928906
cg05258935	658	chr19:39086733:39087186	hyper	0.00316	0.957	0.23	0.107	4	chr19	39086922	39086924	-	CTB-186G2.1;MAP4K1	introns,exonintronboundaries	islands	-0.168	0.947871
cg02798280	658	chr19:39086733:39087186	hyper	0.00316	0.957	0.23	0.107	4	chr19	39087134	39087136	+	CTB-186G2.1;MAP4K1	NA	islands	-0.0441	0.993643
cg26785468	659	chr6:11382553:11382830	hypo	0.000969	0.958	-0.12	-0.0917	5	chr6	11382829	11382831	+	NEDD9	NA	inter	-0.00187	0.544113
cg01456691	659	chr6:11382553:11382830	hypo	0.000969	0.958	-0.12	-0.0917	5	chr6	11382555	11382557	+	NEDD9	NA	inter	-0.0304	0.548507
cg25569396	659	chr6:11382553:11382830	hypo	0.000969	0.958	-0.12	-0.0917	5	chr6	11382768	11382770	-	NEDD9	promoters,intronexonboundaries	inter	-0.00333	0.59004
cg03190513	659	chr6:11382553:11382830	hypo	0.000969	0.958	-0.12	-0.0917	5	chr6	11382674	11382676	+	NEDD9	NA	inter	-0.0072	0.686289
cg17207512	659	chr6:11382553:11382830	hypo	0.000969	0.958	-0.12	-0.0917	5	chr6	11382552	11382554	+	NEDD9	NA	inter	-0.0494	0.846749
cg16565154	660	chr1:151129062:151129844	hypo	0.000438	0.958	-0.13	-0.0877	5	chr1	151129061	151129063	+	SCNM1;TNFAIP8L2	promoters,1to5kb,exonintronboundaries	inter	-0.0059	0.22782
cg23612220	660	chr1:151129062:151129844	hypo	0.000438	0.958	-0.13	-0.0877	5	chr1	151129297	151129299	+	SCNM1;TNFAIP8L2	1to5kb,introns,exonintronboundaries	inter	-0.0139	0.345069
cg21544402	660	chr1:151129062:151129844	hypo	0.000438	0.958	-0.13	-0.0877	5	chr1	151129159	151129161	+	SCNM1;TNFAIP8L2	1to5kb,5UTRs,exons,firstexons,exonintronboundaries	inter	0.0312	0.537818
cg22392857	660	chr1:151129062:151129844	hypo	0.000438	0.958	-0.13	-0.0877	5	chr1	151129087	151129089	-	SCNM1;TNFAIP8L2	NA	inter	-0.0645	0.818159
cg01903374	660	chr1:151129062:151129844	hypo	0.000438	0.958	-0.13	-0.0877	5	chr1	151129843	151129845	-	SCNM1;TNFAIP8L2	NA	inter	0.0055	0.99032
cg09888231	661	chr1:32537942:32537975	hypo	0.0427	0.958	-0.09	-0.0721	2	chr1	32537974	32537976	-	RP11-277A4.4;TMEM39B	NA	shores	-0.0421	0.916429
cg09325164	661	chr1:32537942:32537975	hypo	0.0427	0.958	-0.09	-0.0721	2	chr1	32537941	32537943	+	RP11-277A4.4;TMEM39B	promoters	shores	-0.00149	0.952771
cg05542681	662	chr16:743998:744328	hyper	0.0476	0.958	0.19	0.122	2	chr16	744327	744329	+	FBXL16;MSLN	NA	islands	-0.00402	0.781357
cg27436995	662	chr16:743998:744328	hyper	0.0476	0.958	0.19	0.122	2	chr16	743997	743999	+	FBXL16;MSLN	NA	islands	-0.0568	0.972767
cg01284619	663	chr19:589070:589513	hypo	0.021	0.959	-0.06	-0.0394	3	chr19	589410	589412	-	HCN2	NA	shores	0.0255	0.465961
cg24158205	663	chr19:589070:589513	hypo	0.021	0.959	-0.06	-0.0394	3	chr19	589069	589071	+	HCN2	promoters	shores	0.0561	0.81334
cg26260540	663	chr19:589070:589513	hypo	0.021	0.959	-0.06	-0.0394	3	chr19	589512	589514	-	HCN2	NA	islands	0.00184	0.951434
cg02179478	664	chr3:35785041:35785377	hyper	0.0365	0.959	0.15	0.108	3	chr3	35785376	35785378	+	ARPP21;MIR128-2	promoters,cds,exons,intronexonboundaries,exonintronboundaries	inter	-0.165	0.0305657
cg25780219	664	chr3:35785041:35785377	hyper	0.0365	0.959	0.15	0.108	3	chr3	35785040	35785042	+	ARPP21;MIR128-2	promoters,introns	inter	-0.174	0.0898053
cg22978384	664	chr3:35785041:35785377	hyper	0.0365	0.959	0.15	0.108	3	chr3	35785106	35785108	-	ARPP21;MIR128-2	NA	inter	-0.134	0.656293
cg00846400	665	chr22:36425210:36425366	hypo	0.0147	0.959	-0.06	-0.0038	3	chr22	36425209	36425211	+	RBFOX2	NA	islands	-0.00582	0.719714
cg05819205	665	chr22:36425210:36425366	hypo	0.0147	0.959	-0.06	-0.0038	3	chr22	36425230	36425232	+	RBFOX2	NA	islands	-0.0113	0.817123
cg27137430	665	chr22:36425210:36425366	hypo	0.0147	0.959	-0.06	-0.0038	3	chr22	36425365	36425367	+	RBFOX2	NA	shores	0.0092	0.839816
cg09710920	666	chr5:177503040:177503187	hypo	0.0392	0.959	-0.08	-0.0349	3	chr5	177503122	177503124	-	NA	intergenic	inter	-0.0355	0.380151
cg05849566	666	chr5:177503040:177503187	hypo	0.0392	0.959	-0.08	-0.0349	3	chr5	177503186	177503188	-	NA	intergenic	inter	0.00398	0.619234
cg02565255	666	chr5:177503040:177503187	hypo	0.0392	0.959	-0.08	-0.0349	3	chr5	177503039	177503041	-	NA	intergenic	inter	-0.0153	0.996504
cg15149275	667	chr3:129744648:129744870	hyper	0.0253	0.959	0.05	0.0236	2	chr3	129744647	129744649	+	NA	intergenic	inter	0.05	0.530569
cg03282600	667	chr3:129744648:129744870	hyper	0.0253	0.959	0.05	0.0236	2	chr3	129744869	129744871	-	NA	intergenic	inter	0.0287	0.858117
cg21801176	668	chr6:167544901:167544964	hyper	0.0215	0.959	0.08	0.0422	2	chr6	167544963	167544965	-	CCR6;RP11-517H2.6	NA	inter	0.0759	0.718337
cg25641439	668	chr6:167544901:167544964	hyper	0.0215	0.959	0.08	0.0422	2	chr6	167544900	167544902	-	CCR6;RP11-517H2.6	NA	inter	0.0923	0.870554
cg01442953	669	chr19:58549711:58549906	hyper	0.0439	0.959	0.19	0.107	2	chr19	58549905	58549907	-	ZSCAN1	NA	shores	0.0348	0.469574
cg07557707	669	chr19:58549711:58549906	hyper	0.0439	0.959	0.19	0.107	2	chr19	58549710	58549712	-	ZSCAN1	NA	islands	-0.0461	0.937297
cg18994744	670	chr5:166802258:166802870	hyper	0.0134	0.959	0.13	0.106	4	chr5	166802317	166802319	+	TENM2	cds,exons,intronexonboundaries,exonintronboundaries	inter	-0.11	0.0494789
cg06651505	670	chr5:166802258:166802870	hyper	0.0134	0.959	0.13	0.106	4	chr5	166802424	166802426	+	TENM2	cds,exons,exonintronboundaries	inter	-0.0903	0.0678091
cg08985853	670	chr5:166802258:166802870	hyper	0.0134	0.959	0.13	0.106	4	chr5	166802257	166802259	-	TENM2	NA	inter	-0.104	0.562443
cg22816865	670	chr5:166802258:166802870	hyper	0.0134	0.959	0.13	0.106	4	chr5	166802869	166802871	+	TENM2	introns	inter	-0.0913	0.840082
cg24044052	671	chr2:231191662:231191916	hypo	0.0016	0.959	-0.16	-0.124	5	chr2	231191661	231191663	+	SP140L	promoters,introns	inter	0.0498	0.130832
cg13278004	671	chr2:231191662:231191916	hypo	0.0016	0.959	-0.16	-0.124	5	chr2	231191875	231191877	+	SP140L	promoters,introns,exonintronboundaries	inter	-0.0236	0.875506
cg04002454	671	chr2:231191662:231191916	hypo	0.0016	0.959	-0.16	-0.124	5	chr2	231191892	231191894	+	SP140L	promoters,5UTRs,exons,firstexons,introns,exonintronboundaries	inter	-0.00754	0.923797
cg25095994	671	chr2:231191662:231191916	hypo	0.0016	0.959	-0.16	-0.124	5	chr2	231191726	231191728	-	SP140L	NA	inter	-0.0193	0.986915
cg26847438	671	chr2:231191662:231191916	hypo	0.0016	0.959	-0.16	-0.124	5	chr2	231191915	231191917	-	SP140L	NA	inter	-0.0216	0.991513
cg22595391	672	chr17:80407031:80407779	hypo	0.00025	0.96	-0.08	-0.0582	5	chr17	80407030	80407032	-	C17orf62	promoters,1to5kb,introns,intronexonboundaries,exonintronboundaries	shores	-0.0618	0.71872
cg27215100	672	chr17:80407031:80407779	hypo	0.00025	0.96	-0.08	-0.0582	5	chr17	80407589	80407591	-	C17orf62	1to5kb,5UTRs,exons,firstexons,introns,intronexonboundaries	shores	-0.108	0.852327
cg09419005	672	chr17:80407031:80407779	hypo	0.00025	0.96	-0.08	-0.0582	5	chr17	80407378	80407380	+	C17orf62	NA	shores	-0.0611	0.926516
cg27381584	672	chr17:80407031:80407779	hypo	0.00025	0.96	-0.08	-0.0582	5	chr17	80407748	80407750	-	C17orf62	promoters,1to5kb,exons,introns,intronexonboundaries	shores	-0.0695	0.964941
cg08040471	672	chr17:80407031:80407779	hypo	0.00025	0.96	-0.08	-0.0582	5	chr17	80407778	80407780	-	C17orf62	promoters,1to5kb,exons,introns,intronexonboundaries	shores	-0.0728	0.977774
cg23549902	673	chr7:5183992:5184536	hypo	0.000658	0.96	-0.15	-0.0853	4	chr7	5184154	5184156	-	ZNF890P	5UTRs,exons,firstexons,intronexonboundaries	islands	-0.00167	0.199355
cg22534288	673	chr7:5183992:5184536	hypo	0.000658	0.96	-0.15	-0.0853	4	chr7	5184013	5184015	-	ZNF890P	5UTRs,exons,firstexons,intronexonboundaries,exonintronboundaries	islands	0.0661	0.401571
cg15572235	673	chr7:5183992:5184536	hypo	0.000658	0.96	-0.15	-0.0853	4	chr7	5183991	5183993	-	ZNF890P	5UTRs,exons,firstexons,intronexonboundaries,exonintronboundaries	islands	0.0154	0.842426
cg24618723	673	chr7:5183992:5184536	hypo	0.000658	0.96	-0.15	-0.0853	4	chr7	5184535	5184537	+	ZNF890P	NA	shores	0.0525	0.991224
cg17802600	674	chr19:30717217:30717501	hypo	0.00726	0.96	-0.15	-0.107	3	chr19	30717500	30717502	+	AC005597.1	intergenic	islands	0.00303	0.203543
cg03706436	674	chr19:30717217:30717501	hypo	0.00726	0.96	-0.15	-0.107	3	chr19	30717224	30717226	+	AC005597.1	intergenic	islands	-0.0147	0.737074
cg05804948	674	chr19:30717217:30717501	hypo	0.00726	0.96	-0.15	-0.107	3	chr19	30717216	30717218	+	AC005597.1	intergenic	islands	-0.0132	0.958236
cg25061914	675	chr22:37447306:37447468	hypo	0.0291	0.96	-0.15	-0.0886	3	chr22	37447467	37447469	-	KCTD17	NA	shores	0.0193	0.225233
cg14586373	675	chr22:37447306:37447468	hypo	0.0291	0.96	-0.15	-0.0886	3	chr22	37447397	37447399	-	KCTD17	NA	shores	-0.0552	0.319309
cg22229142	675	chr22:37447306:37447468	hypo	0.0291	0.96	-0.15	-0.0886	3	chr22	37447305	37447307	+	KCTD17	promoters	shores	-0.0224	0.721162
cg02666020	676	chr12:124941307:124941423	hypo	0.00767	0.96	-0.1	-0.0747	4	chr12	124941306	124941308	+	NCOR2	NA	shores	0.0254	0.645761
cg25954028	676	chr12:124941307:124941423	hypo	0.00767	0.96	-0.1	-0.0747	4	chr12	124941422	124941424	+	NCOR2	NA	islands	0.0354	0.718974
cg00813509	676	chr12:124941307:124941423	hypo	0.00767	0.96	-0.1	-0.0747	4	chr12	124941316	124941318	-	NCOR2	introns	islands	-0.0292	0.803162
cg07835154	676	chr12:124941307:124941423	hypo	0.00767	0.96	-0.1	-0.0747	4	chr12	124941314	124941316	+	NCOR2	NA	islands,shores	0.0141	0.839498
cg07207652	677	chr17:45798257:45798767	hypo	0.000237	0.96	-0.16	-0.0976	4	chr17	45798256	45798258	+	NA	intergenic	inter	0.114	0.655652
cg16520238	677	chr17:45798257:45798767	hypo	0.000237	0.96	-0.16	-0.0976	4	chr17	45798479	45798481	+	NA	intergenic	inter	0.036	0.89342
cg21030970	677	chr17:45798257:45798767	hypo	0.000237	0.96	-0.16	-0.0976	4	chr17	45798740	45798742	+	NA	intergenic	inter	-0.00815	0.907391
cg03263117	677	chr17:45798257:45798767	hypo	0.000237	0.96	-0.16	-0.0976	4	chr17	45798766	45798768	-	NA	intergenic	inter	-0.0104	0.937232
cg22795586	678	chr1:170629048:170630070	hypo	0.00143	0.961	-0.09	-0.0562	4	chr1	170629554	170629556	+	NA	1to5kb	shores	-0.0701	0.791139
cg22797031	678	chr1:170629048:170630070	hypo	0.00143	0.961	-0.09	-0.0562	4	chr1	170630069	170630071	-	NA	NA	shores	-0.0165	0.840978
cg06926146	678	chr1:170629048:170630070	hypo	0.00143	0.961	-0.09	-0.0562	4	chr1	170629501	170629503	+	NA	1to5kb	shores	-0.0438	0.844773
cg11953609	678	chr1:170629048:170630070	hypo	0.00143	0.961	-0.09	-0.0562	4	chr1	170629047	170629049	+	NA	1to5kb	shores	-0.000424	0.990586
cg26598649	679	chr18:3880020:3880086	hyper	0.0388	0.961	0.09	0.0493	3	chr18	3880085	3880087	+	DLGAP1;DLGAP1-AS3	introns	islands	-0.0427	0.363332
cg16448399	679	chr18:3880020:3880086	hyper	0.0388	0.961	0.09	0.0493	3	chr18	3880075	3880077	+	DLGAP1;DLGAP1-AS3	introns	islands	-0.0269	0.7735
cg15156844	679	chr18:3880020:3880086	hyper	0.0388	0.961	0.09	0.0493	3	chr18	3880019	3880021	+	DLGAP1;DLGAP1-AS3	introns	islands	-5.63e-06	0.837938
cg27042065	680	chr12:6959471:6959657	hypo	0.0246	0.961	-0.09	-0.0681	3	chr12	6959656	6959658	+	CDCA3	1to5kb	shores	0.0836	0.362833
cg07446572	680	chr12:6959471:6959657	hypo	0.0246	0.961	-0.09	-0.0681	3	chr12	6959517	6959519	-	CDCA3	1to5kb,introns,exonintronboundaries	shores	0.13	0.830671
cg15942562	680	chr12:6959471:6959657	hypo	0.0246	0.961	-0.09	-0.0681	3	chr12	6959470	6959472	-	CDCA3	1to5kb,introns,exonintronboundaries	shores	0.0535	0.97323
cg13806135	681	chr13:58205001:58205111	hypo	0.0302	0.961	-0.14	-0.0999	3	chr13	58205044	58205046	+	PCDH17	promoters	shores	0.0538	0.55167
cg25891355	681	chr13:58205001:58205111	hypo	0.0302	0.961	-0.14	-0.0999	3	chr13	58205110	58205112	+	PCDH17	promoters	shores	0.0627	0.758347
cg07430472	681	chr13:58205001:58205111	hypo	0.0302	0.961	-0.14	-0.0999	3	chr13	58205000	58205002	-	PCDH17	NA	shores	0.0559	0.910658
cg23491743	682	chr2:241989165:241989379	hyper	0.029	0.961	0.3	0.185	3	chr2	241989270	241989272	-	AC005237.4;SNED1	NA	islands	-0.232	0.400755
cg14359606	682	chr2:241989165:241989379	hyper	0.029	0.961	0.3	0.185	3	chr2	241989164	241989166	+	AC005237.4;SNED1	introns,intronexonboundaries,exonintronboundaries	islands,shores	-0.024	0.98918
cg25241559	682	chr2:241989165:241989379	hyper	0.029	0.961	0.3	0.185	3	chr2	241989378	241989380	+	AC005237.4;SNED1	introns,intronexonboundaries,exonintronboundaries	islands	-0.188	0.990928
cg23819016	683	chr13:28397122:28397359	hypo	0.00235	0.961	-0.16	-0.122	4	chr13	28397192	28397194	-	NA	intergenic	inter	0.0437	0.00626492
cg09757430	683	chr13:28397122:28397359	hypo	0.00235	0.961	-0.16	-0.122	4	chr13	28397121	28397123	-	NA	intergenic	inter	0.0448	0.191921
cg17524651	683	chr13:28397122:28397359	hypo	0.00235	0.961	-0.16	-0.122	4	chr13	28397175	28397177	+	NA	intergenic	inter	0.0414	0.384168
cg20402552	683	chr13:28397122:28397359	hypo	0.00235	0.961	-0.16	-0.122	4	chr13	28397358	28397360	+	NA	intergenic	inter	0.001	0.893113
cg17665357	684	chr8:2024249:2024679	hypo	0.000964	0.961	-0.15	-0.11	5	chr8	2024248	2024250	-	MIR7160;MYOM2	NA	inter	0.116	0.142354
cg21789085	684	chr8:2024249:2024679	hypo	0.000964	0.961	-0.15	-0.11	5	chr8	2024593	2024595	+	MIR7160;MYOM2	introns	inter	0.113	0.22566
cg23588952	684	chr8:2024249:2024679	hypo	0.000964	0.961	-0.15	-0.11	5	chr8	2024299	2024301	-	MIR7160;MYOM2	NA	inter	0.112	0.429283
cg02618355	684	chr8:2024249:2024679	hypo	0.000964	0.961	-0.15	-0.11	5	chr8	2024367	2024369	-	MIR7160;MYOM2	NA	inter	0.0557	0.620266
cg06445972	684	chr8:2024249:2024679	hypo	0.000964	0.961	-0.15	-0.11	5	chr8	2024678	2024680	-	MIR7160;MYOM2	NA	inter	0.184	0.885182
cg27313012	685	chr1:233497542:233497916	hyper	0.0245	0.961	0.08	0.0646	3	chr1	233497541	233497543	-	MLK4	NA	shores	-0.0147	0.118036
cg09347582	685	chr1:233497542:233497916	hyper	0.0245	0.961	0.08	0.0646	3	chr1	233497915	233497917	-	MLK4	NA	islands	0.00925	0.579506
cg02452586	685	chr1:233497542:233497916	hyper	0.0245	0.961	0.08	0.0646	3	chr1	233497902	233497904	-	MLK4	NA	islands	-0.00131	0.708586
cg25199878	686	chr2:183903743:183903770	hyper	0.033	0.961	0.15	0.116	4	chr2	183903745	183903747	+	NCKAP1	NA	shores	-0.145	0.766008
cg11711114	686	chr2:183903743:183903770	hyper	0.033	0.961	0.15	0.116	4	chr2	183903760	183903762	+	NCKAP1	NA	shores	-0.141	0.844044
cg00357532	686	chr2:183903743:183903770	hyper	0.033	0.961	0.15	0.116	4	chr2	183903742	183903744	+	NCKAP1	NA	shores	-0.147	0.913236
cg05773628	686	chr2:183903743:183903770	hyper	0.033	0.961	0.15	0.116	4	chr2	183903769	183903771	-	NCKAP1	promoters,intronexonboundaries	shores	-0.165	0.99681
cg10280308	687	chr2:128965633:128965835	hyper	5.62e-05	0.962	0.13	0.0551	3	chr2	128965705	128965707	-	NA	intergenic	inter	0.0101	0.717185
cg25179949	687	chr2:128965633:128965835	hyper	5.62e-05	0.962	0.13	0.0551	3	chr2	128965834	128965836	-	NA	intergenic	inter	0.0145	0.81506
cg04724176	687	chr2:128965633:128965835	hyper	5.62e-05	0.962	0.13	0.0551	3	chr2	128965632	128965634	-	NA	intergenic	inter	-0.00709	0.962103
cg07703783	688	chr16:89070647:89070903	hyper	0.00127	0.962	-0.12	0.00171	4	chr16	89070718	89070720	-	NA	intergenic	islands	-0.0606	0.594011
cg16596367	688	chr16:89070647:89070903	hyper	0.00127	0.962	-0.12	0.00171	4	chr16	89070756	89070758	-	NA	intergenic	islands	-0.127	0.634274
cg09238332	688	chr16:89070647:89070903	hyper	0.00127	0.962	-0.12	0.00171	4	chr16	89070902	89070904	+	NA	intergenic	islands	0.0909	0.825572
cg21603914	688	chr16:89070647:89070903	hyper	0.00127	0.962	-0.12	0.00171	4	chr16	89070646	89070648	+	NA	intergenic	islands,shores	-0.00438	0.862922
cg00243313	689	chr5:1883214:1883514	hyper	0.0199	0.962	0.15	0.0986	3	chr5	1883412	1883414	+	CTD-2194D22.3;IRX4	NA	islands	-0.1	0.433626
cg00264591	689	chr5:1883214:1883514	hyper	0.0199	0.962	0.15	0.0986	3	chr5	1883513	1883515	-	CTD-2194D22.3;IRX4	promoters,introns	islands	-0.0141	0.846168
cg24876960	689	chr5:1883214:1883514	hyper	0.0199	0.962	0.15	0.0986	3	chr5	1883213	1883215	-	CTD-2194D22.3;IRX4	promoters,introns	islands	-0.0722	0.9747
cg24737374	690	chr15:77933785:77933917	hypo	0.0197	0.962	-0.09	-0.0601	3	chr15	77933784	77933786	-	LINGO1;LINGO1-AS1	introns	inter	0.111	0.422592
cg26251208	690	chr15:77933785:77933917	hypo	0.0197	0.962	-0.09	-0.0601	3	chr15	77933916	77933918	+	LINGO1;LINGO1-AS1	promoters	inter	0.0672	0.776321
cg25729166	690	chr15:77933785:77933917	hypo	0.0197	0.962	-0.09	-0.0601	3	chr15	77933789	77933791	-	LINGO1;LINGO1-AS1	introns	inter	0.0787	0.975278
cg14105224	691	chr7:63226536:63226793	hyper	0.037	0.962	0.13	0.0849	3	chr7	63226535	63226537	-	NA	intergenic	shores	0.0202	0.287399
cg14145991	691	chr7:63226536:63226793	hyper	0.037	0.962	0.13	0.0849	3	chr7	63226708	63226710	-	NA	intergenic	shelves	0.0203	0.372052
cg11677966	691	chr7:63226536:63226793	hyper	0.037	0.962	0.13	0.0849	3	chr7	63226792	63226794	-	NA	intergenic	shelves	0.057	0.901458
cg06032090	692	chr20:17209431:17209845	hypo	0.0105	0.962	-0.17	-0.157	4	chr20	17209844	17209846	+	PCSK2	introns	shores	-0.0229	0.22238
cg18223947	692	chr20:17209431:17209845	hypo	0.0105	0.962	-0.17	-0.157	4	chr20	17209610	17209612	-	PCSK2	NA	islands	-0.0675	0.951097
cg24306585	692	chr20:17209431:17209845	hypo	0.0105	0.962	-0.17	-0.157	4	chr20	17209549	17209551	+	PCSK2	introns	islands	-0.115	0.990232
cg03319752	692	chr20:17209431:17209845	hypo	0.0105	0.962	-0.17	-0.157	4	chr20	17209430	17209432	+	PCSK2	introns	islands	-0.0662	0.992151
cg02276665	693	chr5:138088442:138088662	hyper	0.014	0.963	-0.06	0.00601	3	chr5	138088441	138088443	-	AC034243.1;CTNNA1	NA	shores	-0.0655	0.673846
cg01114900	693	chr5:138088442:138088662	hyper	0.014	0.963	-0.06	0.00601	3	chr5	138088640	138088642	+	AC034243.1;CTNNA1	promoters	shores	-0.0744	0.674622
cg01873236	693	chr5:138088442:138088662	hyper	0.014	0.963	-0.06	0.00601	3	chr5	138088661	138088663	+	AC034243.1;CTNNA1	promoters	islands	-0.00571	0.895689
cg01431482	694	chr1:2989085:2989307	hyper	0.00836	0.963	0.09	0.0483	2	chr1	2989084	2989086	+	PRDM16	introns	shores	0.0793	0.130158
cg25618424	694	chr1:2989085:2989307	hyper	0.00836	0.963	0.09	0.0483	2	chr1	2989306	2989308	+	PRDM16	introns	shores	-0.00923	0.369734
cg16139202	695	chr5:134662722:134663062	hyper	0.00119	0.963	0.18	0.126	5	chr5	134662787	134662789	+	C5orf66	introns	islands	-0.0714	0.317042
cg18992570	695	chr5:134662722:134663062	hyper	0.00119	0.963	0.18	0.126	5	chr5	134662887	134662889	+	C5orf66	introns	islands	-0.0375	0.381111
cg17579119	695	chr5:134662722:134663062	hyper	0.00119	0.963	0.18	0.126	5	chr5	134663061	134663063	-	C5orf66	NA	shores	-0.0888	0.624747
cg09343360	695	chr5:134662722:134663062	hyper	0.00119	0.963	0.18	0.126	5	chr5	134662721	134662723	+	C5orf66	introns	islands,shores	-0.0508	0.854361
cg12626036	695	chr5:134662722:134663062	hyper	0.00119	0.963	0.18	0.126	5	chr5	134662979	134662981	-	C5orf66	NA	islands	-0.0721	0.870724
cg18235635	696	chr8:133878997:133879311	hyper	0.00819	0.963	0.11	0.0803	4	chr8	133879161	133879163	-	TG	NA	inter	-0.00304	0.147896
cg01776045	696	chr8:133878997:133879311	hyper	0.00819	0.963	0.11	0.0803	4	chr8	133879310	133879312	+	TG	cds,exons,firstexons,exonintronboundaries	inter	-0.0846	0.617754
cg07349217	696	chr8:133878997:133879311	hyper	0.00819	0.963	0.11	0.0803	4	chr8	133878996	133878998	+	TG	promoters	inter	0.00857	0.777137
cg14340089	696	chr8:133878997:133879311	hyper	0.00819	0.963	0.11	0.0803	4	chr8	133879047	133879049	-	TG	NA	inter	0.00292	0.893224
cg21095561	697	chr17:42733976:42734659	hyper	3.36e-06	0.963	0.15	0.115	4	chr17	42733993	42733995	+	C17orf104	cds,exons,firstexons,exonintronboundaries	islands	-0.0395	0.473217
cg13428561	697	chr17:42733976:42734659	hyper	3.36e-06	0.963	0.15	0.115	4	chr17	42734658	42734660	+	C17orf104	introns,intronexonboundaries,exonintronboundaries	shores	-0.211	0.631603
cg22190438	697	chr17:42733976:42734659	hyper	3.36e-06	0.963	0.15	0.115	4	chr17	42733975	42733977	-	C17orf104	NA	islands	-0.0178	0.920184
cg12286573	697	chr17:42733976:42734659	hyper	3.36e-06	0.963	0.15	0.115	4	chr17	42734502	42734504	+	C17orf104	cds,exons,intronexonboundaries,exonintronboundaries	islands	-0.182	0.966021
cg02259324	698	chr15:78110857:78111196	hypo	0.0119	0.963	-0.09	-0.0846	3	chr15	78111195	78111197	+	LINGO1	intergenic	islands	-0.0147	0.945327
cg12363584	698	chr15:78110857:78111196	hypo	0.0119	0.963	-0.09	-0.0846	3	chr15	78110902	78110904	+	LINGO1	intergenic	islands	0.0095	0.979985
cg13271452	698	chr15:78110857:78111196	hypo	0.0119	0.963	-0.09	-0.0846	3	chr15	78110856	78110858	+	LINGO1	intergenic	islands	0.0236	0.982329
cg12688240	699	chr12:7940546:7941120	hyper	0.00202	0.964	0.14	0.0942	4	chr12	7940851	7940853	-	NANOG	NA	inter	-0.0656	0.00389267
cg10660253	699	chr12:7940546:7941120	hyper	0.00202	0.964	0.14	0.0942	4	chr12	7940545	7940547	-	NANOG	NA	inter	0.0182	0.283018
cg18781032	699	chr12:7940546:7941120	hyper	0.00202	0.964	0.14	0.0942	4	chr12	7941119	7941121	-	NANOG	NA	inter	0.0364	0.760185
cg01734240	699	chr12:7940546:7941120	hyper	0.00202	0.964	0.14	0.0942	4	chr12	7941042	7941044	-	NANOG	NA	inter	0.00615	0.980838
cg19300923	700	chr1:14026054:14026360	hyper	0.00106	0.964	0.15	0.0647	4	chr1	14026136	14026138	+	PRDM2	promoters	shores	-0.0861	0.75115
cg02330214	700	chr1:14026054:14026360	hyper	0.00106	0.964	0.15	0.0647	4	chr1	14026215	14026217	+	PRDM2	promoters	shores	-0.0264	0.839514
cg20464068	700	chr1:14026054:14026360	hyper	0.00106	0.964	0.15	0.0647	4	chr1	14026053	14026055	-	PRDM2	NA	shores	-0.144	0.859469
cg11344626	700	chr1:14026054:14026360	hyper	0.00106	0.964	0.15	0.0647	4	chr1	14026359	14026361	-	PRDM2	NA	shores	0.00181	0.941682
cg25150519	701	chr12:98850691:98851021	hyper	2.07e-07	0.964	0.16	0.112	6	chr12	98850992	98850994	-	SLC9A7P1	promoters,intronexonboundaries	islands	-0.134	0.544196
cg24471210	701	chr12:98850691:98851021	hyper	2.07e-07	0.964	0.16	0.112	6	chr12	98850690	98850692	+	SLC9A7P1	NA	islands,shores	-0.138	0.674522
cg02062409	701	chr12:98850691:98851021	hyper	2.07e-07	0.964	0.16	0.112	6	chr12	98850880	98850882	-	SLC9A7P1	5UTRs,exons,firstexons,intronexonboundaries	islands	-0.222	0.715842
cg02575948	701	chr12:98850691:98851021	hyper	2.07e-07	0.964	0.16	0.112	6	chr12	98850781	98850783	-	SLC9A7P1	5UTRs,exons,firstexons,intronexonboundaries	islands	-0.211	0.838151
cg20993011	701	chr12:98850691:98851021	hyper	2.07e-07	0.964	0.16	0.112	6	chr12	98851020	98851022	-	SLC9A7P1	promoters,intronexonboundaries	shores	-0.255	0.964972
cg02471132	701	chr12:98850691:98851021	hyper	2.07e-07	0.964	0.16	0.112	6	chr12	98850721	98850723	-	SLC9A7P1	cds,exons,firstexons	islands	-0.25	0.993505
cg27108047	702	chr17:73257283:73257618	hyper	0.0299	0.964	0.07	0.0386	3	chr17	73257285	73257287	+	GGA3;MRPS7	promoters	islands	-0.013	0.282897
cg15226715	702	chr17:73257283:73257618	hyper	0.0299	0.964	0.07	0.0386	3	chr17	73257617	73257619	+	GGA3;MRPS7	promoters	islands	-0.0139	0.768431
cg22226765	702	chr17:73257283:73257618	hyper	0.0299	0.964	0.07	0.0386	3	chr17	73257282	73257284	+	GGA3;MRPS7	promoters	islands	-0.0151	0.983298
cg17344770	703	chr19:3537694:3539158	hyper	2.03e-05	0.964	0.15	0.08	5	chr19	3537693	3537695	+	C19orf71;FZR1	1to5kb	inter	-0.031	0.293037
cg17427615	703	chr19:3537694:3539158	hyper	2.03e-05	0.964	0.15	0.08	5	chr19	3539096	3539098	-	C19orf71;MFSD12	exons,firstexons,introns	inter	0.0309	0.42285
cg10837482	703	chr19:3537694:3539158	hyper	2.03e-05	0.964	0.15	0.08	5	chr19	3538704	3538706	-	C19orf71;MFSD12	exons,firstexons,intronexonboundaries,3UTRs	inter	-0.0384	0.527542
cg00491548	703	chr19:3537694:3539158	hyper	2.03e-05	0.964	0.15	0.08	5	chr19	3539157	3539159	+	C19orf71;MFSD12	5UTRs,exons,firstexons,exonintronboundaries	inter	0.0507	0.842364
cg11403338	703	chr19:3537694:3539158	hyper	2.03e-05	0.964	0.15	0.08	5	chr19	3538337	3538339	-	C19orf71;MFSD12	exons,3UTRs	inter	-0.115	0.848536
cg01619796	704	chr21:38789967:38790111	hyper	0.0312	0.964	0.07	0.0524	3	chr21	38790094	38790096	-	DYRK1A	NA	inter	-0.0321	0.717057
cg03553434	704	chr21:38789967:38790111	hyper	0.0312	0.964	0.07	0.0524	3	chr21	38790110	38790112	-	DYRK1A	NA	inter	-0.0235	0.935681
[truncated: 8,297 more rows]
