# Supplementary material for: Cutaneous and acral melanoma cross-OMICs reveals prognostic cancer drivers associated with pathobiology and ultraviolet exposure
Source: Nat Commun. 2022 Jul 15;13:4115. doi: 10.1038/s41467-022-31488-w (PMC9287446; doi:10.1038/s41467-022-31488-w)
Supplement: Supplementary file 29 — Supplementary Data 25 [file 41467_2022_31488_MOESM29_ESM.xlsx]

## Sheet: Codebook
Supplementary Data 25: All CpGs differentially methylated comparing acral versus cutaneous BCH melanoma patients that passed the filtration steps described in Supplementary Fig. 2E and used in gene ontology analysis (Figure 6D).
CpGprobe_Id	CpGs probe ID from Illumina 450K assay
DMR_ID	Number of the DMR
DMRs	Hg19 genomic coordinates of the DMRs
DMR_Status	Methylation status of the DMR
No_probes	Number of constituent CpG sites in differentially methylated region
Delta_Betas	Average beta value of one group minus the average beta value of the other group
Dip_Test	Test of unimodality of methylation level of CpGs

## Sheet: BCH_Acral_crude_model
DMR_ID	DMRs	No_probes	DMR_Status	CpGprobe_ID	Delta_Betas	Dip_Test
5	chr12:122110467:122110594	3	hyper	cg14192160	-0.24	0.686154
5	chr12:122110467:122110594	3	hyper	cg16095767	-0.22	0.966332
5	chr12:122110467:122110594	3	hyper	cg01029840	-0.24	0.975023
6	chr6:168947817:168948186	3	hypo	cg03853807	0.25	0.281734
6	chr6:168947817:168948186	3	hypo	cg16250472	0.23	0.440232
6	chr6:168947817:168948186	3	hypo	cg18005896	0.19	0.980527
9	chr1:3269252:3269478	3	hypo	cg06060874	0.18	0.609319
9	chr1:3269252:3269478	3	hypo	cg27187555	0.12	0.719673
9	chr1:3269252:3269478	3	hypo	cg01101873	0.18	0.975849
13	chr12:125139714:125140249	4	hypo	cg08336425	0.11	0.199056
13	chr12:125139714:125140249	4	hypo	cg23184252	0.2	0.416179
13	chr12:125139714:125140249	4	hypo	cg17322044	0.14	0.697841
17	chr12:124246391:124247223	8	hyper	cg02823783	-0.28	0.067307
17	chr12:124246391:124247223	8	hyper	cg26986180	-0.27	0.307563
17	chr12:124246391:124247223	8	hyper	cg11026555	-0.25	0.329533
17	chr12:124246391:124247223	8	hyper	cg01240444	-0.36	0.695404
17	chr12:124246391:124247223	8	hyper	cg27125645	-0.28	0.924947
17	chr12:124246391:124247223	8	hyper	cg06745944	-0.31	0.92661
17	chr12:124246391:124247223	8	hyper	cg10575376	-0.29	0.991292
19	chr5:137803102:137803362	4	hypo	cg09102257	0.2	0.801532
19	chr5:137803102:137803362	4	hypo	cg07336840	0.17	0.84457
19	chr5:137803102:137803362	4	hypo	cg23029363	0.17	0.887307
19	chr5:137803102:137803362	4	hypo	cg19729803	0.17	0.901805
20	chr19:12951996:12952280	4	hyper	cg25756435	-0.19	0.0870683
20	chr19:12951996:12952280	4	hyper	cg06382294	-0.18	0.245144
20	chr19:12951996:12952280	4	hyper	cg14183976	-0.12	0.498103
20	chr19:12951996:12952280	4	hyper	cg26571127	-0.11	0.836947
23	chr4:109090580:109091059	4	hypo	cg01655427	0.16	0.343295
27	chr5:35938675:35940037	5	hyper	cg24202119	-0.15	0.125958
27	chr5:35938675:35940037	5	hyper	cg09142144	-0.1	0.270692
27	chr5:35938675:35940037	5	hyper	cg02273827	-0.13	0.377803
32	chr17:22012621:22012717	3	hypo	cg06618418	0.2	0.597086
32	chr17:22012621:22012717	3	hypo	cg14476948	0.19	0.821349
32	chr17:22012621:22012717	3	hypo	cg03808708	0.19	0.990888
49	chr2:240679509:240679706	3	hypo	cg01379290	0.12	0.730952
49	chr2:240679509:240679706	3	hypo	cg15006971	0.14	0.976794
49	chr2:240679509:240679706	3	hypo	cg02884944	0.16	0.990311
51	chr5:158522427:158523507	5	hyper	cg23465650	-0.11	0.320327
51	chr5:158522427:158523507	5	hyper	cg24903893	-0.16	0.782497
51	chr5:158522427:158523507	5	hyper	cg11898646	-0.17	0.989829
55	chr7:158807362:158808009	3	hypo	cg00718175	0.14	0.790688
55	chr7:158807362:158808009	3	hypo	cg26536863	0.15	0.855476
62	chr11:85393693:85393895	3	hyper	cg02687418	-0.2	0.164982
62	chr11:85393693:85393895	3	hyper	cg13906860	-0.18	0.602482
62	chr11:85393693:85393895	3	hyper	cg20544552	-0.2	0.84722
76	chr19:47933421:47933813	3	hyper	cg01263386	-0.18	0.37
76	chr19:47933421:47933813	3	hyper	cg24529484	-0.15	0.693135
76	chr19:47933421:47933813	3	hyper	cg23048399	-0.18	0.98438
83	chr2:234776807:234777085	5	hyper	cg01078197	-0.14	0.391732
83	chr2:234776807:234777085	5	hyper	cg18121171	-0.12	0.830872
84	chr1:2406284:2407652	6	hypo	cg04847649	0.15	0.321352
84	chr1:2406284:2407652	6	hypo	cg13966547	0.12	0.514218
84	chr1:2406284:2407652	6	hypo	cg10716120	0.15	0.603536
84	chr1:2406284:2407652	6	hypo	cg20066001	0.16	0.945744
91	chr16:3220475:3220915	3	hyper	cg06655796	-0.16	0.500817
91	chr16:3220475:3220915	3	hyper	cg06081518	-0.17	0.712345
91	chr16:3220475:3220915	3	hyper	cg02074591	-0.21	0.899562
94	chr3:101406220:101406885	4	hyper	cg19113686	-0.12	0.280539
94	chr3:101406220:101406885	4	hyper	cg00653460	-0.1	0.902558
95	chr13:111107075:111107905	3	hypo	cg05161682	0.13	0.203119
122	chr4:3480318:3480656	3	hypo	cg13455623	0.1	0.842323
126	chr12:52603300:52604025	4	hypo	cg05409945	0.1	0.664758
133	chr12:130590529:130591397	5	hypo	cg06865363	0.23	0.332776
133	chr12:130590529:130591397	5	hypo	cg23317499	0.25	0.670889
150	chr6:3749715:3750475	4	hyper	cg16122628	-0.13	0.686852
150	chr6:3749715:3750475	4	hyper	cg23169762	-0.14	0.920627
150	chr6:3749715:3750475	4	hyper	cg05411199	-0.13	0.990073
183	chr17:1123634:1124191	5	hyper	cg12889817	-0.12	0.0708711
183	chr17:1123634:1124191	5	hyper	cg22697034	-0.18	0.12855
183	chr17:1123634:1124191	5	hyper	cg18700329	-0.23	0.347029
183	chr17:1123634:1124191	5	hyper	cg12102682	-0.1	0.775678
183	chr17:1123634:1124191	5	hyper	cg20964216	-0.14	0.888792
186	chr2:27301057:27301943	7	hypo	cg19399165	0.15	0.536363
186	chr2:27301057:27301943	7	hypo	cg20516209	0.12	0.566365
186	chr2:27301057:27301943	7	hypo	cg15895197	0.1	0.658976
186	chr2:27301057:27301943	7	hypo	cg22047282	0.15	0.734071
186	chr2:27301057:27301943	7	hypo	cg03514843	0.16	0.765139
186	chr2:27301057:27301943	7	hypo	cg14021880	0.17	0.838772
188	chr2:121346290:121347402	4	hypo	cg04106877	0.15	0.307853
188	chr2:121346290:121347402	4	hypo	cg15344192	0.15	0.979213
211	chr6:74018889:74020122	7	hyper	cg16655805	-0.2	0.773722
211	chr6:74018889:74020122	7	hyper	cg19690766	-0.2	0.778973
211	chr6:74018889:74020122	7	hyper	cg13272280	-0.14	0.899274
211	chr6:74018889:74020122	7	hyper	cg12281798	-0.17	0.977253
211	chr6:74018889:74020122	7	hyper	cg12938565	-0.13	0.990345
239	chr16:88480701:88481008	3	hypo	cg05748238	0.11	0.72529
239	chr16:88480701:88481008	3	hypo	cg04011707	0.14	0.923983
246	chr2:778668:778731	3	hypo	cg20824635	0.22	0.594185
246	chr2:778668:778731	3	hypo	cg13258131	0.16	0.800636
252	chr10:134079311:134079425	3	hypo	cg19379569	0.17	0.426112
252	chr10:134079311:134079425	3	hypo	cg13432205	0.15	0.906935
252	chr10:134079311:134079425	3	hypo	cg03435248	0.13	0.956554
273	chr10:1704969:1705647	4	hypo	cg16736679	0.15	0.33061
273	chr10:1704969:1705647	4	hypo	cg12037550	0.17	0.689856
273	chr10:1704969:1705647	4	hypo	cg17951991	0.16	0.792308
281	chr8:130995417:130996123	4	hyper	cg21440365	-0.2	0.440884
281	chr8:130995417:130996123	4	hyper	cg03598731	-0.2	0.549738
281	chr8:130995417:130996123	4	hyper	cg09642740	-0.17	0.816372
290	chr2:2569880:2570318	3	hypo	cg22683010	0.29	0.804474
290	chr2:2569880:2570318	3	hypo	cg07362512	0.2	0.919098
290	chr2:2569880:2570318	3	hypo	cg00618717	0.23	0.929309
293	chr19:54041329:54041856	3	hypo	cg03499639	0.15	0.880551
299	chr2:128453108:128453484	5	hypo	cg06741367	0.11	0.85577
305	chr7:141175075:141176413	4	hyper	cg23395341	-0.11	0.825257
308	chr17:27396961:27397800	4	hyper	cg01970040	-0.24	0.455272
308	chr17:27396961:27397800	4	hyper	cg19131647	-0.19	0.62023
308	chr17:27396961:27397800	4	hyper	cg11114275	-0.21	0.648798
318	chr8:49340641:49341022	3	hypo	cg02372856	0.14	0.819463
318	chr8:49340641:49341022	3	hypo	cg14309008	0.11	0.905323
318	chr8:49340641:49341022	3	hypo	cg23887149	0.12	0.990148
325	chr19:18896581:18896853	3	hyper	cg19480198	-0.15	0.728316
326	chr5:147862421:147862681	3	hyper	cg27090784	-0.14	0.528127
327	chr10:858328:858923	4	hypo	cg06661542	0.13	0.49879
334	chr5:178957598:178957930	3	hyper	cg22510376	-0.31	0.0955851
334	chr5:178957598:178957930	3	hyper	cg02575712	-0.15	0.574443
334	chr5:178957598:178957930	3	hyper	cg13699414	-0.23	0.694199
337	chr2:983306:983636	4	hypo	cg18330370	0.2	0.678923
337	chr2:983306:983636	4	hypo	cg24270083	0.21	0.738722
337	chr2:983306:983636	4	hypo	cg13134763	0.23	0.921056
337	chr2:983306:983636	4	hypo	cg25481636	0.21	0.994523
341	chr2:881987:882228	3	hypo	cg12942932	0.29	0.903795
341	chr2:881987:882228	3	hypo	cg13006655	0.2	0.962296
341	chr2:881987:882228	3	hypo	cg09708044	0.14	0.995211
344	chr14:103593503:103593520	3	hyper	cg18620571	-0.26	0.194868
344	chr14:103593503:103593520	3	hyper	cg10501093	-0.26	0.238047
344	chr14:103593503:103593520	3	hyper	cg18587137	-0.23	0.6408
346	chr2:26946568:26947234	4	hypo	cg16398133	0.16	0.31833
347	chr14:52536436:52536893	3	hypo	cg25685519	-0.13	0.0678164
347	chr14:52536436:52536893	3	hypo	cg16695483	-0.15	0.730993
352	chr10:134061604:134061684	3	hypo	cg22556143	0.11	0.913377
356	chr19:1434743:1434935	3	hypo	cg02792521	0.16	0.857193
356	chr19:1434743:1434935	3	hypo	cg13557995	0.13	0.932563
356	chr19:1434743:1434935	3	hypo	cg23311195	0.15	0.93347
359	chr1:159046391:159047163	7	hypo	cg00490406	0.11	0.466736
359	chr1:159046391:159047163	7	hypo	cg17217296	0.11	0.7324
361	chr11:10324369:10324739	3	hyper	cg25308427	-0.33	0.114187
361	chr11:10324369:10324739	3	hyper	cg09210514	-0.29	0.464903
361	chr11:10324369:10324739	3	hyper	cg14750263	-0.23	0.989929
369	chr12:130599593:130599729	3	hypo	cg20550262	0.19	0.935493
371	chr12:131505834:131506092	3	hypo	cg21046080	0.24	0.0558488
371	chr12:131505834:131506092	3	hypo	cg13321399	0.12	0.83095
377	chr14:89017615:89018372	4	hyper	cg20265748	-0.21	0.520704
377	chr14:89017615:89018372	4	hyper	cg13037201	-0.22	0.648256
377	chr14:89017615:89018372	4	hyper	cg25074426	-0.16	0.964983
377	chr14:89017615:89018372	4	hyper	cg23574802	-0.2	0.98231
383	chr17:75369939:75370611	3	hypo	cg02320862	0.1	0.192508
384	chr17:79701478:79701610	3	hypo	cg11301492	0.12	0.837569
385	chr10:1769480:1769577	3	hypo	cg19909974	0.16	0.541637
385	chr10:1769480:1769577	3	hypo	cg12090430	0.24	0.745339
385	chr10:1769480:1769577	3	hypo	cg18133357	0.23	0.948895
386	chr1:150552537:150552817	3	hypo	cg17724175	0.11	0.980482
388	chr7:27228627:27229163	4	hyper	cg16709734	-0.1	0.28943
388	chr7:27228627:27229163	4	hyper	cg06669276	-0.13	0.583538
388	chr7:27228627:27229163	4	hyper	cg09600715	-0.1	0.964503
398	chr11:63839479:63839528	3	hypo	cg03460534	0.11	0.705381
398	chr11:63839479:63839528	3	hypo	cg27456707	0.2	0.787645
398	chr11:63839479:63839528	3	hypo	cg09705456	0.22	0.912179
401	chr6:168896207:168896316	3	hypo	cg07500713	0.22	0.511442
401	chr6:168896207:168896316	3	hypo	cg11849385	0.18	0.6385
401	chr6:168896207:168896316	3	hypo	cg18403960	0.2	0.969327
403	chr15:25228929:25229522	3	hypo	cg02891726	0.14	0.676289
403	chr15:25228929:25229522	3	hypo	cg26410550	0.14	0.963928
403	chr15:25228929:25229522	3	hypo	cg14853933	0.13	0.990798
404	chr8:2014087:2014413	3	hypo	cg20188974	0.2	0.218772
404	chr8:2014087:2014413	3	hypo	cg23751024	0.18	0.925395
404	chr8:2014087:2014413	3	hypo	cg05891136	0.29	0.95776
407	chr2:121523609:121523682	3	hypo	cg23032184	0.19	0.70081
407	chr2:121523609:121523682	3	hypo	cg16365421	0.15	0.829143
407	chr2:121523609:121523682	3	hypo	cg04351597	0.11	0.935537
410	chr11:3243891:3244486	3	hypo	cg17957235	0.13	0.977448
411	chr13:113689139:113689422	3	hypo	cg02658528	0.12	0.278727
413	chr13:42029946:42030070	3	hyper	cg24286613	-0.21	0.482072
413	chr13:42029946:42030070	3	hyper	cg10278931	-0.12	0.713764
418	chr3:195586796:195587148	4	hyper	cg25356678	-0.17	0.145477
418	chr3:195586796:195587148	4	hyper	cg21798608	-0.11	0.396045
418	chr3:195586796:195587148	4	hyper	cg05677712	-0.1	0.545909
418	chr3:195586796:195587148	4	hyper	cg03171402	-0.14	0.710169
420	chr10:133326929:133326998	3	hypo	cg02094360	0.18	0.183442
420	chr10:133326929:133326998	3	hypo	cg25524464	0.26	0.240615
420	chr10:133326929:133326998	3	hypo	cg19961228	0.14	0.935078
427	chr11:133098424:133098499	3	hypo	cg24364535	0.13	0.434164
427	chr11:133098424:133098499	3	hypo	cg01427458	0.14	0.558212
431	chr6:27839548:27840957	11	hyper	cg02470690	-0.23	0.254332
431	chr6:27839548:27840957	11	hyper	cg11992375	-0.23	0.460803
431	chr6:27839548:27840957	11	hyper	cg01310019	-0.4	0.476138
431	chr6:27839548:27840957	11	hyper	cg05511483	-0.4	0.834979
431	chr6:27839548:27840957	11	hyper	cg12181621	-0.33	0.847979
431	chr6:27839548:27840957	11	hyper	cg05071577	-0.3	0.893693
431	chr6:27839548:27840957	11	hyper	cg04355968	-0.37	0.91527
431	chr6:27839548:27840957	11	hyper	cg08782481	-0.36	0.920785
431	chr6:27839548:27840957	11	hyper	cg22919370	-0.32	0.955825
431	chr6:27839548:27840957	11	hyper	cg04796181	-0.36	0.962661
431	chr6:27839548:27840957	11	hyper	cg26074223	-0.22	0.990298
434	chr11:65305575:65306186	3	hypo	cg06549824	0.1	0.844422
434	chr11:65305575:65306186	3	hypo	cg07676093	0.15	0.974407
435	chr1:199717229:199717464	3	hyper	cg12664749	-0.18	0.282059
435	chr1:199717229:199717464	3	hyper	cg22607266	-0.14	0.441745
435	chr1:199717229:199717464	3	hyper	cg12810297	-0.17	0.968252
437	chr17:33825172:33825374	3	hyper	cg03182688	-0.23	0.232421
437	chr17:33825172:33825374	3	hyper	cg24895173	-0.21	0.829314
437	chr17:33825172:33825374	3	hyper	cg07895132	-0.14	0.935521
440	chr3:169376298:169376618	3	hyper	cg25702780	-0.19	0.742097
440	chr3:169376298:169376618	3	hyper	cg07378762	-0.12	0.906335
449	chr8:144358043:144358898	3	hypo	cg14825413	0.12	0.967049
452	chr5:71015162:71015523	3	hyper	cg01187920	-0.19	0.643326
453	chr17:14201680:14201938	3	hyper	cg23280506	-0.24	0.637279
453	chr17:14201680:14201938	3	hyper	cg13388466	-0.13	0.991189
457	chr17:75537017:75537444	3	hyper	cg08370173	-0.1	0.859485
458	chr16:88479315:88479546	3	hypo	cg04152616	0.11	0.968245
462	chr1:3130485:3130550	3	hypo	cg04988794	0.14	0.0909084
462	chr1:3130485:3130550	3	hypo	cg25372239	0.19	0.421837
462	chr1:3130485:3130550	3	hypo	cg06659980	0.13	0.433038
466	chr1:168356537:168356606	3	hyper	cg10555800	-0.13	0.344078
466	chr1:168356537:168356606	3	hyper	cg22695117	-0.17	0.518633
466	chr1:168356537:168356606	3	hyper	cg20678082	-0.17	0.908641
474	chr12:52679967:52680245	4	hypo	cg03800797	0.12	0.930401
474	chr12:52679967:52680245	4	hypo	cg12493645	0.13	0.932807
475	chr10:134872087:134872413	3	hypo	cg08608892	0.18	0.22716
476	chr12:49937852:49938018	3	hyper	cg09239106	-0.1	0.971409
487	chr17:38020344:38020667	4	hyper	cg16293631	-0.22	0.403423
487	chr17:38020344:38020667	4	hyper	cg13878456	-0.3	0.788784
487	chr17:38020344:38020667	4	hyper	cg27613455	-0.31	0.799611
487	chr17:38020344:38020667	4	hyper	cg15637191	-0.35	0.991427
488	chr10:101824920:101825185	5	hyper	cg23247504	-0.17	0.464547
488	chr10:101824920:101825185	5	hyper	cg19754520	-0.16	0.468214
488	chr10:101824920:101825185	5	hyper	cg11251234	-0.12	0.512734
488	chr10:101824920:101825185	5	hyper	cg04359915	-0.13	0.620524
491	chr1:153518054:153519020	5	hypo	cg18273417	0.12	0.229724
492	chr19:44203583:44203913	3	hyper	cg09489306	-0.36	0.295174
492	chr19:44203583:44203913	3	hyper	cg08669447	-0.23	0.426054
492	chr19:44203583:44203913	3	hyper	cg24399430	-0.21	0.992968
493	chr8:11565277:11566096	5	hyper	cg24646414	-0.11	0.0890049
493	chr8:11565277:11566096	5	hyper	cg06704518	-0.16	0.117421
493	chr8:11565277:11566096	5	hyper	cg25216696	-0.11	0.638718
495	chr10:79470820:79471118	3	hypo	cg07641134	-0.13	0.581219
495	chr10:79470820:79471118	3	hypo	cg23610453	-0.1	0.827774
500	chr3:109115356:109115491	3	hyper	cg27326062	-0.24	0.191195
500	chr3:109115356:109115491	3	hyper	cg08277100	-0.11	0.925797
501	chr15:21940895:21941432	3	hypo	cg20344956	0.11	0.481602
502	chr6:108455178:108455338	3	hyper	cg16095951	-0.18	0.375862
502	chr6:108455178:108455338	3	hyper	cg22022799	-0.24	0.845413
502	chr6:108455178:108455338	3	hyper	cg08810584	-0.25	0.991984
507	chr2:75147006:75147288	4	hyper	cg03523426	-0.11	0.446241
507	chr2:75147006:75147288	4	hyper	cg16570455	-0.1	0.689699
507	chr2:75147006:75147288	4	hyper	cg13924809	-0.12	0.89791
515	chr7:38469108:38470121	4	hyper	cg16480803	-0.12	0.622248
515	chr7:38469108:38470121	4	hyper	cg05119931	-0.1	0.923025
515	chr7:38469108:38470121	4	hyper	cg10351740	-0.13	0.94577
516	chr21:39627271:39628227	4	hypo	cg24751551	0.21	0.127031
516	chr21:39627271:39628227	4	hypo	cg27312626	0.21	0.354722
516	chr21:39627271:39628227	4	hypo	cg13966313	0.14	0.550181
516	chr21:39627271:39628227	4	hypo	cg03993463	0.16	0.85201
519	chr12:129462997:129463202	3	hypo	cg01798024	0.1	0.925952
524	chr5:140740437:140741220	4	hyper	cg03086707	-0.11	0.151858
524	chr5:140740437:140741220	4	hyper	cg26856475	-0.17	0.388307
527	chr19:49199965:49200180	3	hyper	cg08619932	-0.26	0.379653
527	chr19:49199965:49200180	3	hyper	cg02804510	-0.24	0.667949
527	chr19:49199965:49200180	3	hyper	cg16867584	-0.29	0.692859
528	chr5:1277126:1278018	5	hyper	cg01395424	-0.12	0.605489
528	chr5:1277126:1278018	5	hyper	cg00540850	-0.12	0.878401
533	chr1:2257894:2258373	3	hypo	cg08868601	0.15	0.284298
533	chr1:2257894:2258373	3	hypo	cg12131894	0.21	0.326647
533	chr1:2257894:2258373	3	hypo	cg12700755	0.15	0.857113
535	chr5:1090619:1090936	3	hypo	cg26213438	0.17	0.690844
535	chr5:1090619:1090936	3	hypo	cg02382320	0.11	0.847609
535	chr5:1090619:1090936	3	hypo	cg14671982	0.15	0.96862
537	chr12:108169333:108170183	4	hyper	cg23699926	-0.18	0.451726
537	chr12:108169333:108170183	4	hyper	cg24856726	-0.21	0.787883
537	chr12:108169333:108170183	4	hyper	cg01295392	-0.19	0.874104
539	chr12:125028166:125028339	4	hypo	cg03565777	0.13	0.956503
541	chr12:130571246:130571342	3	hypo	cg08325519	0.11	0.171232
548	chr9:35618083:35618528	3	hypo	cg12971694	0.11	0.472264
563	chr19:17566260:17566941	5	hyper	cg12244668	-0.17	0.202717
563	chr19:17566260:17566941	5	hyper	cg24780883	-0.16	0.298407
563	chr19:17566260:17566941	5	hyper	cg16111980	-0.26	0.601013
563	chr19:17566260:17566941	5	hyper	cg03190876	-0.25	0.631335
563	chr19:17566260:17566941	5	hyper	cg07936109	-0.24	0.897194
564	chr2:1093461:1093592	3	hypo	cg23040685	0.19	0.451842
564	chr2:1093461:1093592	3	hypo	cg24440446	0.24	0.560043
564	chr2:1093461:1093592	3	hypo	cg23487759	0.2	0.867358
565	chr4:8581424:8581734	3	hypo	cg02546848	0.13	0.496975
567	chr13:112323122:112323486	3	hypo	cg04319929	0.12	0.70344
567	chr13:112323122:112323486	3	hypo	cg07115623	0.15	0.95921
570	chr3:47040214:47040357	3	hypo	cg26432350	0.12	0.415534
573	chr12:130411204:130411334	3	hypo	cg17450075	0.21	0.841052
573	chr12:130411204:130411334	3	hypo	cg03424345	0.2	0.895037
579	chr1:119535500:119535693	3	hyper	cg07961512	-0.25	0.166103
579	chr1:119535500:119535693	3	hyper	cg17326555	-0.14	0.732814
585	chr2:29033780:29034052	3	hyper	cg04786857	-0.25	0.258699
585	chr2:29033780:29034052	3	hyper	cg13546935	-0.22	0.632896
585	chr2:29033780:29034052	3	hyper	cg26502666	-0.2	0.966771
596	chr3:151178727:151178904	3	hyper	cg16780454	-0.19	0.36035
596	chr3:151178727:151178904	3	hyper	cg00472710	-0.15	0.781911
596	chr3:151178727:151178904	3	hyper	cg21766308	-0.17	0.854864
597	chr19:44763334:44764603	7	hyper	cg01278873	-0.23	0.554978
597	chr19:44763334:44764603	7	hyper	cg14531862	-0.14	0.654662
597	chr19:44763334:44764603	7	hyper	cg08662052	-0.18	0.936845
597	chr19:44763334:44764603	7	hyper	cg07894352	-0.18	0.978202
597	chr19:44763334:44764603	7	hyper	cg15904523	-0.17	0.991354
601	chr6:168917224:168918216	3	hypo	cg07235599	0.23	0.389796
601	chr6:168917224:168918216	3	hypo	cg12177182	0.26	0.888876
601	chr6:168917224:168918216	3	hypo	cg07087232	0.15	0.937532
603	chr17:15686294:15686473	4	hyper	cg02132284	-0.26	0.249328
603	chr17:15686294:15686473	4	hyper	cg08790676	-0.3	0.254428
603	chr17:15686294:15686473	4	hyper	cg14599729	-0.33	0.394054
603	chr17:15686294:15686473	4	hyper	cg11343211	-0.28	0.589746
609	chr5:140614727:140615329	3	hyper	cg02539153	-0.14	0.81842
610	chr16:85684108:85684853	5	hypo	cg26953293	0.16	0.422689
610	chr16:85684108:85684853	5	hypo	cg03004860	0.25	0.858788
610	chr16:85684108:85684853	5	hypo	cg26657404	0.18	0.86804
610	chr16:85684108:85684853	5	hypo	cg09250149	0.18	0.954047
616	chr16:46782542:46783018	3	hypo	cg02021544	0.16	0.660142
619	chr7:157512322:157512892	3	hyper	cg25981546	0.12	0.288288
624	chr7:120629051:120629638	4	hypo	cg13391244	0.1	0.70022
625	chr1:27854514:27855045	5	hyper	cg06703332	-0.14	0.16822
625	chr1:27854514:27855045	5	hyper	cg00779166	-0.14	0.260702
625	chr1:27854514:27855045	5	hyper	cg02771890	-0.14	0.472836
625	chr1:27854514:27855045	5	hyper	cg19257356	-0.14	0.601739
625	chr1:27854514:27855045	5	hyper	cg26785800	-0.11	0.840092
630	chr13:25670047:25670327	5	hyper	cg25752797	-0.12	0.0557929
630	chr13:25670047:25670327	5	hyper	cg21341928	-0.31	0.742825
630	chr13:25670047:25670327	5	hyper	cg01708427	-0.21	0.826126
631	chr8:142215736:142216276	4	hyper	cg16788286	-0.31	0.0585181
631	chr8:142215736:142216276	4	hyper	cg09940032	-0.35	0.294017
631	chr8:142215736:142216276	4	hyper	cg02508881	-0.27	0.578647
633	chr17:66286298:66286791	4	hyper	cg10509187	-0.18	0.0531568
633	chr17:66286298:66286791	4	hyper	cg17916916	-0.23	0.459435
633	chr17:66286298:66286791	4	hyper	cg02227503	-0.23	0.947493
634	chr7:158815555:158817176	4	hypo	cg03749915	0.14	0.493085
634	chr7:158815555:158817176	4	hypo	cg09654116	0.14	0.70328
634	chr7:158815555:158817176	4	hypo	cg04628014	0.1	0.962157
636	chr1:247611448:247611931	6	hyper	cg11422335	-0.16	0.92461
638	chr12:52115238:52115678	4	hyper	cg21974358	-0.43	0.165794
638	chr12:52115238:52115678	4	hyper	cg05760722	-0.18	0.211677
638	chr12:52115238:52115678	4	hyper	cg24946795	-0.43	0.322315
638	chr12:52115238:52115678	4	hyper	cg19156231	-0.41	0.527253
639	chr16:85253980:85254655	4	hypo	cg05691543	0.13	0.256523
639	chr16:85253980:85254655	4	hypo	cg07310671	0.16	0.617698
639	chr16:85253980:85254655	4	hypo	cg03662545	0.22	0.956907
639	chr16:85253980:85254655	4	hypo	cg16796458	0.19	0.992857
646	chr6:31081323:31081905	4	hypo	cg21351647	0.14	0.686485
646	chr6:31081323:31081905	4	hypo	cg25746092	0.17	0.990129
658	chr19:39086733:39087186	4	hyper	cg07501988	-0.12	0.481537
658	chr19:39086733:39087186	4	hyper	cg05258935	-0.17	0.947871
664	chr3:35785041:35785377	3	hyper	cg25780219	-0.17	0.0898053
664	chr3:35785041:35785377	3	hyper	cg22978384	-0.13	0.656293
670	chr5:166802258:166802870	4	hyper	cg08985853	-0.1	0.562443
672	chr17:80407031:80407779	5	hypo	cg27215100	-0.11	0.852327
677	chr17:45798257:45798767	4	hypo	cg07207652	0.11	0.655652
680	chr12:6959471:6959657	3	hypo	cg07446572	0.13	0.830671
682	chr2:241989165:241989379	3	hyper	cg23491743	-0.23	0.400755
682	chr2:241989165:241989379	3	hyper	cg25241559	-0.19	0.990928
684	chr8:2024249:2024679	5	hypo	cg17665357	0.12	0.142354
684	chr8:2024249:2024679	5	hypo	cg21789085	0.11	0.22566
684	chr8:2024249:2024679	5	hypo	cg23588952	0.11	0.429283
684	chr8:2024249:2024679	5	hypo	cg06445972	0.18	0.885182
686	chr2:183903743:183903770	4	hyper	cg25199878	-0.15	0.766008
686	chr2:183903743:183903770	4	hyper	cg11711114	-0.14	0.844044
686	chr2:183903743:183903770	4	hyper	cg00357532	-0.15	0.913236
686	chr2:183903743:183903770	4	hyper	cg05773628	-0.16	0.99681
688	chr16:89070647:89070903	4	hyper	cg16596367	-0.13	0.634274
689	chr5:1883214:1883514	3	hyper	cg00243313	-0.1	0.433626
690	chr15:77933785:77933917	3	hypo	cg24737374	0.11	0.422592
692	chr20:17209431:17209845	4	hypo	cg24306585	-0.12	0.990232
697	chr17:42733976:42734659	4	hyper	cg13428561	-0.21	0.631603
697	chr17:42733976:42734659	4	hyper	cg12286573	-0.18	0.966021
701	chr12:98850691:98851021	6	hyper	cg25150519	-0.13	0.544196
701	chr12:98850691:98851021	6	hyper	cg24471210	-0.14	0.674522
701	chr12:98850691:98851021	6	hyper	cg02062409	-0.22	0.715842
701	chr12:98850691:98851021	6	hyper	cg02575948	-0.21	0.838151
701	chr12:98850691:98851021	6	hyper	cg20993011	-0.26	0.964972
701	chr12:98850691:98851021	6	hyper	cg02471132	-0.25	0.993505
703	chr19:3537694:3539158	5	hyper	cg11403338	-0.11	0.848536
709	chr6:169276508:169277149	4	hypo	cg12746706	0.2	0.475895
709	chr6:169276508:169277149	4	hypo	cg27312458	0.13	0.653353
709	chr6:169276508:169277149	4	hypo	cg16214440	0.16	0.985452
715	chr10:134756503:134756994	4	hypo	cg17000480	0.13	0.815191
716	chr7:151330008:151330230	4	hypo	cg12889538	-0.13	0.136891
716	chr7:151330008:151330230	4	hypo	cg01108370	-0.1	0.649142
716	chr7:151330008:151330230	4	hypo	cg20972917	-0.11	0.68917
717	chr2:226447266:226447730	3	hyper	cg04259188	-0.11	0.932443
717	chr2:226447266:226447730	3	hyper	cg10859755	-0.11	0.992678
718	chr10:132945664:132945786	3	hypo	cg14464852	0.21	0.659676
718	chr10:132945664:132945786	3	hypo	cg18424850	0.17	0.922416
719	chr7:7109903:7110790	3	hyper	cg00133167	0.11	0.0948871
720	chr1:1912185:1914707	8	hyper	cg18270426	-0.14	0.991499
725	chr19:30018436:30019102	3	hypo	cg09064682	0.11	0.985533
730	chr5:178088836:178088953	3	hypo	cg16656939	0.18	0.88251
733	chr12:121079096:121079543	3	hypo	cg17118599	-0.11	0.991357
734	chr17:61615622:61616209	4	hyper	cg22097768	-0.12	0.52069
734	chr17:61615622:61616209	4	hyper	cg22590258	-0.17	0.820966
735	chr19:14444267:14444658	5	hyper	cg17738169	-0.13	0.42456
735	chr19:14444267:14444658	5	hyper	cg25450033	-0.15	0.678688
735	chr19:14444267:14444658	5	hyper	cg02560973	-0.11	0.756956
744	chr10:134741907:134742098	3	hypo	cg02713180	0.12	0.182225
745	chr19:940724:941571	5	hypo	cg18598117	0.12	0.384264
745	chr19:940724:941571	5	hypo	cg08894487	0.14	0.639574
746	chr16:12058616:12059019	3	hypo	cg04453550	0.2	0.410284
747	chr17:11144043:11144509	3	hyper	cg13330559	-0.1	0.993356
749	chr4:15780238:15781202	7	hypo	cg26043257	-0.14	0.112647
752	chr7:39015544:39016050	4	hyper	cg07291445	-0.12	0.912889
752	chr7:39015544:39016050	4	hyper	cg13319711	-0.13	0.948517
752	chr7:39015544:39016050	4	hyper	cg08122885	-0.15	0.961895
752	chr7:39015544:39016050	4	hyper	cg20337384	-0.17	0.963092
753	chr6:169558175:169559061	4	hyper	cg13354250	-0.12	0.802678
754	chr8:38323742:38324613	5	hypo	cg02639993	-0.12	0.80159
754	chr8:38323742:38324613	5	hypo	cg14489594	-0.12	0.990088
755	chr14:36983129:36983171	3	hyper	cg23542968	-0.19	0.161472
755	chr14:36983129:36983171	3	hyper	cg10385303	-0.16	0.446686
755	chr14:36983129:36983171	3	hyper	cg16478719	-0.21	0.866102
759	chr21:45960718:45961033	3	hyper	cg23795234	0.15	0.964037
764	chr3:39543967:39544721	5	hypo	cg05983061	0.13	0.621569
767	chr2:74357713:74357872	3	hyper	cg05890377	-0.18	0.628418
773	chr14:56045827:56046098	4	hyper	cg27312312	-0.1	0.976671
774	chr5:4511582:4512534	4	hypo	cg18482690	0.19	0.178467
774	chr5:4511582:4512534	4	hypo	cg26485159	0.11	0.361718
775	chr11:1990435:1991188	4	hypo	cg17611235	0.2	0.643015
779	chr1:161067636:161069167	15	hyper	cg23651323	-0.2	0.121036
779	chr1:161067636:161069167	15	hyper	cg25320115	-0.36	0.189314
779	chr1:161067636:161069167	15	hyper	cg21437481	-0.32	0.240892
779	chr1:161067636:161069167	15	hyper	cg08785274	-0.34	0.367671
779	chr1:161067636:161069167	15	hyper	cg06649737	-0.22	0.846567
779	chr1:161067636:161069167	15	hyper	cg09306340	-0.32	0.848036
779	chr1:161067636:161069167	15	hyper	cg17876200	-0.1	0.902794
779	chr1:161067636:161069167	15	hyper	cg20747741	-0.18	0.980388
782	chr4:80329284:80329633	10	hyper	cg25615081	-0.1	0.0710159
782	chr4:80329284:80329633	10	hyper	cg17738194	-0.12	0.254473
783	chr2:175594943:175595575	5	hyper	cg13526756	-0.17	0.224582
783	chr2:175594943:175595575	5	hyper	cg03293603	-0.14	0.262994
783	chr2:175594943:175595575	5	hyper	cg14006096	-0.22	0.311417
783	chr2:175594943:175595575	5	hyper	cg11246222	-0.22	0.526081
783	chr2:175594943:175595575	5	hyper	cg18921980	-0.19	0.798434
784	chr5:40756440:40756512	3	hyper	cg13700051	-0.1	0.683586
785	chr19:54231819:54232332	3	hyper	cg26768546	0.15	0.680484
785	chr19:54231819:54232332	3	hyper	cg00109776	0.11	0.981248
790	chr1:36786615:36787678	5	hypo	cg02993069	0.1	0.375983
790	chr1:36786615:36787678	5	hypo	cg17139085	0.18	0.421183
791	chr6:166908071:166908811	6	hypo	cg11986980	0.15	0.297232
791	chr6:166908071:166908811	6	hypo	cg09233791	0.22	0.729431
791	chr6:166908071:166908811	6	hypo	cg11599721	0.13	0.945026
791	chr6:166908071:166908811	6	hypo	cg05691806	0.23	0.990589
793	chr4:1625012:1625732	5	hyper	cg08274176	-0.11	0.679508
795	chr6:26087607:26088446	6	hyper	cg06892726	-0.33	0.14479
795	chr6:26087607:26088446	6	hyper	cg05569784	-0.24	0.155754
795	chr6:26087607:26088446	6	hyper	cg08015801	-0.21	0.246271
796	chr15:25325092:25326510	6	hypo	cg01339008	0.1	0.415154
796	chr15:25325092:25326510	6	hypo	cg19183867	0.1	0.493286
798	chr1:61508832:61509328	6	hypo	cg27427318	-0.13	0.794946
799	chr12:28128105:28128669	5	hyper	cg12144497	-0.33	0.425026
799	chr12:28128105:28128669	5	hyper	cg02473866	-0.32	0.636892
799	chr12:28128105:28128669	5	hyper	cg17271428	-0.25	0.669239
799	chr12:28128105:28128669	5	hyper	cg00467600	-0.22	0.827395
799	chr12:28128105:28128669	5	hyper	cg15545035	-0.29	0.932825
802	chr17:37183206:37183683	4	hyper	cg16864825	-0.2	0.762274
802	chr17:37183206:37183683	4	hyper	cg04484234	-0.26	0.786778
802	chr17:37183206:37183683	4	hyper	cg02443072	-0.31	0.846395
803	chr10:134020998:134021845	4	hypo	cg04319685	0.15	0.173734
803	chr10:134020998:134021845	4	hypo	cg00462700	0.13	0.524524
803	chr10:134020998:134021845	4	hypo	cg24305451	0.1	0.955747
806	chr8:4183642:4183880	3	hypo	cg02487491	0.22	0.722084
806	chr8:4183642:4183880	3	hypo	cg00259849	0.16	0.826909
806	chr8:4183642:4183880	3	hypo	cg12989342	0.2	0.885312
812	chr7:1560248:1560598	3	hyper	cg19907968	-0.13	0.652063
812	chr7:1560248:1560598	3	hyper	cg23843484	-0.12	0.715362
815	chr2:182542510:182543706	5	hyper	cg16640855	-0.2	0.448365
815	chr2:182542510:182543706	5	hyper	cg00369376	-0.15	0.506132
815	chr2:182542510:182543706	5	hyper	cg20806345	-0.14	0.843967
815	chr2:182542510:182543706	5	hyper	cg11528849	-0.14	0.920738
815	chr2:182542510:182543706	5	hyper	cg01431993	-0.22	0.985205
816	chr10:132909113:132909470	5	hypo	cg11573390	0.14	0.0632457
816	chr10:132909113:132909470	5	hypo	cg15161973	0.23	0.102202
816	chr10:132909113:132909470	5	hypo	cg23130832	0.22	0.410831
816	chr10:132909113:132909470	5	hypo	cg03810717	0.15	0.427698
816	chr10:132909113:132909470	5	hypo	cg06063541	0.24	0.58027
819	chr20:3758006:3759228	7	hyper	cg23865994	-0.26	0.776505
819	chr20:3758006:3759228	7	hyper	cg08151292	-0.28	0.797614
819	chr20:3758006:3759228	7	hyper	cg05320183	-0.14	0.806239
819	chr20:3758006:3759228	7	hyper	cg13222091	-0.24	0.980266
819	chr20:3758006:3759228	7	hyper	cg01740424	-0.17	0.981401
821	chr8:116660311:116661063	5	hyper	cg13270873	-0.34	0.763967
822	chr14:104394530:104394831	3	hyper	cg04904561	-0.15	0.993576
826	chr21:40759534:40760975	9	hypo	cg27119318	0.14	0.82196
826	chr21:40759534:40760975	9	hypo	cg19684207	0.11	0.823347
826	chr21:40759534:40760975	9	hypo	cg05627733	0.16	0.933086
827	chr7:45002112:45002919	5	hyper	cg19089201	-0.14	0.522648
827	chr7:45002112:45002919	5	hyper	cg04180046	-0.13	0.549083
827	chr7:45002112:45002919	5	hyper	cg22132788	-0.16	0.709871
827	chr7:45002112:45002919	5	hyper	cg02607319	-0.13	0.909773
832	chr1:109850126:109850837	4	hypo	cg00154957	0.15	0.550802
833	chr6:42109999:42110396	4	hyper	cg08857039	-0.19	0.356393
833	chr6:42109999:42110396	4	hyper	cg08498942	-0.18	0.494315
833	chr6:42109999:42110396	4	hyper	cg21875532	-0.26	0.78046
833	chr6:42109999:42110396	4	hyper	cg05207526	-0.19	0.990518
834	chr18:76160108:76160443	5	hypo	cg03058038	0.2	0.435072
834	chr18:76160108:76160443	5	hypo	cg19924120	0.23	0.572702
834	chr18:76160108:76160443	5	hypo	cg07770402	0.18	0.617969
834	chr18:76160108:76160443	5	hypo	cg13220123	0.21	0.66509
844	chr16:1014592:1015103	5	hyper	cg06430465	-0.12	0.419274
844	chr16:1014592:1015103	5	hyper	cg10244976	-0.21	0.753838
845	chr8:1460569:1460718	3	hypo	cg03723211	0.14	0.173845
845	chr8:1460569:1460718	3	hypo	cg15938529	0.2	0.533941
845	chr8:1460569:1460718	3	hypo	cg25398924	0.21	0.617134
847	chr19:55043790:55044295	3	hypo	cg24119869	0.11	0.615051
847	chr19:55043790:55044295	3	hypo	cg01449341	0.17	0.897359
854	chr1:78354235:78354839	5	hyper	cg20943338	-0.28	0.0678459
854	chr1:78354235:78354839	5	hyper	cg03327649	-0.19	0.836741
854	chr1:78354235:78354839	5	hyper	cg19359627	-0.27	0.944699
854	chr1:78354235:78354839	5	hyper	cg06914015	-0.29	0.977615
861	chr1:228657381:228657762	4	hyper	cg25622154	-0.13	0.192077
861	chr1:228657381:228657762	4	hyper	cg25734842	-0.12	0.617449
861	chr1:228657381:228657762	4	hyper	cg15033163	-0.1	0.682689
861	chr1:228657381:228657762	4	hyper	cg03569277	-0.11	0.954657
863	chr17:70215735:70216332	3	hyper	cg21000227	-0.22	0.150666
863	chr17:70215735:70216332	3	hyper	cg12116288	-0.29	0.344737
864	chr7:27285136:27285831	4	hyper	cg19480724	-0.2	0.162194
864	chr7:27285136:27285831	4	hyper	cg02194223	-0.19	0.359292
864	chr7:27285136:27285831	4	hyper	cg08483376	-0.17	0.36818
865	chr17:71897854:71898904	8	hyper	cg13990321	-0.13	0.331486
865	chr17:71897854:71898904	8	hyper	cg26692463	-0.15	0.349841
865	chr17:71897854:71898904	8	hyper	cg20701404	-0.22	0.463445
865	chr17:71897854:71898904	8	hyper	cg16118438	-0.14	0.827842
866	chr1:39044140:39045049	6	hyper	cg21816308	-0.15	0.267723
866	chr1:39044140:39045049	6	hyper	cg15489005	-0.16	0.887496
866	chr1:39044140:39045049	6	hyper	cg07550394	-0.13	0.900904
866	chr1:39044140:39045049	6	hyper	cg23048481	-0.16	0.964725
867	chr11:102139262:102139781	5	hyper	cg19904352	-0.38	0.148084
867	chr11:102139262:102139781	5	hyper	cg02268748	-0.26	0.185868
867	chr11:102139262:102139781	5	hyper	cg06483452	-0.26	0.274805
867	chr11:102139262:102139781	5	hyper	cg21207616	-0.23	0.547136
867	chr11:102139262:102139781	5	hyper	cg00295604	-0.2	0.992476
868	chr16:50875140:50875496	4	hyper	cg08394412	-0.14	0.602724
868	chr16:50875140:50875496	4	hyper	cg04294437	-0.14	0.91478
868	chr16:50875140:50875496	4	hyper	cg05766489	-0.17	0.937732
870	chr15:40571997:40572794	5	hyper	cg10316525	-0.12	0.139277
870	chr15:40571997:40572794	5	hyper	cg19442201	-0.1	0.530153
870	chr15:40571997:40572794	5	hyper	cg20079298	-0.18	0.592281
870	chr15:40571997:40572794	5	hyper	cg19143959	-0.11	0.782762
870	chr15:40571997:40572794	5	hyper	cg02904657	-0.15	0.807578
872	chr8:23081904:23082420	4	hyper	cg18249625	-0.2	0.934669
872	chr8:23081904:23082420	4	hyper	cg23892336	-0.14	0.957686
875	chr12:8716899:8717487	4	hyper	cg14108567	-0.15	0.378826
875	chr12:8716899:8717487	4	hyper	cg15737177	-0.11	0.524137
875	chr12:8716899:8717487	4	hyper	cg14955480	0.1	0.982203
876	chr11:63973536:63975481	13	hypo	cg01647936	0.16	0.526912
876	chr11:63973536:63975481	13	hypo	cg01447914	0.15	0.961726
876	chr11:63973536:63975481	13	hypo	cg20136100	0.16	0.974707
877	chr20:57224919:57225678	3	hypo	cg13186228	-0.1	0.415147
881	chr5:139089846:139090356	4	hypo	cg22642485	-0.13	0.0847837
881	chr5:139089846:139090356	4	hypo	cg03895404	-0.1	0.652413
885	chr1:41848985:41849431	4	hypo	cg11828180	-0.12	0.977206
887	chr12:65174206:65174660	4	hypo	cg24310319	-0.12	0.273975
888	chr10:49674251:49674883	5	hyper	cg16775752	-0.14	0.273273
888	chr10:49674251:49674883	5	hyper	cg26154937	-0.1	0.499864
888	chr10:49674251:49674883	5	hyper	cg25139229	-0.18	0.548948
889	chr19:58220080:58220516	5	hyper	cg21790626	-0.4	0.0675993
889	chr19:58220080:58220516	5	hyper	cg05661282	-0.45	0.0801126
889	chr19:58220080:58220516	5	hyper	cg27049766	-0.35	0.214833
889	chr19:58220080:58220516	5	hyper	cg03142586	-0.35	0.814234
893	chr7:103086367:103086829	5	hyper	cg23426238	-0.23	0.244327
893	chr7:103086367:103086829	5	hyper	cg02440744	-0.31	0.39309
893	chr7:103086367:103086829	5	hyper	cg04218035	-0.13	0.6281
893	chr7:103086367:103086829	5	hyper	cg26475547	-0.12	0.932003
893	chr7:103086367:103086829	5	hyper	cg25841539	-0.12	0.951338
894	chr16:88949367:88950197	5	hyper	cg02216032	-0.1	0.822673
898	chr17:39041110:39041602	5	hyper	cg23901700	0.1	0.727634
899	chr17:74965015:74965708	5	hyper	cg27178940	-0.16	0.891132
899	chr17:74965015:74965708	5	hyper	cg23387384	-0.18	0.977107
899	chr17:74965015:74965708	5	hyper	cg08289692	-0.13	0.9827
899	chr17:74965015:74965708	5	hyper	cg09777525	-0.21	0.99129
899	chr17:74965015:74965708	5	hyper	cg12897844	-0.33	0.992205
900	chr1:233462575:233462803	5	hypo	cg20249584	0.12	0.715692
900	chr1:233462575:233462803	5	hypo	cg05477024	0.14	0.920167
903	chr16:85730838:85731409	4	hyper	cg04588473	-0.14	0.715971
904	chr10:124222263:124222884	4	hyper	cg03176729	-0.22	0.806089
904	chr10:124222263:124222884	4	hyper	cg04768425	-0.14	0.887952
905	chr7:27199752:27199956	4	hypo	cg26611765	-0.15	0.631204
906	chr7:26897597:26897714	4	hypo	cg12140851	0.12	0.8372
907	chr2:165811816:165812297	6	hyper	cg12301695	-0.28	0.177856
907	chr2:165811816:165812297	6	hyper	cg05339727	-0.26	0.434833
907	chr2:165811816:165812297	6	hyper	cg24777351	-0.28	0.530922
907	chr2:165811816:165812297	6	hyper	cg03464655	-0.27	0.990973
912	chr16:85146088:85146768	4	hypo	cg09142858	0.11	0.932557
915	chr13:113655468:113656424	7	hypo	cg21094405	0.11	0.16266
915	chr13:113655468:113656424	7	hypo	cg05439665	0.12	0.713834
915	chr13:113655468:113656424	7	hypo	cg05315334	0.16	0.786932
924	chr13:27333481:27334109	5	hypo	cg15726245	0.13	0.36073
926	chr6:100903839:100904689	6	hyper	cg06246999	-0.18	0.175793
926	chr6:100903839:100904689	6	hyper	cg26755141	-0.13	0.371966
926	chr6:100903839:100904689	6	hyper	cg14578879	-0.22	0.46726
926	chr6:100903839:100904689	6	hyper	cg03290400	-0.14	0.474295
926	chr6:100903839:100904689	6	hyper	cg02764478	-0.19	0.52789
926	chr6:100903839:100904689	6	hyper	cg00736459	-0.11	0.704846
927	chr1:226269917:226270741	4	hypo	cg00053851	0.11	0.838433
928	chr12:131484551:131485357	4	hypo	cg00562070	0.16	0.677031
928	chr12:131484551:131485357	4	hypo	cg17393321	0.11	0.868276
929	chr4:4858340:4858814	5	hyper	cg05600350	-0.23	0.559126
929	chr4:4858340:4858814	5	hyper	cg03189184	-0.21	0.714666
929	chr4:4858340:4858814	5	hyper	cg13332538	-0.14	0.805339
929	chr4:4858340:4858814	5	hyper	cg20583430	-0.25	0.972272
930	chr15:45926780:45927921	11	hyper	cg25661992	-0.18	0.512612
930	chr15:45926780:45927921	11	hyper	cg25121621	-0.13	0.589385
930	chr15:45926780:45927921	11	hyper	cg25116125	-0.2	0.821759
930	chr15:45926780:45927921	11	hyper	cg20611126	-0.18	0.888144
930	chr15:45926780:45927921	11	hyper	cg12421686	-0.19	0.896929
930	chr15:45926780:45927921	11	hyper	cg09593286	-0.18	0.908613
930	chr15:45926780:45927921	11	hyper	cg23169689	-0.16	0.917771
930	chr15:45926780:45927921	11	hyper	cg14930642	-0.19	0.931801
930	chr15:45926780:45927921	11	hyper	cg15597821	-0.16	0.958636
930	chr15:45926780:45927921	11	hyper	cg17428950	-0.12	0.972256
930	chr15:45926780:45927921	11	hyper	cg26984869	-0.16	0.984371
931	chr17:41521158:41522193	5	hyper	cg03184776	-0.1	0.747008
932	chr2:44058766:44059266	5	hyper	cg14583675	-0.22	0.132827
932	chr2:44058766:44059266	5	hyper	cg04221886	-0.16	0.489128
932	chr2:44058766:44059266	5	hyper	cg15889012	-0.11	0.875313
933	chr16:75252211:75252973	6	hypo	cg04251828	0.1	0.533642
935	chr4:7657303:7657708	4	hypo	cg13318771	0.17	0.579503
935	chr4:7657303:7657708	4	hypo	cg21254939	0.14	0.642048
935	chr4:7657303:7657708	4	hypo	cg10879992	0.11	0.855395
937	chr16:56995201:56995856	6	hypo	cg16660091	0.16	0.499111
937	chr16:56995201:56995856	6	hypo	cg26624021	0.17	0.781426
937	chr16:56995201:56995856	6	hypo	cg01706698	0.12	0.848013
937	chr16:56995201:56995856	6	hypo	cg12564453	0.15	0.867596
940	chr16:84327808:84328855	11	hypo	cg09904140	0.11	0.494116
943	chr18:55094774:55095249	4	hyper	cg05735180	-0.19	0.534903
943	chr18:55094774:55095249	4	hyper	cg15222899	-0.21	0.705224
943	chr18:55094774:55095249	4	hyper	cg03996195	-0.21	0.928506
945	chr8:23711589:23713016	6	hyper	cg20272884	-0.1	0.310664
945	chr8:23711589:23713016	6	hyper	cg00410898	-0.13	0.449523
945	chr8:23711589:23713016	6	hyper	cg04645534	-0.14	0.917329
945	chr8:23711589:23713016	6	hyper	cg07774884	-0.13	0.919718
947	chr6:54711227:54711838	9	hyper	cg07267782	-0.23	0.475353
947	chr6:54711227:54711838	9	hyper	cg05155704	-0.21	0.523395
947	chr6:54711227:54711838	9	hyper	cg18532076	-0.14	0.639107
947	chr6:54711227:54711838	9	hyper	cg20497803	-0.2	0.894552
947	chr6:54711227:54711838	9	hyper	cg03024372	-0.27	0.927371
947	chr6:54711227:54711838	9	hyper	cg19716238	-0.18	0.963741
947	chr6:54711227:54711838	9	hyper	cg04690482	-0.17	0.978123
947	chr6:54711227:54711838	9	hyper	cg14989959	-0.25	0.993608
948	chr5:35990997:35992195	6	hyper	cg11389868	-0.13	0.689825
948	chr5:35990997:35992195	6	hyper	cg19897071	-0.13	0.78191
949	chr19:11517152:11517436	4	hypo	cg02774542	-0.14	0.69539
949	chr19:11517152:11517436	4	hypo	cg17848054	-0.1	0.854531
951	chr19:1226523:1227141	5	hypo	cg07536072	0.14	0.821518
957	chr18:55103562:55104078	4	hyper	cg02455094	-0.12	0.516315
957	chr18:55103562:55104078	4	hyper	cg25547580	-0.25	0.77116
957	chr18:55103562:55104078	4	hyper	cg20324206	-0.16	0.946517
959	chr5:72511827:72512677	5	hypo	cg21235415	0.11	0.305989
962	chr11:134287719:134288552	4	hypo	cg25469406	0.19	0.131223
962	chr11:134287719:134288552	4	hypo	cg01427471	0.13	0.359149
962	chr11:134287719:134288552	4	hypo	cg15391452	0.24	0.990714
963	chr12:34547604:34548136	5	hypo	cg03307659	0.15	0.690083
963	chr12:34547604:34548136	5	hypo	cg02770073	0.11	0.70998
963	chr12:34547604:34548136	5	hypo	cg26929573	0.15	0.870718
963	chr12:34547604:34548136	5	hypo	cg10931853	0.16	0.920378
964	chr16:1480790:1480992	4	hypo	cg01713348	0.14	0.765223
966	chr5:140566303:140566767	5	hyper	cg06928634	-0.1	0.834193
970	chr3:125075895:125076480	5	hyper	cg12508343	-0.25	0.306722
970	chr3:125075895:125076480	5	hyper	cg16704739	-0.19	0.848707
970	chr3:125075895:125076480	5	hyper	cg02970696	-0.3	0.878387
970	chr3:125075895:125076480	5	hyper	cg22895305	-0.24	0.886357
970	chr3:125075895:125076480	5	hyper	cg18011163	-0.19	0.904435
976	chr6:168778225:168778312	3	hypo	cg10781468	0.11	0.275668
976	chr6:168778225:168778312	3	hypo	cg23183069	0.11	0.568216
976	chr6:168778225:168778312	3	hypo	cg08515442	0.11	0.805655
978	chr10:114712217:114713187	6	hyper	cg09022607	-0.1	0.571681
978	chr10:114712217:114713187	6	hyper	cg11748187	-0.15	0.805638
978	chr10:114712217:114713187	6	hyper	cg27162705	-0.13	0.824826
978	chr10:114712217:114713187	6	hyper	cg00159523	-0.16	0.973809
979	chr5:172175321:172175855	5	hyper	cg25386676	-0.12	0.507958
979	chr5:172175321:172175855	5	hyper	cg02742969	-0.11	0.780911
981	chr16:57562120:57562740	3	hyper	cg05004142	-0.26	0,90
984	chr2:45240563:45241578	5	hyper	cg22882665	-0.36	0.0697418
984	chr2:45240563:45241578	5	hyper	cg10476112	-0.26	0.134242
984	chr2:45240563:45241578	5	hyper	cg23644005	-0.1	0.347904
984	chr2:45240563:45241578	5	hyper	cg25623768	-0.27	0.454413
984	chr2:45240563:45241578	5	hyper	cg18623980	-0.22	0.796534
985	chr10:132912784:132913233	4	hypo	cg09740179	0.15	0.19495
985	chr10:132912784:132913233	4	hypo	cg04275239	0.24	0.856706
985	chr10:132912784:132913233	4	hypo	cg08629856	0.15	0.968574
989	chr2:875437:875990	5	hypo	cg04682087	0.25	0.661161
989	chr2:875437:875990	5	hypo	cg13585749	0.12	0.815047
989	chr2:875437:875990	5	hypo	cg10902693	0.14	0.95876
989	chr2:875437:875990	5	hypo	cg08700893	0.26	0.977853
992	chr2:182546504:182547955	4	hyper	cg02582957	-0.11	0.468402
992	chr2:182546504:182547955	4	hyper	cg04299439	-0.18	0.488531
992	chr2:182546504:182547955	4	hyper	cg05785155	-0.3	0.538047
992	chr2:182546504:182547955	4	hyper	cg03578473	-0.16	0.993675
994	chr10:45693865:45695008	6	hyper	cg26510023	-0.1	0.90473
996	chr13:112709256:112709550	4	hyper	cg09797337	-0.18	0.583202
996	chr13:112709256:112709550	4	hyper	cg11870560	-0.13	0.639488
996	chr13:112709256:112709550	4	hyper	cg18541254	-0.14	0.973157
997	chr2:111875749:111876008	5	hyper	cg27624162	-0.26	0.0926241
997	chr2:111875749:111876008	5	hyper	cg04780086	-0.26	0.196193
997	chr2:111875749:111876008	5	hyper	cg04202892	-0.27	0.483093
997	chr2:111875749:111876008	5	hyper	cg03171003	-0.33	0.544301
997	chr2:111875749:111876008	5	hyper	cg18646521	-0.2	0.990649
998	chr5:126408756:126409573	14	hyper	cg18710053	-0.38	0.225846
998	chr5:126408756:126409573	14	hyper	cg10812634	-0.36	0.253671
998	chr5:126408756:126409573	14	hyper	cg14340928	-0.29	0.39155
998	chr5:126408756:126409573	14	hyper	cg02304092	-0.43	0.41036
998	chr5:126408756:126409573	14	hyper	cg21113900	-0.24	0.464915
998	chr5:126408756:126409573	14	hyper	cg17848407	-0.33	0.631746
998	chr5:126408756:126409573	14	hyper	cg22905511	-0.39	0.660889
998	chr5:126408756:126409573	14	hyper	cg05001932	-0.19	0.820354
998	chr5:126408756:126409573	14	hyper	cg27097438	-0.35	0.874291
998	chr5:126408756:126409573	14	hyper	cg15405432	-0.35	0.898473
998	chr5:126408756:126409573	14	hyper	cg10200291	-0.18	0.972131
1000	chr14:105154557:105155327	7	hypo	cg03573445	0.16	0.249407
1000	chr14:105154557:105155327	7	hypo	cg13590876	0.11	0.993687
1001	chr11:94245224:94246036	7	hyper	cg01314044	-0.14	0.295808
1001	chr11:94245224:94246036	7	hyper	cg06291484	-0.17	0.496744
1001	chr11:94245224:94246036	7	hyper	cg22974463	-0.22	0.638824
1001	chr11:94245224:94246036	7	hyper	cg12323850	-0.16	0.942116
1001	chr11:94245224:94246036	7	hyper	cg02394512	-0.2	0.991302
1002	chr12:131163547:131164500	6	hyper	cg15402112	0.19	0.372558
1002	chr12:131163547:131164500	6	hyper	cg24687232	0.11	0.78969
1002	chr12:131163547:131164500	6	hyper	cg11350463	0.12	0.957677
1003	chr17:77766335:77767485	6	hypo	cg06925984	0.17	0.544653
1003	chr17:77766335:77767485	6	hypo	cg07105478	0.13	0.768065
1003	chr17:77766335:77767485	6	hypo	cg18733548	0.15	0.789837
1003	chr17:77766335:77767485	6	hypo	cg17280106	0.14	0.990763
1004	chr19:55998065:55998931	5	hypo	cg17379828	0.15	0.470648
1004	chr19:55998065:55998931	5	hypo	cg23954731	0.15	0.702064
1004	chr19:55998065:55998931	5	hypo	cg25313090	0.18	0.773624
1008	chr7:31375861:31376488	4	hyper	cg19706515	-0.16	0.328338
1008	chr7:31375861:31376488	4	hyper	cg11898009	-0.14	0.38908
1008	chr7:31375861:31376488	4	hyper	cg26623444	-0.12	0.480635
1010	chr17:21414701:21415527	5	hyper	cg18183174	-0.33	0.800624
1010	chr17:21414701:21415527	5	hyper	cg25758690	-0.24	0.861258
1010	chr17:21414701:21415527	5	hyper	cg12837896	-0.27	0.959718
1010	chr17:21414701:21415527	5	hyper	cg03383061	-0.3	0.990795
1013	chr1:27902069:27902739	4	hyper	cg27424995	-0.14	0.479007
1013	chr1:27902069:27902739	4	hyper	cg24442740	-0.16	0.678893
1014	chr16:3414983:3415311	5	hyper	cg27295850	-0.13	0.979753
1017	chr10:88295210:88295591	4	hyper	cg13954667	-0.1	0.736304
1021	chr15:99193929:99195143	8	hypo	cg27438980	0.11	0.0629539
1022	chr2:1543221:1543996	4	hypo	cg11275685	0.21	0.387389
1022	chr2:1543221:1543996	4	hypo	cg05090359	0.23	0.604508
1022	chr2:1543221:1543996	4	hypo	cg21913853	0.2	0.819868
1022	chr2:1543221:1543996	4	hypo	cg04319651	0.18	0.891806
1025	chr10:100993826:100995305	8	hyper	cg16825290	-0.15	0.470656
1025	chr10:100993826:100995305	8	hyper	cg19428722	-0.22	0.47918
1025	chr10:100993826:100995305	8	hyper	cg25651562	-0.13	0.694579
1025	chr10:100993826:100995305	8	hyper	cg20552296	-0.24	0.699693
1025	chr10:100993826:100995305	8	hyper	cg18577511	-0.13	0.702874
1025	chr10:100993826:100995305	8	hyper	cg08529260	-0.15	0.856535
1025	chr10:100993826:100995305	8	hyper	cg13690864	-0.18	0.912507
1025	chr10:100993826:100995305	8	hyper	cg27247731	-0.12	0.92517
1031	chr18:24442671:24443849	6	hyper	cg27468145	-0.26	0.324954
1031	chr18:24442671:24443849	6	hyper	cg25410117	-0.25	0.492383
1031	chr18:24442671:24443849	6	hyper	cg05533124	-0.18	0.753158
1031	chr18:24442671:24443849	6	hyper	cg15671181	-0.11	0.938625
1032	chr19:7712095:7712539	4	hypo	cg00568984	0.16	0.290613
1032	chr19:7712095:7712539	4	hypo	cg24433207	0.12	0.625254
1032	chr19:7712095:7712539	4	hypo	cg15460739	0.18	0.783894
1033	chr4:74809912:74810310	4	hyper	cg11142489	-0.11	0.283275
1033	chr4:74809912:74810310	4	hyper	cg11930554	-0.18	0.285059
1033	chr4:74809912:74810310	4	hyper	cg01589129	-0.21	0.750406
1033	chr4:74809912:74810310	4	hyper	cg22725685	-0.33	0.780461
1034	chr1:149889330:149889544	5	hyper	cg04927502	-0.17	0.186631
1034	chr1:149889330:149889544	5	hyper	cg01705587	-0.18	0.33701
1034	chr1:149889330:149889544	5	hyper	cg05467523	-0.11	0.738177
1034	chr1:149889330:149889544	5	hyper	cg11085602	-0.12	0.988056
1035	chr6:168078772:168079427	6	hyper	cg09086442	-0.25	0.282751
1035	chr6:168078772:168079427	6	hyper	cg01218180	-0.3	0.362407
1035	chr6:168078772:168079427	6	hyper	cg03381047	-0.29	0.871035
1035	chr6:168078772:168079427	6	hyper	cg04060366	-0.26	0.889168
1035	chr6:168078772:168079427	6	hyper	cg21686812	-0.32	0.966055
1035	chr6:168078772:168079427	6	hyper	cg27537164	-0.24	0.975565
1037	chr5:122428653:122429517	5	hyper	cg19843165	-0.15	0.248528
1037	chr5:122428653:122429517	5	hyper	cg09867598	-0.17	0.296898
1037	chr5:122428653:122429517	5	hyper	cg27065003	-0.12	0.328596
1037	chr5:122428653:122429517	5	hyper	cg15359163	-0.16	0.592295
1037	chr5:122428653:122429517	5	hyper	cg05569742	-0.12	0.934043
1039	chr11:7694524:7695245	6	hyper	cg21011139	-0.27	0.261271
1039	chr11:7694524:7695245	6	hyper	cg20012915	-0.31	0.469952
1039	chr11:7694524:7695245	6	hyper	cg04959815	-0.35	0.645357
1039	chr11:7694524:7695245	6	hyper	cg21433768	-0.29	0.744137
1039	chr11:7694524:7695245	6	hyper	cg18791121	-0.28	0.973408
1040	chr3:38080635:38080925	5	hyper	cg00030422	-0.14	0.561409
1040	chr3:38080635:38080925	5	hyper	cg12177220	-0.21	0.697326
1040	chr3:38080635:38080925	5	hyper	cg20684180	-0.25	0.737024
1040	chr3:38080635:38080925	5	hyper	cg23881725	-0.24	0.815717
1040	chr3:38080635:38080925	5	hyper	cg00807586	-0.22	0.983552
1041	chr12:108237150:108238461	6	hyper	cg02395819	-0.16	0.185011
1041	chr12:108237150:108238461	6	hyper	cg03229780	-0.27	0.193011
1041	chr12:108237150:108238461	6	hyper	cg27297576	-0.31	0.692125
1041	chr12:108237150:108238461	6	hyper	cg12113984	-0.2	0.799221
1041	chr12:108237150:108238461	6	hyper	cg08726446	-0.2	0.939131
1041	chr12:108237150:108238461	6	hyper	cg05847784	-0.16	0.962111
1043	chr10:1558808:1559249	5	hypo	cg12581741	0.17	0.238666
1043	chr10:1558808:1559249	5	hypo	cg16957758	0.13	0.359059
1043	chr10:1558808:1559249	5	hypo	cg17922326	0.18	0.656284
1043	chr10:1558808:1559249	5	hypo	cg19942454	0.13	0.726034
1043	chr10:1558808:1559249	5	hypo	cg20455197	0.22	0.900999
1045	chr7:569418:570041	6	hyper	cg27228712	-0.14	0.309514
1045	chr7:569418:570041	6	hyper	cg21214521	-0.11	0.953193
1051	chr8:145749776:145750363	4	hyper	cg08302650	-0.17	0.528861
1051	chr8:145749776:145750363	4	hyper	cg05358723	-0.12	0.768493
1055	chr17:47210318:47210822	4	hyper	cg03167683	-0.13	0.351814
1055	chr17:47210318:47210822	4	hyper	cg18208707	-0.13	0.936902
1058	chr10:61122100:61123090	14	hyper	cg10615091	-0.27	0.431357
1058	chr10:61122100:61123090	14	hyper	cg08968222	-0.12	0.59673
1058	chr10:61122100:61123090	14	hyper	cg11208259	-0.19	0.699285
1058	chr10:61122100:61123090	14	hyper	cg22639768	-0.12	0.840751
1058	chr10:61122100:61123090	14	hyper	cg00502730	-0.16	0.85877
1058	chr10:61122100:61123090	14	hyper	cg00455439	-0.28	0.87395
1058	chr10:61122100:61123090	14	hyper	cg14339664	-0.11	0.893375
1058	chr10:61122100:61123090	14	hyper	cg12875538	-0.15	0.900479
1058	chr10:61122100:61123090	14	hyper	cg10109876	-0.14	0.911484
1058	chr10:61122100:61123090	14	hyper	cg07544837	-0.29	0.913981
1058	chr10:61122100:61123090	14	hyper	cg20534997	-0.12	0.957899
1058	chr10:61122100:61123090	14	hyper	cg11326968	-0.25	0.981657
1058	chr10:61122100:61123090	14	hyper	cg06987616	-0.15	0.983391
1059	chr5:140782297:140783173	5	hyper	cg11014124	-0.22	0.134627
1059	chr5:140782297:140783173	5	hyper	cg11100804	-0.2	0.713137
1059	chr5:140782297:140783173	5	hyper	cg08292467	-0.19	0.942165
1059	chr5:140782297:140783173	5	hyper	cg07816637	-0.13	0.959416
1059	chr5:140782297:140783173	5	hyper	cg00048743	-0.12	0.987223
1060	chr10:132910868:132911152	4	hypo	cg27346510	0.15	0.443164
1060	chr10:132910868:132911152	4	hypo	cg08617581	0.19	0.467486
1060	chr10:132910868:132911152	4	hypo	cg11872966	0.11	0.562754
1063	chr5:2756005:2756361	5	hyper	cg12523526	-0.16	0.761021
1063	chr5:2756005:2756361	5	hyper	cg25113237	-0.13	0.93396
1068	chr11:115529822:115530590	7	hyper	cg18180415	-0.14	0.206831
1069	chr16:701833:702600	5	hypo	cg08575249	0.11	0.4413
1069	chr16:701833:702600	5	hypo	cg06139682	0.1	0.672551
1070	chr3:183273245:183273894	6	hypo	cg19797087	-0.1	0.625355
1072	chr13:24477318:24478020	6	hyper	cg07390023	-0.16	0.157384
1072	chr13:24477318:24478020	6	hyper	cg02268171	-0.2	0.685118
1072	chr13:24477318:24478020	6	hyper	cg22168205	-0.23	0.905973
1072	chr13:24477318:24478020	6	hyper	cg12518535	-0.2	0.962927
1073	chr10:118608138:118609402	8	hyper	cg15461105	-0.25	0.27351
1073	chr10:118608138:118609402	8	hyper	cg01035689	-0.26	0.418129
1073	chr10:118608138:118609402	8	hyper	cg10654496	-0.15	0.558595
1073	chr10:118608138:118609402	8	hyper	cg02909379	-0.18	0.665127
1073	chr10:118608138:118609402	8	hyper	cg17677490	-0.12	0.913101
1073	chr10:118608138:118609402	8	hyper	cg10338124	-0.14	0.948412
1073	chr10:118608138:118609402	8	hyper	cg09763162	-0.16	0.969626
1073	chr10:118608138:118609402	8	hyper	cg03871675	-0.14	0.981826
1074	chr1:3230250:3230647	5	hypo	cg15491247	0.14	0.323547
1074	chr1:3230250:3230647	5	hypo	cg15605124	0.13	0.534688
1074	chr1:3230250:3230647	5	hypo	cg16394551	0.11	0.844683
1074	chr1:3230250:3230647	5	hypo	cg24879939	0.13	0.87695
1074	chr1:3230250:3230647	5	hypo	cg17435683	0.12	0.99078
1075	chr12:108167448:108168071	5	hyper	cg16207673	-0.13	0.134592
1075	chr12:108167448:108168071	5	hyper	cg08823894	-0.11	0.580489
1075	chr12:108167448:108168071	5	hyper	cg16273009	-0.15	0.868528
1076	chr2:866867:867791	4	hypo	cg02491701	0.1	0.663295
1076	chr2:866867:867791	4	hypo	cg23639196	0.18	0.811319
1076	chr2:866867:867791	4	hypo	cg21061994	0.14	0.908884
1078	chr5:462141:462371	3	hypo	cg11690789	0.11	0.82706
1080	chr1:92946700:92947588	5	hyper	cg18146737	-0.13	0.902887
1080	chr1:92946700:92947588	5	hyper	cg09935388	-0.12	0.993486
1081	chr1:190447232:190447640	5	hyper	cg06805320	-0.18	0.318235
1081	chr1:190447232:190447640	5	hyper	cg08876441	-0.19	0.508866
1081	chr1:190447232:190447640	5	hyper	cg23010538	-0.25	0.576249
1081	chr1:190447232:190447640	5	hyper	cg13464924	-0.18	0.818975
1081	chr1:190447232:190447640	5	hyper	cg10951619	-0.22	0.843962
1085	chr5:528580:529258	4	hyper	cg14732324	-0.18	0.400872
1085	chr5:528580:529258	4	hyper	cg15131808	-0.13	0.66225
1085	chr5:528580:529258	4	hyper	cg04139223	-0.21	0.915902
1086	chr4:89378460:89379156	3	hypo	cg14660125	-0.15	0.636745
1086	chr4:89378460:89379156	3	hypo	cg02215171	-0.13	0.950952
1087	chr12:131588540:131589353	6	hypo	cg23937381	0.16	0.571018
1087	chr12:131588540:131589353	6	hypo	cg18581657	0.11	0.921998
1087	chr12:131588540:131589353	6	hypo	cg13821287	0.11	0.966746
1088	chr22:18531077:18531591	5	hyper	cg06961233	-0.17	0.270174
1088	chr22:18531077:18531591	5	hyper	cg25163076	-0.22	0.714676
1088	chr22:18531077:18531591	5	hyper	cg08819022	-0.27	0.839186
1088	chr22:18531077:18531591	5	hyper	cg25257671	-0.19	0.894012
1088	chr22:18531077:18531591	5	hyper	cg12775223	-0.15	0.990196
1091	chr12:96336121:96336499	4	hypo	cg25229172	-0.12	0.711819
1091	chr12:96336121:96336499	4	hypo	cg03874728	-0.13	0.923182
1091	chr12:96336121:96336499	4	hypo	cg26855812	-0.12	0.951946
1092	chr15:29033879:29033893	4	hyper	cg00473179	-0.15	0.707693
1092	chr15:29033879:29033893	4	hyper	cg10758057	-0.15	0.990209
1092	chr15:29033879:29033893	4	hyper	cg22093640	-0.13	0.994005
1093	chr2:213696104:213698158	8	hyper	cg22265452	-0.17	0.375728
1093	chr2:213696104:213698158	8	hyper	cg16865291	-0.21	0.55136
1093	chr2:213696104:213698158	8	hyper	cg08122831	-0.11	0.616102
1093	chr2:213696104:213698158	8	hyper	cg27329091	-0.2	0.818824
1093	chr2:213696104:213698158	8	hyper	cg22533762	-0.11	0.990071
1093	chr2:213696104:213698158	8	hyper	cg19455292	-0.15	0.993765
1096	chr7:158800547:158800986	5	hypo	cg02726819	0.18	0.38738
1096	chr7:158800547:158800986	5	hypo	cg01876288	0.16	0.592824
1096	chr7:158800547:158800986	5	hypo	cg24971162	0.13	0.85768
1096	chr7:158800547:158800986	5	hypo	cg20258486	0.22	0.926271
1096	chr7:158800547:158800986	5	hypo	cg00600916	0.13	0.970136
1098	chr17:6358363:6358928	6	hyper	cg26799250	-0.12	0.354498
1098	chr17:6358363:6358928	6	hyper	cg10235355	-0.2	0.513027
1098	chr17:6358363:6358928	6	hyper	cg04030486	-0.27	0.527301
1098	chr17:6358363:6358928	6	hyper	cg11487526	-0.17	0.935587
1100	chr6:168936486:168936684	4	hypo	cg27513097	0.1	0.0890142
1100	chr6:168936486:168936684	4	hypo	cg11207569	0.14	0.207768
1100	chr6:168936486:168936684	4	hypo	cg00157439	0.12	0.278772
1102	chr16:31128310:31128414	3	hyper	cg02220965	-0.12	0.521304
1104	chr5:140480770:140480967	4	hyper	cg01925738	-0.12	0.114216
1104	chr5:140480770:140480967	4	hyper	cg26476502	-0.15	0.332241
1104	chr5:140480770:140480967	4	hyper	cg01512854	-0.2	0.440537
1110	chr10:134920351:134920438	3	hypo	cg23098789	0.23	0.0681679
1110	chr10:134920351:134920438	3	hypo	cg01481609	0.15	0.503433
1110	chr10:134920351:134920438	3	hypo	cg15731752	0.12	0.742504
1116	chr1:1713676:1714271	6	hyper	cg10207218	-0.19	0.257899
1116	chr1:1713676:1714271	6	hyper	cg24163210	-0.19	0.287033
1116	chr1:1713676:1714271	6	hyper	cg02769781	-0.14	0.360117
1116	chr1:1713676:1714271	6	hyper	cg13461447	-0.13	0.519904
1116	chr1:1713676:1714271	6	hyper	cg00558749	-0.16	0.968267
1116	chr1:1713676:1714271	6	hyper	cg05262191	-0.11	0.99057
1118	chr3:23851909:23853015	6	hyper	cg00861308	-0.25	0.675141
1118	chr3:23851909:23853015	6	hyper	cg20950724	-0.32	0.938277
1118	chr3:23851909:23853015	6	hyper	cg00061264	-0.24	0.968656
1118	chr3:23851909:23853015	6	hyper	cg05654049	-0.17	0.977404
1118	chr3:23851909:23853015	6	hyper	cg03864483	-0.19	0.992153
1119	chr15:69222400:69223895	7	hyper	cg17286244	-0.1	0.901679
1120	chr10:128192896:128194154	7	hypo	cg07394719	0.18	0.260791
1120	chr10:128192896:128194154	7	hypo	cg26282761	0.11	0.859413
1120	chr10:128192896:128194154	7	hypo	cg27039534	0.13	0.987039
1120	chr10:128192896:128194154	7	hypo	cg19686940	0.19	0.990594
1120	chr10:128192896:128194154	7	hypo	cg08094677	0.17	0.993921
1120	chr10:128192896:128194154	7	hypo	cg17886697	0.11	0.995376
1121	chr8:70946891:70947440	5	hyper	cg20113824	-0.11	0.255959
1121	chr8:70946891:70947440	5	hyper	cg04445512	-0.18	0.781534
1121	chr8:70946891:70947440	5	hyper	cg12230289	-0.15	0.886283
1121	chr8:70946891:70947440	5	hyper	cg18096722	-0.16	0.95507
1124	chr16:67515916:67516546	6	hypo	cg07871059	0.1	0.523183
1125	chr10:102278918:102280551	13	hyper	cg02593403	-0.2	0.193746
1125	chr10:102278918:102280551	13	hyper	cg26705561	-0.13	0.353368
1125	chr10:102278918:102280551	13	hyper	cg00730561	-0.17	0.498571
1125	chr10:102278918:102280551	13	hyper	cg26458072	-0.14	0.655632
1125	chr10:102278918:102280551	13	hyper	cg04835284	-0.13	0.70505
1125	chr10:102278918:102280551	13	hyper	cg23725321	-0.13	0.720967
1125	chr10:102278918:102280551	13	hyper	cg05064489	-0.11	0.86276
1125	chr10:102278918:102280551	13	hyper	cg20831708	-0.13	0.89363
1125	chr10:102278918:102280551	13	hyper	cg01072942	-0.12	0.905979
1125	chr10:102278918:102280551	13	hyper	cg04611437	-0.14	0.983741
1126	chr1:54940382:54941170	6	hyper	cg19756821	-0.23	0.643279
1126	chr1:54940382:54941170	6	hyper	cg00782828	-0.17	0.965131
1126	chr1:54940382:54941170	6	hyper	cg12078320	-0.2	0.990203
1129	chr1:166134182:166134699	6	hyper	cg21868774	-0.25	0.551843
1129	chr1:166134182:166134699	6	hyper	cg02229993	-0.12	0.728876
1129	chr1:166134182:166134699	6	hyper	cg07198881	-0.16	0.806915
1129	chr1:166134182:166134699	6	hyper	cg10829458	-0.25	0.816366
1129	chr1:166134182:166134699	6	hyper	cg09279615	-0.22	0.959519
1129	chr1:166134182:166134699	6	hyper	cg16596102	-0.19	0.99258
1131	chr1:230849519:230850299	5	hypo	cg01083716	0.1	0.169046
1131	chr1:230849519:230850299	5	hypo	cg24474852	0.12	0.614338
1131	chr1:230849519:230850299	5	hypo	cg07502417	0.13	0.952604
1132	chr14:23888370:23888756	4	hypo	cg03918703	0.11	0.458776
1132	chr14:23888370:23888756	4	hypo	cg23474173	0.1	0.824934
1136	chr5:859540:859700	3	hypo	cg13037462	0.12	0.983772
1138	chr20:57427821:57428032	5	hyper	cg19640589	-0.11	0.353926
1138	chr20:57427821:57428032	5	hyper	cg17414107	-0.1	0.862723
1141	chr7:12443146:12443704	6	hyper	cg16278512	-0.26	0.353697
1141	chr7:12443146:12443704	6	hyper	cg02935154	-0.23	0.401147
1141	chr7:12443146:12443704	6	hyper	cg05505627	-0.29	0.593484
1141	chr7:12443146:12443704	6	hyper	cg17427002	-0.24	0.717358
1141	chr7:12443146:12443704	6	hyper	cg19099843	-0.24	0.861617
1141	chr7:12443146:12443704	6	hyper	cg13733410	-0.22	0.919397
1144	chr10:94180551:94180913	4	hypo	cg01297808	-0.14	0.980019
1150	chr8:72459499:72459953	5	hyper	cg07161721	-0.23	0.516811
1150	chr8:72459499:72459953	5	hyper	cg25345178	-0.2	0.878657
1150	chr8:72459499:72459953	5	hyper	cg11599539	-0.3	0.957459
1151	chr4:154604770:154605468	6	hyper	cg06618866	-0.21	0.935813
1151	chr4:154604770:154605468	6	hyper	cg09623286	-0.22	0.950058
1151	chr4:154604770:154605468	6	hyper	cg15852258	-0.21	0.968666
1151	chr4:154604770:154605468	6	hyper	cg16547110	-0.17	0.990676
1151	chr4:154604770:154605468	6	hyper	cg06405222	-0.17	0.994666
1152	chr6:108478494:108478837	3	hyper	cg02333706	-0.2	0.561145
1152	chr6:108478494:108478837	3	hyper	cg26065223	-0.21	0.622564
1152	chr6:108478494:108478837	3	hyper	cg15406010	-0.15	0.949731
1154	chr1:17331886:17332259	4	hypo	cg18028575	0.12	0.990918
1161	chr8:6420242:6420770	4	hyper	cg24670715	-0.18	0.106972
1161	chr8:6420242:6420770	4	hyper	cg02402368	-0.15	0.359681
1161	chr8:6420242:6420770	4	hyper	cg02548132	-0.2	0.834626
1162	chr6:6546375:6547074	6	hyper	cg21610836	-0.18	0.301376
1162	chr6:6546375:6547074	6	hyper	cg25649038	-0.24	0.341977
1162	chr6:6546375:6547074	6	hyper	cg05215004	-0.13	0.414954
1162	chr6:6546375:6547074	6	hyper	cg13470504	-0.12	0.421414
1162	chr6:6546375:6547074	6	hyper	cg02249713	-0.17	0.749203
1162	chr6:6546375:6547074	6	hyper	cg02202193	-0.16	0.849288
1163	chr6:166876490:166876826	5	hypo	cg02289903	0.12	0.0740841
1163	chr6:166876490:166876826	5	hypo	cg15304012	0.12	0.851228
1163	chr6:166876490:166876826	5	hypo	cg07404200	0.11	0.943311
1163	chr6:166876490:166876826	5	hypo	cg11744817	0.16	0.990336
1163	chr6:166876490:166876826	5	hypo	cg18676867	0.11	0.993909
1167	chr1:2238334:2239065	5	hypo	cg09442556	0.13	0.705848
1167	chr1:2238334:2239065	5	hypo	cg07574267	0.15	0.940211
1171	chr7:86782128:86782611	5	hyper	cg05757385	-0.11	0.175999
1172	chr4:6107280:6107649	5	hypo	cg06231140	0.12	0.862355
1173	chr12:4917426:4918391	5	hyper	cg25711246	0.19	0.807991
1173	chr12:4917426:4918391	5	hyper	cg04074481	0.12	0.834636
1175	chr22:23974422:23974816	3	hypo	cg11466708	0.21	0.631591
1176	chr20:45523294:45524169	4	hyper	cg05852008	0.1	0.867259
1177	chr3:57529873:57530606	6	hyper	cg09244635	-0.18	0.0918333
1177	chr3:57529873:57530606	6	hyper	cg21637884	-0.23	0.865193
1177	chr3:57529873:57530606	6	hyper	cg10530169	-0.23	0.913932
1177	chr3:57529873:57530606	6	hyper	cg16797020	-0.27	0.924227
1177	chr3:57529873:57530606	6	hyper	cg06850558	-0.28	0.939542
1177	chr3:57529873:57530606	6	hyper	cg24847554	-0.15	0.98667
1178	chr8:2020150:2021126	5	hypo	cg21899743	0.18	0.319374
1178	chr8:2020150:2021126	5	hypo	cg21844893	0.14	0.579908
1178	chr8:2020150:2021126	5	hypo	cg20559158	0.23	0.713438
1178	chr8:2020150:2021126	5	hypo	cg22728991	0.22	0.80426
1178	chr8:2020150:2021126	5	hypo	cg21944972	0.11	0.913178
1179	chr9:140115301:140116137	6	hypo	cg10853086	0.13	0.871488
1182	chr8:143660412:143660571	3	hypo	cg02118671	0.18	0.888368
1185	chr19:49258805:49259452	6	hypo	cg13881341	0.11	0.820668
1186	chr17:46719276:46720050	6	hyper	cg26879581	-0.21	0.0891659
1186	chr17:46719276:46720050	6	hyper	cg20651616	-0.21	0.164934
1186	chr17:46719276:46720050	6	hyper	cg22471726	-0.3	0.199989
1186	chr17:46719276:46720050	6	hyper	cg16320249	-0.15	0.517847
1186	chr17:46719276:46720050	6	hyper	cg08362273	-0.12	0.777952
1187	chr7:1782000:1782755	6	hypo	cg17890940	0.2	0.101646
1187	chr7:1782000:1782755	6	hypo	cg22165106	0.17	0.227626
1187	chr7:1782000:1782755	6	hypo	cg15050051	0.13	0.80464
1188	chr2:242497595:242499012	8	hyper	cg00318320	-0.11	0.880567
1188	chr2:242497595:242499012	8	hyper	cg11661868	-0.12	0.990269
1189	chr19:19639553:19640075	6	hyper	cg15839431	-0.11	0.98018
1192	chr7:94536691:94537033	4	hypo	cg11164400	-0.12	0.870999
1194	chr10:73565440:73565966	5	hyper	cg17485681	-0.12	0.945647
1194	chr10:73565440:73565966	5	hyper	cg17641566	-0.11	0.97119
1194	chr10:73565440:73565966	5	hyper	cg08293528	-0.15	0.985772
1195	chr7:89747958:89749098	10	hyper	cg03571927	-0.26	0.218352
1195	chr7:89747958:89749098	10	hyper	cg06237774	-0.27	0.307735
1195	chr7:89747958:89749098	10	hyper	cg23998645	-0.26	0.631628
1195	chr7:89747958:89749098	10	hyper	cg10754670	-0.12	0.764373
1195	chr7:89747958:89749098	10	hyper	cg00358442	-0.24	0.765222
1195	chr7:89747958:89749098	10	hyper	cg03098837	-0.22	0.850596
1195	chr7:89747958:89749098	10	hyper	cg24617568	-0.16	0.909964
1195	chr7:89747958:89749098	10	hyper	cg05884394	-0.23	0.922464
1195	chr7:89747958:89749098	10	hyper	cg20137237	-0.19	0.991275
1195	chr7:89747958:89749098	10	hyper	cg22370005	-0.13	0.991515
1199	chr1:115397374:115397857	6	hyper	cg18087477	-0.12	0.784192
1199	chr1:115397374:115397857	6	hyper	cg10440578	-0.17	0.872055
1199	chr1:115397374:115397857	6	hyper	cg04115969	-0.16	0.914931
1200	chr13:28395728:28396052	5	hypo	cg19576560	0.12	0.443639
1200	chr13:28395728:28396052	5	hypo	cg25546248	0.13	0.55059
1201	chr20:32856747:32857227	6	hyper	cg16440058	-0.18	0.165288
1201	chr20:32856747:32857227	6	hyper	cg05267394	-0.15	0.297794
1201	chr20:32856747:32857227	6	hyper	cg16661628	-0.26	0.355455
1201	chr20:32856747:32857227	6	hyper	cg09775533	-0.22	0.42842
1201	chr20:32856747:32857227	6	hyper	cg16655240	-0.21	0.736689
1202	chr19:46915351:46917255	9	hyper	cg15984661	-0.14	0.402752
1202	chr19:46915351:46917255	9	hyper	cg18653451	-0.17	0.441267
1202	chr19:46915351:46917255	9	hyper	cg03576469	-0.13	0.80727
1202	chr19:46915351:46917255	9	hyper	cg25987744	-0.11	0.906249
1202	chr19:46915351:46917255	9	hyper	cg06747432	-0.15	0.95202
1205	chr3:52279403:52279902	6	hypo	cg08438690	-0.1	0.85469
1206	chr16:85201840:85202632	5	hypo	cg26940479	0.12	0.801374
1206	chr16:85201840:85202632	5	hypo	cg09047734	0.13	0.974855
1207	chr16:11348611:11349372	7	hypo	cg06220235	-0.16	0.162809
1211	chr19:23253797:23254131	3	hyper	cg06496344	-0.14	0.873161
1221	chr22:24890330:24891666	17	hyper	cg08036764	-0.12	0.100764
1221	chr22:24890330:24891666	17	hyper	cg02469909	-0.25	0.227038
1221	chr22:24890330:24891666	17	hyper	cg12550055	-0.2	0.570676
1221	chr22:24890330:24891666	17	hyper	cg02109793	-0.16	0.63948
1221	chr22:24890330:24891666	17	hyper	cg15552843	-0.17	0.696157
1221	chr22:24890330:24891666	17	hyper	cg12492885	-0.2	0.789244
1221	chr22:24890330:24891666	17	hyper	cg03503516	-0.14	0.900825
1221	chr22:24890330:24891666	17	hyper	cg15223899	-0.12	0.906705
1221	chr22:24890330:24891666	17	hyper	cg03364108	-0.15	0.942337
1221	chr22:24890330:24891666	17	hyper	cg18495047	-0.16	0.981172
1221	chr22:24890330:24891666	17	hyper	cg10613381	-0.13	0.992229
1223	chr1:32740758:32741619	6	hyper	cg10837783	-0.13	0.198186
1223	chr1:32740758:32741619	6	hyper	cg03243362	-0.16	0.310685
1223	chr1:32740758:32741619	6	hyper	cg07376381	-0.24	0.468889
1224	chr2:906044:906974	7	hypo	cg03664459	0.24	0.293666
1224	chr2:906044:906974	7	hypo	cg00138710	0.24	0.360137
1224	chr2:906044:906974	7	hypo	cg04426779	0.17	0.402554
1224	chr2:906044:906974	7	hypo	cg14148690	0.24	0.828179
1224	chr2:906044:906974	7	hypo	cg17091441	0.23	0.975731
1224	chr2:906044:906974	7	hypo	cg13581582	0.13	0.992012
1225	chr11:1446247:1446911	6	hypo	cg05404940	0.11	0.0961178
1225	chr11:1446247:1446911	6	hypo	cg10107466	0.15	0.353019
1225	chr11:1446247:1446911	6	hypo	cg01758799	0.19	0.580761
1225	chr11:1446247:1446911	6	hypo	cg23372535	0.15	0.669927
1227	chr20:56724999:56726185	12	hypo	cg14508998	0.12	0.402175
1231	chr14:67878690:67879385	6	hyper	cg24995657	-0.13	0.663864
1231	chr14:67878690:67879385	6	hyper	cg18306861	-0.11	0.864531
1233	chr3:51740201:51741473	8	hyper	cg21213853	-0.17	0.4314
1233	chr3:51740201:51741473	8	hyper	cg00303541	-0.21	0.515622
1233	chr3:51740201:51741473	8	hyper	cg00664406	-0.11	0.607471
1233	chr3:51740201:51741473	8	hyper	cg21899500	-0.11	0.775846
1233	chr3:51740201:51741473	8	hyper	cg12934382	-0.17	0.954211
1234	chr2:73151201:73151966	5	hyper	cg04965934	-0.13	0.317094
1234	chr2:73151201:73151966	5	hyper	cg16781647	-0.16	0.885372
1234	chr2:73151201:73151966	5	hyper	cg00486564	-0.12	0.970788
1234	chr2:73151201:73151966	5	hyper	cg10136354	-0.18	0.99093
1237	chr3:186211511:186211670	5	hyper	cg03826463	-0.11	0.922416
1240	chr2:170218258:170220063	10	hyper	cg21645864	-0.21	0.543422
1240	chr2:170218258:170220063	10	hyper	cg01400477	-0.27	0.615871
1240	chr2:170218258:170220063	10	hyper	cg00726174	-0.19	0.698935
1240	chr2:170218258:170220063	10	hyper	cg05660179	-0.29	0.859567
1240	chr2:170218258:170220063	10	hyper	cg02714065	-0.23	0.86256
1240	chr2:170218258:170220063	10	hyper	cg16691888	-0.22	0.969989
1240	chr2:170218258:170220063	10	hyper	cg16585827	-0.19	0.978473
1240	chr2:170218258:170220063	10	hyper	cg11403874	-0.33	0.980804
1240	chr2:170218258:170220063	10	hyper	cg13436799	-0.2	0.988248
1241	chr7:95401838:95402733	7	hypo	cg17889682	0.17	0.654387
1241	chr7:95401838:95402733	7	hypo	cg18032014	0.12	0.844472
1243	chr2:182549408:182550065	6	hyper	cg05928053	-0.21	0.252745
1243	chr2:182549408:182550065	6	hyper	cg13848989	-0.19	0.336959
1243	chr2:182549408:182550065	6	hyper	cg16904960	-0.25	0.383732
1243	chr2:182549408:182550065	6	hyper	cg13435649	-0.16	0.393987
1243	chr2:182549408:182550065	6	hyper	cg14975429	-0.25	0.909901
1243	chr2:182549408:182550065	6	hyper	cg24548498	-0.15	0.987964
1247	chr5:447340:447880	4	hypo	cg18430034	0.11	0.532573
1249	chr11:66084469:66085299	7	hypo	cg12782654	0.14	0.370559
1249	chr11:66084469:66085299	7	hypo	cg04702940	0.12	0.749475
1249	chr11:66084469:66085299	7	hypo	cg07145284	0.14	0.756603
1249	chr11:66084469:66085299	7	hypo	cg13860849	0.12	0.992663
1251	chr11:101917981:101918171	6	hyper	cg17660384	-0.22	0.374382
1251	chr11:101917981:101918171	6	hyper	cg15071611	-0.31	0.639104
1251	chr11:101917981:101918171	6	hyper	cg12790391	-0.26	0.769926
1251	chr11:101917981:101918171	6	hyper	cg01419757	-0.2	0.795423
1251	chr11:101917981:101918171	6	hyper	cg00202702	-0.25	0.978252
1254	chr17:46831306:46832247	5	hyper	cg27204671	-0.12	0.367417
1254	chr17:46831306:46832247	5	hyper	cg07250162	-0.17	0.630682
1255	chr11:129685362:129686210	8	hyper	cg05559398	0.12	0.707011
1255	chr11:129685362:129686210	8	hyper	cg07688490	-0.14	0.876227
1255	chr11:129685362:129686210	8	hyper	cg15483228	-0.11	0.936551
1256	chr4:75230391:75231177	7	hyper	cg15198000	-0.24	0.350338
1256	chr4:75230391:75231177	7	hyper	cg23585979	-0.18	0.614287
1256	chr4:75230391:75231177	7	hyper	cg05868023	-0.1	0.736813
1256	chr4:75230391:75231177	7	hyper	cg04941721	-0.14	0.82641
1256	chr4:75230391:75231177	7	hyper	cg11646192	-0.2	0.927933
1256	chr4:75230391:75231177	7	hyper	cg18021716	-0.13	0.990848
1258	chr1:845278:846742	8	hypo	cg18762746	0.11	0.551513
1268	chr10:133208644:133208984	5	hypo	cg24856802	0.25	0.0854002
1268	chr10:133208644:133208984	5	hypo	cg04757991	0.25	0.187899
1268	chr10:133208644:133208984	5	hypo	cg12113013	0.23	0.374848
1268	chr10:133208644:133208984	5	hypo	cg26864714	0.34	0.442855
1268	chr10:133208644:133208984	5	hypo	cg26161528	0.15	0.698599
1269	chr19:44324467:44325008	11	hyper	cg15634398	-0.19	0.451816
1269	chr19:44324467:44325008	11	hyper	cg02631462	-0.14	0.636664
1269	chr19:44324467:44325008	11	hyper	cg08561856	-0.19	0.671963
1269	chr19:44324467:44325008	11	hyper	cg14931230	-0.18	0.755819
1269	chr19:44324467:44325008	11	hyper	cg14733720	-0.22	0.841869
1269	chr19:44324467:44325008	11	hyper	cg17711567	-0.19	0.841952
1269	chr19:44324467:44325008	11	hyper	cg11898486	-0.19	0.890044
1269	chr19:44324467:44325008	11	hyper	cg12768605	-0.16	0.90119
1269	chr19:44324467:44325008	11	hyper	cg25732462	-0.22	0.920386
1278	chr6:27661349:27662101	7	hyper	cg03057213	-0.16	0.782619
1278	chr6:27661349:27662101	7	hyper	cg23078194	-0.11	0.86387
1278	chr6:27661349:27662101	7	hyper	cg10725547	-0.11	0.97591
1278	chr6:27661349:27662101	7	hyper	cg02397934	-0.12	0.988916
1281	chr17:37754160:37754424	4	hypo	cg14318197	0.12	0.354342
1282	chr5:137474700:137475532	9	hyper	cg13707560	-0.18	0.297637
1282	chr5:137474700:137475532	9	hyper	cg09047573	-0.21	0.360703
1282	chr5:137474700:137475532	9	hyper	cg25582283	-0.22	0.499481
1282	chr5:137474700:137475532	9	hyper	cg22656956	-0.15	0.518461
1282	chr5:137474700:137475532	9	hyper	cg25507001	-0.23	0.749054
1282	chr5:137474700:137475532	9	hyper	cg16354091	-0.21	0.950989
1282	chr5:137474700:137475532	9	hyper	cg04233770	-0.22	0.956085
1284	chr14:105964507:105965379	7	hypo	cg15034599	0.11	0.942118
1284	chr14:105964507:105965379	7	hypo	cg00973115	0.17	0.944284
1286	chr3:3842202:3843887	8	hyper	cg09623845	-0.1	0.293713
1286	chr3:3842202:3843887	8	hyper	cg26163699	-0.16	0.513907
1286	chr3:3842202:3843887	8	hyper	cg17199247	-0.18	0.907532
1286	chr3:3842202:3843887	8	hyper	cg00742851	-0.13	0.910825
1286	chr3:3842202:3843887	8	hyper	cg09615224	-0.14	0.927003
1286	chr3:3842202:3843887	8	hyper	cg25095722	-0.14	0.97558
1286	chr3:3842202:3843887	8	hyper	cg22595235	-0.2	0.994096
1287	chr4:111397134:111397761	8	hyper	cg09248380	-0.12	0.205151
1287	chr4:111397134:111397761	8	hyper	cg15406387	-0.1	0.225481
1287	chr4:111397134:111397761	8	hyper	cg15810415	-0.11	0.770031
1287	chr4:111397134:111397761	8	hyper	cg07587796	-0.11	0.852326
1289	chr4:87514906:87515299	5	hypo	cg02045669	-0.11	0.475734
1291	chr1:120254330:120255387	8	hyper	cg07477090	-0.26	0.337412
1291	chr1:120254330:120255387	8	hyper	cg00426921	-0.27	0.480042
1291	chr1:120254330:120255387	8	hyper	cg26612362	-0.27	0.687405
1291	chr1:120254330:120255387	8	hyper	cg26791905	-0.25	0.734786
1291	chr1:120254330:120255387	8	hyper	cg19096424	-0.29	0.791391
1291	chr1:120254330:120255387	8	hyper	cg03036514	-0.23	0.824222
1291	chr1:120254330:120255387	8	hyper	cg11551257	-0.23	0.901981
1291	chr1:120254330:120255387	8	hyper	cg07090813	-0.24	0.906003
1295	chr22:50699868:50701157	6	hypo	cg00743788	-0.11	0.910422
1297	chr18:55107097:55109119	11	hyper	cg24771804	-0.15	0.287662
1297	chr18:55107097:55109119	11	hyper	cg15921100	-0.19	0.569634
1297	chr18:55107097:55109119	11	hyper	cg27358469	-0.12	0.751806
1297	chr18:55107097:55109119	11	hyper	cg00196827	-0.19	0.75913
1297	chr18:55107097:55109119	11	hyper	cg16941302	-0.21	0.829096
1297	chr18:55107097:55109119	11	hyper	cg20956738	-0.26	0.849648
1297	chr18:55107097:55109119	11	hyper	cg01193769	-0.18	0.917837
1297	chr18:55107097:55109119	11	hyper	cg03636532	-0.11	0.933479
1297	chr18:55107097:55109119	11	hyper	cg04115544	-0.12	0.989994
1297	chr18:55107097:55109119	11	hyper	cg10835584	-0.21	0.992298
1297	chr18:55107097:55109119	11	hyper	cg13518992	-0.21	0.994021
1298	chr10:131763820:131767526	14	hypo	cg23605284	0.16	0.514244
1298	chr10:131763820:131767526	14	hypo	cg16827475	0.15	0.741808
1298	chr10:131763820:131767526	14	hypo	cg00839129	0.11	0.753388
1298	chr10:131763820:131767526	14	hypo	cg16620392	0.14	0.791712
1298	chr10:131763820:131767526	14	hypo	cg10888790	0.18	0.836941
1298	chr10:131763820:131767526	14	hypo	cg17160984	0.15	0.940973
1298	chr10:131763820:131767526	14	hypo	cg11711816	0.12	0.993138
1300	chr15:28341500:28342256	7	hyper	cg12726354	-0.12	0.887805
1300	chr15:28341500:28342256	7	hyper	cg00020649	-0.14	0.914028
1300	chr15:28341500:28342256	7	hyper	cg09792204	-0.16	0.952625
1300	chr15:28341500:28342256	7	hyper	cg07193234	-0.13	0.96421
1300	chr15:28341500:28342256	7	hyper	cg04744917	-0.11	0.978717
1300	chr15:28341500:28342256	7	hyper	cg15278646	-0.11	0.98734
1303	chr20:50720331:50721911	8	hyper	cg07014523	-0.32	0.0853523
1303	chr20:50720331:50721911	8	hyper	cg23634087	-0.25	0.174366
1303	chr20:50720331:50721911	8	hyper	cg01529637	-0.24	0.359823
1303	chr20:50720331:50721911	8	hyper	cg25480336	-0.35	0.56001
1303	chr20:50720331:50721911	8	hyper	cg00727630	-0.3	0.691625
1303	chr20:50720331:50721911	8	hyper	cg14032025	-0.33	0.880122
1303	chr20:50720331:50721911	8	hyper	cg02991469	-0.21	0.988697
1304	chr1:43613433:43613627	7	hyper	cg04900427	-0.27	0.365142
1304	chr1:43613433:43613627	7	hyper	cg05125578	-0.21	0.672751
1304	chr1:43613433:43613627	7	hyper	cg15997906	-0.34	0.88678
1304	chr1:43613433:43613627	7	hyper	cg20991612	-0.17	0.896365
1304	chr1:43613433:43613627	7	hyper	cg15961211	-0.25	0.910461
1304	chr1:43613433:43613627	7	hyper	cg22608128	-0.26	0.924707
1304	chr1:43613433:43613627	7	hyper	cg12059147	-0.19	0.928135
1305	chr6:43242911:43243961	7	hypo	cg01883159	-0.14	0.0950862
1305	chr6:43242911:43243961	7	hypo	cg26168649	-0.13	0.750019
1306	chr5:1851563:1852839	5	hypo	cg04600077	0.12	0.964276
1307	chr11:93582929:93584748	12	hyper	cg07609200	-0.18	0.153756
1307	chr11:93582929:93584748	12	hyper	cg14291919	-0.23	0.163713
1307	chr11:93582929:93584748	12	hyper	cg16099599	-0.19	0.392545
1307	chr11:93582929:93584748	12	hyper	cg17595323	-0.13	0.394916
1307	chr11:93582929:93584748	12	hyper	cg26875233	-0.12	0.490425
1307	chr11:93582929:93584748	12	hyper	cg04235223	-0.12	0.957177
1307	chr11:93582929:93584748	12	hyper	cg14065697	-0.16	0.957252
1310	chr16:89225088:89226194	8	hyper	cg01714172	-0.12	0.175831
1310	chr16:89225088:89226194	8	hyper	cg05676251	-0.13	0.310978
1311	chr8:22422657:22423994	10	hyper	cg24805258	-0.21	0.0588953
1311	chr8:22422657:22423994	10	hyper	cg19675778	-0.16	0.120273
1311	chr8:22422657:22423994	10	hyper	cg04394254	-0.15	0.134564
1311	chr8:22422657:22423994	10	hyper	cg07924703	-0.19	0.242772
1311	chr8:22422657:22423994	10	hyper	cg15658824	-0.23	0.401489
1311	chr8:22422657:22423994	10	hyper	cg10191684	-0.19	0.430252
1311	chr8:22422657:22423994	10	hyper	cg25654652	-0.15	0.519312
1311	chr8:22422657:22423994	10	hyper	cg15316206	-0.16	0.669786
1311	chr8:22422657:22423994	10	hyper	cg07469555	-0.21	0.705313
1312	chr4:124317779:124317983	8	hyper	cg06974483	-0.23	0.112458
1312	chr4:124317779:124317983	8	hyper	cg00669856	-0.17	0.164521
1312	chr4:124317779:124317983	8	hyper	cg00882832	-0.22	0.350815
1312	chr4:124317779:124317983	8	hyper	cg27304043	-0.23	0.417095
1312	chr4:124317779:124317983	8	hyper	cg27362222	-0.17	0.448528
1312	chr4:124317779:124317983	8	hyper	cg22637759	-0.13	0.564665
1316	chr18:11751343:11751566	6	hyper	cg12327405	-0.11	0.34087
1316	chr18:11751343:11751566	6	hyper	cg14612428	-0.23	0.375967
1316	chr18:11751343:11751566	6	hyper	cg03417884	-0.24	0.411176
1316	chr18:11751343:11751566	6	hyper	cg06595595	-0.13	0.523652
1316	chr18:11751343:11751566	6	hyper	cg11920122	-0.27	0.946852
1316	chr18:11751343:11751566	6	hyper	cg20059140	-0.31	0.952358
1319	chr10:122738656:122739544	7	hyper	cg23803337	-0.1	0.895143
1319	chr10:122738656:122739544	7	hyper	cg02753029	-0.12	0.995305
1320	chr20:23015624:23016315	7	hyper	cg07676859	-0.25	0.295628
1320	chr20:23015624:23016315	7	hyper	cg22534145	-0.19	0.361321
1320	chr20:23015624:23016315	7	hyper	cg17586860	-0.15	0.456331
1320	chr20:23015624:23016315	7	hyper	cg18197392	-0.18	0.495747
1320	chr20:23015624:23016315	7	hyper	cg14631053	-0.12	0.972595
1321	chr21:34350407:34351148	7	hyper	cg05183668	-0.13	0.406998
1321	chr21:34350407:34351148	7	hyper	cg04847841	-0.12	0.991589
1323	chr12:130823570:130824831	9	hyper	cg12122741	-0.1	0.204329
1323	chr12:130823570:130824831	9	hyper	cg13900773	-0.12	0.915774
1326	chr1:95286125:95286311	3	hypo	cg20059151	-0.13	0.744476
1327	chr3:182400091:182400839	7	hyper	cg10148270	-0.26	0.560028
1327	chr3:182400091:182400839	7	hyper	cg17053085	-0.14	0.703218
1327	chr3:182400091:182400839	7	hyper	cg03024503	-0.21	0.792574
1327	chr3:182400091:182400839	7	hyper	cg02858214	-0.24	0.82826
1327	chr3:182400091:182400839	7	hyper	cg09219019	-0.13	0.840465
1327	chr3:182400091:182400839	7	hyper	cg16331603	-0.1	0.843541
1327	chr3:182400091:182400839	7	hyper	cg08928693	-0.2	0.879172
1328	chr8:21916256:21917015	7	hypo	cg14837598	0.15	0.753056
1328	chr8:21916256:21917015	7	hypo	cg26392737	0.11	0.968877
1328	chr8:21916256:21917015	7	hypo	cg03979241	0.13	0.990748
1329	chr6:168954578:168957184	9	hypo	cg12679792	0.24	0.241702
1329	chr6:168954578:168957184	9	hypo	cg02499409	0.11	0.430434
1329	chr6:168954578:168957184	9	hypo	cg01927730	0.16	0.454627
1329	chr6:168954578:168957184	9	hypo	cg01289068	0.13	0.519703
1329	chr6:168954578:168957184	9	hypo	cg11172857	0.26	0.830158
1329	chr6:168954578:168957184	9	hypo	cg23346787	0.16	0.837362
1329	chr6:168954578:168957184	9	hypo	cg11598427	0.13	0.865318
1331	chr19:46181221:46181546	5	hyper	cg18735402	-0.27	0.136998
1331	chr19:46181221:46181546	5	hyper	cg17351154	-0.15	0.142459
1331	chr19:46181221:46181546	5	hyper	cg16082401	-0.21	0.282374
1333	chr14:101908561:101909021	6	hypo	cg11874976	0.17	0.454536
1333	chr14:101908561:101909021	6	hypo	cg24755459	0.12	0.796172
1338	chr17:9674817:9675212	5	hypo	cg04005378	0.19	0.602649
1338	chr17:9674817:9675212	5	hypo	cg10506497	0.13	0.870509
1340	chr2:207307150:207308004	6	hypo	cg24399540	-0.19	0.29068
1344	chr1:109656145:109656777	8	hyper	cg09820792	-0.15	0.193073
1344	chr1:109656145:109656777	8	hyper	cg00009167	-0.18	0.340456
1344	chr1:109656145:109656777	8	hyper	cg23599104	-0.28	0.470257
1344	chr1:109656145:109656777	8	hyper	cg13932362	-0.17	0.862408
1344	chr1:109656145:109656777	8	hyper	cg19378640	-0.33	0.941098
1344	chr1:109656145:109656777	8	hyper	cg26045220	-0.18	0.966166
1346	chr1:236902408:236902765	5	hyper	cg12297935	-0.1	0.990202
1349	chr1:121260690:121261146	6	hyper	cg09871471	-0.13	0.225376
1349	chr1:121260690:121261146	6	hyper	cg16674351	-0.13	0.658577
1349	chr1:121260690:121261146	6	hyper	cg06970370	-0.13	0.993373
1354	chr21:38628950:38630728	6	hypo	cg05126444	-0.13	0.413545
1354	chr21:38628950:38630728	6	hypo	cg00628697	-0.17	0.737803
1354	chr21:38628950:38630728	6	hypo	cg18380783	-0.12	0.924208
1354	chr21:38628950:38630728	6	hypo	cg11287055	-0.11	0.940291
1354	chr21:38628950:38630728	6	hypo	cg16704958	-0.11	0.992169
1356	chr4:74486080:74486298	7	hyper	cg00485849	-0.29	0.138652
1356	chr4:74486080:74486298	7	hyper	cg07136054	-0.28	0.421518
1356	chr4:74486080:74486298	7	hyper	cg20516074	-0.23	0.851355
1356	chr4:74486080:74486298	7	hyper	cg08647446	-0.28	0.866377
1356	chr4:74486080:74486298	7	hyper	cg08419589	-0.26	0.954068
1356	chr4:74486080:74486298	7	hyper	cg01027937	-0.23	0.968762
1356	chr4:74486080:74486298	7	hyper	cg00224911	-0.24	0.986262
1357	chr6:169018751:169019416	6	hypo	cg03566814	0.14	0.133182
1357	chr6:169018751:169019416	6	hypo	cg15113915	0.27	0.648776
1357	chr6:169018751:169019416	6	hypo	cg07215571	0.2	0.720561
1357	chr6:169018751:169019416	6	hypo	cg20686918	0.22	0.756715
1357	chr6:169018751:169019416	6	hypo	cg07061738	0.25	0.853225
1358	chr2:95537049:95537708	8	hypo	cg06383022	0.14	0.991134
1360	chr1:917118:917892	7	hypo	cg10201533	0.12	0.808852
1360	chr1:917118:917892	7	hypo	cg15526941	0.1	0.964363
1362	chr2:85980044:85981021	13	hypo	cg01472882	-0.11	0.401358
1363	chr17:8770908:8771331	7	hypo	cg06613765	0.13	0.26159
1364	chr1:184942841:184943630	8	hyper	cg16250330	-0.27	0.355044
1364	chr1:184942841:184943630	8	hyper	cg14028892	-0.23	0.401354
1364	chr1:184942841:184943630	8	hyper	cg02360616	-0.21	0.660551
1364	chr1:184942841:184943630	8	hyper	cg05655671	-0.22	0.715569
1364	chr1:184942841:184943630	8	hyper	cg18845832	-0.23	0.731295
1364	chr1:184942841:184943630	8	hyper	cg16170319	-0.17	0.908989
1364	chr1:184942841:184943630	8	hyper	cg18801893	-0.17	0.977582
1365	chr4:80246713:80247179	6	hyper	cg08652808	-0.11	0.328791
1367	chr17:78039096:78039528	5	hypo	cg07446795	0.14	0.990371
1368	chr6:110797797:110798323	6	hyper	cg19980771	-0.17	0.0627437
1368	chr6:110797797:110798323	6	hyper	cg05415020	-0.2	0.560515
1369	chr13:61988802:61989597	7	hyper	cg18671854	-0.16	0.0511603
1369	chr13:61988802:61989597	7	hyper	cg12525584	-0.13	0.189048
1369	chr13:61988802:61989597	7	hyper	cg22936975	-0.13	0.421018
1369	chr13:61988802:61989597	7	hyper	cg09384787	-0.13	0.761872
1369	chr13:61988802:61989597	7	hyper	cg24243314	-0.22	0.864917
1369	chr13:61988802:61989597	7	hyper	cg01836044	-0.18	0.875652
1369	chr13:61988802:61989597	7	hyper	cg20149973	-0.2	0.934719
1373	chr7:8476521:8477597	6	hyper	cg20378002	-0.26	0.362172
1373	chr7:8476521:8477597	6	hyper	cg03836586	-0.23	0.73258
1373	chr7:8476521:8477597	6	hyper	cg00288806	-0.11	0.992612
1376	chr6:74161679:74162796	10	hypo	cg09527362	-0.11	0.701591
1376	chr6:74161679:74162796	10	hypo	cg00463577	-0.11	0.872139
1376	chr6:74161679:74162796	10	hypo	cg24713667	-0.11	0.942694
1376	chr6:74161679:74162796	10	hypo	cg01735621	-0.13	0.990875
1378	chr5:175223225:175223982	7	hypo	cg19885761	0.11	0.395521
1378	chr5:175223225:175223982	7	hypo	cg18909295	0.14	0.853162
1379	chr2:1426301:1426845	5	hypo	cg01957222	0.3	0.69246
1379	chr2:1426301:1426845	5	hypo	cg07088935	0.2	0.807348
1379	chr2:1426301:1426845	5	hypo	cg05544715	0.19	0.923415
1379	chr2:1426301:1426845	5	hypo	cg24216893	0.13	0.952672
1379	chr2:1426301:1426845	5	hypo	cg14691886	0.16	0.994248
1380	chr19:34263644:34264111	5	hypo	cg16609432	0.16	0.681052
1380	chr19:34263644:34264111	5	hypo	cg19257089	0.12	0.909288
1381	chr19:59067160:59067560	8	hypo	cg25345422	0.17	0.531542
1381	chr19:59067160:59067560	8	hypo	cg11426899	0.12	0.582365
1381	chr19:59067160:59067560	8	hypo	cg21618549	0.16	0.864903
1381	chr19:59067160:59067560	8	hypo	cg19417549	0.11	0.869553
1381	chr19:59067160:59067560	8	hypo	cg12229764	0.11	0.878043
1382	chr17:7832479:7833663	11	hyper	cg27162435	-0.11	0.0813387
1382	chr17:7832479:7833663	11	hyper	cg21017569	-0.11	0.193983
1382	chr17:7832479:7833663	11	hyper	cg23365801	-0.18	0.337525
1382	chr17:7832479:7833663	11	hyper	cg15951188	-0.16	0.412198
1382	chr17:7832479:7833663	11	hyper	cg01323777	-0.15	0.497364
1382	chr17:7832479:7833663	11	hyper	cg13377102	-0.13	0.552231
1382	chr17:7832479:7833663	11	hyper	cg13407335	-0.14	0.731728
1382	chr17:7832479:7833663	11	hyper	cg14918082	-0.14	0.792031
1382	chr17:7832479:7833663	11	hyper	cg16513459	-0.19	0.844541
1383	chr5:153858102:153859049	7	hyper	cg26477488	-0.13	0.100189
1383	chr5:153858102:153859049	7	hyper	cg01834210	-0.13	0.795864
1383	chr5:153858102:153859049	7	hyper	cg15376615	-0.13	0.961413
1383	chr5:153858102:153859049	7	hyper	cg03158581	-0.13	0.963831
1388	chr2:1926366:1926907	7	hypo	cg14128411	0.21	0.0839288
1388	chr2:1926366:1926907	7	hypo	cg06552160	0.2	0.141133
1388	chr2:1926366:1926907	7	hypo	cg18148375	0.17	0.743406
1388	chr2:1926366:1926907	7	hypo	cg00067742	0.24	0.802183
1388	chr2:1926366:1926907	7	hypo	cg02966841	0.29	0.920678
1388	chr2:1926366:1926907	7	hypo	cg25654677	0.19	0.924206
1389	chr16:67977865:67978450	8	hypo	cg02564259	0.1	0.905617
1397	chr12:132690536:132690782	7	hyper	cg27483007	-0.12	0.757805
1399	chr5:140729429:140729928	8	hyper	cg17557357	-0.14	0.788658
1400	chr13:50569769:50570250	5	hyper	cg23213230	-0.16	0.951493
1400	chr13:50569769:50570250	5	hyper	cg24030370	-0.12	0.991224
1401	chr16:71569741:71572050	7	hyper	cg00306578	0.11	0.809036
1401	chr16:71569741:71572050	7	hyper	cg04568774	0.12	0.952688
1403	chr4:141489799:141490428	12	hyper	cg02759110	-0.31	0.072461
1403	chr4:141489799:141490428	12	hyper	cg19346645	-0.26	0.0960942
1403	chr4:141489799:141490428	12	hyper	cg02268229	-0.33	0.151553
1403	chr4:141489799:141490428	12	hyper	cg14223995	-0.23	0.174113
1403	chr4:141489799:141490428	12	hyper	cg21325154	-0.31	0.236149
1403	chr4:141489799:141490428	12	hyper	cg07100771	-0.33	0.484147
1403	chr4:141489799:141490428	12	hyper	cg09181644	-0.24	0.494337
1403	chr4:141489799:141490428	12	hyper	cg25793521	-0.24	0.595128
1403	chr4:141489799:141490428	12	hyper	cg25797055	-0.32	0.814337
1404	chr6:169025896:169027218	11	hypo	cg02922084	0.25	0.0750074
1404	chr6:169025896:169027218	11	hypo	cg22967008	0.24	0.371062
1404	chr6:169025896:169027218	11	hypo	cg04467832	0.14	0.488888
1404	chr6:169025896:169027218	11	hypo	cg14913909	0.1	0.747989
1404	chr6:169025896:169027218	11	hypo	cg17802216	0.17	0.769102
1404	chr6:169025896:169027218	11	hypo	cg25966300	0.12	0.817807
1406	chr4:101111147:101111927	9	hyper	cg12829717	-0.34	0.151144
1406	chr4:101111147:101111927	9	hyper	cg12566138	-0.33	0.302229
1406	chr4:101111147:101111927	9	hyper	cg08663159	-0.32	0.39129
1406	chr4:101111147:101111927	9	hyper	cg18603154	-0.28	0.525589
1406	chr4:101111147:101111927	9	hyper	cg27062369	-0.34	0.556419
1406	chr4:101111147:101111927	9	hyper	cg05319305	-0.26	0.595653
1406	chr4:101111147:101111927	9	hyper	cg18714412	-0.31	0.788025
1406	chr4:101111147:101111927	9	hyper	cg02989600	-0.28	0.909661
1406	chr4:101111147:101111927	9	hyper	cg03132532	-0.17	0.991277
1407	chr10:1444784:1445317	6	hyper	cg23179265	0.12	0.464625
1408	chr15:40398007:40399004	5	hypo	cg12929983	0.11	0.383177
1408	chr15:40398007:40399004	5	hypo	cg18494902	0.12	0.957307
1410	chr15:40599680:40600635	8	hypo	cg05547778	0.1	0.355316
1410	chr15:40599680:40600635	8	hypo	cg14076977	0.1	0.787684
1410	chr15:40599680:40600635	8	hypo	cg16567056	0.11	0.860127
1413	chr13:103425546:103426972	11	hyper	cg04015777	-0.14	0.446479
1416	chr1:114696822:114697523	7	hyper	cg19901801	-0.23	0.14032
1416	chr1:114696822:114697523	7	hyper	cg12097117	-0.19	0.920026
1416	chr1:114696822:114697523	7	hyper	cg15976388	-0.2	0.932755
1416	chr1:114696822:114697523	7	hyper	cg08883066	-0.12	0.990199
1416	chr1:114696822:114697523	7	hyper	cg12804010	-0.23	0.991188
1416	chr1:114696822:114697523	7	hyper	cg19874857	-0.17	0.993943
1417	chr2:232791732:232792397	7	hypo	cg07935340	-0.12	0.507904
1417	chr2:232791732:232792397	7	hypo	cg07797231	-0.15	0.911241
1418	chr19:5823786:5824300	7	hyper	cg25544164	-0.15	0.137221
1421	chr1:111217194:111218079	9	hyper	cg11595545	-0.16	0.93392
1421	chr1:111217194:111218079	9	hyper	cg06750832	-0.1	0.991709
1423	chr3:121795768:121796767	7	hyper	cg13617155	-0.15	0.421643
1423	chr3:121795768:121796767	7	hyper	cg06327732	-0.11	0.619773
1423	chr3:121795768:121796767	7	hyper	cg13069531	-0.17	0.621567
1424	chr8:120219151:120220131	8	hypo	cg06173216	-0.1	0.808601
1425	chr11:118550379:118551168	6	hypo	cg08498647	0.12	0.814512
1426	chr1:77332991:77333860	10	hyper	cg09511846	-0.19	0.769126
1426	chr1:77332991:77333860	10	hyper	cg06201642	-0.16	0.827504
1426	chr1:77332991:77333860	10	hyper	cg04077662	-0.12	0.888057
1426	chr1:77332991:77333860	10	hyper	cg27519691	-0.22	0.890789
1426	chr1:77332991:77333860	10	hyper	cg15100100	-0.18	0.956134
1426	chr1:77332991:77333860	10	hyper	cg13823136	-0.19	0.96702
1426	chr1:77332991:77333860	10	hyper	cg13463054	-0.17	0.968255
1426	chr1:77332991:77333860	10	hyper	cg00294096	-0.19	0.969637
1426	chr1:77332991:77333860	10	hyper	cg21961707	-0.2	0.976129
1426	chr1:77332991:77333860	10	hyper	cg16966815	-0.13	0.992097
1429	chr13:77461056:77461426	7	hypo	cg15901783	-0.1	0.577136
1429	chr13:77461056:77461426	7	hypo	cg25968569	-0.11	0.717532
1429	chr13:77461056:77461426	7	hypo	cg00931644	-0.1	0.991148
1430	chr16:31711784:31712420	7	hyper	cg09084370	-0.26	0.502184
1430	chr16:31711784:31712420	7	hyper	cg15119375	-0.24	0.987224
1431	chr2:152954155:152955206	8	hypo	cg00539908	-0.17	0.498613
1431	chr2:152954155:152955206	8	hypo	cg17014009	-0.18	0.745198
1431	chr2:152954155:152955206	8	hypo	cg03563100	-0.12	0.804482
1432	chr8:6637707:6638180	7	hypo	cg11708223	0.11	0.155186
1432	chr8:6637707:6638180	7	hypo	cg08001580	0.13	0.713363
1432	chr8:6637707:6638180	7	hypo	cg10761351	0.13	0.981598
1433	chr14:65015998:65017091	9	hyper	cg04536575	-0.32	0.294379
1433	chr14:65015998:65017091	9	hyper	cg08196842	-0.36	0.367604
1433	chr14:65015998:65017091	9	hyper	cg23265500	-0.37	0.545393
1433	chr14:65015998:65017091	9	hyper	cg17930034	-0.34	0.738565
1433	chr14:65015998:65017091	9	hyper	cg13711424	-0.2	0.805122
1433	chr14:65015998:65017091	9	hyper	cg17306261	-0.26	0.95386
1433	chr14:65015998:65017091	9	hyper	cg12281657	-0.34	0.982872
1434	chr10:124907457:124908083	7	hyper	cg23437459	-0.16	0.797975
1434	chr10:124907457:124908083	7	hyper	cg17498296	-0.17	0.905279
1434	chr10:124907457:124908083	7	hyper	cg22603247	-0.11	0.94011
1436	chr1:59043173:59043576	7	hyper	cg16699148	-0.17	0.382021
1436	chr1:59043173:59043576	7	hyper	cg16080552	-0.19	0.649807
1436	chr1:59043173:59043576	7	hyper	cg17210938	-0.1	0.82371
1436	chr1:59043173:59043576	7	hyper	cg04863005	-0.13	0.833829
1436	chr1:59043173:59043576	7	hyper	cg01821018	-0.18	0.990246
1437	chr17:38210900:38211681	8	hyper	cg23717187	-0.13	0.96612
1437	chr17:38210900:38211681	8	hyper	cg26877648	-0.11	0.966903
1438	chr7:155166205:155168238	13	hyper	cg09970120	-0.22	0.163222
1438	chr7:155166205:155168238	13	hyper	cg00731185	-0.14	0.41757
1438	chr7:155166205:155168238	13	hyper	cg24435879	-0.18	0.644585
1438	chr7:155166205:155168238	13	hyper	cg01309744	-0.14	0.701103
1438	chr7:155166205:155168238	13	hyper	cg12820681	-0.23	0.75699
1438	chr7:155166205:155168238	13	hyper	cg20347882	-0.12	0.771017
1438	chr7:155166205:155168238	13	hyper	cg27451484	-0.14	0.855034
1438	chr7:155166205:155168238	13	hyper	cg02344820	-0.1	0.861402
1438	chr7:155166205:155168238	13	hyper	cg10659382	-0.17	0.877769
1438	chr7:155166205:155168238	13	hyper	cg05151803	-0.14	0.921296
1438	chr7:155166205:155168238	13	hyper	cg20159885	-0.19	0.977092
1438	chr7:155166205:155168238	13	hyper	cg20567847	-0.17	0.980867
1439	chr13:26624487:26626134	11	hyper	cg06215691	-0.19	0.204111
1439	chr13:26624487:26626134	11	hyper	cg20193324	-0.1	0.983043
1439	chr13:26624487:26626134	11	hyper	cg02126117	-0.1	0.992559
1440	chr6:125475126:125476162	9	hyper	cg11322464	-0.17	0.582713
1440	chr6:125475126:125476162	9	hyper	cg02801114	-0.1	0.862208
1440	chr6:125475126:125476162	9	hyper	cg26005766	-0.23	0.928697
1441	chr16:52581405:52582072	6	hypo	cg01404163	-0.14	0.795318
1441	chr16:52581405:52582072	6	hypo	cg02709321	-0.11	0.865735
1442	chr2:182320901:182322058	8	hyper	cg25652029	-0.23	0.184651
1442	chr2:182320901:182322058	8	hyper	cg05246303	-0.22	0.30382
1442	chr2:182320901:182322058	8	hyper	cg20415809	-0.29	0.399223
1442	chr2:182320901:182322058	8	hyper	cg17265419	-0.25	0.422229
1442	chr2:182320901:182322058	8	hyper	cg10965575	-0.27	0.668266
1442	chr2:182320901:182322058	8	hyper	cg25515269	-0.15	0.879013
1442	chr2:182320901:182322058	8	hyper	cg10526659	-0.15	0.990625
1444	chr1:76081962:76082690	5	hyper	cg05725004	-0.18	0.370562
1444	chr1:76081962:76082690	5	hyper	cg20818417	-0.22	0.459418
1444	chr1:76081962:76082690	5	hyper	cg17888155	-0.19	0.915442
1447	chr3:157260627:157261273	11	hyper	cg00301159	-0.18	0.439416
1447	chr3:157260627:157261273	11	hyper	cg17912370	-0.2	0.477073
1447	chr3:157260627:157261273	11	hyper	cg03066577	-0.22	0.749833
1447	chr3:157260627:157261273	11	hyper	cg08504812	-0.26	0.782795
1447	chr3:157260627:157261273	11	hyper	cg15570323	-0.12	0.867416
1447	chr3:157260627:157261273	11	hyper	cg04682135	-0.13	0.88108
1447	chr3:157260627:157261273	11	hyper	cg22987447	-0.2	0.936198
1447	chr3:157260627:157261273	11	hyper	cg06827247	-0.24	0.947865
1447	chr3:157260627:157261273	11	hyper	cg04385236	-0.19	0.967962
1447	chr3:157260627:157261273	11	hyper	cg03358769	-0.24	0.990633
1447	chr3:157260627:157261273	11	hyper	cg24783642	-0.21	0.99297
1449	chr16:58534157:58535556	8	hypo	cg00758881	-0.12	0.749916
1452	chr1:207669003:207670065	9	hyper	cg14726637	-0.18	0.694937
1452	chr1:207669003:207670065	9	hyper	cg00175709	-0.13	0.722536
1452	chr1:207669003:207670065	9	hyper	cg11195082	-0.2	0.813234
1452	chr1:207669003:207670065	9	hyper	cg02588107	-0.21	0.827642
1452	chr1:207669003:207670065	9	hyper	cg10021878	-0.11	0.83691
1452	chr1:207669003:207670065	9	hyper	cg05825950	-0.14	0.941995
1452	chr1:207669003:207670065	9	hyper	cg18147366	-0.16	0.993458
1454	chr2:182521222:182521926	9	hyper	cg19768950	-0.23	0.651064
1454	chr2:182521222:182521926	9	hyper	cg16851924	-0.2	0.836953
1454	chr2:182521222:182521926	9	hyper	cg02019072	-0.25	0.841029
1454	chr2:182521222:182521926	9	hyper	cg27166649	-0.26	0.851322
1454	chr2:182521222:182521926	9	hyper	cg05113709	-0.16	0.891196
1454	chr2:182521222:182521926	9	hyper	cg06499484	-0.25	0.964814
1454	chr2:182521222:182521926	9	hyper	cg04590313	-0.21	0.968357
1454	chr2:182521222:182521926	9	hyper	cg15824291	-0.17	0.991335
1454	chr2:182521222:182521926	9	hyper	cg08065101	-0.25	0.99147
1455	chr17:46800444:46801314	8	hyper	cg09302903	-0.18	0.398326
1455	chr17:46800444:46801314	8	hyper	cg16251357	-0.25	0.741897
1455	chr17:46800444:46801314	8	hyper	cg08886727	-0.24	0.774894
1455	chr17:46800444:46801314	8	hyper	cg17444839	-0.26	0.84431
1456	chr2:118981150:118982263	6	hyper	cg00336150	-0.12	0.0555448
1456	chr2:118981150:118982263	6	hyper	cg10888941	-0.15	0.45126
1456	chr2:118981150:118982263	6	hyper	cg06530490	-0.21	0.46058
1456	chr2:118981150:118982263	6	hyper	cg23413104	-0.12	0.544456
1456	chr2:118981150:118982263	6	hyper	cg05766802	-0.16	0.806624
1456	chr2:118981150:118982263	6	hyper	cg05268203	-0.26	0.845752
1457	chr1:247712110:247712591	8	hypo	cg18908499	0.1	0.178693
1457	chr1:247712110:247712591	8	hypo	cg02052265	0.13	0.539671
1457	chr1:247712110:247712591	8	hypo	cg27573991	0.17	0.801967
1459	chr19:55013663:55014357	7	hypo	cg10007134	0.15	0.608835
1459	chr19:55013663:55014357	7	hypo	cg19547155	0.13	0.647702
1459	chr19:55013663:55014357	7	hypo	cg01807649	0.11	0.915888
1460	chr1:116370764:116371871	9	hyper	cg21852513	-0.16	0.40685
1460	chr1:116370764:116371871	9	hyper	cg24660670	-0.12	0.455825
1460	chr1:116370764:116371871	9	hyper	cg26156256	-0.13	0.616563
1460	chr1:116370764:116371871	9	hyper	cg19356191	-0.2	0.809544
1460	chr1:116370764:116371871	9	hyper	cg27452217	-0.1	0.89855
1460	chr1:116370764:116371871	9	hyper	cg15654259	-0.15	0.994796
1463	chr12:131303016:131303993	9	hyper	cg20050828	-0.14	0.193283
1463	chr12:131303016:131303993	9	hyper	cg05407909	-0.14	0.549616
1463	chr12:131303016:131303993	9	hyper	cg10832093	-0.26	0.670286
1463	chr12:131303016:131303993	9	hyper	cg11011512	-0.28	0.692506
1463	chr12:131303016:131303993	9	hyper	cg23907926	-0.18	0.770668
1463	chr12:131303016:131303993	9	hyper	cg11639130	-0.2	0.956399
1463	chr12:131303016:131303993	9	hyper	cg23194926	-0.23	0.974709
1463	chr12:131303016:131303993	9	hyper	cg04113200	-0.21	0.994006
1464	chr10:70321554:70322442	9	hypo	cg09978996	0.11	0.233691
1464	chr10:70321554:70322442	9	hypo	cg25926515	0.17	0.421988
1464	chr10:70321554:70322442	9	hypo	cg15254238	0.16	0.657798
1464	chr10:70321554:70322442	9	hypo	cg19127638	0.21	0.820702
1468	chr6:112374876:112375870	8	hyper	cg07709205	-0.13	0.248082
1468	chr6:112374876:112375870	8	hyper	cg17694848	0.12	0.733289
1469	chr3:63428234:63428907	5	hyper	cg06185146	-0.1	0.499125
1469	chr3:63428234:63428907	5	hyper	cg05401575	-0.19	0.672125
1471	chr17:46507549:46507895	8	hyper	cg16460446	-0.18	0.179053
1471	chr17:46507549:46507895	8	hyper	cg14233507	-0.3	0.193782
1471	chr17:46507549:46507895	8	hyper	cg16789104	-0.24	0.450151
1471	chr17:46507549:46507895	8	hyper	cg12513481	-0.28	0.462028
1471	chr17:46507549:46507895	8	hyper	cg24322968	-0.17	0.791814
1471	chr17:46507549:46507895	8	hyper	cg04483289	-0.26	0.991929
1472	chr6:100441407:100442553	9	hyper	cg06610484	-0.16	0.297542
1472	chr6:100441407:100442553	9	hyper	cg09393254	-0.16	0.576385
1472	chr6:100441407:100442553	9	hyper	cg26466587	-0.19	0.731058
1472	chr6:100441407:100442553	9	hyper	cg26981309	-0.16	0.967141
1472	chr6:100441407:100442553	9	hyper	cg01189783	-0.11	0.980948
1472	chr6:100441407:100442553	9	hyper	cg22473637	-0.11	0.990426
1474	chr11:10472001:10473038	10	hyper	cg16652651	-0.28	0.2837
1474	chr11:10472001:10473038	10	hyper	cg15461888	-0.27	0.304774
1474	chr11:10472001:10473038	10	hyper	cg13177786	-0.36	0.472842
1474	chr11:10472001:10473038	10	hyper	cg23100152	-0.3	0.603493
1474	chr11:10472001:10473038	10	hyper	cg02082273	-0.11	0.625923
1474	chr11:10472001:10473038	10	hyper	cg24921089	-0.11	0.690815
1474	chr11:10472001:10473038	10	hyper	cg12318400	-0.25	0.703635
1474	chr11:10472001:10473038	10	hyper	cg11854154	-0.29	0.801408
1474	chr11:10472001:10473038	10	hyper	cg09986736	-0.25	0.909937
1476	chr11:57519282:57519659	8	hyper	cg12734107	-0.1	0.0585768
1476	chr11:57519282:57519659	8	hyper	cg24670445	-0.1	0.19743
1477	chr16:56671862:56672722	9	hyper	cg09137696	-0.16	0.552303
1477	chr16:56671862:56672722	9	hyper	cg00509108	-0.11	0.644131
1477	chr16:56671862:56672722	9	hyper	cg01110759	-0.17	0.701058
1477	chr16:56671862:56672722	9	hyper	cg18438944	-0.15	0.990413
1478	chr2:239046684:239047774	9	hypo	cg02931058	0.15	0.137672
1478	chr2:239046684:239047774	9	hypo	cg00226984	0.16	0.561583
1478	chr2:239046684:239047774	9	hypo	cg01623771	0.13	0.667568
1478	chr2:239046684:239047774	9	hypo	cg23906687	0.13	0.69363
1478	chr2:239046684:239047774	9	hypo	cg12857875	0.14	0.811001
1483	chr2:55509105:55509779	8	hyper	cg09831207	-0.11	0.179615
1483	chr2:55509105:55509779	8	hyper	cg25116269	-0.15	0.18659
1483	chr2:55509105:55509779	8	hyper	cg02642298	-0.13	0.321953
1485	chr6:33040914:33041697	9	hypo	cg15575880	-0.13	0.416455
1490	chr1:19600141:19601069	12	hyper	cg18202521	-0.14	0.141588
1490	chr1:19600141:19601069	12	hyper	cg11376198	-0.18	0.227814
1490	chr1:19600141:19601069	12	hyper	cg20677058	-0.12	0.72344
1490	chr1:19600141:19601069	12	hyper	cg15948567	-0.12	0.781841
1490	chr1:19600141:19601069	12	hyper	cg18151012	-0.18	0.800171
1490	chr1:19600141:19601069	12	hyper	cg07162162	-0.2	0.815806
1490	chr1:19600141:19601069	12	hyper	cg12798157	-0.2	0.902136
1490	chr1:19600141:19601069	12	hyper	cg07180458	-0.12	0.950121
1490	chr1:19600141:19601069	12	hyper	cg09045262	-0.2	0.990691
1491	chr4:55093241:55094011	8	hyper	cg07266616	-0.2	0.0788075
1491	chr4:55093241:55094011	8	hyper	cg01166145	-0.2	0.450916
1491	chr4:55093241:55094011	8	hyper	cg03441993	-0.14	0.511142
1491	chr4:55093241:55094011	8	hyper	cg16012041	-0.12	0.780584
1491	chr4:55093241:55094011	8	hyper	cg00691999	-0.11	0.90965
1492	chr15:40545143:40545326	8	hyper	cg04812615	-0.15	0.644384
1492	chr15:40545143:40545326	8	hyper	cg18097281	-0.15	0.724303
1492	chr15:40545143:40545326	8	hyper	cg01036164	-0.19	0.875423
1492	chr15:40545143:40545326	8	hyper	cg05068428	-0.22	0.904349
1492	chr15:40545143:40545326	8	hyper	cg12635019	-0.19	0.909953
1492	chr15:40545143:40545326	8	hyper	cg11939465	-0.22	0.929816
1492	chr15:40545143:40545326	8	hyper	cg04305879	-0.22	0.984526
1492	chr15:40545143:40545326	8	hyper	cg13892980	-0.17	0.992968
1494	chr7:96654548:96655105	10	hypo	cg26757388	-0.1	0.879754
1495	chr18:61616369:61616862	9	hyper	cg14613540	-0.21	0.49
1495	chr18:61616369:61616862	9	hyper	cg03987884	-0.15	0.129275
1495	chr18:61616369:61616862	9	hyper	cg25794823	-0.16	0.206465
1495	chr18:61616369:61616862	9	hyper	cg15306209	-0.15	0.313265
1495	chr18:61616369:61616862	9	hyper	cg25583128	-0.16	0.471583
1495	chr18:61616369:61616862	9	hyper	cg26385283	-0.15	0.528465
1495	chr18:61616369:61616862	9	hyper	cg14575053	-0.18	0.801482
1498	chr1:12677661:12678641	10	hyper	cg26887379	-0.23	0.635944
1498	chr1:12677661:12678641	10	hyper	cg01083689	-0.11	0.667
1498	chr1:12677661:12678641	10	hyper	cg26917873	-0.2	0.73555
1498	chr1:12677661:12678641	10	hyper	cg06299537	-0.29	0.800656
1498	chr1:12677661:12678641	10	hyper	cg26937389	-0.21	0.881152
1498	chr1:12677661:12678641	10	hyper	cg17935811	-0.19	0.903272
1498	chr1:12677661:12678641	10	hyper	cg09361488	-0.31	0.972247
1498	chr1:12677661:12678641	10	hyper	cg04010939	-0.11	0.983115
1499	chr11:63258214:63258803	9	hyper	cg03932723	-0.18	0.229444
1499	chr11:63258214:63258803	9	hyper	cg02399524	-0.15	0.364701
1499	chr11:63258214:63258803	9	hyper	cg23728669	-0.13	0.683102
1499	chr11:63258214:63258803	9	hyper	cg01967055	-0.12	0.836063
1499	chr11:63258214:63258803	9	hyper	cg13112361	-0.14	0.889047
1499	chr11:63258214:63258803	9	hyper	cg22250498	-0.15	0.912031
1499	chr11:63258214:63258803	9	hyper	cg00286984	-0.13	0.962354
1499	chr11:63258214:63258803	9	hyper	cg19570321	-0.16	0.969038
1499	chr11:63258214:63258803	9	hyper	cg09952395	-0.17	0.9891
1503	chr5:100238819:100239319	8	hyper	cg18428516	-0.18	0.465547
1503	chr5:100238819:100239319	8	hyper	cg04380513	-0.19	0.477642
1503	chr5:100238819:100239319	8	hyper	cg19088984	-0.22	0.533637
1503	chr5:100238819:100239319	8	hyper	cg12665504	-0.17	0.642471
1503	chr5:100238819:100239319	8	hyper	cg26337020	-0.17	0.760668
1503	chr5:100238819:100239319	8	hyper	cg01922936	-0.17	0.787827
1503	chr5:100238819:100239319	8	hyper	cg03975797	-0.19	0.912116
1503	chr5:100238819:100239319	8	hyper	cg16673106	-0.21	0.922371
1504	chr8:58191910:58192753	8	hyper	cg10525134	0.11	0.680909
1505	chr11:121970285:121971954	12	hypo	cg02101355	0.15	0.520246
1505	chr11:121970285:121971954	12	hypo	cg07281370	0.12	0.543994
1505	chr11:121970285:121971954	12	hypo	cg24213115	0.15	0.645984
1505	chr11:121970285:121971954	12	hypo	cg05005343	0.2	0.705687
1505	chr11:121970285:121971954	12	hypo	cg03891346	0.15	0.94947
1508	chr5:89854293:89854979	11	hyper	cg11867257	-0.29	0.0521489
1508	chr5:89854293:89854979	11	hyper	cg24918060	-0.33	0.420478
1508	chr5:89854293:89854979	11	hyper	cg14798760	-0.26	0.568816
1508	chr5:89854293:89854979	11	hyper	cg23151421	-0.31	0.673709
1508	chr5:89854293:89854979	11	hyper	cg01254948	-0.34	0.796142
1508	chr5:89854293:89854979	11	hyper	cg08618802	-0.32	0.823398
1508	chr5:89854293:89854979	11	hyper	cg00510011	-0.38	0.94045
1508	chr5:89854293:89854979	11	hyper	cg02792655	-0.28	0.974357
1508	chr5:89854293:89854979	11	hyper	cg01804570	-0.37	0.990361
1508	chr5:89854293:89854979	11	hyper	cg10773064	-0.35	0.990776
1509	chr1:165414189:165415157	12	hyper	cg13901501	-0.19	0.287887
1509	chr1:165414189:165415157	12	hyper	cg12404281	-0.11	0.509299
1509	chr1:165414189:165415157	12	hyper	cg22675486	-0.18	0.586824
1509	chr1:165414189:165415157	12	hyper	cg08905496	-0.15	0.599755
1509	chr1:165414189:165415157	12	hyper	cg10364513	-0.18	0.63295
1509	chr1:165414189:165415157	12	hyper	cg17885806	-0.12	0.812153
1509	chr1:165414189:165415157	12	hyper	cg08623787	-0.16	0.85755
1509	chr1:165414189:165415157	12	hyper	cg11717564	-0.16	0.953991
1509	chr1:165414189:165415157	12	hyper	cg01913568	-0.11	0.993647
1509	chr1:165414189:165415157	12	hyper	cg00349776	-0.12	0.994588
1511	chr8:145024637:145026051	12	hypo	cg00253228	0.1	0.869741
1512	chr20:62168463:62169334	11	hypo	cg21484834	0.1	0.637341
1513	chr2:84743512:84743743	8	hyper	cg16878332	-0.1	0.84985
1513	chr2:84743512:84743743	8	hyper	cg17669542	-0.12	0.927952
1513	chr2:84743512:84743743	8	hyper	cg15961842	-0.14	0.99013
1514	chr18:19997803:19998049	9	hyper	cg12291059	-0.2	0.467522
1514	chr18:19997803:19998049	9	hyper	cg00655184	-0.1	0.61431
1514	chr18:19997803:19998049	9	hyper	cg20586124	-0.11	0.875518
1514	chr18:19997803:19998049	9	hyper	cg26397391	-0.11	0.940569
1514	chr18:19997803:19998049	9	hyper	cg10421192	-0.12	0.982807
1516	chr15:52404887:52405162	8	hyper	cg13040886	-0.19	0.162951
1516	chr15:52404887:52405162	8	hyper	cg04519487	-0.27	0.450825
1516	chr15:52404887:52405162	8	hyper	cg19114050	-0.22	0.607957
1516	chr15:52404887:52405162	8	hyper	cg12067522	-0.27	0.670709
1516	chr15:52404887:52405162	8	hyper	cg14431573	-0.21	0.913531
1530	chr2:71016724:71018354	11	hyper	cg01812070	-0.17	0.404109
1530	chr2:71016724:71018354	11	hyper	cg22650617	-0.2	0.40733
1530	chr2:71016724:71018354	11	hyper	cg26095658	-0.14	0.626929
1530	chr2:71016724:71018354	11	hyper	cg04297868	-0.18	0.879199
1530	chr2:71016724:71018354	11	hyper	cg00469856	-0.14	0.887347
1530	chr2:71016724:71018354	11	hyper	cg22687748	-0.2	0.946092
1530	chr2:71016724:71018354	11	hyper	cg16907558	-0.24	0.955707
1530	chr2:71016724:71018354	11	hyper	cg08834401	-0.14	0.961835
1531	chr7:15725652:15727127	12	hyper	cg07395354	-0.13	0.237883
1531	chr7:15725652:15727127	12	hyper	cg01181350	-0.24	0.258852
1531	chr7:15725652:15727127	12	hyper	cg05494014	-0.22	0.389089
1531	chr7:15725652:15727127	12	hyper	cg27096779	-0.29	0.416054
1531	chr7:15725652:15727127	12	hyper	cg00003994	-0.24	0.428774
1531	chr7:15725652:15727127	12	hyper	cg13047892	-0.32	0.521488
1531	chr7:15725652:15727127	12	hyper	cg25859468	-0.32	0.545286
1531	chr7:15725652:15727127	12	hyper	cg06879518	-0.27	0.575771
1531	chr7:15725652:15727127	12	hyper	cg16331920	-0.26	0.678882
1531	chr7:15725652:15727127	12	hyper	cg18580296	-0.24	0.685106
1531	chr7:15725652:15727127	12	hyper	cg02908900	-0.3	0.741564
1531	chr7:15725652:15727127	12	hyper	cg17093212	-0.19	0.931144
1532	chr10:129704488:129705218	7	hypo	cg24667042	0.21	0.966238
1532	chr10:129704488:129705218	7	hypo	cg15829081	0.27	0.989905
1534	chr17:78160907:78161706	10	hypo	cg24093028	0.16	0.228578
1534	chr17:78160907:78161706	10	hypo	cg07107756	0.17	0.408596
1534	chr17:78160907:78161706	10	hypo	cg21336650	0.11	0.54926
1534	chr17:78160907:78161706	10	hypo	cg20571913	0.15	0.724698
1534	chr17:78160907:78161706	10	hypo	cg11447922	0.14	0.755188
1534	chr17:78160907:78161706	10	hypo	cg03130276	0.16	0.865952
1534	chr17:78160907:78161706	10	hypo	cg15910686	0.17	0.981008
1534	chr17:78160907:78161706	10	hypo	cg24206431	0.18	0.985361
1535	chr20:23028890:23031246	14	hyper	cg16339238	-0.21	0.0560351
1535	chr20:23028890:23031246	14	hyper	cg17368760	-0.19	0.0922548
1535	chr20:23028890:23031246	14	hyper	cg10185099	-0.24	0.580224
1535	chr20:23028890:23031246	14	hyper	cg09279949	-0.14	0.734415
1535	chr20:23028890:23031246	14	hyper	cg08244522	-0.12	0.749389
1535	chr20:23028890:23031246	14	hyper	cg22152407	-0.16	0.783267
1535	chr20:23028890:23031246	14	hyper	cg08354093	-0.13	0.834696
1535	chr20:23028890:23031246	14	hyper	cg24562819	-0.13	0.845831
1535	chr20:23028890:23031246	14	hyper	cg25397597	-0.14	0.866743
1535	chr20:23028890:23031246	14	hyper	cg09083579	-0.13	0.93162
1535	chr20:23028890:23031246	14	hyper	cg24136114	-0.12	0.978341
1536	chr1:24513473:24514557	13	hyper	cg07509155	-0.11	0.711233
1536	chr1:24513473:24514557	13	hyper	cg24435747	-0.13	0.763964
1536	chr1:24513473:24514557	13	hyper	cg26835312	-0.18	0.831301
1536	chr1:24513473:24514557	13	hyper	cg10146267	-0.15	0.851932
1536	chr1:24513473:24514557	13	hyper	cg26024880	-0.11	0.859398
1536	chr1:24513473:24514557	13	hyper	cg13847963	-0.16	0.914541
1536	chr1:24513473:24514557	13	hyper	cg08700651	-0.17	0.950119
1536	chr1:24513473:24514557	13	hyper	cg11337018	-0.14	0.953337
1536	chr1:24513473:24514557	13	hyper	cg03470088	-0.1	0.954182
1536	chr1:24513473:24514557	13	hyper	cg08757148	-0.14	0.980938
1536	chr1:24513473:24514557	13	hyper	cg11402503	-0.11	0.992135
1536	chr1:24513473:24514557	13	hyper	cg12394377	-0.15	0.994333
1537	chr1:35350813:35351903	8	hyper	cg06759265	-0.11	0.355284
1537	chr1:35350813:35351903	8	hyper	cg18852567	-0.19	0.485437
1537	chr1:35350813:35351903	8	hyper	cg26228266	-0.25	0.715232
1537	chr1:35350813:35351903	8	hyper	cg18113535	-0.21	0.73465
1537	chr1:35350813:35351903	8	hyper	cg00114029	-0.3	0.87637
1537	chr1:35350813:35351903	8	hyper	cg13709618	-0.16	0.894431
1538	chr18:47088009:47088780	10	hyper	cg24513433	-0.25	0.101496
1538	chr18:47088009:47088780	10	hyper	cg21574400	-0.19	0.229204
1538	chr18:47088009:47088780	10	hyper	cg15677957	-0.1	0.540746
1538	chr18:47088009:47088780	10	hyper	cg14320593	-0.17	0.713856
1538	chr18:47088009:47088780	10	hyper	cg14254867	-0.18	0.794613
1538	chr18:47088009:47088780	10	hyper	cg27631427	-0.21	0.801353
1538	chr18:47088009:47088780	10	hyper	cg11038073	-0.2	0.839092
1538	chr18:47088009:47088780	10	hyper	cg26666921	-0.19	0.960651
1538	chr18:47088009:47088780	10	hyper	cg00692763	-0.19	0.973378
1542	chr3:128712555:128713631	10	hyper	cg20354580	-0.12	0.787048
1542	chr3:128712555:128713631	10	hyper	cg14768782	-0.1	0.841264
1542	chr3:128712555:128713631	10	hyper	cg04740599	-0.25	0.863735
1542	chr3:128712555:128713631	10	hyper	cg24301690	-0.13	0.910645
1542	chr3:128712555:128713631	10	hyper	cg06196147	-0.2	0.973354
1542	chr3:128712555:128713631	10	hyper	cg27640833	-0.11	0.987143
1542	chr3:128712555:128713631	10	hyper	cg14881178	-0.13	0.993167
1543	chr11:32851087:32851531	10	hyper	cg03081205	-0.18	0.484198
1543	chr11:32851087:32851531	10	hyper	cg13770088	-0.21	0.549986
1543	chr11:32851087:32851531	10	hyper	cg14700820	-0.19	0.552577
1543	chr11:32851087:32851531	10	hyper	cg09919787	-0.16	0.57476
1543	chr11:32851087:32851531	10	hyper	cg06972381	-0.17	0.66131
1543	chr11:32851087:32851531	10	hyper	cg13265437	-0.18	0.863566
1543	chr11:32851087:32851531	10	hyper	cg23846459	-0.19	0.980312
1543	chr11:32851087:32851531	10	hyper	cg12956209	-0.13	0.992667
1546	chr8:87081553:87082205	10	hyper	cg09506473	-0.26	0.188532
1546	chr8:87081553:87082205	10	hyper	cg17788832	-0.18	0.31588
1546	chr8:87081553:87082205	10	hyper	cg04470072	-0.26	0.376888
1546	chr8:87081553:87082205	10	hyper	cg15541630	-0.21	0.484489
1546	chr8:87081553:87082205	10	hyper	cg27340506	-0.12	0.533785
1546	chr8:87081553:87082205	10	hyper	cg00001099	-0.12	0.843657
1546	chr8:87081553:87082205	10	hyper	cg20982735	-0.25	0.857477
1546	chr8:87081553:87082205	10	hyper	cg26186954	-0.21	0.968836
1547	chr1:173638470:173639380	8	hyper	cg13990746	-0.27	0.628853
1547	chr1:173638470:173639380	8	hyper	cg17014785	-0.25	0.639014
1547	chr1:173638470:173639380	8	hyper	cg04446579	-0.23	0.714909
1547	chr1:173638470:173639380	8	hyper	cg15680620	-0.24	0.718401
1547	chr1:173638470:173639380	8	hyper	cg06372962	-0.14	0.728713
1547	chr1:173638470:173639380	8	hyper	cg15883716	-0.16	0.751949
1548	chr7:50632994:50633725	5	hyper	cg23532924	0.13	0.437704
1554	chr6:32810706:32811253	7	hypo	cg01309328	-0.12	0.718537
1554	chr6:32810706:32811253	7	hypo	cg08099136	-0.16	0.857294
1557	chr19:45737483:45738115	9	hyper	cg09450024	-0.27	0.451109
1557	chr19:45737483:45738115	9	hyper	cg00449767	-0.14	0.523657
1557	chr19:45737483:45738115	9	hyper	cg08882547	-0.18	0.523856
1557	chr19:45737483:45738115	9	hyper	cg12009516	-0.22	0.612919
1557	chr19:45737483:45738115	9	hyper	cg01565314	-0.19	0.800147
1557	chr19:45737483:45738115	9	hyper	cg14876077	-0.26	0.872242
1557	chr19:45737483:45738115	9	hyper	cg02006647	-0.18	0.905455
1558	chr15:52587077:52588736	11	hyper	cg06840283	-0.18	0.057851
1558	chr15:52587077:52588736	11	hyper	cg18279337	-0.29	0.0827368
1558	chr15:52587077:52588736	11	hyper	cg18363538	-0.21	0.228058
1558	chr15:52587077:52588736	11	hyper	cg20793089	-0.19	0.233327
1558	chr15:52587077:52588736	11	hyper	cg11291745	-0.15	0.236714
1558	chr15:52587077:52588736	11	hyper	cg24321039	-0.21	0.377527
1558	chr15:52587077:52588736	11	hyper	cg03326689	-0.28	0.636475
1558	chr15:52587077:52588736	11	hyper	cg06687489	-0.15	0.821157
1558	chr15:52587077:52588736	11	hyper	cg23433527	-0.23	0.992164
1559	chr1:26737116:26737797	9	hyper	cg18634211	-0.2	0.33488
1559	chr1:26737116:26737797	9	hyper	cg07095205	-0.14	0.45406
1559	chr1:26737116:26737797	9	hyper	cg19084589	-0.27	0.482404
1559	chr1:26737116:26737797	9	hyper	cg14011486	-0.12	0.547552
1559	chr1:26737116:26737797	9	hyper	cg19706817	-0.18	0.827163
1559	chr1:26737116:26737797	9	hyper	cg16530429	-0.2	0.833567
1559	chr1:26737116:26737797	9	hyper	cg02388865	-0.23	0.930919
1559	chr1:26737116:26737797	9	hyper	cg20452212	-0.23	0.987001
1560	chr3:27753965:27756139	16	hyper	cg21448552	-0.31	0.199384
1560	chr3:27753965:27756139	16	hyper	cg05774915	-0.2	0.395025
1560	chr3:27753965:27756139	16	hyper	cg17182512	-0.31	0.477957
1560	chr3:27753965:27756139	16	hyper	cg06088918	-0.2	0.609567
1560	chr3:27753965:27756139	16	hyper	cg06595320	-0.19	0.742108
1560	chr3:27753965:27756139	16	hyper	cg03363248	-0.24	0.814829
1560	chr3:27753965:27756139	16	hyper	cg18847823	-0.33	0.816717
1560	chr3:27753965:27756139	16	hyper	cg00715109	-0.27	0.842922
1560	chr3:27753965:27756139	16	hyper	cg05619116	-0.26	0.867655
1560	chr3:27753965:27756139	16	hyper	cg25008548	-0.26	0.893961
1561	chr6:36807623:36808894	8	hypo	cg24310500	-0.11	0.58774
1561	chr6:36807623:36808894	8	hypo	cg01258201	-0.11	0.914428
1564	chr19:12912244:12913155	9	hyper	cg11370532	-0.19	0.193748
1564	chr19:12912244:12913155	9	hyper	cg15976709	-0.1	0.361028
1564	chr19:12912244:12913155	9	hyper	cg15993354	-0.15	0.535195
1564	chr19:12912244:12913155	9	hyper	cg00155609	-0.15	0.646284
1564	chr19:12912244:12913155	9	hyper	cg22555472	-0.12	0.74997
1566	chr17:34122723:34123272	9	hypo	cg01622018	-0.14	0.920481
1567	chr17:37307313:37308113	7	hyper	cg09192572	-0.18	0.0592552
1567	chr17:37307313:37308113	7	hyper	cg24768902	-0.16	0.7142
1567	chr17:37307313:37308113	7	hyper	cg19594156	-0.22	0.766296
1567	chr17:37307313:37308113	7	hyper	cg04872113	-0.11	0.984794
1567	chr17:37307313:37308113	7	hyper	cg07094541	-0.12	0.990387
1567	chr17:37307313:37308113	7	hyper	cg06947852	-0.15	0.993682
1569	chr8:49292285:49293600	10	hyper	cg19647755	-0.34	0.177468
1569	chr8:49292285:49293600	10	hyper	cg25330843	-0.28	0.213752
1569	chr8:49292285:49293600	10	hyper	cg25391815	-0.29	0.252089
1569	chr8:49292285:49293600	10	hyper	cg03065447	-0.24	0.282358
1569	chr8:49292285:49293600	10	hyper	cg22459755	-0.22	0.348054
1569	chr8:49292285:49293600	10	hyper	cg03233885	-0.17	0.901055
1569	chr8:49292285:49293600	10	hyper	cg27637617	-0.12	0.957983
1569	chr8:49292285:49293600	10	hyper	cg22105512	-0.19	0.977164
1573	chr11:1769152:1769645	9	hypo	cg08269485	-0.1	0.723457
1574	chr6:33400021:33401542	11	hypo	cg27530576	0.12	0.39591
1575	chr3:44689721:44690673	13	hyper	cg06225133	-0.33	0.0849528
1575	chr3:44689721:44690673	13	hyper	cg20717205	-0.32	0.148369
1575	chr3:44689721:44690673	13	hyper	cg02613964	-0.22	0.190969
1575	chr3:44689721:44690673	13	hyper	cg09181872	-0.33	0.204544
1575	chr3:44689721:44690673	13	hyper	cg25783173	-0.3	0.209097
1575	chr3:44689721:44690673	13	hyper	cg10469100	-0.27	0.338408
1575	chr3:44689721:44690673	13	hyper	cg17092624	-0.28	0.400175
1575	chr3:44689721:44690673	13	hyper	cg24173921	-0.32	0.491483
1575	chr3:44689721:44690673	13	hyper	cg01657207	-0.2	0.627357
1575	chr3:44689721:44690673	13	hyper	cg05281708	-0.24	0.782639
1575	chr3:44689721:44690673	13	hyper	cg12074545	-0.17	0.800267
1577	chr2:219857231:219859695	14	hyper	cg10530164	-0.11	0.21739
1577	chr2:219857231:219859695	14	hyper	cg10775273	-0.19	0.388253
1577	chr2:219857231:219859695	14	hyper	cg24374738	-0.17	0.391004
1577	chr2:219857231:219859695	14	hyper	cg16937778	-0.12	0.391044
1577	chr2:219857231:219859695	14	hyper	cg07501919	-0.15	0.540094
1577	chr2:219857231:219859695	14	hyper	cg15680624	-0.19	0.702379
1577	chr2:219857231:219859695	14	hyper	cg14731653	-0.19	0.81758
1577	chr2:219857231:219859695	14	hyper	cg15780540	-0.12	0.820624
1577	chr2:219857231:219859695	14	hyper	cg02805994	-0.14	0.82176
1577	chr2:219857231:219859695	14	hyper	cg26058016	-0.16	0.943856
1577	chr2:219857231:219859695	14	hyper	cg20888386	-0.13	0.99059
1577	chr2:219857231:219859695	14	hyper	cg15490781	-0.14	0.992547
1578	chr3:139258166:139258948	11	hyper	cg12497564	-0.2	0.133937
1578	chr3:139258166:139258948	11	hyper	cg15229124	-0.2	0.458988
1578	chr3:139258166:139258948	11	hyper	cg06543018	-0.16	0.595456
1578	chr3:139258166:139258948	11	hyper	cg23363832	-0.16	0.726853
1578	chr3:139258166:139258948	11	hyper	cg09357847	-0.2	0.782023
1578	chr3:139258166:139258948	11	hyper	cg24594997	-0.16	0.809649
1578	chr3:139258166:139258948	11	hyper	cg27457941	-0.16	0.860329
1578	chr3:139258166:139258948	11	hyper	cg20532370	-0.24	0.894077
1578	chr3:139258166:139258948	11	hyper	cg11027570	-0.17	0.908659
1578	chr3:139258166:139258948	11	hyper	cg06208339	-0.13	0.933122
1579	chr11:2889602:2890258	12	hypo	cg27223805	0.12	0.478188
1579	chr11:2889602:2890258	12	hypo	cg26690742	0.13	0.960223
1580	chr14:24834695:24838126	21	hypo	cg14058476	0.11	0.305929
1580	chr14:24834695:24838126	21	hypo	cg13536265	0.11	0.454585
1580	chr14:24834695:24838126	21	hypo	cg07162820	0.13	0.844538
1581	chr8:105478683:105479862	12	hyper	cg16419441	-0.31	0.0999754
1581	chr8:105478683:105479862	12	hyper	cg17087640	-0.16	0.557723
1581	chr8:105478683:105479862	12	hyper	cg14015441	-0.2	0.621674
1581	chr8:105478683:105479862	12	hyper	cg16783744	-0.18	0.655704
1581	chr8:105478683:105479862	12	hyper	cg05736768	-0.17	0.819697
1581	chr8:105478683:105479862	12	hyper	cg06954346	-0.13	0.891883
1581	chr8:105478683:105479862	12	hyper	cg20774846	-0.16	0.963048
1581	chr8:105478683:105479862	12	hyper	cg09435415	-0.16	0.96543
1581	chr8:105478683:105479862	12	hyper	cg10303487	-0.22	0.96652
1584	chr1:36038701:36039885	10	hyper	cg14962509	-0.1	0.762846
1584	chr1:36038701:36039885	10	hyper	cg17474422	-0.11	0.955771
1584	chr1:36038701:36039885	10	hyper	cg05845757	-0.11	0.972567
1585	chr3:147109784:147110667	9	hyper	cg08812189	-0.21	0.298288
1585	chr3:147109784:147110667	9	hyper	cg27416372	-0.17	0.450214
1585	chr3:147109784:147110667	9	hyper	cg20939084	-0.17	0.505521
1585	chr3:147109784:147110667	9	hyper	cg01581018	-0.18	0.53516
1585	chr3:147109784:147110667	9	hyper	cg07850418	-0.17	0.931527
1585	chr3:147109784:147110667	9	hyper	cg00235367	-0.15	0.957391
1585	chr3:147109784:147110667	9	hyper	cg22796509	-0.13	0.990507
1585	chr3:147109784:147110667	9	hyper	cg12388007	-0.16	0.994291
1585	chr3:147109784:147110667	9	hyper	cg13340636	-0.13	0.996726
1586	chr3:48632484:48633144	11	hyper	cg27507687	-0.29	0.0631074
1586	chr3:48632484:48633144	11	hyper	cg11846236	-0.17	0.0786941
1586	chr3:48632484:48633144	11	hyper	cg14957943	-0.2	0.257872
1586	chr3:48632484:48633144	11	hyper	cg17913386	-0.22	0.264385
1586	chr3:48632484:48633144	11	hyper	cg12448161	-0.19	0.878303
1586	chr3:48632484:48633144	11	hyper	cg00178511	-0.17	0.97668
1587	chr11:110582910:110584327	15	hypo	cg08012199	-0.12	0.611819
1591	chr3:111717534:111718565	12	hyper	cg14770958	-0.22	0.19468
1591	chr3:111717534:111718565	12	hyper	cg19778003	-0.26	0.22824
1591	chr3:111717534:111718565	12	hyper	cg20925462	-0.17	0.468728
1591	chr3:111717534:111718565	12	hyper	cg18998911	-0.22	0.492841
1591	chr3:111717534:111718565	12	hyper	cg04671541	-0.13	0.525164
1591	chr3:111717534:111718565	12	hyper	cg13441378	-0.22	0.878989
1591	chr3:111717534:111718565	12	hyper	cg14098532	-0.17	0.884128
1591	chr3:111717534:111718565	12	hyper	cg25183613	-0.11	0.906046
1591	chr3:111717534:111718565	12	hyper	cg17553353	-0.14	0.929319
1591	chr3:111717534:111718565	12	hyper	cg20126106	-0.17	0.936663
1592	chr1:19614429:19615702	13	hyper	cg00690710	-0.11	0.358114
1592	chr1:19614429:19615702	13	hyper	cg07838106	-0.1	0.595916
1597	chr1:17445660:17446768	10	hyper	cg19282714	-0.19	0.179781
1597	chr1:17445660:17446768	10	hyper	cg09313801	-0.21	0.214751
1597	chr1:17445660:17446768	10	hyper	cg18228326	-0.21	0.389398
1597	chr1:17445660:17446768	10	hyper	cg10233913	-0.23	0.484594
1597	chr1:17445660:17446768	10	hyper	cg15185794	-0.17	0.808344
1597	chr1:17445660:17446768	10	hyper	cg07014827	-0.11	0.808728
1597	chr1:17445660:17446768	10	hyper	cg01603374	-0.13	0.828091
1597	chr1:17445660:17446768	10	hyper	cg17183414	-0.17	0.906903
1598	chr1:201251982:201252734	9	hyper	cg09279512	-0.11	0.0996727
1598	chr1:201251982:201252734	9	hyper	cg17463149	-0.1	0.757336
1599	chr1:23763081:23763959	7	hyper	cg19827787	-0.1	0.624235
1600	chr6:29635158:29635692	7	hypo	cg04627110	0.19	0.845573
1601	chr6:146919633:146920295	11	hyper	cg27641136	-0.12	0.117557
1601	chr6:146919633:146920295	11	hyper	cg16331679	-0.16	0.374897
1601	chr6:146919633:146920295	11	hyper	cg25770340	-0.15	0.401053
1601	chr6:146919633:146920295	11	hyper	cg10197432	-0.14	0.553874
1601	chr6:146919633:146920295	11	hyper	cg14994513	-0.13	0.588135
1601	chr6:146919633:146920295	11	hyper	cg24631877	-0.12	0.848687
1601	chr6:146919633:146920295	11	hyper	cg05597001	-0.15	0.945859
1601	chr6:146919633:146920295	11	hyper	cg15618428	-0.11	0.982409
1602	chr1:118727658:118728226	10	hyper	cg16240368	-0.24	0.0956196
1602	chr1:118727658:118728226	10	hyper	cg00310968	-0.17	0.548057
1602	chr1:118727658:118728226	10	hyper	cg26100099	-0.14	0.630134
1602	chr1:118727658:118728226	10	hyper	cg09497789	-0.13	0.8102
1602	chr1:118727658:118728226	10	hyper	cg02623200	-0.2	0.813343
1602	chr1:118727658:118728226	10	hyper	cg23257935	-0.26	0.838412
1602	chr1:118727658:118728226	10	hyper	cg00570000	-0.11	0.888604
1602	chr1:118727658:118728226	10	hyper	cg01105494	-0.23	0.951232
1602	chr1:118727658:118728226	10	hyper	cg03850057	-0.14	0.978061
1602	chr1:118727658:118728226	10	hyper	cg02152120	-0.2	0.990675
1603	chr17:79099246:79100287	12	hypo	cg02317955	0.12	0.686246
1603	chr17:79099246:79100287	12	hypo	cg21473782	0.17	0.91401
1604	chr5:44388596:44389769	11	hyper	cg14654926	-0.1	0.52771
1604	chr5:44388596:44389769	11	hyper	cg25103492	-0.12	0.564892
1604	chr5:44388596:44389769	11	hyper	cg00167491	-0.13	0.674376
1604	chr5:44388596:44389769	11	hyper	cg16384588	-0.12	0.844761
1604	chr5:44388596:44389769	11	hyper	cg22574802	-0.16	0.906947
1604	chr5:44388596:44389769	11	hyper	cg02443428	-0.1	0.939263
1604	chr5:44388596:44389769	11	hyper	cg20387341	-0.11	0.977765
1604	chr5:44388596:44389769	11	hyper	cg00272200	-0.14	0.9931
1605	chr14:101526485:101527144	10	hyper	cg21176597	0.11	0.383903
1605	chr14:101526485:101527144	10	hyper	cg14355941	0.15	0.595528
1605	chr14:101526485:101527144	10	hyper	cg02883666	0.19	0.809971
1605	chr14:101526485:101527144	10	hyper	cg18588811	0.16	0.990817
1607	chr2:26624228:26625326	13	hyper	cg14273450	-0.28	0.343128
1607	chr2:26624228:26625326	13	hyper	cg14013195	-0.26	0.397217
1607	chr2:26624228:26625326	13	hyper	cg04726446	-0.25	0.409092
1607	chr2:26624228:26625326	13	hyper	cg01734112	-0.25	0.456767
1607	chr2:26624228:26625326	13	hyper	cg11525280	-0.29	0.488157
1607	chr2:26624228:26625326	13	hyper	cg13255216	-0.21	0.503942
1607	chr2:26624228:26625326	13	hyper	cg13414212	-0.27	0.556207
1607	chr2:26624228:26625326	13	hyper	cg02583525	-0.23	0.772821
1607	chr2:26624228:26625326	13	hyper	cg15138396	-0.1	0.808531
1607	chr2:26624228:26625326	13	hyper	cg06492283	-0.12	0.92183
1607	chr2:26624228:26625326	13	hyper	cg10883621	-0.2	0.993591
1608	chr12:103889516:103890274	11	hypo	cg06824277	-0.12	0.336893
1608	chr12:103889516:103890274	11	hypo	cg12814529	-0.12	0.687121
1609	chr8:72987311:72988608	13	hyper	cg06493386	-0.11	0.270736
1609	chr8:72987311:72988608	13	hyper	cg04587626	-0.15	0.49969
1609	chr8:72987311:72988608	13	hyper	cg01610488	-0.13	0.687614
1609	chr8:72987311:72988608	13	hyper	cg19439706	-0.14	0.716285
1609	chr8:72987311:72988608	13	hyper	cg11052780	-0.16	0.848609
1609	chr8:72987311:72988608	13	hyper	cg09514401	-0.15	0.908786
1609	chr8:72987311:72988608	13	hyper	cg12668482	-0.13	0.929603
1609	chr8:72987311:72988608	13	hyper	cg14703605	-0.13	0.947954
1609	chr8:72987311:72988608	13	hyper	cg27528660	-0.15	0.98803
1610	chr5:6378243:6379108	12	hyper	cg07730848	-0.22	0.265061
[truncated: 652 more rows]
