# Supplementary material for: Cutaneous and acral melanoma cross-OMICs reveals prognostic cancer drivers associated with pathobiology and ultraviolet exposure
Source: Nat Commun. 2022 Jul 15;13:4115. doi: 10.1038/s41467-022-31488-w (PMC9287446; doi:10.1038/s41467-022-31488-w)
Supplement: Supplementary file 30 — Supplementary Data 26 [file 41467_2022_31488_MOESM30_ESM.xlsx]

## Sheet: BCH_Acral_Jensen
Supplementary Data 26: Jensen Ontology analysis using genes prioritized in Supplementary Fig. 2E and described in Supplementary Data 25 in the BCH acral cohort using Enrich-r website.
Term	Overlap	p_value	Adjusted_p_value	Odds_Ratio	Combined_Score	Genes
Hepatitis B	3/7	0.00167978	0.422146	19.1633	122.436	HLA-DQB2;HLA-DPA1;HLA-DQB1
Branchiootorenal syndrome	3/8	0.00261233	0.422146	15.3299	91.1747	SALL1;EYA2;HOXA2
IgA glomerulonephritis	3/9	0.0038089	0.422146	12.7742	71.1578	ACOXL;HLA-DRB1;HLA-DQB1
Achondroplasia	4/18	0.00405697	0.422146	7.30623	40.2377	COMP;NPPC;TLX1NB;FGFR1
Hypertrophic cardiomyopathy	4/18	0.00405697	0.422146	7.30623	40.2377	ACTN2;PRKAG2;NEXN;MYH7
Systemic scleroderma	5/31	0.00571883	0.422146	4.92113	25.4127	PSORS1C1;HLA-DQB2;HLA-DPA1;MICB;HLA-DQB1
Lipomatosis	3/11	0.00707032	0.422146	9.57968	47.4371	UCP1;PTEN;FGFR1
Rheumatoid arthritis	21/310	0.00743929	0.422146	1.87395	9.18419	OCA2;NYAP2;PPP1R18;PSMB8;PSORS1C1;PSMB9;C6ORF15;SYNGAP1;NFIA;TRPS1;RNF39;PADI2;TRIM15;GPR123;TRIM10;HLA-DRB1;HLA-DQB2;IER3;HLA-DPA1;HLA-DQB1;MICB
Arthropathy	5/33	0.00750835	0.422146	4.56915	22.3511	COMP;HFE;WISP3;NLRP3;TNFRSF10A
Asthma	9/92	0.00797914	0.422146	2.78139	13.4367	HERC5;C20ORF85;CCDC67;CDH23;IKZF3;CSMD1;HLA-DPA1;SUMF1;HLA-DQB1
Schnyder corneal dystrophy	4/22	0.00860454	0.422146	5.68144	27.0179	SLC12A4;KCNJ15;SLC12A7;SLC8A2
VACTERL association	4/22	0.00860454	0.422146	5.68144	27.0179	SALL1;HOXA3;HOXA5;GLI2
Acquired immunodeficiency syndrome	8/78	0.0091695	0.422146	2.92956	13.7451	C6ORF15;NBEA;RPS6KA2;TRIM10;RXRG;SORBS3;PSORS1C1;MICB
Motor neuron disease	5/36	0.0108709	0.422146	4.12633	18.6579	MYT1L;SCN8A;ZFP64;THSD7A;NXPH1
Nephrosis	2/5	0.0132241	0.422146	17.0124	73.5907	GLT1D1;ARHGAP20
Endomyocardial fibrosis	2/5	0.0132241	0.422146	17.0124	73.5907	PDGFRA;FIP1L1
non-Hodgkin lymphoma	2/5	0.0132241	0.422146	17.0124	73.5907	C6ORF15;HLA-DQB1
Juvenile polyposis syndrome	2/5	0.0132241	0.422146	17.0124	73.5907	STK11;PTEN
Primary biliary cirrhosis	4/25	0.013609	0.422146	4.86905	20.9224	MANBA;CAPSL;IKZF3;HLA-DQB1
Stomach cancer	3/14	0.014335	0.422146	6.96595	29.5709	PDGFRA;PTEN;GNAS
Silver-Russell syndrome	5/40	0.016777	0.422146	3.65399	14.9366	SGCE;IGFBP3;CCDC8;FAM50B;IGF1R
Macular degeneration	5/40	0.016777	0.422146	3.65399	14.9366	CETP;HTRA1;TNFRSF10A;MCHR2;IER3
Peeling skin syndrome	3/15	0.0174236	0.422146	6.38513	25.8593	CHST8;C6ORF15;PSORS1C1
Pseudohypoparathyroidism	3/15	0.0174236	0.422146	6.38513	25.8593	STX16;STX16-NPEPL1;GNAS
Myelitis	2/6	0.0193424	0.422146	12.7586	50.3386	MOG;AQP4
Pineoblastoma	2/6	0.0193424	0.422146	12.7586	50.3386	PCDHGA3;FAM129A
Trichorhinophalangeal syndrome type I	2/6	0.0193424	0.422146	12.7586	50.3386	PCDH20;TRPS1
Vestibular nystagmus	2/6	0.0193424	0.422146	12.7586	50.3386	CETP;FUT2
Intestinal atresia	2/6	0.0193424	0.422146	12.7586	50.3386	HOXA2;FGF10
Liver neoplasm	2/6	0.0193424	0.422146	12.7586	50.3386	AMPD3;CHST4
Lymphoma	2/6	0.0193424	0.422146	12.7586	50.3386	HLA-DRB1;HLA-DQB1
Multiple sclerosis	15/219	0.0196485	0.422146	1.88934	7.42463	CD86;RMI2;MANBA;MOG;PSORS1C1;SUMF1;PSMB9;C6ORF15;TRIM2;ST8SIA4;HLA-DRB1;HLA-DQB2;IER3;HLA-DQB1;MICB
Cystinosis	3/16	0.0208531	0.422424	5.89366	22.8099	DAZAP1;LCAT;LRP2
Left ventricular noncompaction	3/16	0.0208531	0.422424	5.89366	22.8099	PRDM6;PRDM16;MYH7
Prader-Willi syndrome	6/58	0.021862	0.430561	2.95262	11.2879	OCA2;PWAR5;SNHG14;SNURF;SNORD64;SIM1
Cowden disease	3/17	0.0246248	0.435415	5.4724	20.2698	KLLN;STK11;PTEN
Acute disseminated encephalomyelitis	2/7	0.0264074	0.435415	10.2064	37.0911	MOG;AQP4
Ocular hypotension	2/7	0.0264074	0.435415	10.2064	37.0911	ZIC1;WFDC1
Bannayan-Riley-Ruvalcaba syndrome	2/7	0.0264074	0.435415	10.2064	37.0911	STK11;PTEN
Cervical incompetence	2/7	0.0264074	0.435415	10.2064	37.0911	HOXA3;EVX1
Psoriatic arthritis	2/7	0.0264074	0.435415	10.2064	37.0911	CARD14;HLA-DRB1
Holoprosencephaly	2/7	0.0264074	0.435415	10.2064	37.0911	FGFR1;GLI2
Epidermodysplasia verruciformis	3/18	0.0287384	0.463081	5.1073	18.1285	SKI;TMC8;TMC6
Cardiomyopathy	7/80	0.0315134	0.496512	2.45436	8.48556	ACTN2;PRDM16;EYA4;PRKAG2;NEXN;GATA4;MYH7
Usher syndrome	2/8	0.0343391	0.52441	8.50486	28.6739	GPR98;CDH23
obsessive-compulsive disorder	4/33	0.0347634	0.52441	3.52439	11.8391	SGCE;DLGAP3;DLGAP2;DRD4
Craniosynostosis	3/20	0.0379816	0.555636	4.50598	14.7375	SKI;ZIC1;FGFR1
Pyoderma gangrenosum	2/9	0.043062	0.555636	7.2895	22.9263	NLRP3;CARD14
Subacute sclerosing panencephalitis	2/9	0.043062	0.555636	7.2895	22.9263	MX1;MYOM2
Hodgkin's lymphoma	2/9	0.043062	0.555636	7.2895	22.9263	HLA-DRB1;MICB
Kindler syndrome	2/9	0.043062	0.555636	7.2895	22.9263	COL7A1;FERMT3
Chromosome 1p36 deletion syndrome	3/21	0.0431029	0.555636	4.25542	13.3797	PRDM6;PRDM16;PLCH2
Glanzmann's thrombasthenia	3/21	0.0431029	0.555636	4.25542	13.3797	NBEAL2;HLA-DPA1;FERMT3
Cognitive disorder	5/52	0.0459671	0.581977	2.71935	8.37514	PTPRN2;COL4A2;OSTM1;NXPH1;SYT6
