# Supplementary material for: Cutaneous and acral melanoma cross-OMICs reveals prognostic cancer drivers associated with pathobiology and ultraviolet exposure
Source: Nat Commun. 2022 Jul 15;13:4115. doi: 10.1038/s41467-022-31488-w (PMC9287446; doi:10.1038/s41467-022-31488-w)
Supplement: Supplementary file 31 — Supplementary Data 27 [file 41467_2022_31488_MOESM31_ESM.xlsx]

## Sheet: BCH_Acral_KEGG_enrichr
Supplementary Data 27: KEGG pathway analysis using genes prioritized in Supplementary Fig. 2E and described in Supplementary Data 25 in the BCH-acral cohort using Enrich-r website.
Term	Overlap	p_value	Adjusted_p_value	Odds_Ratio	Combined_Score	Genes
Intestinal immune network for IgA production	7/48	0.00186838	0.450279	4.4513	27.9661	CD86;HLA-DRB5;ITGA4;TNFRSF17;HLA-DRB1;HLA-DPA1;HLA-DQB1
Type I diabetes mellitus	6/43	0.00489533	0.589888	4.22303	22.4643	CD86;HLA-DRB5;PTPRN2;HLA-DRB1;HLA-DPA1;HLA-DQB1
Allograft rejection	5/38	0.0127688	0.649066	3.94124	17.1868	CD86;HLA-DRB5;HLA-DRB1;HLA-DPA1;HLA-DQB1
Autoimmune thyroid disease	6/53	0.0134992	0.649066	3.32278	14.305	CD86;TPO;HLA-DRB5;HLA-DRB1;HLA-DPA1;HLA-DQB1
Graft-versus-host disease	5/41	0.0174106	0.649066	3.61224	14.632	CD86;HLA-DRB5;HLA-DRB1;HLA-DPA1;HLA-DQB1
Leishmaniasis	7/74	0.0199991	0.649066	2.72025	10.6418	HLA-DRB5;CR1;ITGA4;MAPK12;HLA-DRB1;HLA-DPA1;HLA-DQB1
Th1 and Th2 cell differentiation	8/92	0.0212198	0.649066	2.48085	9.55826	MAPK10;HLA-DRB5;LCK;RUNX3;MAPK12;HLA-DRB1;HLA-DPA1;HLA-DQB1
Viral myocarditis	6/59	0.0220058	0.649066	2.9457	11.2421	CD86;HLA-DRB5;HLA-DRB1;HLA-DPA1;HLA-DQB1;MYH7
Toxoplasmosis	9/113	0.0251409	0.649066	2.25495	8.30554	GNAO1;MAPK10;HLA-DRB5;SOCS1;PIK3R6;HLA-DRB1;MAPK12;HLA-DPA1;HLA-DQB1
Asthma	4/31	0.0269322	0.649066	3.84965	13.9143	HLA-DRB5;HLA-DRB1;HLA-DPA1;HLA-DQB1
Cholesterol metabolism	5/50	0.037568	0.794914	2.88844	9.47871	CETP;ABCG5;LIPG;LCAT;LRP2
Adipocytokine signaling pathway	6/69	0.0430695	0.794914	2.47684	7.7895	MAPK10;STK11;NPY;PRKAG2;AGRP;RXRG
Rap1 signaling pathway	13/206	0.0447846	0.794914	1.75655	5.45564	PDGFRA;ANGPT2;CTNND1;THBS1;MAPK12;IGF1R;GNAO1;GNAS;PLCB2;SKAP1;FGF21;FGFR1;FGF10
Th17 cell differentiation	8/107	0.0461776	0.794914	2.10332	6.46825	MAPK10;HLA-DRB5;LCK;RXRG;HLA-DRB1;MAPK12;HLA-DPA1;HLA-DQB1
Melanoma	6/72	0.0512245	0.79664	2.36388	7.02437	PDGFRA;PTEN;IGF1R;FGF21;FGFR1;FGF10
