# Supplementary material for: Cutaneous and acral melanoma cross-OMICs reveals prognostic cancer drivers associated with pathobiology and ultraviolet exposure
Source: Nat Commun. 2022 Jul 15;13:4115. doi: 10.1038/s41467-022-31488-w (PMC9287446; doi:10.1038/s41467-022-31488-w)
Supplement: Supplementary file 32 — Supplementary Data 28 [file 41467_2022_31488_MOESM32_ESM.xlsx]

## Sheet: BCH_acral_KEGG_missMethyl
Supplementary Data 28: KEGG pathway analysis using genes prioritized in Supplementary Fig. 2E and described in Supplementary Data 25 in the BCH-acral cohort using missMethyl package, which adjusr for the number of CpG associated with each gene.
Term	n	p_value	Adjusted_p_value
Intestinal immune network for IgA production	49	0.000389436	0.133576
Leishmaniasis	77	0.00184394	0.316236
Autoimmune thyroid disease	53	0.00369595	0.42257
Type I diabetes mellitus	43	0.00650017	0.55739
Allograft rejection	38	0.0111928	0.571607
Graft-versus-host disease	42	0.011891	0.571607
Hematopoietic cell lineage	99	0.0119511	0.571607
Asthma	31	0.0138076	0.571607
Toxoplasmosis	112	0.0149984	0.571607
Viral myocarditis	60	0.0318842	1
Malaria	50	0.0373767	1
Staphylococcus aureus infection	96	0.0413458	1
Rheumatoid arthritis	93	0.0413728	1
Th1 and Th2 cell differentiation	92	0.0418509	1
Cholesterol metabolism	50	0.0483295	1
Inflammatory bowel disease	65	0.0494871	1
Tyrosine metabolism	36	0.0526519	1
