# Supplementary material for: Cutaneous and acral melanoma cross-OMICs reveals prognostic cancer drivers associated with pathobiology and ultraviolet exposure
Source: Nat Commun. 2022 Jul 15;13:4115. doi: 10.1038/s41467-022-31488-w (PMC9287446; doi:10.1038/s41467-022-31488-w)
Supplement: Supplementary file 33 — Supplementary Data 29 [file 41467_2022_31488_MOESM33_ESM.xlsx]

## Sheet: Melanoma_specific_survival
Supplementary Data 29: Melanoma-specific survival analysis of genes described as frequently mutated in relation to UV exposure (Reference 1). P-values were derived from two-sided long rank test.
Gene	CpG	p-value BCH	FDR BCH
LRP1B	cg02322989	<1.00e-04	<3.00e-03
LRP1B	cg07811212	0.0002	0.006
LRP1B	cg21484213	0.038	1
LRP1B	cg08026618	0.00048	0.01
LRP1B	cg20443778	0.0006	0.02
LRP1B	cg16209652	0.00072	0.02
LRP1B	cg10634922	0.00099	0.03
ADGRV1	cg10773064	0.01	0.3
ADGRV1	cg08618802	0.02	0.6
ADGRV1	cg14798760	0.04	1
ADGRV1	cg11867257	0.06	1
ADGRV1	cg24918060	0.17	1
ADGRV1	cg01804570	0.17	1
ADGRV1	cg23151421	0.22	1
ADGRV1	cg02792655	0.23	1
ADGRV1	cg21998208	0.24	1
ADGRV1	cg02251859	0.29	1
ADGRV1	cg01254948	0.36	1
ADGRV1	cg00510011	0.32	1
DNAH10	cg10902909	0.06	1
DNAH10	cg26639596	0.28	1
DNAH10	cg22457172	0.36	1
PKHD1L1	cg15433297	0.12	1
PKHD1L1	cg26545268	0.15	1
PKHD1L1	cg14594459	0.21	1
PKHD1L1	cg03012289	0.22	1
PKHD1L1	cg10131657	0.31	1
PKHD1L1	cg19906741	0.43	1
PKHD1L1	cg03668103	0.49	1
PKHD1L1	cg15974931	0.57	1
P-values in bold are values that reached significance (p <0.05).
Reference 1: Trucco, L.D. et al. Ultraviolet radiation-induced DNA damage is prognostic for outcome in melanoma. Nat Med 25, 221-224 (2019).
