# Supplementary material for: Cutaneous and acral melanoma cross-OMICs reveals prognostic cancer drivers associated with pathobiology and ultraviolet exposure
Source: Nat Commun. 2022 Jul 15;13:4115. doi: 10.1038/s41467-022-31488-w (PMC9287446; doi:10.1038/s41467-022-31488-w)
Supplement: Supplementary file 34 — Source Data [file 41467_2022_31488_MOESM34_ESM.xlsx]

## Sheet: Figure 2a BCH
Patient ID	Melanoma-specific survival period from date of diagnosis (month)	Melanoma-specific survival event	UV mutational signature status
ML_04	399	1	Non UV-mutant
ML_108	106	1	Non UV-mutant
ML_109	352	1	Non UV-mutant
ML_136	321	1	Non UV-mutant
ML_52	577	1	Non UV-mutant
ML_59	590	1	Non UV-mutant
ML_89	486	1	Non UV-mutant
ML_97	304	1	Non UV-mutant
ML_10	1816	0	UV-mutant
ML_101	1339	1	UV-mutant
ML_103	1595	0	UV-mutant
ML_104	1206	1	UV-mutant
ML_107	828	1	UV-mutant
ML_110	1013	1	UV-mutant
ML_111	4968	1	UV-mutant
ML_115	362	1	UV-mutant
ML_130	360	1	UV-mutant
ML_14	1124	1	UV-mutant
ML_23	874	1	UV-mutant
ML_24	706	1	UV-mutant
ML_31	1609	0	UV-mutant
ML_32	709	1	UV-mutant
ML_33	1229	1	UV-mutant
ML_37	5035	1	UV-mutant
ML_39	2990	0	UV-mutant
ML_41	2194	1	UV-mutant
ML_42	2262	1	UV-mutant
ML_43	245	1	UV-mutant
ML_44	1037	1	UV-mutant
ML_45	715	1	UV-mutant
ML_48	2574	0	UV-mutant
ML_53	1486	1	UV-mutant
ML_57	722	1	UV-mutant
ML_58	1517	0	UV-mutant
ML_60	2119	0	UV-mutant
ML_66	3501	1	UV-mutant
ML_69	1280	0	UV-mutant
ML_71	1360	0	UV-mutant
ML_73	1288	0	UV-mutant
ML_74	951	0	UV-mutant
ML_79	1526	1	UV-mutant
ML_81	3403	1	UV-mutant
ML_84	1294	0	UV-mutant
ML_87	1659	0	UV-mutant
ML_92	512	1	UV-mutant
ML_93	1278	0	UV-mutant
ML_94	1439	1	UV-mutant
ML_95	354	1	UV-mutant
ML_96	1937	0	UV-mutant
ML_99	3793	0	UV-mutant

## Sheet: Figure 2a TCGA
Patient ID	Melanoma-specific survival period from date of diagnosis (month)	Melanoma-specific survival event	UV mutational signature status
TCGA-D9-A4Z5-01	141	0	Non UV-mutant
TCGA-FR-A2OS-01	368	1	Non UV-mutant
TCGA-FR-A3R1-01	307	0	UV-mutant
TCGA-FR-A3YN-06	2448	0	UV-mutant
TCGA-FR-A44A-06	4885	0	UV-mutant
TCGA-FS-A1YW-06	6598	1	UV-mutant
TCGA-FS-A1YX-06	1478	1	UV-mutant
TCGA-FS-A1YY-06	6953	1	UV-mutant
TCGA-FS-A1Z0-06	6163	1	UV-mutant
TCGA-FS-A1Z4-06	854	1	Non UV-mutant
TCGA-FS-A1ZB-06	1486	1	UV-mutant
TCGA-FS-A1ZC-06	10870	1	UV-mutant
TCGA-FS-A1ZD-06	1628	1	UV-mutant
TCGA-FS-A1ZE-06	1225	0	UV-mutant
TCGA-FS-A1ZF-06	470	1	UV-mutant
TCGA-FS-A1ZJ-06	1441	1	Non UV-mutant
TCGA-FS-A1ZK-06	728	1	UV-mutant
TCGA-FS-A1ZP-06	2273	1	UV-mutant
TCGA-FS-A1ZQ-06	4062	1	UV-mutant
TCGA-FS-A1ZR-06	347	1	UV-mutant
TCGA-FS-A1ZS-06	4525	0	UV-mutant
TCGA-FS-A1ZU-06	808	1	Non UV-mutant
TCGA-FS-A1ZY-06	823	1	Non UV-mutant
TCGA-FS-A1ZZ-06	822	1	UV-mutant
TCGA-FS-A4F0-06	2366	0	UV-mutant
TCGA-FS-A4F4-06	2028	1	Non UV-mutant
TCGA-FS-A4F5-06	874	1	UV-mutant
TCGA-FS-A4F8-06	5318	1	UV-mutant
TCGA-FS-A4FC-06	1504	0	UV-mutant
TCGA-GF-A2C7-01	21	0	UV-mutant
TCGA-D9-A3Z1-06	345	0	UV-mutant
TCGA-D9-A3Z3-06	98	0	UV-mutant
TCGA-D9-A3Z4-01	118	0	UV-mutant
TCGA-D9-A4Z2-01	93	0	Non UV-mutant
TCGA-D9-A4Z3-01	104	0	UV-mutant
TCGA-FS-A1Z3-06	636	1	UV-mutant
TCGA-FS-A1Z7-06	236	1	UV-mutant
TCGA-FS-A1ZA-06	842	1	UV-mutant
TCGA-FS-A1ZG-06	295	1	Non UV-mutant
TCGA-FS-A1ZH-06	995	1	Non UV-mutant
TCGA-FS-A1ZM-06	3080	0	UV-mutant
TCGA-FS-A1ZN-01	730	1	UV-mutant
TCGA-FS-A1ZT-06	1617	0	UV-mutant
TCGA-FS-A1ZW-06	1505	0	UV-mutant
TCGA-FS-A4F9-06	378	0	UV-mutant
TCGA-FS-A4FB-06	813	1	UV-mutant
TCGA-FS-A4FD-06	2369	0	UV-mutant
TCGA-FW-A3I3-06	6	0	Non UV-mutant
TCGA-FW-A3TV-06	0	0	UV-mutant
TCGA-FW-A5DX-01	61	0	UV-mutant
TCGA-GF-A3OT-06	301	0	UV-mutant
TCGA-GF-A4EO-06	220	0	UV-mutant

## Sheet: Figure 2b BCH
DMR ID	CpG probe ID	DMR status	Probe chromosome
1	cg01029840	hyper	chr12
1	cg14192160	hyper	chr12
1	cg16095767	hyper	chr12
2	cg04617905	hyper	chr8
2	cg07538339	hyper	chr8
2	cg11043251	hyper	chr8
2	cg12040370	hyper	chr8
2	cg15975574	hyper	chr8
2	cg17487050	hyper	chr8
2	cg19007731	hyper	chr8
2	cg24476103	hyper	chr8
2	cg26959358	hyper	chr8
3	cg07378762	hyper	chr3
3	cg11123595	hyper	chr3
3	cg25702780	hyper	chr3
4	cg01621034	hyper	chr6
4	cg06035815	hyper	chr6
4	cg08170869	hyper	chr6
4	cg12315302	hyper	chr6
4	cg13837913	hyper	chr6
4	cg14611398	hyper	chr6
4	cg16898833	hyper	chr6
4	cg19884345	hyper	chr6
4	cg21026663	hyper	chr6
4	cg21438527	hyper	chr6
4	cg27326642	hyper	chr6
5	cg01031032	hyper	chr3
5	cg03329165	hyper	chr3
5	cg04367486	hyper	chr3
5	cg07251099	hyper	chr3
5	cg09006015	hyper	chr3
5	cg10777851	hyper	chr3
6	cg02439438	hyper	chr1
6	cg19362328	hyper	chr1
6	cg19510127	hyper	chr1
6	cg23264525	hyper	chr1
7	cg01555791	hyper	chr17
7	cg06968724	hyper	chr17
7	cg15369512	hyper	chr17
7	cg17208740	hyper	chr17
7	cg23283335	hyper	chr17
7	cg23568341	hyper	chr17
7	cg24437429	hyper	chr17
7	cg24479027	hyper	chr17
7	cg27016262	hyper	chr17
8	cg00946992	hyper	chr14
8	cg04723401	hyper	chr14
8	cg05359130	hyper	chr14
8	cg05857941	hyper	chr14
8	cg08273957	hyper	chr14
8	cg15925383	hyper	chr14
8	cg16791619	hyper	chr14
8	cg20286114	hyper	chr14
8	cg21886425	hyper	chr14
9	cg06382294	hyper	chr19
9	cg14183976	hyper	chr19
9	cg25756435	hyper	chr19
9	cg26571127	hyper	chr19
10	cg06848148	hyper	chr2
10	cg07412043	hyper	chr2
10	cg08084967	hyper	chr2
10	cg08231096	hyper	chr2
10	cg11746464	hyper	chr2
10	cg15750500	hyper	chr2
10	cg25714147	hyper	chr2
11	cg03383061	hyper	chr17
11	cg12837896	hyper	chr17
11	cg18183174	hyper	chr17
11	cg19091902	hyper	chr17
11	cg25758690	hyper	chr17
12	cg03220124	hyper	chr17
12	cg05303057	hyper	chr17
12	cg22268760	hyper	chr17
13	cg00105403	hyper	chr5
13	cg27607283	hyper	chr5
14	cg13439181	hyper	chr9
14	cg20227976	hyper	chr9
15	cg00243661	hyper	chr11
15	cg21025142	hyper	chr11
16	cg03764161	hyper	chr11
16	cg05198733	hyper	chr11
16	cg06770568	hyper	chr11
16	cg14058754	hyper	chr11
16	cg14766700	hyper	chr11
16	cg15723195	hyper	chr11
16	cg18529243	hyper	chr11
16	cg24238205	hyper	chr11
16	cg25067153	hyper	chr11
17	cg05238741	hyper	chr12
17	cg07375978	hyper	chr12
17	cg11869007	hyper	chr12
17	cg18259930	hyper	chr12
17	cg19495013	hyper	chr12
17	cg19856499	hyper	chr12
18	cg01536011	hyper	chr8
18	cg04958845	hyper	chr8
18	cg05833318	hyper	chr8
18	cg06768655	hyper	chr8
18	cg06993761	hyper	chr8
18	cg07239293	hyper	chr8
18	cg08198517	hyper	chr8
18	cg08681365	hyper	chr8
18	cg11192808	hyper	chr8
18	cg16150678	hyper	chr8
18	cg16192717	hyper	chr8
18	cg20295949	hyper	chr8
18	cg20857228	hyper	chr8
18	cg21536042	hyper	chr8
18	cg27170159	hyper	chr8
18	cg27537600	hyper	chr8
19	cg07587796	hyper	chr4
19	cg08310176	hyper	chr4
19	cg09248380	hyper	chr4
19	cg15406387	hyper	chr4
19	cg15711616	hyper	chr4
19	cg15810415	hyper	chr4
19	cg17854440	hyper	chr4
19	cg18944383	hyper	chr4
19	cg20773127	hyper	chr4
19	cg22888902	hyper	chr4
19	cg23169614	hyper	chr4
20	cg02134660	hyper	chr6
20	cg03024372	hyper	chr6
20	cg04690482	hyper	chr6
20	cg05155704	hyper	chr6
20	cg07267782	hyper	chr6
20	cg14989959	hyper	chr6
20	cg18532076	hyper	chr6
20	cg19716238	hyper	chr6
20	cg20497803	hyper	chr6
20	cg21227040	hyper	chr6
21	cg02255004	hyper	chr4
21	cg07124719	hyper	chr4
22	cg05569784	hyper	chr6
22	cg06892726	hyper	chr6
22	cg08015801	hyper	chr6
22	cg08320659	hyper	chr6
22	cg19320816	hyper	chr6
22	cg20485758	hyper	chr6
23	cg06410510	hyper	chr2
23	cg08775629	hyper	chr2
23	cg16331492	hyper	chr2
23	cg17277248	hyper	chr2
24	cg02273846	hyper	chr14
24	cg03505995	hyper	chr14
24	cg04184232	hyper	chr14
24	cg04991036	hyper	chr14
24	cg06779110	hyper	chr14
24	cg17007640	hyper	chr14
24	cg18875371	hyper	chr14
24	cg21195256	hyper	chr14
24	cg21542248	hyper	chr14
24	cg22337128	hyper	chr14
24	cg22400166	hyper	chr14
24	cg23302649	hyper	chr14
25	cg02508881	hyper	chr8
25	cg06768944	hyper	chr8
25	cg09940032	hyper	chr8
25	cg16788286	hyper	chr8
26	cg13465955	hyper	chr19
26	cg17494927	hyper	chr19
26	cg17731776	hyper	chr19
26	cg19281083	hyper	chr19
26	cg21215336	hyper	chr19
26	cg24000285	hyper	chr19
26	cg24121733	hyper	chr19
26	cg24321467	hyper	chr19
26	cg26149920	hyper	chr19
26	cg27615578	hyper	chr19
27	cg00169373	hyper	chr3
27	cg07638105	hyper	chr3
27	cg10779423	hyper	chr3
27	cg11975445	hyper	chr3
27	cg16614613	hyper	chr3
27	cg19233043	hyper	chr3
27	cg23320649	hyper	chr3
27	cg24075738	hyper	chr3
28	cg02199826	hyper	chr4
28	cg03874137	hyper	chr4
29	cg12012319	hyper	chr7
29	cg22319267	hyper	chr7
30	cg01978549	hyper	chr11
30	cg03081205	hyper	chr11
30	cg06972381	hyper	chr11
30	cg09919787	hyper	chr11
30	cg12956209	hyper	chr11
30	cg13265437	hyper	chr11
30	cg13770088	hyper	chr11
30	cg14609458	hyper	chr11
30	cg14700820	hyper	chr11
30	cg19005368	hyper	chr11
30	cg23846459	hyper	chr11
31	cg04240493	hyper	chr3
31	cg04807594	hyper	chr3
31	cg04878152	hyper	chr3
31	cg05710753	hyper	chr3
31	cg20906621	hyper	chr3
31	cg21457909	hyper	chr3
31	cg22082709	hyper	chr3
31	cg22498996	hyper	chr3
32	cg01840128	hyper	chr5
32	cg04718185	hyper	chr5
32	cg09648809	hyper	chr5
32	cg11666857	hyper	chr5
32	cg20706711	hyper	chr5
33	cg00684125	hyper	chr7
33	cg08701183	hyper	chr7
33	cg16448636	hyper	chr7
33	cg20400838	hyper	chr7
33	cg24803391	hyper	chr7
33	cg27385193	hyper	chr7
33	cg27508620	hyper	chr7
34	cg07882836	hyper	chr6
34	cg11982736	hyper	chr6
34	cg13097407	hyper	chr6
34	cg14238325	hyper	chr6
34	cg18735214	hyper	chr6
34	cg18857062	hyper	chr6
34	cg21109265	hyper	chr6
34	cg25610702	hyper	chr6
34	cg27291698	hyper	chr6
35	cg01462856	hyper	chr13
35	cg09158314	hyper	chr13
35	cg09450063	hyper	chr13
35	cg10864680	hyper	chr13
35	cg18703238	hyper	chr13
35	cg20945738	hyper	chr13
35	cg21143446	hyper	chr13
35	cg21784254	hyper	chr13
36	cg00045118	hyper	chr8
36	cg01851874	hyper	chr8
36	cg02473460	hyper	chr8
36	cg07120544	hyper	chr8
36	cg18457433	hyper	chr8
36	cg22334059	hyper	chr8
37	cg04120686	hyper	chr3
37	cg09380805	hyper	chr3
37	cg10703884	hyper	chr3
37	cg14580747	hyper	chr3
37	cg19825437	hyper	chr3
38	cg02250046	hyper	chr10
38	cg04359915	hyper	chr10
38	cg11251234	hyper	chr10
38	cg19754520	hyper	chr10
38	cg23247504	hyper	chr10
39	cg08527324	hyper	chr17
39	cg21481503	hyper	chr17
40	cg03815621	hyper	chr12
40	cg14401746	hyper	chr12
40	cg26515471	hyper	chr12
41	cg04991452	hypo	chr14
41	cg13106215	hypo	chr14
41	cg19571360	hypo	chr14
41	cg20902104	hypo	chr14
42	cg06874891	hypo	chr10
42	cg18594033	hypo	chr10
43	cg04456219	hypo	chr7
43	cg09287864	hypo	chr7
44	cg02545984	hyper	chr4
44	cg12279734	hyper	chr4
44	cg15902089	hyper	chr4
44	cg22461018	hyper	chr4
45	cg00147788	hyper	chr6
45	cg02612397	hyper	chr6
45	cg05601917	hyper	chr6
45	cg18501202	hyper	chr6
46	cg08278648	hyper	chr17
46	cg08352292	hyper	chr17
46	cg23952189	hyper	chr17
46	cg24081873	hyper	chr17
47	cg02008651	hyper	chr14
47	cg03796729	hyper	chr14
47	cg12967137	hyper	chr14
47	cg15482122	hyper	chr14
47	cg20043105	hyper	chr14
47	cg24154325	hyper	chr14
48	cg00570906	hyper	chr6
48	cg01132696	hyper	chr6
48	cg02197634	hyper	chr6
48	cg02692313	hyper	chr6
48	cg03229061	hyper	chr6
48	cg03636880	hyper	chr6
48	cg05798641	hyper	chr6
48	cg06437840	hyper	chr6
48	cg08796706	hyper	chr6
48	cg09059466	hyper	chr6
48	cg09234582	hyper	chr6
48	cg10850215	hyper	chr6
48	cg12893780	hyper	chr6
48	cg13349035	hyper	chr6
48	cg13581859	hyper	chr6
48	cg14428733	hyper	chr6
48	cg14801692	hyper	chr6
48	cg14870156	hyper	chr6
48	cg15734436	hyper	chr6
48	cg15829535	hyper	chr6
48	cg17362900	hyper	chr6
48	cg17588455	hyper	chr6
48	cg19053046	hyper	chr6
48	cg19404567	hyper	chr6
48	cg19990651	hyper	chr6
48	cg20223237	hyper	chr6
48	cg25045942	hyper	chr6
48	cg25491704	hyper	chr6
48	cg25511667	hyper	chr6
48	cg26645432	hyper	chr6
49	cg01791935	hyper	chr4
49	cg02256198	hyper	chr4
49	cg04476125	hyper	chr4
49	cg07982899	hyper	chr4
49	cg13371456	hyper	chr4
49	cg13740508	hyper	chr4
49	cg17717282	hyper	chr4
49	cg24563639	hyper	chr4
50	cg18077083	hypo	chr14
50	cg24986058	hypo	chr14
51	cg00755836	hyper	chr1
51	cg06946154	hyper	chr1
51	cg08261858	hyper	chr1
51	cg15210596	hyper	chr1
51	cg17427154	hyper	chr1
51	cg20478514	hyper	chr1
51	cg22475246	hyper	chr1
51	cg23613205	hyper	chr1
51	cg26309691	hyper	chr1
51	cg26361329	hyper	chr1
52	cg08432971	hypo	chr5
52	cg17867333	hypo	chr5
53	cg11837293	hypo	chr20
53	cg20178976	hypo	chr20
54	cg00061635	hyper	chr17
54	cg00562598	hyper	chr17
54	cg14191955	hyper	chr17
54	cg15406343	hyper	chr17
55	cg07191152	hyper	chr1
55	cg27425146	hyper	chr1
56	cg10323841	hypo	chr12
56	cg27106959	hypo	chr12
57	cg12073481	hypo	chr4
57	cg27474095	hypo	chr4
58	cg03076871	hyper	chr20
58	cg22488472	hyper	chr20
59	cg00943384	hyper	chr15
59	cg25220320	hyper	chr15
59	cg25792999	hyper	chr15
60	cg06237608	hyper	chr15
60	cg19781109	hyper	chr15
61	cg13424940	hyper	chr9
61	cg13755204	hyper	chr9
61	cg21123355	hyper	chr9
62	cg13878456	hyper	chr17
62	cg15637191	hyper	chr17
62	cg16293631	hyper	chr17
62	cg27613455	hyper	chr17
63	cg02566775	hyper	chr6
63	cg27016993	hyper	chr6
64	cg04914562	hyper	chr1
64	cg08894594	hyper	chr1
64	cg10139846	hyper	chr1
64	cg10316635	hyper	chr1
64	cg12128740	hyper	chr1
64	cg13919148	hyper	chr1
65	cg01832935	hypo	chr16
65	cg05387963	hypo	chr16
65	cg26488170	hypo	chr16
66	cg06468133	hypo	chr11
66	cg17957235	hypo	chr11
66	cg21516443	hypo	chr11
67	cg02851312	hypo	chr7
67	cg19237063	hypo	chr7
68	cg10657250	hyper	chr4
68	cg27235896	hyper	chr4
69	cg12007683	hypo	chr19
69	cg14766646	hypo	chr19
69	cg19505032	hypo	chr19
70	cg04351402	hyper	chr9
70	cg09225658	hyper	chr9
71	cg03542891	hyper	chr5
71	cg08487215	hyper	chr5
71	cg10536076	hyper	chr5
71	cg15083037	hyper	chr5
71	cg16102102	hyper	chr5
71	cg24984653	hyper	chr5
72	cg01071314	hyper	chr1
72	cg01602345	hyper	chr1
72	cg13087441	hyper	chr1
72	cg21167817	hyper	chr1
73	cg09210514	hyper	chr11
73	cg14750263	hyper	chr11
73	cg23744638	hyper	chr11
73	cg25308427	hyper	chr11
73	cg26135397	hyper	chr11
74	cg03137889	hyper	chr6
74	cg08810584	hyper	chr6
74	cg16095951	hyper	chr6
74	cg22022799	hyper	chr6
74	cg25862975	hyper	chr6
75	cg18581950	hyper	chr2
75	cg20655350	hyper	chr2
76	cg01239735	hypo	chr12
76	cg05962028	hypo	chr12
76	cg11916478	hypo	chr12
76	cg19186614	hypo	chr12
77	cg00407901	hyper	chr20
77	cg05831784	hyper	chr20
78	cg05469591	hyper	chr15
78	cg13859847	hyper	chr15
79	cg03806087	hyper	chr4
79	cg23949936	hyper	chr4
80	cg08141495	hyper	chr18
80	cg13611347	hyper	chr18
80	cg13721404	hyper	chr18
80	cg14002960	hyper	chr18
80	cg14401309	hyper	chr18
81	cg06776703	hypo	chr19
81	cg14263858	hypo	chr19
81	cg25528916	hypo	chr19
82	cg02394955	hyper	chr10
82	cg04127044	hyper	chr10
82	cg06939941	hyper	chr10
82	cg11861387	hyper	chr10
82	cg14087880	hyper	chr10
82	cg16128766	hyper	chr10
82	cg17771050	hyper	chr10
82	cg20491707	hyper	chr10
82	cg25344503	hyper	chr10
82	cg25761626	hyper	chr10
83	cg01802121	hyper	chr14
83	cg02257791	hyper	chr14
84	cg02968883	hypo	chr4
84	cg05924733	hypo	chr4
84	cg16055817	hypo	chr4
85	cg07634927	hypo	chr21
85	cg23322242	hypo	chr21
85	ch.21.36723363F	hypo	chr21
86	cg18113107	hyper	chr1
86	cg21535106	hyper	chr1
87	cg01961965	hypo	chr7
87	cg01999622	hypo	chr7
87	cg02041981	hypo	chr7
87	cg02562602	hypo	chr7
87	cg02860108	hypo	chr7
87	cg04087039	hypo	chr7
87	cg04246957	hypo	chr7
87	cg05874166	hypo	chr7
87	cg06018853	hypo	chr7
87	cg10322560	hypo	chr7
87	cg12015948	hypo	chr7
87	cg14582691	hypo	chr7
87	cg18948899	hypo	chr7
87	cg19434087	hypo	chr7
87	cg19437757	hypo	chr7
87	cg22213057	hypo	chr7
87	cg23447239	hypo	chr7
87	cg24500428	hypo	chr7
88	cg00290626	hyper	chr8
88	cg16264520	hyper	chr8
89	cg14792160	hyper	chr1
89	cg21065959	hyper	chr1
89	cg25610428	hyper	chr1
90	cg12513616	hyper	chr5
90	cg23199815	hyper	chr5
91	cg23302998	hypo	chr17
91	cg25204186	hypo	chr17
92	cg04191403	hyper	chr16
92	cg04586299	hyper	chr16
92	cg10033488	hyper	chr16
92	cg26684601	hyper	chr16
93	cg02347487	hyper	chr11
93	cg25203856	hyper	chr11
94	cg00591234	hyper	chr6
94	cg00779304	hyper	chr6
94	cg02221866	hyper	chr6
94	cg02677388	hyper	chr6
94	cg04800585	hyper	chr6
94	cg05646373	hyper	chr6
94	cg07636178	hyper	chr6
94	cg07701237	hyper	chr6
94	cg10199913	hyper	chr6
94	cg12588279	hyper	chr6
94	cg15387132	hyper	chr6
94	cg17432453	hyper	chr6
94	cg20545458	hyper	chr6
94	cg21250296	hyper	chr6
94	cg22478210	hyper	chr6
94	cg25438963	hyper	chr6
94	cg26028573	hyper	chr6
94	cg26426142	hyper	chr6
94	cg27635394	hyper	chr6
95	cg04690998	hyper	chr7
95	cg05516271	hyper	chr7
96	cg00472710	hyper	chr3
96	cg16780454	hyper	chr3
96	cg21766308	hyper	chr3
97	cg01596901	hyper	chr11
97	cg15235707	hyper	chr11
97	cg23375384	hyper	chr11
98	cg10853063	hypo	chr12
98	cg15886307	hypo	chr12
99	cg02381385	hypo	chr19
99	cg02695074	hypo	chr19
99	cg04336859	hypo	chr19
99	cg12013571	hypo	chr19
99	cg12530021	hypo	chr19
99	cg13981787	hypo	chr19
99	cg14953197	hypo	chr19
99	cg17872326	hypo	chr19
99	cg18986165	hypo	chr19
99	cg25969123	hypo	chr19
99	cg27086014	hypo	chr19
100	cg03764585	hyper	chr1
100	cg04704856	hyper	chr1
100	cg16289210	hyper	chr1
100	cg22705746	hyper	chr1
100	cg26987645	hyper	chr1
100	cg27387030	hyper	chr1
101	cg00786256	hyper	chr6
101	cg08289063	hyper	chr6
101	cg12281798	hyper	chr6
101	cg12938565	hyper	chr6
101	cg13272280	hyper	chr6
101	cg16655805	hyper	chr6
101	cg19690766	hyper	chr6
102	cg11554507	hyper	chr7
102	cg15903915	hyper	chr7
102	cg20547031	hyper	chr7
102	cg25597535	hyper	chr7
102	cg26312920	hyper	chr7
103	cg09569097	hypo	chr7
103	cg18235026	hypo	chr7
104	cg02970384	hyper	chr1
104	cg07117219	hyper	chr1
104	cg11589139	hyper	chr1
104	cg18343474	hyper	chr1
105	cg26119620	hyper	chr5
105	cg26624398	hyper	chr5
106	cg20242778	hypo	chr1
106	cg26018382	hypo	chr1
107	cg06173513	hypo	chr14
107	cg27053629	hypo	chr14
108	cg05934196	hyper	chr8
108	cg08954353	hyper	chr8
108	cg13580286	hyper	chr8
109	cg06892898	hyper	chr7
109	cg08044454	hyper	chr7
110	cg05551825	hyper	chr7
110	cg21637392	hyper	chr7
111	cg15523060	hypo	chr19
111	cg18885299	hypo	chr19
111	cg26308280	hypo	chr19
112	cg00919591	hypo	chr22
112	cg06737981	hypo	chr22
113	cg08108868	hyper	chr14
113	cg13497903	hyper	chr14
114	cg00222472	hyper	chr1
114	cg06750897	hyper	chr1
114	cg18181229	hyper	chr1
114	cg20682146	hyper	chr1
114	cg20825416	hyper	chr1
114	cg22238122	hyper	chr1
115	cg02038273	hyper	chr10
115	cg12751948	hyper	chr10
115	cg15390444	hyper	chr10
115	cg16592121	hyper	chr10
115	cg18477674	hyper	chr10
115	cg23471067	hyper	chr10
115	cg25123362	hyper	chr10
115	cg25233900	hyper	chr10
116	cg13037201	hyper	chr14
116	cg20265748	hyper	chr14
116	cg23574802	hyper	chr14
116	cg25074426	hyper	chr14
117	cg13391488	hypo	chr9
117	cg14572845	hypo	chr9
117	cg14579546	hypo	chr9
118	cg02560510	hypo	chr16
118	cg07440507	hypo	chr16
118	cg09305883	hypo	chr16
119	cg01921066	hypo	chr1
119	cg12085314	hypo	chr1
120	cg05238769	hypo	chr21
120	cg14293300	hypo	chr21
120	cg14843922	hypo	chr21
121	cg15972496	hypo	chr8
121	cg20264573	hypo	chr8
122	cg01289544	hyper	chr2
122	cg08239375	hyper	chr2
123	cg04545556	hyper	chr7
123	cg17278447	hyper	chr7
123	cg20304727	hyper	chr7
124	cg00155609	hyper	chr19
124	cg03860466	hyper	chr19
124	cg07077694	hyper	chr19
124	cg11370532	hyper	chr19
124	cg13375538	hyper	chr19
124	cg13618045	hyper	chr19
124	cg15976709	hyper	chr19
124	cg15993354	hyper	chr19
124	cg22555472	hyper	chr19
124	cg23467004	hyper	chr19
124	cg26529371	hyper	chr19
125	cg13279673	hyper	chr6
125	cg16291880	hyper	chr6
125	cg23913421	hyper	chr6
126	cg05088704	hyper	chr7
126	cg27518977	hyper	chr7
127	cg18107094	hyper	chr8
127	cg21603744	hyper	chr8
128	cg00721062	hyper	chr3
128	cg17581925	hyper	chr3
129	cg00300969	hypo	chr20
129	cg17475857	hypo	chr20
129	cg24403338	hypo	chr20
130	cg09615056	hypo	chr16
130	cg27239473	hypo	chr16
131	cg02618968	hypo	chr17
131	cg13296578	hypo	chr17
131	cg23370394	hypo	chr17
131	cg25523477	hypo	chr17
131	cg25922714	hypo	chr17
131	cg26312493	hypo	chr17
132	cg04681472	hyper	chr5
132	cg22442352	hyper	chr5
133	cg17392201	hypo	chr19
133	cg20643675	hypo	chr19
133	cg24128045	hypo	chr19
134	cg02704088	hypo	chr6
134	cg10527159	hypo	chr6
135	cg15940552	hypo	chr6
135	cg25728699	hypo	chr6
136	cg05238276	hypo	chr10
136	cg11096063	hypo	chr10
137	cg04227007	hypo	chr19
137	cg04381873	hypo	chr19
138	cg10819050	hypo	chr2
138	cg25883348	hypo	chr2
139	cg08945711	hypo	chr15
139	cg17728600	hypo	chr15
140	cg00031063	hypo	chr1
140	cg01728712	hypo	chr1
141	cg01536803	hypo	chr7
141	cg06955214	hypo	chr7
141	cg25903223	hypo	chr7
141	cg27658314	hypo	chr7
142	cg04980928	hyper	chr12
142	cg14567043	hyper	chr12
142	cg18633600	hyper	chr12
142	cg18952026	hyper	chr12
143	cg08744726	hypo	chr7
143	cg17337514	hypo	chr7
143	cg18311708	hypo	chr7
143	cg18500448	hypo	chr7
143	cg26585868	hypo	chr7
144	cg08072356	hyper	chr14
144	cg14262740	hyper	chr14
144	cg23234847	hyper	chr14
145	cg09626521	hyper	chr3
145	cg09871285	hyper	chr3
145	cg11612799	hyper	chr3
146	cg01562471	hyper	chr3
146	cg04047146	hyper	chr3
146	cg11661534	hyper	chr3
146	cg22812733	hyper	chr3
146	cg23144063	hyper	chr3
147	cg02480522	hyper	chr4
147	cg03327307	hyper	chr4
147	cg03421014	hyper	chr4
147	cg07705964	hyper	chr4
147	cg10724791	hyper	chr4
147	cg11748071	hyper	chr4
147	cg12229172	hyper	chr4
147	cg21604320	hyper	chr4
147	cg25613641	hyper	chr4
148	cg03326608	hyper	chr5
148	cg08017606	hyper	chr5
148	cg09124703	hyper	chr5
148	cg11670060	hyper	chr5
148	cg11938014	hyper	chr5
148	cg16370645	hyper	chr5
148	cg23513690	hyper	chr5
148	cg26399778	hyper	chr5
149	cg06847146	hypo	chr7
149	cg11112419	hypo	chr7
149	cg11987645	hypo	chr7
149	cg13316191	hypo	chr7
149	cg16430880	hypo	chr7
149	cg17829673	hypo	chr7
149	cg20259398	hypo	chr7
149	cg20661176	hypo	chr7
149	cg20983531	hypo	chr7
149	cg22107210	hypo	chr7
149	cg24491766	hypo	chr7
150	cg00922841	hyper	chr1
150	cg06101324	hyper	chr1
151	cg04941721	hyper	chr4
151	cg05868023	hyper	chr4
151	cg11646192	hyper	chr4
151	cg15198000	hyper	chr4
151	cg18021716	hyper	chr4
151	cg19308222	hyper	chr4
151	cg23585979	hyper	chr4
152	cg11750883	hyper	chr1
152	cg12588301	hyper	chr1
152	cg21823605	hyper	chr1
152	cg22358102	hyper	chr1
153	cg12207953	hypo	chr6
153	cg15323121	hypo	chr6
154	cg03370704	hyper	chr5
154	cg04707715	hyper	chr5
155	cg16005271	hypo	chr10
155	cg25427880	hypo	chr10
156	cg17596531	hyper	chr8
156	cg17754742	hyper	chr8
156	cg21743914	hyper	chr8
157	cg10785284	hyper	chr17
157	cg22588307	hyper	chr17
157	cg26654790	hyper	chr17
158	cg04432594	hypo	chr16
158	cg05284751	hypo	chr16
158	cg09185826	hypo	chr16
158	cg14125292	hypo	chr16
158	cg26546664	hypo	chr16
159	cg15331781	hyper	chr7
159	cg22562461	hyper	chr7
160	cg04843688	hyper	chr1
160	cg15991207	hyper	chr1
160	cg26406924	hyper	chr1
161	cg11974346	hypo	chr10
161	cg13558105	hypo	chr10
161	cg19538724	hypo	chr10
161	cg25038317	hypo	chr10
162	cg14513071	hyper	chr1
162	cg15691862	hyper	chr1
162	cg16076997	hyper	chr1
163	cg01649334	hyper	chr3
163	cg01855735	hyper	chr3
163	cg02713138	hyper	chr3
163	cg14769570	hyper	chr3
163	cg15006396	hyper	chr3
163	cg17445840	hyper	chr3
163	cg26284390	hyper	chr3
164	cg03701795	hyper	chr1
164	cg09478478	hyper	chr1
164	cg10976626	hyper	chr1
165	cg00911123	hyper	chr14
165	cg04301754	hyper	chr14
165	cg06642965	hyper	chr14
165	cg18486902	hyper	chr14
165	cg20563468	hyper	chr14
166	cg05504117	hyper	chr17
166	cg10186366	hyper	chr17
166	cg10454193	hyper	chr17
166	cg13990321	hyper	chr17
166	cg16118438	hyper	chr17
166	cg20701404	hyper	chr17
166	cg26692463	hyper	chr17
166	cg27105183	hyper	chr17
167	cg10436414	hypo	chr1
167	cg14509271	hypo	chr1
168	cg00659667	hyper	chr1
168	cg02976090	hyper	chr1
168	cg08656267	hyper	chr1
168	cg08936898	hyper	chr1
168	cg09059178	hyper	chr1
168	cg12299829	hyper	chr1
168	cg15561201	hyper	chr1
168	cg15697160	hyper	chr1
168	cg16261730	hyper	chr1
168	cg18323236	hyper	chr1
168	cg20279402	hyper	chr1
168	cg21298759	hyper	chr1
168	cg21685234	hyper	chr1
168	cg25381754	hyper	chr1
168	cg26935265	hyper	chr1
169	cg02523270	hyper	chr3
169	cg07065220	hyper	chr3
169	cg11134430	hyper	chr3
169	cg16282892	hyper	chr3
170	cg09147938	hypo	chr8
170	cg11993873	hypo	chr8
171	cg09427741	hypo	chr8
171	cg22787604	hypo	chr8
171	cg27581191	hypo	chr8
172	cg09522962	hypo	chr19
172	cg14113046	hypo	chr19
173	cg20951266	hyper	chr1
173	cg25978011	hyper	chr1
174	cg20495677	hyper	chr7
174	cg23862011	hyper	chr7
175	cg02120611	hypo	chr16
175	cg02964087	hypo	chr16
176	cg06765314	hypo	chr7
176	cg19816379	hypo	chr7
177	cg01803258	hyper	chr1
177	cg16109680	hyper	chr1
178	cg08222291	hypo	chr4
178	cg13471028	hypo	chr4
179	cg20691727	hyper	chr11
179	cg24832908	hyper	chr11
180	cg08835956	hyper	chr7
180	cg10621924	hyper	chr7
180	cg15212455	hyper	chr7
180	cg18850127	hyper	chr7
180	cg20302533	hyper	chr7
180	cg21665744	hyper	chr7
181	cg04781532	hyper	chr7
181	cg05929272	hyper	chr7
181	cg26407811	hyper	chr7
182	cg04751811	hyper	chr2
182	cg06288697	hyper	chr2
182	cg10598816	hyper	chr2
182	cg22697962	hyper	chr2
183	cg01179012	hypo	chr2
183	cg03750144	hypo	chr2
183	cg07891081	hypo	chr2
183	cg08901662	hypo	chr2
183	cg17148976	hypo	chr2
184	cg13933122	hypo	chr6
184	cg26946803	hypo	chr6
185	cg14494607	hyper	chr6
185	cg17978764	hyper	chr6
185	cg18554639	hyper	chr6
185	cg26340376	hyper	chr6
186	cg02203833	hyper	chr7
186	cg07184237	hyper	chr7
186	cg09679690	hyper	chr7
186	cg09732190	hyper	chr7
187	cg00007032	hyper	chr13
187	cg03989020	hyper	chr13
187	cg06472554	hyper	chr13
187	cg13437361	hyper	chr13
187	cg16315060	hyper	chr13
187	cg21297704	hyper	chr13
187	cg21780859	hyper	chr13
187	cg25157524	hyper	chr13
188	cg08465307	hyper	chr1
188	cg09362969	hyper	chr1
188	cg12279968	hyper	chr1
188	cg20615379	hyper	chr1
188	cg22344254	hyper	chr1
188	cg24432048	hyper	chr1
188	cg26160564	hyper	chr1
188	cg26550938	hyper	chr1
189	cg09708044	hypo	chr2
189	cg12942932	hypo	chr2
189	cg13006655	hypo	chr2
190	cg11142437	hypo	chr10
190	cg25054841	hypo	chr10
190	cg26383468	hypo	chr10
191	cg02282774	hyper	chr5
191	cg02644072	hyper	chr5
191	cg03847373	hyper	chr5
191	cg04087742	hyper	chr5
191	cg04184143	hyper	chr5
191	cg07173239	hyper	chr5
191	cg11216064	hyper	chr5
191	cg12440258	hyper	chr5
191	cg14685796	hyper	chr5
191	cg15473084	hyper	chr5
191	cg17407677	hyper	chr5
191	cg18063495	hyper	chr5
191	cg18063733	hyper	chr5
191	cg19429599	hyper	chr5
191	cg22519545	hyper	chr5
191	cg27307729	hyper	chr5
192	cg00994693	hypo	chr8
192	cg15711016	hypo	chr8
192	cg24545461	hypo	chr8
193	cg01556846	hyper	chr8
193	cg02402368	hyper	chr8
193	cg02548132	hyper	chr8
193	cg03631656	hyper	chr8
193	cg04017131	hyper	chr8
193	cg10395101	hyper	chr8
193	cg20490392	hyper	chr8
193	cg24195359	hyper	chr8
193	cg24519108	hyper	chr8
193	cg24670715	hyper	chr8
193	cg25350011	hyper	chr8
194	cg14121020	hypo	chr1
194	cg16715194	hypo	chr1
195	cg00359395	hyper	chr1
195	cg24332002	hyper	chr1
196	cg03399754	hyper	chr1
196	cg04292672	hyper	chr1
196	cg11676291	hyper	chr1
196	cg16399855	hyper	chr1
196	cg20000946	hyper	chr1
196	cg20632871	hyper	chr1
196	cg26542461	hyper	chr1
197	cg02872491	hyper	chr7
197	cg10413352	hyper	chr7
197	cg11898009	hyper	chr7
197	cg19706515	hyper	chr7
197	cg24434350	hyper	chr7
197	cg26623444	hyper	chr7
198	cg01256563	hypo	chr12
198	cg17131653	hypo	chr12
199	cg06952379	hypo	chr6
199	cg17770813	hypo	chr6
200	cg03207674	hypo	chr7
200	cg12612807	hypo	chr7
201	cg00846036	hyper	chr11
201	cg07520269	hyper	chr11
202	cg11251200	hypo	chr7
202	cg14689490	hypo	chr7
203	cg05943574	hypo	chr1
203	cg07395806	hypo	chr1
203	cg25819275	hypo	chr1
204	cg15201545	hyper	chr4
204	cg17035899	hyper	chr4
205	cg01580475	hyper	chr5
205	cg17834341	hyper	chr5
206	cg02443072	hyper	chr17
206	cg04484234	hyper	chr17
206	cg05364411	hyper	chr17
206	cg16864825	hyper	chr17
207	cg01886634	hypo	chr9
207	cg21238276	hypo	chr9
208	cg18801028	hypo	chr1
208	cg20981107	hypo	chr1
209	cg23640744	hyper	chr13
209	cg26181840	hyper	chr13
210	cg06035456	hypo	chr10
210	cg10314139	hypo	chr10
211	cg07590529	hypo	chr6
211	cg09988118	hypo	chr6
212	cg04507562	hypo	chr5
212	cg26488405	hypo	chr5
213	cg03757552	hypo	chr11
213	cg03811319	hypo	chr11
213	cg07078758	hypo	chr11
213	cg08994045	hypo	chr11
213	cg12764221	hypo	chr11
213	cg16827257	hypo	chr11
213	cg16915653	hypo	chr11
213	cg18156486	hypo	chr11
213	cg18899569	hypo	chr11
214	cg01577604	hyper	chr11
214	cg25925177	hyper	chr11
215	cg02750262	hyper	chr18
215	cg03972071	hyper	chr18
215	cg11568697	hyper	chr18
215	cg18449964	hyper	chr18
215	cg21330207	hyper	chr18
215	cg21786191	hyper	chr18
215	cg22088248	hyper	chr18
215	cg25292638	hyper	chr18
216	cg05007549	hyper	chr4
216	cg15656813	hyper	chr4
217	cg17633020	hyper	chr5
217	cg18242030	hyper	chr5
218	cg00444898	hyper	chr3
218	cg18053846	hyper	chr3
218	cg25010400	hyper	chr3
219	cg00144817	hypo	chr8
219	cg23894563	hypo	chr8
220	cg01140416	hyper	chr7
220	cg10155432	hyper	chr7
220	cg12460870	hyper	chr7
220	cg16414149	hyper	chr7
220	cg16967003	hyper	chr7
221	cg01427458	hypo	chr11
221	cg08683938	hypo	chr11
221	cg24364535	hypo	chr11
222	cg00791548	hypo	chr2
222	cg14553549	hypo	chr2
222	cg19304003	hypo	chr2
223	cg00301372	hyper	chr2
223	cg00672093	hyper	chr2
224	cg01637734	hyper	chr1
224	cg03761113	hyper	chr1
224	cg11139878	hyper	chr1
224	cg23992209	hyper	chr1
225	cg09905199	hyper	chr1
225	cg13899017	hyper	chr1
226	cg04864586	hypo	chr4
226	cg20478468	hypo	chr4
226	cg25974308	hypo	chr4
227	cg01285706	hyper	chr4
227	cg05069909	hyper	chr4
228	cg02207386	hypo	chr7
228	cg04157587	hypo	chr7
229	cg12961010	hypo	chr12
229	cg20054394	hypo	chr12
230	cg01919652	hyper	chr6
230	cg01999539	hyper	chr6
230	cg03538169	hyper	chr6
230	cg06471296	hyper	chr6
230	cg17380160	hyper	chr6
231	cg08596308	hyper	chr6
231	cg10271061	hyper	chr6
231	cg20248972	hyper	chr6
231	cg21982924	hyper	chr6
231	cg22369037	hyper	chr6
232	cg21638625	hypo	chr19
232	cg26925688	hypo	chr19
233	cg08625289	hyper	chr1
233	cg19526130	hyper	chr1
233	cg26246897	hyper	chr1
234	cg07160748	hyper	chr11
234	cg10589281	hyper	chr11
234	cg21798544	hyper	chr11
235	cg13430898	hypo	chr9
235	cg14447710	hypo	chr9
236	cg04177945	hyper	chr14
236	cg14523979	hyper	chr14
237	cg13662569	hyper	chr4
237	cg17466131	hyper	chr4
237	cg22328746	hyper	chr4
238	cg03824617	hyper	chr6
238	cg05597001	hyper	chr6
238	cg07253321	hyper	chr6
238	cg10197432	hyper	chr6
238	cg14994513	hyper	chr6
238	cg15618428	hyper	chr6
238	cg16331679	hyper	chr6
238	cg17535702	hyper	chr6
238	cg24631877	hyper	chr6
238	cg25770340	hyper	chr6
238	cg27641136	hyper	chr6
239	cg06800962	hypo	chr3
239	cg08124030	hypo	chr3
239	cg16810293	hypo	chr3
239	cg23246821	hypo	chr3
240	cg01261464	hyper	chr14
240	cg19681842	hyper	chr14
241	cg03267742	hyper	chr17
241	cg18634637	hyper	chr17
242	cg02787737	hypo	chr11
242	cg20451986	hypo	chr11
242	cg24490227	hypo	chr11
243	cg03556653	hyper	chr3
243	cg04870523	hyper	chr3
243	cg17445120	hyper	chr3
244	cg11043990	hypo	chr17
244	cg13453607	hypo	chr17
245	cg04842426	hyper	chr7
245	cg19630629	hyper	chr7
245	cg22426570	hyper	chr7
245	cg24845274	hyper	chr7
246	cg01022567	hyper	chr7
246	cg23616524	hyper	chr7
247	cg03209130	hyper	chr11
247	cg22814622	hyper	chr11
248	cg09507934	hypo	chr7
248	cg21253590	hypo	chr7
249	cg00461236	hyper	chr16
249	cg02657828	hyper	chr16
249	cg03084704	hyper	chr16
249	cg27391627	hyper	chr16
250	cg01624202	hyper	chr15
250	cg08893036	hyper	chr15
251	cg02882785	hyper	chr4
251	cg05040725	hyper	chr4
251	cg13423172	hyper	chr4
251	cg20141229	hyper	chr4
252	cg01230160	hypo	chr2
252	cg06191495	hypo	chr2
253	cg02009648	hyper	chr6
253	cg26371345	hyper	chr6
254	cg18105709	hypo	chr10
254	cg18110578	hypo	chr10
255	cg00842076	hyper	chr14
255	cg10117831	hyper	chr14
256	cg05709124	hyper	chr2
256	cg06283342	hyper	chr2
256	cg13759905	hyper	chr2
256	cg14345131	hyper	chr2
256	cg18572413	hyper	chr2
257	cg06974662	hypo	chr1
257	cg07113230	hypo	chr1
258	cg10775792	hyper	chr1
258	cg27223727	hyper	chr1
259	cg01160692	hypo	chr17
259	cg20664636	hypo	chr17
260	cg02090654	hyper	chr7
260	cg14158769	hyper	chr7
260	cg15908975	hyper	chr7
260	cg17540499	hyper	chr7
261	cg11304968	hyper	chr21
261	cg18403852	hyper	chr21
262	cg06201717	hypo	chr1
262	cg19825898	hypo	chr1
262	cg24150662	hypo	chr1
263	cg18909631	hypo	chr11
263	cg20755342	hypo	chr11
264	cg02837600	hyper	chr21
264	cg11846141	hyper	chr21
265	cg01704474	hyper	chr11
265	cg14468692	hyper	chr11
265	cg15661311	hyper	chr11
265	cg18732172	hyper	chr11
265	cg19223782	hyper	chr11
265	cg20813589	hyper	chr11
265	cg23687466	hyper	chr11
265	cg23927970	hyper	chr11
266	cg00618717	hypo	chr2
266	cg07362512	hypo	chr2
266	cg22683010	hypo	chr2
267	cg10991475	hypo	chr11
267	cg13285077	hypo	chr11
268	cg11675492	hyper	chr20
268	cg21065401	hyper	chr20
269	cg16271823	hyper	chr1
269	cg24640609	hyper	chr1
270	cg03472898	hyper	chr14
270	cg18712199	hyper	chr14
271	cg08381274	hyper	chr8
271	cg10131194	hyper	chr8
271	cg10689528	hyper	chr8
271	cg15277906	hyper	chr8
271	cg17999376	hyper	chr8
271	cg20800022	hyper	chr8
272	cg23564309	hypo	chr21
272	cg25115941	hypo	chr21
273	cg00290892	hyper	chr3
273	cg23039333	hyper	chr3
273	cg27175471	hyper	chr3
274	cg04474366	hypo	chr3
274	cg12153480	hypo	chr3
274	cg15906260	hypo	chr3
275	cg13130022	hyper	chr6
275	cg25747655	hyper	chr6
276	cg07045221	hypo	chr1
276	cg15895398	hypo	chr1
277	cg05611777	hypo	chr10
277	cg09757049	hypo	chr10
277	cg11302655	hypo	chr10
278	cg01586208	hypo	chr19
278	cg17372047	hypo	chr19
279	cg13115661	hyper	chr1
279	cg23492043	hyper	chr1
280	cg01195276	hypo	chr11
280	cg24617171	hypo	chr11
281	cg20553524	hypo	chr8
281	cg25667409	hypo	chr8
282	cg13945631	hypo	chr12
282	cg21451653	hypo	chr12
282	cg26024424	hypo	chr12
283	cg04248796	hyper	chr1
283	cg11953775	hyper	chr1
283	cg23217575	hyper	chr1
284	cg08930147	hypo	chr17
284	cg22108646	hypo	chr17
285	cg00088844	hypo	chr12
285	cg04799722	hypo	chr12
285	cg09875444	hypo	chr12
286	cg05847772	hypo	chr11
286	cg06491116	hypo	chr11
286	cg11733294	hypo	chr11
286	cg13615650	hypo	chr11
286	cg14127589	hypo	chr11
286	cg19069882	hypo	chr11
286	cg20175449	hypo	chr11
286	cg22376940	hypo	chr11
286	cg23873021	hypo	chr11
286	cg27161463	hypo	chr11
287	cg16909570	hypo	chr11
287	cg17415721	hypo	chr11
288	cg14097425	hyper	chr9
288	cg14244887	hyper	chr9
289	cg09920531	hypo	chr7
289	cg14584961	hypo	chr7
290	cg04440254	hypo	chr5
290	cg16656939	hypo	chr5
290	cg20931964	hypo	chr5
291	cg11811341	hypo	chr15
291	cg16217553	hypo	chr15
292	cg00507414	hypo	chr1
292	cg17080709	hypo	chr1
292	cg26282150	hypo	chr1
293	cg21537049	hyper	chr14
293	cg21853587	hyper	chr14
294	cg10816283	hyper	chr6
294	cg21234342	hyper	chr6
295	cg04787317	hyper	chr3
295	cg26160492	hyper	chr3
296	cg07080019	hypo	chr10
296	cg12257894	hypo	chr10
297	cg03667405	hypo	chr6
297	cg09623085	hypo	chr6
297	cg09655272	hypo	chr6
297	cg12207585	hypo	chr6
297	cg26292575	hypo	chr6
298	cg03503295	hyper	chr5
298	cg05149258	hyper	chr5
299	cg01981727	hypo	chr8
299	cg04735773	hypo	chr8
299	cg16697749	hypo	chr8
300	cg04244857	hyper	chr17
300	cg12731325	hyper	chr17
301	cg03623264	hypo	chr10
301	cg23900609	hypo	chr10
302	cg10321146	hyper	chr19
302	cg25804146	hyper	chr19
303	cg02433593	hyper	chr18
303	cg20466748	hyper	chr18
303	cg22725310	hyper	chr18
304	cg02959637	hypo	chr11
304	cg05479196	hypo	chr11
304	cg11334214	hypo	chr11
304	cg14170423	hypo	chr11
304	cg14528318	hypo	chr11
304	cg23057706	hypo	chr11
304	cg25836271	hypo	chr11
305	cg03647436	hyper	chr10
305	cg09183138	hyper	chr10
305	cg13335709	hyper	chr10
306	cg12879038	hyper	chr17
306	cg20780302	hyper	chr17
307	cg05360806	hyper	chr11
307	cg18502477	hyper	chr11
307	cg25967459	hyper	chr11
308	cg02770751	hyper	chr19
308	cg24447788	hyper	chr19
309	cg12046867	hyper	chr14
309	cg23071808	hyper	chr14
309	cg23461800	hyper	chr14
310	cg02278335	hyper	chr15
310	cg07282889	hyper	chr15
311	cg03160508	hyper	chr11
311	cg03166566	hyper	chr11
311	cg04420309	hyper	chr11
311	cg04784101	hyper	chr11
311	cg12243133	hyper	chr11
311	cg12473775	hyper	chr11
311	cg13388983	hyper	chr11
311	cg14283328	hyper	chr11
311	cg15693066	hyper	chr11
311	cg21695485	hyper	chr11
311	cg27175128	hyper	chr11
312	cg06179749	hyper	chr1
312	cg20322433	hyper	chr1
313	cg03898365	hyper	chr11
313	cg04456892	hyper	chr11
313	cg15375826	hyper	chr11
314	cg08871608	hypo	chr19
314	cg10722426	hypo	chr19
314	cg19605788	hypo	chr19
314	cg26456563	hypo	chr19
315	cg04106201	hyper	chr7
315	cg22460204	hyper	chr7
315	cg23892439	hyper	chr7
316	cg11369761	hyper	chr2
316	cg11991058	hyper	chr2
316	cg12769138	hyper	chr2
316	cg12990337	hyper	chr2
316	cg26275470	hyper	chr2
317	cg02470871	hypo	chr3
317	cg13913728	hypo	chr3
318	cg06506288	hypo	chr10
318	cg18371836	hypo	chr10
319	cg00438541	hypo	chr20
319	cg06118126	hypo	chr20
319	cg12075659	hypo	chr20
320	cg13493250	hyper	chr1
320	cg23413307	hyper	chr1
320	cg26302157	hyper	chr1
321	cg02627455	hyper	chr7
321	cg12305431	hyper	chr7
322	cg01947936	hyper	chr11
322	cg15679098	hyper	chr11
323	cg19795796	hypo	chr7
323	cg24063658	hypo	chr7
324	cg05348188	hypo	chr21
324	cg05923101	hypo	chr21
324	cg22139500	hypo	chr21
324	cg22599236	hypo	chr21
324	cg23921523	hypo	chr21
325	cg14470448	hyper	chr9
325	cg27017668	hyper	chr9
326	cg01078197	hyper	chr2
326	cg03146452	hyper	chr2
326	cg17376921	hyper	chr2
326	cg18121171	hyper	chr2
326	cg21013756	hyper	chr2
327	cg00064235	hypo	chr10
327	cg05569909	hypo	chr10
327	cg11282650	hypo	chr10
327	cg24879273	hypo	chr10
328	cg01660716	hypo	chr14
328	cg27033655	hypo	chr14
329	cg01113092	hypo	chr2
329	cg10986849	hypo	chr2
329	cg27254871	hypo	chr2
330	cg04450599	hyper	chr4
330	cg19003412	hyper	chr4
331	cg09858782	hypo	chr10
331	cg10366851	hypo	chr10
332	cg07930257	hyper	chr13
332	cg24555468	hyper	chr13
333	cg24362016	hyper	chr19
333	cg26560367	hyper	chr19
333	cg27506810	hyper	chr19
334	cg15827031	hyper	chr5
334	cg22433285	hyper	chr5
335	cg05369926	hyper	chr17
335	cg12349181	hyper	chr17
336	cg14907738	hypo	chr19
336	cg21153658	hypo	chr19
336	cg27150178	hypo	chr19
337	cg20424531	hyper	chr11
337	cg22842860	hyper	chr11
338	cg06148974	hyper	chr4
338	cg27207881	hyper	chr4
339	cg11831004	hyper	chr1
339	cg19021221	hyper	chr1
340	cg19401819	hyper	chr13
340	cg25163979	hyper	chr13
341	cg25379163	hypo	chr15
341	cg25508605	hypo	chr15
341	cg26723698	hypo	chr15
342	cg10299448	hypo	chr17
342	cg15661389	hypo	chr17
343	cg01379846	hyper	chr1
343	cg12012383	hyper	chr1
344	cg19046783	hyper	chr7
344	cg23326197	hyper	chr7
345	cg11308338	hyper	chr4
345	cg14879153	hyper	chr4
346	cg03807917	hypo	chr19
346	cg21456301	hypo	chr19
347	cg05098880	hyper	chr17
347	cg24030735	hyper	chr17
348	cg02737782	hyper	chr1
348	cg04112961	hyper	chr1
348	cg10987774	hyper	chr1
348	cg11518359	hyper	chr1
348	cg12045833	hyper	chr1
348	cg21814278	hyper	chr1
348	cg24251814	hyper	chr1
349	cg00317355	hypo	chr16
349	cg08645400	hypo	chr16
349	cg16449262	hypo	chr16
349	cg26722733	hypo	chr16
350	cg03343403	hyper	chr1
350	cg07141317	hyper	chr1
351	cg10984179	hyper	chr4
351	cg14339068	hyper	chr4
352	cg07120314	hypo	chr15
352	cg10852096	hypo	chr15
352	cg22806015	hypo	chr15
353	cg06775523	hypo	chr1
353	cg09187007	hypo	chr1
353	cg24953596	hypo	chr1
354	cg19642408	hyper	chr2
354	cg25271976	hyper	chr2
355	cg11416338	hypo	chr12
355	cg25912911	hypo	chr12
356	cg21524538	hyper	chr20
356	cg24950749	hyper	chr20
357	cg01840115	hypo	chr13
357	cg26611508	hypo	chr13
358	cg03580272	hypo	chr19
358	cg07512206	hypo	chr19
358	cg18680587	hypo	chr19
359	cg06852305	hypo	chr11
359	cg08344493	hypo	chr11
360	cg12493439	hypo	chr17
360	cg14057711	hypo	chr17
361	cg06961233	hyper	chr22
361	cg08819022	hyper	chr22
361	cg12775223	hyper	chr22
361	cg16074271	hyper	chr22
361	cg25163076	hyper	chr22
361	cg25257671	hyper	chr22
362	cg01568973	hypo	chr1
362	cg16899892	hypo	chr1
363	cg00074771	hypo	chr15
363	cg16494108	hypo	chr15
364	cg20555854	hyper	chr8
364	cg27000496	hyper	chr8
365	cg02595474	hyper	chr6
365	cg04186169	hyper	chr6
365	cg05383565	hyper	chr6
365	cg11468000	hyper	chr6
365	cg14021524	hyper	chr6
365	cg16636271	hyper	chr6
365	cg24211400	hyper	chr6
366	cg15832822	hypo	chr15
366	cg21954370	hypo	chr15
366	cg26203328	hypo	chr15
367	cg06329225	hyper	chr6
367	cg11443888	hyper	chr6
367	cg15420683	hyper	chr6
368	cg06787609	hypo	chr11
368	cg18942813	hypo	chr11
369	cg07370087	hyper	chr1
369	cg21140628	hyper	chr1
370	cg01278873	hyper	chr19
370	cg07894352	hyper	chr19
370	cg08662052	hyper	chr19
370	cg10850725	hyper	chr19
370	cg12497171	hyper	chr19
370	cg14531862	hyper	chr19
370	cg15904523	hyper	chr19
371	cg02824202	hyper	chr18
371	cg25688568	hyper	chr18
372	cg02971381	hypo	chr12
372	cg25252598	hypo	chr12
373	cg05087722	hypo	chr2
373	cg17676994	hypo	chr2
373	cg20094506	hypo	chr2
374	cg02161471	hyper	chr19
374	cg04998634	hyper	chr19
374	cg05379634	hyper	chr19
374	cg15045802	hyper	chr19
375	cg02303399	hyper	chr1
375	cg23219336	hyper	chr1
376	cg08102516	hyper	chr7
376	cg11859398	hyper	chr7
377	cg17800708	hyper	chr7
377	cg19048532	hyper	chr7
378	cg08055132	hypo	chr1
378	cg16060635	hypo	chr1
378	cg17175419	hypo	chr1
378	cg25155068	hypo	chr1
379	cg06144018	hyper	chr11
379	cg10112265	hyper	chr11
380	cg20147819	hyper	chr17
380	cg21653132	hyper	chr17
380	cg21869956	hyper	chr17
380	cg23876285	hyper	chr17
380	cg27614319	hyper	chr17
381	cg17832991	hyper	chr20
381	cg23458341	hyper	chr20
382	cg10433918	hyper	chr1
382	cg18327385	hyper	chr1
383	cg00155882	hyper	chr8
383	cg03803002	hyper	chr8
383	cg08626916	hyper	chr8
383	cg22807877	hyper	chr8
384	cg00896347	hypo	chr12
384	cg03468072	hypo	chr12
384	cg03562770	hypo	chr12
384	cg09571762	hypo	chr12
384	cg09788416	hypo	chr12
384	cg20762480	hypo	chr12
385	cg05160751	hyper	chr1
385	cg08896387	hyper	chr1
385	cg16906859	hyper	chr1
386	cg01364826	hyper	chr1
386	cg01416657	hyper	chr1
387	cg02757194	hypo	chr11
387	cg18893138	hypo	chr11
388	cg03879251	hyper	chr20
388	cg07970734	hyper	chr20
389	cg12139725	hyper	chr1
389	cg13851466	hyper	chr1
389	cg14523898	hyper	chr1
390	cg06002524	hypo	chr14
390	cg12166570	hypo	chr14
391	cg00587301	hyper	chr6
391	cg05225634	hyper	chr6
391	cg07292773	hyper	chr6
391	cg09056876	hyper	chr6
391	cg20021506	hyper	chr6
391	cg21795221	hyper	chr6
392	cg05627398	hypo	chr2
392	cg22881545	hypo	chr2
393	cg10942059	hypo	chr7
393	cg13243497	hypo	chr7
394	cg00977161	hyper	chr7
394	cg12689506	hyper	chr7
395	cg10724632	hypo	chr2
395	cg17459497	hypo	chr2
396	cg10146423	hyper	chr15
396	cg11516161	hyper	chr15
397	cg00192819	hypo	chr18
397	cg14949309	hypo	chr18
398	cg04007350	hypo	chr7
398	cg17291423	hypo	chr7
398	cg26208815	hypo	chr7
399	cg10187894	hypo	chr10
399	cg20499290	hypo	chr10
400	cg02794184	hyper	chr16
400	cg03025641	hyper	chr16
401	cg06685021	hyper	chr2
401	cg10944904	hyper	chr2
401	cg27169713	hyper	chr2
402	cg11073381	hyper	chr17
402	cg17516660	hyper	chr17
403	cg24647403	hypo	chr3
403	cg25160554	hypo	chr3
404	cg02124724	hyper	chr21
404	cg07279557	hyper	chr21
404	cg11029358	hyper	chr21
404	cg14903689	hyper	chr21
404	cg16121744	hyper	chr21
405	cg02517497	hyper	chr16
405	cg04076817	hyper	chr16
406	cg16205352	hyper	chr12
406	cg25763520	hyper	chr12
407	cg06710981	hyper	chr19
407	cg08332594	hyper	chr19
407	cg18511790	hyper	chr19
408	cg10892794	hypo	chr18
408	cg12293415	hypo	chr18
409	cg18980373	hypo	chr15
409	cg21885973	hypo	chr15
410	cg04523661	hyper	chr19
410	cg13750214	hyper	chr19
410	cg26019584	hyper	chr19
411	cg08042316	hypo	chr7
411	cg14354306	hypo	chr7
412	cg07557903	hyper	chr8
412	cg13191508	hyper	chr8
413	cg16335098	hypo	chr6
413	cg23618477	hypo	chr6
414	cg11227872	hyper	chr1
414	cg13944870	hyper	chr1
414	cg17219729	hyper	chr1
415	cg15698340	hyper	chr3
415	cg25935697	hyper	chr3
416	cg20907471	hyper	chr20
416	cg24401441	hyper	chr20
417	cg05315334	hypo	chr13
417	cg05439665	hypo	chr13
417	cg21094405	hypo	chr13
418	cg08210322	hypo	chr2
418	cg25848398	hypo	chr2
419	cg13490635	hypo	chr8
419	cg14658362	hypo	chr8
419	cg14997704	hypo	chr8
420	cg00071658	hyper	chr13
420	cg09096054	hyper	chr13
421	cg05945622	hyper	chr11
421	cg25129837	hyper	chr11
421	cg26807590	hyper	chr11
422	cg01023787	hyper	chr5
422	cg06708198	hyper	chr5
422	cg09075844	hyper	chr5
422	cg09455805	hyper	chr5
422	cg09562675	hyper	chr5
422	cg10333311	hyper	chr5
422	cg11681428	hyper	chr5
422	cg14688430	hyper	chr5
422	cg17277001	hyper	chr5
422	cg24115232	hyper	chr5
423	cg03514933	hyper	chr7
423	cg09609598	hyper	chr7
423	cg13298389	hyper	chr7
424	cg05052888	hypo	chr9
424	cg08303922	hypo	chr9
424	cg13802457	hypo	chr9
424	cg14114673	hypo	chr9
424	cg14177784	hypo	chr9
425	cg07548313	hyper	chr1
425	cg16993682	hyper	chr1
425	cg22610434	hyper	chr1
425	cg27534912	hyper	chr1
426	cg14586939	hyper	chr4
426	cg21512644	hyper	chr4
427	cg01361068	hypo	chr15
427	cg03479535	hypo	chr15
427	cg12728784	hypo	chr15
428	cg01559726	hyper	chr3
428	cg08805144	hyper	chr3
428	cg12228245	hyper	chr3
428	cg15603311	hyper	chr3
428	cg16660661	hyper	chr3
428	cg17563235	hyper	chr3
428	cg23537887	hyper	chr3
429	cg04946506	hyper	chr14
429	cg15462530	hyper	chr14
430	cg14595425	hypo	chr12
430	cg26861214	hypo	chr12
431	cg02650512	hypo	chr17
431	cg15036326	hypo	chr17
431	cg17408380	hypo	chr17
432	cg10615271	hypo	chr12
432	cg15540623	hypo	chr12
432	cg17516106	hypo	chr12
433	cg02395454	hypo	chr11
433	cg09953406	hypo	chr11
433	cg25638978	hypo	chr11
434	cg05870586	hypo	chr2
434	cg05903736	hypo	chr2
434	cg08565197	hypo	chr2
434	cg08629043	hypo	chr2
434	cg15058210	hypo	chr2
434	cg15978561	hypo	chr2
434	cg16348668	hypo	chr2
435	cg04233770	hyper	chr5
435	cg09047573	hyper	chr5
435	cg13707560	hyper	chr5
435	cg16354091	hyper	chr5
435	cg17954695	hyper	chr5
435	cg20452230	hyper	chr5
435	cg22656956	hyper	chr5
435	cg25507001	hyper	chr5
435	cg25582283	hyper	chr5
436	cg12185399	hyper	chr6
436	cg19727175	hyper	chr6
436	cg26958806	hyper	chr6
437	cg05155131	hypo	chr8
437	cg26173789	hypo	chr8
438	cg03210281	hypo	chr2
438	cg08579962	hypo	chr2
438	cg09757158	hypo	chr2
438	cg12571629	hypo	chr2
438	cg14499933	hypo	chr2
438	cg17362001	hypo	chr2
439	cg06043315	hyper	chr8
439	cg10675725	hyper	chr8
439	cg10810860	hyper	chr8
439	cg16563151	hyper	chr8
439	cg17812120	hyper	chr8
439	cg18145080	hyper	chr8
439	cg20387272	hyper	chr8
439	cg22687097	hyper	chr8
439	cg23101464	hyper	chr8
439	cg25245261	hyper	chr8
439	cg26711732	hyper	chr8
440	cg02197228	hyper	chr2
440	cg26142972	hyper	chr2
441	cg01250603	hypo	chr10
441	cg05627029	hypo	chr10
441	cg19111459	hypo	chr10
441	cg26518861	hypo	chr10
442	cg03174294	hyper	chr8
442	cg05613951	hyper	chr8
443	cg09314766	hyper	chr8
443	cg11186850	hyper	chr8
444	cg02386599	hyper	chr6
444	cg20190922	hyper	chr6
445	cg07428782	hypo	chr17
445	cg12651953	hypo	chr17
445	cg24769205	hypo	chr17
446	cg10320410	hyper	chr7
446	cg19774365	hyper	chr7
447	cg04496204	hyper	chr13
447	cg17253835	hyper	chr13
448	cg04503912	hypo	chr4
448	cg05292310	hypo	chr4
448	cg09590733	hypo	chr4
449	cg04766005	hypo	chr10
449	cg11185335	hypo	chr10
449	cg15922270	hypo	chr10
449	cg20296404	hypo	chr10
450	cg17517453	hyper	chr1
450	cg18577128	hyper	chr1
451	cg07752820	hypo	chr8
451	cg15921606	hypo	chr8
452	cg10090757	hypo	chr14
452	cg23711881	hypo	chr14
453	cg11205552	hypo	chr3
453	cg18548864	hypo	chr3
454	cg01722450	hyper	chr18
454	cg10054857	hyper	chr18
455	cg00653460	hyper	chr3
455	cg19113686	hyper	chr3
456	cg00090787	hypo	chr15
456	cg12660445	hypo	chr15
456	cg17352276	hypo	chr15
456	cg18091264	hypo	chr15
457	cg16903510	hyper	chr19
457	cg22820935	hyper	chr19
457	cg23441208	hyper	chr19
458	cg05606331	hypo	chr19
458	cg18225914	hypo	chr19
458	cg20624953	hypo	chr19
459	cg09785512	hypo	chr17
459	cg13145670	hypo	chr17
459	cg15742840	hypo	chr17
459	cg18648632	hypo	chr17
460	cg10579840	hyper	chr8
460	cg14288091	hyper	chr8
461	cg00732878	hypo	chr2
461	cg13547518	hypo	chr2
462	cg06889547	hyper	chr16
462	cg07224531	hyper	chr16
463	cg04284140	hyper	chr7
463	cg19084479	hyper	chr7
464	cg07217691	hyper	chr7
464	cg22964985	hyper	chr7
465	cg01431993	hyper	chr2
465	cg11528849	hyper	chr2
466	cg20311232	hypo	chr15
466	cg27320242	hypo	chr15
467	cg10600004	hyper	chr20
467	cg22823197	hyper	chr20
468	cg02885046	hypo	chr19
468	cg03168501	hypo	chr19
469	cg04089693	hypo	chr2
469	cg13485248	hypo	chr2
470	cg01021184	hyper	chr17
470	cg07822074	hyper	chr17
470	cg08643692	hyper	chr17
470	cg19407385	hyper	chr17
470	cg19457506	hyper	chr17
471	cg04713531	hypo	chr7
471	cg17287605	hypo	chr7
472	cg02295118	hyper	chr3
472	cg06364319	hyper	chr3
472	cg09681814	hyper	chr3
472	cg11631334	hyper	chr3
473	cg00504703	hyper	chr6
473	cg09482421	hyper	chr6
473	cg19241872	hyper	chr6
473	cg22496996	hyper	chr6
473	cg23897613	hyper	chr6
474	cg23930334	hyper	chr11
474	cg27428304	hyper	chr11
475	cg10735607	hyper	chr11
475	cg20700549	hyper	chr11
476	cg13521941	hypo	chr9
476	cg23606421	hypo	chr9
477	cg11329058	hypo	chr17
477	cg18576374	hypo	chr17
477	cg25514328	hypo	chr17
478	cg04871726	hypo	chr1
478	cg06527318	hypo	chr1
479	cg00849025	hyper	chr11
479	cg12485926	hyper	chr11
480	cg01840183	hyper	chr14
480	cg03496520	hyper	chr14
480	cg24082368	hyper	chr14
481	cg01597553	hypo	chr18
481	cg26463621	hypo	chr18
482	cg14266927	hypo	chr14
482	cg23723793	hypo	chr14
483	cg01677623	hyper	chr10
483	cg16775752	hyper	chr10
483	cg25139229	hyper	chr10
483	cg26117265	hyper	chr10
483	cg26154937	hyper	chr10
484	cg14274542	hypo	chr9
484	cg14356362	hypo	chr9
485	cg02282247	hypo	chr2
485	cg19735533	hypo	chr2
486	cg05863862	hypo	chr6
486	cg20961245	hypo	chr6
487	cg04963089	hypo	chr8
487	cg14201324	hypo	chr8
488	cg04518304	hyper	chr14
488	cg12212620	hyper	chr14
489	cg01063759	hyper	chr5
489	cg02053188	hyper	chr5
489	cg02529723	hyper	chr5
489	cg03378599	hyper	chr5
489	cg07379832	hyper	chr5
489	cg07741016	hyper	chr5
489	cg08777304	hyper	chr5
489	cg19065177	hyper	chr5
489	cg19573859	hyper	chr5
489	cg23910413	hyper	chr5
489	cg25432019	hyper	chr5
490	cg02643668	hypo	chr2
490	cg04521724	hypo	chr2
490	cg26190833	hypo	chr2
491	cg13214005	hypo	chr6
491	cg22739554	hypo	chr6
491	cg23066587	hypo	chr6
492	cg03775437	hypo	chr7
492	cg04214629	hypo	chr7
492	cg14362192	hypo	chr7
492	cg18527197	hypo	chr7
492	cg21855059	hypo	chr7
493	cg11895835	hyper	chr5
493	cg23256675	hyper	chr5
494	cg09638798	hypo	chr12
494	cg21758171	hypo	chr12
495	cg10950868	hypo	chr1
495	cg15598265	hypo	chr1
496	cg00411945	hypo	chr10
496	cg24143022	hypo	chr10
497	cg06132502	hyper	chr15
497	cg20645232	hyper	chr15
498	cg06990967	hyper	chr5
498	cg11024341	hyper	chr5
499	cg00502885	hyper	chr5
499	cg22632352	hyper	chr5
500	cg02637474	hypo	chr7
500	cg05482502	hypo	chr7
500	cg23631556	hypo	chr7
501	cg01079515	hyper	chr3
501	cg15729578	hyper	chr3
502	cg11787346	hypo	chr8
502	cg13866527	hypo	chr8
503	cg22201588	hyper	chr19
503	cg24185443	hyper	chr19
504	cg02872767	hypo	chr19
504	cg05308639	hypo	chr19
504	cg21964231	hypo	chr19
505	cg05700724	hyper	chr5
505	cg07296995	hyper	chr5
505	cg12980127	hyper	chr5
506	cg02064237	hyper	chr5
506	cg06599677	hyper	chr5
506	cg07021532	hyper	chr5
506	cg08270223	hyper	chr5
506	cg09339527	hyper	chr5
506	cg12353428	hyper	chr5
506	cg27654142	hyper	chr5
507	cg02380151	hypo	chr10
507	cg02560863	hypo	chr10
507	cg05506270	hypo	chr10
508	cg00078299	hyper	chr8
508	cg10451262	hyper	chr8
508	cg19721060	hyper	chr8
508	cg20987431	hyper	chr8
508	cg23824183	hyper	chr8
509	cg01891925	hyper	chr4
509	cg03156260	hyper	chr4
510	cg13854341	hypo	chr7
510	cg23073879	hypo	chr7
511	cg02961807	hypo	chr11
511	cg24407327	hypo	chr11
512	cg09187004	hypo	chr5
512	cg22159951	hypo	chr5
512	cg24849812	hypo	chr5
513	cg27236154	hypo	chr10
513	cg27361174	hypo	chr10
514	cg02369113	hypo	chr7
514	cg06767389	hypo	chr7
514	cg11365983	hypo	chr7
514	cg12251967	hypo	chr7
514	cg17128505	hypo	chr7
514	cg20934445	hypo	chr7
514	cg21341435	hypo	chr7
514	cg21914526	hypo	chr7
514	cg27308682	hypo	chr7
515	cg11527344	hyper	chr11
515	cg16047053	hyper	chr11
516	cg01108026	hypo	chr10
516	cg05905030	hypo	chr10
517	cg08614334	hypo	chr2
517	cg14527333	hypo	chr2
517	cg15660807	hypo	chr2
518	cg00551153	hypo	chr21
518	cg04274199	hypo	chr21
519	cg01763173	hypo	chr2
519	cg11281641	hypo	chr2
520	cg18369034	hyper	chr14
520	cg23022053	hyper	chr14
521	cg02148654	hypo	chr7
521	cg14511375	hypo	chr7
522	cg02286008	hyper	chr16
522	cg05902503	hyper	chr16
523	cg11804335	hyper	chr1
523	cg14034757	hyper	chr1
523	cg24310038	hyper	chr1
524	cg00142155	hyper	chr17
524	cg24996403	hyper	chr17
525	cg14200631	hyper	chr14
525	cg17009813	hyper	chr14
525	cg26257676	hyper	chr14
526	cg09759446	hyper	chr8
526	cg12718582	hyper	chr8
526	cg17817564	hyper	chr8
527	cg03158780	hypo	chr3
527	cg23733502	hypo	chr3
528	cg23228019	hypo	chr20
528	cg23817011	hypo	chr20
529	cg01035689	hyper	chr10
529	cg02909379	hyper	chr10
529	cg03871675	hyper	chr10
529	cg05184372	hyper	chr10
529	cg05482603	hyper	chr10
529	cg05837435	hyper	chr10
529	cg08561530	hyper	chr10
529	cg09763162	hyper	chr10
529	cg10338124	hyper	chr10
529	cg10654496	hyper	chr10
529	cg14376106	hyper	chr10
529	cg15461105	hyper	chr10
529	cg17677490	hyper	chr10
529	cg23191801	hyper	chr10
530	cg00319312	hyper	chr1
530	cg13115222	hyper	chr1
531	cg02743650	hyper	chr11
531	cg24419198	hyper	chr11
532	cg02325869	hyper	chr3
532	cg09784347	hyper	chr3
532	cg15736726	hyper	chr3
532	cg26659665	hyper	chr3
533	cg03552103	hypo	chr2
533	cg17866732	hypo	chr2
533	cg21537939	hypo	chr2
534	cg06549863	hyper	chr4
534	cg09538819	hyper	chr4
534	cg26518884	hyper	chr4
535	cg06526111	hypo	chr10
535	cg23653240	hypo	chr10
536	cg03832697	hyper	chr15
536	cg03998348	hyper	chr15
537	cg01830726	hypo	chr13
537	cg15571686	hypo	chr13
538	cg00191178	hypo	chr3
538	cg11361636	hypo	chr3
538	cg23170439	hypo	chr3
539	cg13273340	hypo	chr11
539	cg25271892	hypo	chr11
540	cg01975957	hyper	chr1
540	cg06221609	hyper	chr1
540	cg07330196	hyper	chr1
541	cg06823263	hypo	chr1
541	cg20247161	hypo	chr1
542	cg00242098	hyper	chr1
542	cg10194573	hyper	chr1
542	cg11137145	hyper	chr1
542	cg11950860	hyper	chr1
542	cg18643421	hyper	chr1
542	cg26939283	hyper	chr1
543	cg09118558	hypo	chr11
543	cg12711760	hypo	chr11
544	cg05046589	hyper	chr10
544	cg07232003	hyper	chr10
544	cg17482424	hyper	chr10
545	cg11685249	hyper	chr5
545	cg13292202	hyper	chr5
546	cg04755409	hypo	chr18
546	cg24538512	hypo	chr18
547	cg01966665	hyper	chr1
547	cg11928198	hyper	chr1
547	cg24262376	hyper	chr1
548	cg00953314	hypo	chr1
548	cg06829791	hypo	chr1
549	cg12765716	hyper	chr12
549	cg24706115	hyper	chr12
550	cg00457596	hyper	chr2
550	cg26364080	hyper	chr2
551	cg11750736	hyper	chr17
551	cg26234644	hyper	chr17
552	cg01720475	hypo	chr1
552	cg21271015	hypo	chr1
553	cg13635516	hypo	chr20
553	cg21607248	hypo	chr20
554	cg16984132	hypo	chr11
554	cg24064506	hypo	chr11
555	cg06278461	hypo	chr16
555	cg26618039	hypo	chr16
556	cg06361383	hypo	chr10
556	cg09228949	hypo	chr10
556	cg12872560	hypo	chr10
556	cg26930408	hypo	chr10
557	cg06685737	hyper	chr7
557	cg20061010	hyper	chr7
558	cg15531433	hypo	chr10
558	cg25356719	hypo	chr10
559	cg17249268	hyper	chr18
559	cg25436157	hyper	chr18
559	cg27184585	hyper	chr18
560	cg00098304	hypo	chr15
560	cg03012556	hypo	chr15
560	cg23385248	hypo	chr15
561	cg00998782	hyper	chr1
561	cg08101739	hyper	chr1
561	cg09417355	hyper	chr1
561	cg13366738	hyper	chr1
561	cg16265542	hyper	chr1
561	cg22124859	hyper	chr1
561	cg23624133	hyper	chr1
561	cg26531371	hyper	chr1
562	cg01224451	hypo	chr7
562	cg06338523	hypo	chr7
562	cg10919624	hypo	chr7
562	cg11835544	hypo	chr7
563	cg00902741	hyper	chr19
563	cg07685765	hyper	chr19
563	cg08699977	hyper	chr19
564	cg02820836	hyper	chr7
564	cg11884030	hyper	chr7
564	cg16714154	hyper	chr7
564	cg26802256	hyper	chr7
565	cg05895091	hyper	chr11
565	cg14734340	hyper	chr11
566	cg01833234	hyper	chr11
566	cg10208301	hyper	chr11
566	cg11185456	hyper	chr11
566	cg24637308	hyper	chr11
567	cg17851165	hyper	chr5
567	cg25582189	hyper	chr5
568	cg20298778	hyper	chr6
568	cg20435387	hyper	chr6
569	cg15596301	hyper	chr5
569	cg19451848	hyper	chr5
570	cg03494612	hypo	chr3
570	cg16708733	hypo	chr3
571	cg00859352	hypo	chr3
571	cg23533254	hypo	chr3
572	cg12422351	hyper	chr1
572	cg20744756	hyper	chr1
573	cg00972313	hypo	chr10
573	cg04930661	hypo	chr10
573	cg06083652	hypo	chr10
573	cg07660114	hypo	chr10
573	cg11189134	hypo	chr10
574	cg05469225	hyper	chr4
574	cg06750566	hyper	chr4
575	cg02565647	hypo	chr5
575	cg05526438	hypo	chr5
576	cg23708261	hypo	chr15
576	cg24924631	hypo	chr15
576	cg27177709	hypo	chr15
577	cg10632773	hyper	chr2
577	cg18892132	hyper	chr2
[truncated: 14,012 more rows]

## Sheet: Figure 2b TCGA
DMR ID	CpG probe ID	DMR status	Probe chromosome
1	cg09432758	hypo	chr19
1	cg24940706	hypo	chr19
2	cg05750081	hyper	chr19
2	cg12945693	hyper	chr19
3	cg05358175	hyper	chr5
3	cg20473895	hyper	chr5
4	cg09055978	hyper	chr12
4	cg11367973	hyper	chr12
5	cg05434287	hyper	chr7
5	cg21782813	hyper	chr7
6	cg06144718	hyper	chr10
6	cg23573567	hyper	chr10
6	cg24343823	hyper	chr10
7	cg03146412	hyper	chr12
7	cg04795387	hyper	chr12
8	cg16506185	hypo	chr14
8	cg19512848	hypo	chr14
9	cg02616906	hyper	chr16
9	cg07950469	hyper	chr16
10	cg08055330	hypo	chr9
10	cg13728106	hypo	chr9
11	cg14058291	hyper	chr10
11	cg16253451	hyper	chr10
12	cg02809611	hyper	chr16
12	cg26892635	hyper	chr16
13	cg07832738	hypo	chr17
13	cg23474049	hypo	chr17
14	cg07486732	hyper	chr2
14	cg08097446	hyper	chr2
15	cg13276570	hypo	chr5
15	cg17320136	hypo	chr5
16	cg09900527	hypo	chr5
16	cg23001413	hypo	chr5
17	cg20604645	hypo	chr11
17	cg22001279	hypo	chr11
18	cg01387073	hyper	chr2
18	cg13814593	hyper	chr2
19	cg09646578	hypo	chr8
19	cg11958666	hypo	chr8
20	cg14765933	hypo	chr5
20	cg16614020	hypo	chr5
21	cg04131010	hyper	chr7
21	cg10974601	hyper	chr7
22	cg00443788	hypo	chr10
22	cg11406340	hypo	chr10
22	cg15011837	hypo	chr10
23	cg10102762	hyper	chr8
23	cg15836635	hyper	chr8
24	cg05950755	hyper	chr19
24	cg22949562	hyper	chr19
24	cg25566507	hyper	chr19
25	cg16005271	hyper	chr10
25	cg25427880	hyper	chr10
26	cg08327277	hypo	chr6
26	cg19455396	hypo	chr6
27	cg01065977	hypo	chr19
27	cg06953865	hypo	chr19
27	cg23468959	hypo	chr19
28	cg05167561	hypo	chr7
28	cg18014246	hypo	chr7
28	cg19877741	hypo	chr7
29	cg06282556	hypo	chr6
29	cg12905371	hypo	chr6
29	cg13638737	hypo	chr6
30	cg05910867	hypo	chr19
30	cg08540096	hypo	chr19
30	cg09779924	hypo	chr19
31	cg00029353	hyper	chr12
31	cg05612279	hyper	chr12
31	cg26859365	hyper	chr12
32	cg09407232	hyper	chr4
32	cg13208922	hyper	chr4
32	cg14626309	hyper	chr4
33	cg04873963	hyper	chr16
33	cg05624300	hyper	chr16
33	cg27534281	hyper	chr16
34	cg03847932	hypo	chr3
34	cg06051312	hypo	chr3
34	cg20540428	hypo	chr3
35	cg06908136	hyper	chr19
35	cg12120729	hyper	chr19
35	cg21725976	hyper	chr19
36	cg03567148	hypo	chr19
36	cg05617300	hypo	chr19
36	cg13678479	hypo	chr19
36	cg21042248	hypo	chr19
36	cg23652859	hypo	chr19
37	cg01297349	hyper	chr12
37	cg19244722	hyper	chr12
37	cg22486621	hyper	chr12
38	cg00466500	hypo	chr20
38	cg02661079	hypo	chr20
38	cg14191654	hypo	chr20
39	cg06995003	hypo	chr7
39	cg07536914	hypo	chr7
39	cg18771538	hypo	chr7
40	cg05513157	hypo	chr2
40	cg10576499	hypo	chr2
40	cg16576213	hypo	chr2
41	cg04048740	hypo	chr2
41	cg15365028	hypo	chr2
41	cg23551605	hypo	chr2
42	cg11932564	hyper	chr22
42	cg18617393	hyper	chr22
42	cg19737037	hyper	chr22
43	cg03526459	hypo	chr1
43	cg16814483	hypo	chr1
43	cg21263664	hypo	chr1
44	cg03056811	hypo	chr1
44	cg04143011	hypo	chr1
44	cg04508371	hypo	chr1
45	cg07990749	hypo	chr10
45	cg12043818	hypo	chr10
45	cg14673387	hypo	chr10
46	cg02575691	hyper	chr10
46	cg23523359	hyper	chr10
46	cg26256560	hyper	chr10
47	cg05909343	hyper	chr10
47	cg18360873	hyper	chr10
47	cg23574519	hyper	chr10
48	cg02182803	hyper	chr16
48	cg03357791	hyper	chr16
48	cg19769182	hyper	chr16
49	cg07293520	hyper	chr7
49	cg07320646	hyper	chr7
49	cg08443814	hyper	chr7
50	cg09973371	hyper	chr7
50	cg20552263	hyper	chr7
50	cg22755679	hyper	chr7
51	cg06443175	hyper	chr17
51	cg20199629	hyper	chr17
51	cg26787435	hyper	chr17
52	cg00067518	hyper	chr1
52	cg04914013	hyper	chr1
53	cg08794135	hyper	chr1
53	cg23029526	hyper	chr1
54	cg02851558	hyper	chr1
54	cg12900583	hyper	chr1
55	cg16926920	hypo	chr1
55	cg18560442	hypo	chr1
56	cg10243676	hyper	chr1
56	cg11704876	hyper	chr1
57	cg02069772	hyper	chr1
57	cg24676384	hyper	chr1
58	cg02241986	hyper	chr10
58	cg22883332	hyper	chr10
59	cg02858159	hypo	chr10
59	cg12032663	hypo	chr10
60	cg23881119	hyper	chr10
60	cg26572392	hyper	chr10
61	cg02803914	hyper	chr10
61	cg25501099	hyper	chr10
62	cg09192377	hypo	chr10
62	cg22536554	hypo	chr10
63	cg01312265	hyper	chr10
63	cg11903920	hyper	chr10
64	cg17862113	hypo	chr11
64	cg22344611	hypo	chr11
65	cg09696301	hyper	chr11
65	cg11288764	hyper	chr11
66	cg00414384	hyper	chr11
66	cg08257257	hyper	chr11
67	cg11465372	hyper	chr12
67	cg20862119	hyper	chr12
68	cg07668671	hyper	chr12
68	cg21449397	hyper	chr12
69	cg04741728	hyper	chr12
69	cg26524067	hyper	chr12
70	cg08962087	hypo	chr13
70	cg14909464	hypo	chr13
71	cg17300047	hypo	chr13
71	cg18731055	hypo	chr13
72	cg10632429	hyper	chr13
72	cg22221131	hyper	chr13
73	cg11481687	hypo	chr14
73	cg14270590	hypo	chr14
74	cg01339008	hypo	chr15
74	cg22429418	hypo	chr15
75	cg08036502	hyper	chr15
75	cg11977693	hyper	chr15
76	cg00623015	hypo	chr16
76	cg26548542	hypo	chr16
77	cg03437273	hyper	chr17
77	cg15458892	hyper	chr17
78	cg04099180	hyper	chr17
78	cg22266211	hyper	chr17
79	cg20191066	hypo	chr17
79	cg25537245	hypo	chr17
80	cg09639622	hyper	chr17
80	cg24147392	hyper	chr17
81	cg09185884	hypo	chr17
81	cg26475911	hypo	chr17
82	cg12026563	hyper	chr19
82	cg26624026	hyper	chr19
83	cg19538733	hypo	chr19
83	cg23325673	hypo	chr19
84	cg02402423	hypo	chr19
84	cg08367223	hypo	chr19
85	cg05344295	hyper	chr19
85	cg16708451	hyper	chr19
86	cg21862353	hypo	chr2
86	cg26094651	hypo	chr2
87	cg04175739	hyper	chr2
87	cg14556391	hyper	chr2
88	cg15344028	hypo	chr2
88	cg18561976	hypo	chr2
89	cg01372071	hyper	chr2
89	cg07965640	hyper	chr2
90	cg10976861	hyper	chr2
90	cg24127874	hyper	chr2
91	cg06577241	hyper	chr20
91	cg16782807	hyper	chr20
92	cg02477126	hyper	chr22
92	cg17442752	hyper	chr22
93	cg25493589	hypo	chr3
93	cg25516803	hypo	chr3
94	cg05369142	hyper	chr3
94	cg11816841	hyper	chr3
95	cg00856997	hypo	chr4
95	cg02937671	hypo	chr4
96	cg01340163	hypo	chr4
96	cg25444386	hypo	chr4
97	cg06736554	hypo	chr4
97	cg15471079	hypo	chr4
98	cg04718185	hyper	chr5
98	cg20706711	hyper	chr5
99	cg14629055	hypo	chr5
99	cg24718827	hypo	chr5
100	cg04092800	hypo	chr5
100	cg05971966	hypo	chr5
101	cg01819137	hyper	chr5
101	cg20755170	hyper	chr5
102	cg01753263	hypo	chr5
102	cg05168015	hypo	chr5
103	cg15296538	hyper	chr5
103	cg21473545	hyper	chr5
104	cg06651605	hyper	chr5
104	cg22765718	hyper	chr5
105	cg06213964	hypo	chr6
105	cg07553475	hypo	chr6
106	cg03192536	hyper	chr6
106	cg16927253	hyper	chr6
107	cg05986052	hyper	chr7
107	cg14845272	hyper	chr7
108	cg03116258	hypo	chr7
108	cg07450037	hypo	chr7
109	cg00431187	hypo	chr7
109	cg09798023	hypo	chr7
110	cg04284140	hypo	chr7
110	cg19084479	hypo	chr7
111	cg09901100	hypo	chr7
111	cg26548077	hypo	chr7
112	cg06331595	hyper	chr7
112	cg16107322	hyper	chr7
113	cg23465685	hyper	chr7
113	cg23726802	hyper	chr7
114	cg01998058	hypo	chr8
114	cg20362689	hypo	chr8
115	cg13495235	hyper	chr9
115	cg13912930	hyper	chr9
116	cg01029347	hyper	chr14
116	cg01494702	hyper	chr14
116	cg09263164	hyper	chr14
116	cg18616862	hyper	chr14
117	cg00488829	hypo	chr19
117	cg20630647	hypo	chr19
117	cg24867122	hypo	chr19
117	cg27089200	hypo	chr19
118	cg05945661	hyper	chr5
118	cg11012412	hyper	chr5
118	cg14167415	hyper	chr5
118	cg25438517	hyper	chr5
119	cg09563851	hyper	chr17
119	cg10173723	hyper	chr17
119	cg14504826	hyper	chr17
119	cg16488522	hyper	chr17
120	cg06967014	hypo	chr20
120	cg09028935	hypo	chr20
120	cg13341864	hypo	chr20
120	cg18396459	hypo	chr20
121	cg08764758	hyper	chr17
121	cg12581244	hyper	chr17
121	cg18411103	hyper	chr17
121	cg25054416	hyper	chr17
122	cg05852760	hypo	chr7
122	cg12935170	hypo	chr7
122	cg23991636	hypo	chr7
122	cg25282783	hypo	chr7
123	cg10210369	hyper	chr15
123	cg15939899	hyper	chr15
123	cg22690294	hyper	chr15
123	cg25047469	hyper	chr15
124	cg08577607	hypo	chr7
124	cg15619673	hypo	chr7
124	cg22526939	hypo	chr7
124	cg24231558	hypo	chr7
125	cg01089579	hyper	chr7
125	cg01548142	hyper	chr7
125	cg01958372	hyper	chr7
125	cg14186245	hyper	chr7
126	cg00783553	hyper	chr1
126	cg05966431	hyper	chr1
126	cg10557683	hyper	chr1
126	cg11517468	hyper	chr1
127	cg02072538	hyper	chr10
127	cg10081626	hyper	chr10
127	cg11321030	hyper	chr10
127	cg13984808	hyper	chr10
128	cg00888801	hypo	chr5
128	cg05670472	hypo	chr5
128	cg14681511	hypo	chr5
128	cg16316394	hypo	chr5
129	cg07313064	hypo	chr7
129	cg12343106	hypo	chr7
129	cg13490352	hypo	chr7
129	cg25866552	hypo	chr7
130	cg03207574	hypo	chr10
130	cg04180868	hypo	chr10
130	cg04957198	hypo	chr10
130	cg05219131	hypo	chr10
130	cg09072120	hypo	chr10
130	cg24676609	hypo	chr10
131	cg13133148	hyper	chr15
131	cg16787252	hyper	chr15
131	cg17725477	hyper	chr15
131	cg21931676	hyper	chr15
131	cg21957546	hyper	chr15
132	cg02999224	hypo	chr14
132	cg15070897	hypo	chr14
132	cg18960218	hypo	chr14
132	cg19872681	hypo	chr14
133	cg02394247	hypo	chr1
133	cg04979216	hypo	chr1
133	cg14836978	hypo	chr1
134	cg03426423	hyper	chr1
134	cg08847614	hyper	chr1
134	cg18288558	hyper	chr1
135	cg11848563	hyper	chr1
135	cg12690148	hyper	chr1
135	cg23620340	hyper	chr1
136	cg10690677	hypo	chr1
136	cg25272394	hypo	chr1
136	cg26310643	hypo	chr1
137	cg11685510	hypo	chr1
137	cg13060157	hypo	chr1
137	cg22865470	hypo	chr1
138	cg11961255	hypo	chr1
138	cg16585911	hypo	chr1
138	cg24712249	hypo	chr1
139	cg01071265	hypo	chr1
139	cg02769145	hypo	chr1
139	cg24645681	hypo	chr1
140	cg00173141	hypo	chr1
140	cg12030860	hypo	chr1
140	cg27185504	hypo	chr1
141	cg07240877	hypo	chr1
141	cg16662846	hypo	chr1
141	cg23570874	hypo	chr1
142	cg05441518	hyper	chr10
142	cg11485894	hyper	chr10
142	cg13786326	hyper	chr10
143	cg18731546	hyper	chr10
143	cg22876659	hyper	chr10
143	cg26869412	hyper	chr10
144	cg08234418	hypo	chr10
144	cg15129097	hypo	chr10
144	cg19343449	hypo	chr10
145	cg04395798	hyper	chr10
145	cg16633951	hyper	chr10
145	cg24399337	hyper	chr10
146	cg07210187	hyper	chr10
146	cg07464125	hyper	chr10
146	cg19027255	hyper	chr10
147	cg08763309	hyper	chr10
147	cg25718735	hyper	chr10
147	cg26202872	hyper	chr10
148	cg14645017	hyper	chr10
148	cg17911420	hyper	chr10
148	cg23308184	hyper	chr10
149	cg12455797	hyper	chr10
149	cg18327147	hyper	chr10
149	cg26470482	hyper	chr10
150	cg17657557	hyper	chr10
150	cg24275437	hyper	chr10
150	cg24436466	hyper	chr10
151	cg15904130	hypo	chr11
151	cg22680591	hypo	chr11
151	cg25073813	hypo	chr11
152	cg10589249	hyper	chr11
152	cg12929567	hyper	chr11
152	cg14576565	hyper	chr11
153	cg02647408	hyper	chr11
153	cg02928699	hyper	chr11
153	cg26801014	hyper	chr11
154	cg04085822	hyper	chr16
154	cg12258919	hyper	chr16
154	cg22536398	hyper	chr16
155	cg00499781	hypo	chr16
155	cg06844984	hypo	chr16
155	cg26488009	hypo	chr16
156	cg00403955	hypo	chr16
156	cg07439791	hypo	chr16
156	cg08268266	hypo	chr16
157	cg02288819	hypo	chr16
157	cg04773333	hypo	chr16
157	cg09894631	hypo	chr16
158	cg04682862	hyper	chr16
158	cg07984256	hyper	chr16
158	cg08859513	hyper	chr16
159	cg03024660	hypo	chr16
159	cg03892543	hypo	chr16
159	cg07964754	hypo	chr16
160	cg01229452	hyper	chr17
160	cg17107156	hyper	chr17
160	cg21132352	hyper	chr17
161	cg06759255	hyper	chr17
161	cg17977470	hyper	chr17
161	cg21969795	hyper	chr17
162	cg05032848	hypo	chr17
162	cg18710162	hypo	chr17
162	cg21870038	hypo	chr17
163	cg11645674	hyper	chr17
163	cg16723994	hyper	chr17
163	cg17525495	hyper	chr17
164	cg09682649	hyper	chr17
164	cg13530679	hyper	chr17
164	cg26017754	hyper	chr17
165	cg03705926	hyper	chr19
165	cg13341720	hyper	chr19
165	cg22076972	hyper	chr19
166	cg21305471	hyper	chr19
166	cg22001557	hyper	chr19
166	cg24016939	hyper	chr19
167	cg15128312	hypo	chr19
167	cg25972591	hypo	chr19
167	cg26368011	hypo	chr19
168	cg19480775	hypo	chr2
168	cg22013195	hypo	chr2
168	cg26851570	hypo	chr2
169	cg08165221	hyper	chr2
169	cg18863333	hyper	chr2
169	cg20008332	hyper	chr2
170	cg05604112	hyper	chr2
170	cg08308459	hyper	chr2
170	cg23643435	hyper	chr2
171	cg00445126	hyper	chr2
171	cg13433250	hyper	chr2
171	cg18126442	hyper	chr2
172	cg01381109	hyper	chr2
172	cg06179606	hyper	chr2
172	cg13400203	hyper	chr2
173	cg03020006	hypo	chr2
173	cg04411541	hypo	chr2
173	cg04983151	hypo	chr2
174	cg13519373	hyper	chr2
174	cg15768138	hyper	chr2
174	cg15908708	hyper	chr2
175	cg06033738	hyper	chr20
175	cg07047570	hyper	chr20
175	cg09062550	hyper	chr20
176	cg02497758	hyper	chr20
176	cg16844989	hyper	chr20
176	cg24033330	hyper	chr20
177	cg01880463	hypo	chr20
177	cg17775490	hypo	chr20
177	cg17801864	hypo	chr20
178	cg04660147	hyper	chr20
178	cg13277040	hyper	chr20
178	cg17454746	hyper	chr20
179	cg06515159	hypo	chr21
179	cg10364942	hypo	chr21
179	cg25661973	hypo	chr21
180	cg00115040	hyper	chr22
180	cg22539985	hyper	chr22
180	cg27510503	hyper	chr22
181	cg01791232	hyper	chr22
181	cg08048137	hyper	chr22
181	cg09905475	hyper	chr22
182	cg05471523	hypo	chr3
182	cg18784420	hypo	chr3
182	cg25939181	hypo	chr3
183	cg06792262	hypo	chr3
183	cg10265740	hypo	chr3
183	cg22502448	hypo	chr3
184	cg00191178	hyper	chr3
184	cg11361636	hyper	chr3
184	cg23170439	hyper	chr3
185	cg08991643	hypo	chr3
185	cg11324650	hypo	chr3
185	cg12155036	hypo	chr3
186	cg03966785	hypo	chr4
186	cg10492953	hypo	chr4
186	cg23209990	hypo	chr4
187	cg05068452	hypo	chr4
187	cg15061981	hypo	chr4
187	cg17125267	hypo	chr4
188	cg20232746	hypo	chr4
188	cg23291886	hypo	chr4
188	cg26606286	hypo	chr4
189	cg18753646	hypo	chr4
189	cg24549659	hypo	chr4
189	cg25503913	hypo	chr4
190	cg00107916	hyper	chr5
190	cg01086526	hyper	chr5
190	cg18472159	hyper	chr5
191	cg06213287	hypo	chr5
191	cg09551613	hypo	chr5
191	cg21330700	hypo	chr5
192	cg04261952	hyper	chr5
192	cg21536585	hyper	chr5
192	cg25461827	hyper	chr5
193	cg08955941	hypo	chr5
193	cg15534561	hypo	chr5
193	cg16259229	hypo	chr5
194	cg06884199	hyper	chr5
194	cg17339488	hyper	chr5
194	cg27615363	hyper	chr5
195	cg08732919	hypo	chr5
195	cg11360149	hypo	chr5
195	cg17451404	hypo	chr5
196	cg15152149	hyper	chr6
196	cg15199326	hyper	chr6
196	cg19349369	hyper	chr6
197	cg03707308	hypo	chr6
197	cg17658634	hypo	chr6
197	cg20904489	hypo	chr6
198	cg08333858	hyper	chr6
198	cg16989143	hyper	chr6
198	cg17620300	hyper	chr6
199	cg13003513	hyper	chr7
199	cg19460453	hyper	chr7
199	cg24572400	hyper	chr7
200	cg04406873	hypo	chr7
200	cg15652178	hypo	chr7
200	cg22864337	hypo	chr7
201	cg05295082	hyper	chr7
201	cg12620706	hyper	chr7
201	cg13626639	hyper	chr7
202	cg09461420	hyper	chr7
202	cg12281701	hyper	chr7
202	cg22033936	hyper	chr7
203	cg09810466	hyper	chr8
203	cg10805511	hyper	chr8
203	cg26001178	hyper	chr8
204	cg03206569	hypo	chr8
204	cg06065245	hypo	chr8
204	cg11133658	hypo	chr8
205	cg12253315	hyper	chr8
205	cg13678428	hyper	chr8
205	cg16863052	hyper	chr8
206	cg00305629	hyper	chr9
206	cg04759982	hyper	chr9
206	cg13657200	hyper	chr9
207	cg02885694	hyper	chr7
207	cg05323731	hyper	chr7
207	cg11364468	hyper	chr7
207	cg14814333	hyper	chr7
207	cg21606777	hyper	chr7
208	cg01369413	hyper	chr11
208	cg13372231	hyper	chr11
208	cg15541062	hyper	chr11
208	cg15553770	hyper	chr11
208	cg24229750	hyper	chr11
209	cg00712857	hyper	chr11
209	cg03423149	hyper	chr11
209	cg11364273	hyper	chr11
209	cg11642412	hyper	chr11
209	cg11659663	hyper	chr11
209	cg17681750	hyper	chr11
210	cg06915053	hyper	chr12
210	cg08799922	hyper	chr12
210	cg11662322	hyper	chr12
210	cg11751101	hyper	chr12
210	cg16236875	hyper	chr12
211	cg11660879	hyper	chr19
211	cg15639581	hyper	chr19
211	cg18060171	hyper	chr19
211	cg22304399	hyper	chr19
211	cg24891846	hyper	chr19
212	cg03814872	hypo	chr6
212	cg08250825	hypo	chr6
212	cg13923094	hypo	chr6
212	cg25147604	hypo	chr6
212	cg27321931	hypo	chr6
213	cg01376402	hypo	chr1
213	cg06248701	hypo	chr1
213	cg08870646	hypo	chr1
213	cg11152463	hypo	chr1
213	cg13472192	hypo	chr1
214	cg06938601	hyper	chr10
214	cg10612451	hyper	chr10
214	cg20224780	hyper	chr10
214	cg22697516	hyper	chr10
214	cg25486749	hyper	chr10
215	cg01755541	hyper	chr16
215	cg10096948	hyper	chr16
215	cg10298187	hyper	chr16
215	cg13973436	hyper	chr16
215	cg26558287	hyper	chr16
216	cg06131143	hyper	chr2
216	cg09145256	hyper	chr2
216	cg12952271	hyper	chr2
216	cg17408973	hyper	chr2
216	cg23256664	hyper	chr2
217	cg03234437	hyper	chr6
217	cg04968197	hyper	chr6
217	cg05013027	hyper	chr6
217	cg23937960	hyper	chr6
217	cg27591807	hyper	chr6
218	cg01251603	hypo	chr15
218	cg12052144	hypo	chr15
218	cg14859324	hypo	chr15
218	cg15066197	hypo	chr15
218	cg20897616	hypo	chr15
218	cg24597512	hypo	chr15
218	cg27158462	hypo	chr15
219	cg00166750	hyper	chr8
219	cg03547730	hyper	chr8
219	cg09286137	hyper	chr8
219	cg15035869	hyper	chr8
219	cg20791560	hyper	chr8
219	cg25803426	hyper	chr8
220	cg07315894	hyper	chr8
220	cg13093774	hyper	chr8
220	cg18237323	hyper	chr8
220	cg23352722	hyper	chr8
220	cg26104206	hyper	chr8
221	cg00110675	hyper	chr6
221	cg00124375	hyper	chr6
221	cg00608605	hyper	chr6
221	cg00657529	hyper	chr6
221	cg00941576	hyper	chr6
221	cg01379480	hyper	chr6
221	cg01945183	hyper	chr6
221	cg02257681	hyper	chr6
221	cg02652768	hyper	chr6
221	cg03329603	hyper	chr6
221	cg03608520	hyper	chr6
221	cg04055615	hyper	chr6
221	cg04074004	hyper	chr6
221	cg04161526	hyper	chr6
221	cg04387059	hyper	chr6
221	cg04665604	hyper	chr6
221	cg05157492	hyper	chr6
221	cg06493473	hyper	chr6
221	cg07404514	hyper	chr6
221	cg07584663	hyper	chr6
221	cg08962184	hyper	chr6
221	cg08973717	hyper	chr6
221	cg09684381	hyper	chr6
221	cg10403906	hyper	chr6
221	cg10690152	hyper	chr6
221	cg10709727	hyper	chr6
221	cg11261908	hyper	chr6
221	cg12216180	hyper	chr6
221	cg12442899	hyper	chr6
221	cg13794009	hyper	chr6
221	cg14016554	hyper	chr6
221	cg14074201	hyper	chr6
221	cg14293129	hyper	chr6
221	cg14294076	hyper	chr6
221	cg14533957	hyper	chr6
221	cg14647877	hyper	chr6
221	cg15260780	hyper	chr6
221	cg15264752	hyper	chr6
221	cg16668548	hyper	chr6
221	cg16704889	hyper	chr6
221	cg17983217	hyper	chr6
221	cg18055007	hyper	chr6
221	cg18216674	hyper	chr6
221	cg18330175	hyper	chr6
221	cg18353088	hyper	chr6
221	cg18402034	hyper	chr6
221	cg18785822	hyper	chr6
221	cg19334030	hyper	chr6
221	cg20412283	hyper	chr6
221	cg21286967	hyper	chr6
221	cg22147996	hyper	chr6
221	cg24108149	hyper	chr6
221	cg25095032	hyper	chr6
221	cg27506783	hyper	chr6
222	cg01530101	hypo	chr11
222	cg01923099	hypo	chr11
222	cg02589685	hypo	chr11
222	cg02646491	hypo	chr11
222	cg03947814	hypo	chr11
222	cg04251368	hypo	chr11
222	cg04457979	hypo	chr11
222	cg04876474	hypo	chr11
222	cg05029822	hypo	chr11
222	cg05290058	hypo	chr11
222	cg05656180	hypo	chr11
222	cg06281297	hypo	chr11
222	cg06582202	hypo	chr11
222	cg07439128	hypo	chr11
222	cg07592963	hypo	chr11
222	cg08246619	hypo	chr11
222	cg08771706	hypo	chr11
222	cg09502866	hypo	chr11
222	cg09554951	hypo	chr11
222	cg10300188	hypo	chr11
222	cg12198813	hypo	chr11
222	cg12821804	hypo	chr11
222	cg13081704	hypo	chr11
222	cg13885561	hypo	chr11
222	cg14582642	hypo	chr11
222	cg16083838	hypo	chr11
222	cg17239974	hypo	chr11
222	cg20250981	hypo	chr11
222	cg21753226	hypo	chr11
222	cg22389375	hypo	chr11
222	cg22675922	hypo	chr11
222	cg23008562	hypo	chr11
222	cg23762359	hypo	chr11
222	cg24780501	hypo	chr11
222	cg25203481	hypo	chr11
222	cg25478600	hypo	chr11
222	cg26457809	hypo	chr11
222	cg26601317	hypo	chr11
222	cg26690742	hypo	chr11
222	cg27223805	hypo	chr11
223	cg00516067	hyper	chr20
223	cg00837103	hyper	chr20
223	cg02557432	hyper	chr20
223	cg03798915	hyper	chr20
223	cg03835983	hyper	chr20
223	cg06033659	hyper	chr20
223	cg07827435	hyper	chr20
223	cg07845648	hyper	chr20
223	cg07930469	hyper	chr20
223	cg08374798	hyper	chr20
223	cg08696494	hyper	chr20
223	cg10092867	hyper	chr20
223	cg10760339	hyper	chr20
223	cg11296498	hyper	chr20
223	cg11368502	hyper	chr20
223	cg11698944	hyper	chr20
223	cg12084392	hyper	chr20
223	cg13203507	hyper	chr20
223	cg13900920	hyper	chr20
223	cg14745622	hyper	chr20
223	cg14880348	hyper	chr20
223	cg15266508	hyper	chr20
223	cg15457981	hyper	chr20
223	cg15505615	hyper	chr20
223	cg16132351	hyper	chr20
223	cg16461246	hyper	chr20
223	cg16570019	hyper	chr20
223	cg16653692	hyper	chr20
223	cg16709385	hyper	chr20
223	cg16847645	hyper	chr20
223	cg18014624	hyper	chr20
223	cg18291290	hyper	chr20
223	cg18753958	hyper	chr20
223	cg18839746	hyper	chr20
223	cg20331689	hyper	chr20
223	cg21686379	hyper	chr20
223	cg22489878	hyper	chr20
223	cg24633656	hyper	chr20
223	cg27206421	hyper	chr20
223	cg27517563	hyper	chr20
224	cg00090619	hyper	chr6
224	cg01243297	hyper	chr6
224	cg01635061	hyper	chr6
224	cg02266086	hyper	chr6
224	cg02452416	hyper	chr6
224	cg03473348	hyper	chr6
224	cg03882777	hyper	chr6
224	cg03949284	hyper	chr6
224	cg04138361	hyper	chr6
224	cg04770813	hyper	chr6
224	cg05449474	hyper	chr6
224	cg05615552	hyper	chr6
224	cg06205432	hyper	chr6
224	cg08481075	hyper	chr6
224	cg09708959	hyper	chr6
224	cg09844474	hyper	chr6
224	cg10010480	hyper	chr6
224	cg10143146	hyper	chr6
224	cg11384924	hyper	chr6
224	cg11652360	hyper	chr6
224	cg12936423	hyper	chr6
224	cg13586420	hyper	chr6
224	cg13683990	hyper	chr6
224	cg16458153	hyper	chr6
224	cg16630229	hyper	chr6
224	cg16634404	hyper	chr6
224	cg17161718	hyper	chr6
224	cg17560929	hyper	chr6
224	cg18744458	hyper	chr6
224	cg21232625	hyper	chr6
224	cg22122760	hyper	chr6
224	cg22190028	hyper	chr6
224	cg22320183	hyper	chr6
224	cg24519146	hyper	chr6
224	cg25459558	hyper	chr6
224	cg27181765	hyper	chr6
225	cg01199618	hyper	chr6
225	cg01367322	hyper	chr6
225	cg03000593	hyper	chr6
225	cg04415168	hyper	chr6
225	cg04678230	hyper	chr6
225	cg05210804	hyper	chr6
225	cg07160118	hyper	chr6
225	cg07219440	hyper	chr6
225	cg07245868	hyper	chr6
225	cg07895437	hyper	chr6
225	cg07969781	hyper	chr6
225	cg08573355	hyper	chr6
225	cg08771019	hyper	chr6
225	cg09983459	hyper	chr6
225	cg10134527	hyper	chr6
225	cg10376053	hyper	chr6
225	cg11917542	hyper	chr6
225	cg12624884	hyper	chr6
225	cg13027595	hyper	chr6
225	cg14096569	hyper	chr6
225	cg14258935	hyper	chr6
225	cg14288848	hyper	chr6
225	cg14309283	hyper	chr6
225	cg14473643	hyper	chr6
225	cg17055704	hyper	chr6
225	cg18144560	hyper	chr6
225	cg20185718	hyper	chr6
225	cg21330831	hyper	chr6
225	cg24221373	hyper	chr6
225	cg24718275	hyper	chr6
225	cg25191172	hyper	chr6
225	cg25356697	hyper	chr6
225	cg25954512	hyper	chr6
225	cg26646118	hyper	chr6
225	cg27168291	hyper	chr6
225	cg27368379	hyper	chr6
226	cg02680487	hyper	chr6
226	cg02695062	hyper	chr6
226	cg03270204	hyper	chr6
226	cg06012011	hyper	chr6
226	cg06893977	hyper	chr6
226	cg07265873	hyper	chr6
226	cg07803420	hyper	chr6
226	cg07816398	hyper	chr6
226	cg07939626	hyper	chr6
226	cg08684361	hyper	chr6
226	cg09281154	hyper	chr6
226	cg10470808	hyper	chr6
226	cg11975790	hyper	chr6
226	cg11977634	hyper	chr6
226	cg11985839	hyper	chr6
226	cg12308216	hyper	chr6
226	cg12847793	hyper	chr6
226	cg13200628	hyper	chr6
226	cg13660719	hyper	chr6
226	cg13695585	hyper	chr6
226	cg16537676	hyper	chr6
226	cg16707952	hyper	chr6
226	cg18093866	hyper	chr6
226	cg20955507	hyper	chr6
226	cg22485298	hyper	chr6
226	cg23001000	hyper	chr6
226	cg24303888	hyper	chr6
226	cg24646556	hyper	chr6
226	cg25607383	hyper	chr6
226	cg26146308	hyper	chr6
226	cg26556926	hyper	chr6
226	cg26858073	hyper	chr6
227	cg02681442	hyper	chr14
227	cg02991338	hyper	chr14
227	cg03523785	hyper	chr14
227	cg04525757	hyper	chr14
227	cg05872306	hyper	chr14
227	cg07150445	hyper	chr14
227	cg07489048	hyper	chr14
227	cg07974473	hyper	chr14
227	cg08120263	hyper	chr14
227	cg09231862	hyper	chr14
227	cg10300684	hyper	chr14
227	cg10828337	hyper	chr14
227	cg10912240	hyper	chr14
227	cg16038120	hyper	chr14
227	cg17525102	hyper	chr14
227	cg18299578	hyper	chr14
227	cg19714132	hyper	chr14
227	cg19786627	hyper	chr14
227	cg21923619	hyper	chr14
227	cg23191956	hyper	chr14
227	cg23571812	hyper	chr14
227	cg24725576	hyper	chr14
227	cg24981833	hyper	chr14
227	cg25078444	hyper	chr14
227	cg26194477	hyper	chr14
227	cg26206396	hyper	chr14
227	cg27006650	hyper	chr14
228	cg00570906	hypo	chr6
228	cg01132696	hypo	chr6
228	cg02197634	hypo	chr6
228	cg02692313	hypo	chr6
228	cg03229061	hypo	chr6
228	cg03636880	hypo	chr6
228	cg05798641	hypo	chr6
228	cg06437840	hypo	chr6
228	cg09059466	hypo	chr6
228	cg09234582	hypo	chr6
228	cg10850215	hypo	chr6
228	cg12893780	hypo	chr6
228	cg13349035	hypo	chr6
228	cg13581859	hypo	chr6
228	cg14801692	hypo	chr6
228	cg14870156	hypo	chr6
228	cg15829535	hypo	chr6
228	cg17362900	hypo	chr6
228	cg17588455	hypo	chr6
228	cg19053046	hypo	chr6
228	cg19990651	hypo	chr6
228	cg20223237	hypo	chr6
228	cg25045942	hypo	chr6
228	cg25491704	hypo	chr6
228	cg25511667	hypo	chr6
228	cg26645432	hypo	chr6
229	cg00219626	hyper	chr6
229	cg00719211	hyper	chr6
229	cg01134061	hyper	chr6
229	cg01885291	hyper	chr6
229	cg01953087	hyper	chr6
229	cg02665416	hyper	chr6
229	cg02675264	hyper	chr6
229	cg09012858	hyper	chr6
229	cg10111314	hyper	chr6
229	cg10293093	hyper	chr6
229	cg12909932	hyper	chr6
229	cg14132236	hyper	chr6
229	cg17019630	hyper	chr6
229	cg17255947	hyper	chr6
229	cg18137931	hyper	chr6
229	cg19174706	hyper	chr6
229	cg20993222	hyper	chr6
229	cg22834713	hyper	chr6
229	cg23506204	hyper	chr6
229	cg24295104	hyper	chr6
229	cg24594177	hyper	chr6
229	cg24900671	hyper	chr6
229	cg24953636	hyper	chr6
229	cg26712477	hyper	chr6
229	cg27490993	hyper	chr6
230	cg01748573	hypo	chr20
230	cg02107718	hypo	chr20
230	cg03014008	hypo	chr20
230	cg04019914	hypo	chr20
230	cg04779428	hypo	chr20
230	cg07341934	hypo	chr20
230	cg09772382	hypo	chr20
230	cg10011623	hypo	chr20
230	cg11357538	hypo	chr20
230	cg11480267	hypo	chr20
230	cg14263118	hypo	chr20
230	cg15222215	hypo	chr20
230	cg17334845	hypo	chr20
230	cg17652507	hypo	chr20
230	cg18997188	hypo	chr20
230	cg20008140	hypo	chr20
230	cg20213508	hypo	chr20
230	cg22407822	hypo	chr20
230	cg22741626	hypo	chr20
230	cg23496597	hypo	chr20
230	cg25308079	hypo	chr20
230	cg26767990	hypo	chr20
230	cg26791489	hypo	chr20
231	cg00274587	hyper	chr6
231	cg00558147	hyper	chr6
231	cg01253676	hyper	chr6
231	cg01654446	hyper	chr6
231	cg02863594	hyper	chr6
231	cg03591496	hyper	chr6
231	cg03780271	hyper	chr6
231	cg05700142	hyper	chr6
231	cg06230948	hyper	chr6
231	cg06375761	hyper	chr6
231	cg08814531	hyper	chr6
231	cg11796996	hyper	chr6
231	cg12589538	hyper	chr6
231	cg13638257	hyper	chr6
231	cg14419102	hyper	chr6
231	cg18353226	hyper	chr6
231	cg18930100	hyper	chr6
231	cg20973878	hyper	chr6
231	cg20998791	hyper	chr6
231	cg26083458	hyper	chr6
231	cg27020289	hyper	chr6
232	cg01131735	hyper	chr17
232	cg02286847	hyper	chr17
232	cg03466032	hyper	chr17
232	cg04110109	hyper	chr17
232	cg09471280	hyper	chr17
232	cg10493699	hyper	chr17
232	cg13766044	hyper	chr17
232	cg14529146	hyper	chr17
232	cg15835536	hyper	chr17
232	cg16691224	hyper	chr17
232	cg17601710	hyper	chr17
232	cg19140560	hyper	chr17
232	cg19779810	hyper	chr17
232	cg20798677	hyper	chr17
232	cg21626848	hyper	chr17
232	cg21735374	hyper	chr17
232	cg22938275	hyper	chr17
232	cg23831155	hyper	chr17
232	cg27544799	hyper	chr17
232	cg27645660	hyper	chr17
233	cg01245721	hyper	chr6
233	cg03969182	hyper	chr6
233	cg05093836	hyper	chr6
233	cg06814856	hyper	chr6
233	cg07142893	hyper	chr6
233	cg07816366	hyper	chr6
233	cg08081524	hyper	chr6
233	cg08188471	hyper	chr6
233	cg08635134	hyper	chr6
233	cg09532691	hyper	chr6
233	cg12907138	hyper	chr6
233	cg13542073	hyper	chr6
233	cg13964084	hyper	chr6
233	cg15381130	hyper	chr6
233	cg15729859	hyper	chr6
233	cg20629923	hyper	chr6
233	cg22759096	hyper	chr6
233	cg23328390	hyper	chr6
233	cg26934609	hyper	chr6
234	cg01612057	hyper	chr12
234	cg03059112	hyper	chr12
234	cg03566156	hyper	chr12
234	cg03767822	hyper	chr12
234	cg05883907	hyper	chr12
234	cg05999245	hyper	chr12
234	cg11067907	hyper	chr12
234	cg13203223	hyper	chr12
234	cg15147435	hyper	chr12
234	cg15620146	hyper	chr12
234	cg19190217	hyper	chr12
234	cg20346388	hyper	chr12
234	cg21672339	hyper	chr12
234	cg21908259	hyper	chr12
234	cg22021756	hyper	chr12
234	cg22864266	hyper	chr12
234	cg23692087	hyper	chr12
234	cg23699916	hyper	chr12
235	cg02422694	hypo	chr17
235	cg04609859	hypo	chr17
235	cg07015911	hypo	chr17
235	cg07438617	hypo	chr17
235	cg08089301	hypo	chr17
235	cg09194159	hypo	chr17
235	cg12806763	hypo	chr17
235	cg13789775	hypo	chr17
235	cg14345497	hypo	chr17
235	cg14458834	hypo	chr17
235	cg15565065	hypo	chr17
235	cg19081437	hypo	chr17
235	cg21460081	hypo	chr17
235	cg21546671	hypo	chr17
235	cg22660147	hypo	chr17
235	cg24114154	hypo	chr17
235	cg25145670	hypo	chr17
235	cg26327071	hypo	chr17
236	cg00612588	hyper	chr4
236	cg01867647	hyper	chr4
236	cg01947949	hyper	chr4
236	cg02891664	hyper	chr4
236	cg02930242	hyper	chr4
236	cg03847279	hyper	chr4
236	cg06222114	hyper	chr4
236	cg06393290	hyper	chr4
236	cg06748078	hyper	chr4
236	cg07106881	hyper	chr4
236	cg07809452	hyper	chr4
236	cg07937239	hyper	chr4
236	cg10221240	hyper	chr4
236	cg16660345	hyper	chr4
236	cg17507360	hyper	chr4
236	cg17814457	hyper	chr4
236	cg23116115	hyper	chr4
236	cg26814241	hyper	chr4
237	cg00578614	hyper	chr6
237	cg12152443	hyper	chr6
237	cg13831136	hyper	chr6
237	cg14273401	hyper	chr6
237	cg14747086	hyper	chr6
237	cg15093247	hyper	chr6
237	cg15384453	hyper	chr6
237	cg18502917	hyper	chr6
237	cg18504015	hyper	chr6
237	cg18580274	hyper	chr6
237	cg18684207	hyper	chr6
237	cg19178742	hyper	chr6
237	cg19182633	hyper	chr6
237	cg19712586	hyper	chr6
237	cg23003315	hyper	chr6
237	cg26256630	hyper	chr6
237	cg26418137	hyper	chr6
237	cg27350716	hyper	chr6
238	cg03654299	hypo	chr12
238	cg04555312	hypo	chr12
238	cg05488474	hypo	chr12
238	cg07541701	hypo	chr12
238	cg09887284	hypo	chr12
238	cg09941406	hypo	chr12
238	cg11380530	hypo	chr12
238	cg14639847	hypo	chr12
238	cg16264616	hypo	chr12
238	cg16600991	hypo	chr12
238	cg18787548	hypo	chr12
238	cg19794507	hypo	chr12
238	cg20340866	hypo	chr12
238	cg20874827	hypo	chr12
238	cg21841963	hypo	chr12
238	cg24208826	hypo	chr12
238	cg26987376	hypo	chr12
239	cg00187380	hyper	chr12
239	cg00576279	hyper	chr12
239	cg02470595	hyper	chr12
239	cg03144714	hyper	chr12
239	cg03668274	hyper	chr12
239	cg05477933	hyper	chr12
239	cg05982757	hyper	chr12
239	cg14644523	hyper	chr12
239	cg15700739	hyper	chr12
239	cg16983211	hyper	chr12
239	cg17031478	hyper	chr12
239	cg19182597	hyper	chr12
239	cg19186380	hyper	chr12
239	cg21703606	hyper	chr12
239	cg22358580	hyper	chr12
239	cg24735790	hyper	chr12
239	cg27002522	hyper	chr12
240	cg01507046	hyper	chr17
240	cg01620849	hyper	chr17
240	cg01811187	hyper	chr17
240	cg02344539	hyper	chr17
240	cg03141709	hyper	chr17
240	cg04778194	hyper	chr17
240	cg05942574	hyper	chr17
240	cg09529433	hyper	chr17
240	cg11071401	hyper	chr17
240	cg12573516	hyper	chr17
240	cg14261472	hyper	chr17
240	cg16068336	hyper	chr17
240	cg18681375	hyper	chr17
240	cg19450714	hyper	chr17
240	cg20811659	hyper	chr17
240	cg23599559	hyper	chr17
240	cg24280645	hyper	chr17
241	cg01210554	hypo	chr7
241	cg01414882	hypo	chr7
241	cg02919960	hypo	chr7
241	cg03547218	hypo	chr7
241	cg04073257	hypo	chr7
241	cg04639396	hypo	chr7
241	cg06206902	hypo	chr7
241	cg06685968	hypo	chr7
241	cg10739556	hypo	chr7
241	cg13257514	hypo	chr7
241	cg16771406	hypo	chr7
241	cg17969084	hypo	chr7
241	cg18344212	hypo	chr7
241	cg19623360	hypo	chr7
241	cg23263937	hypo	chr7
241	cg24398479	hypo	chr7
241	cg26032198	hypo	chr7
242	cg00094518	hyper	chr7
242	cg02778245	hyper	chr7
242	cg05651960	hyper	chr7
242	cg06533629	hyper	chr7
242	cg07955995	hyper	chr7
242	cg08097417	hyper	chr7
242	cg08719712	hyper	chr7
242	cg09499629	hyper	chr7
242	cg09823095	hyper	chr7
242	cg14361627	hyper	chr7
242	cg17317023	hyper	chr7
242	cg18645297	hyper	chr7
242	cg18751682	hyper	chr7
242	cg21449170	hyper	chr7
242	cg21520933	hyper	chr7
242	cg22285878	hyper	chr7
242	cg25109431	hyper	chr7
243	cg00790020	hyper	chr8
243	cg01801826	hyper	chr8
243	cg05650680	hyper	chr8
243	cg06742077	hyper	chr8
243	cg09177567	hyper	chr8
243	cg09899173	hyper	chr8
243	cg11998141	hyper	chr8
243	cg12142501	hyper	chr8
243	cg15821939	hyper	chr8
243	cg16481961	hyper	chr8
243	cg17937101	hyper	chr8
243	cg18098065	hyper	chr8
243	cg20113820	hyper	chr8
243	cg22461390	hyper	chr8
243	cg23123017	hyper	chr8
243	cg23299804	hyper	chr8
243	cg25673948	hyper	chr8
244	cg01535453	hyper	chr12
244	cg02340826	hyper	chr12
244	cg06196801	hyper	chr12
244	cg06793505	hyper	chr12
244	cg08618068	hyper	chr12
244	cg09689449	hyper	chr12
244	cg09813248	hyper	chr12
244	cg10174836	hyper	chr12
244	cg10600917	hyper	chr12
244	cg14666369	hyper	chr12
244	cg15631966	hyper	chr12
244	cg21721566	hyper	chr12
244	cg23907586	hyper	chr12
244	cg24768164	hyper	chr12
244	cg27246729	hyper	chr12
244	cg27522780	hyper	chr12
245	cg00360256	hyper	chr12
245	cg00370303	hyper	chr12
245	cg05617413	hyper	chr12
245	cg07688604	hyper	chr12
245	cg10304922	hyper	chr12
245	cg17152423	hyper	chr12
245	cg18450555	hyper	chr12
245	cg19595750	hyper	chr12
245	cg20214067	hyper	chr12
245	cg23097155	hyper	chr12
245	cg23681339	hyper	chr12
245	cg23890800	hyper	chr12
245	cg24800655	hyper	chr12
245	cg24846573	hyper	chr12
245	cg25694349	hyper	chr12
245	cg26860182	hyper	chr12
246	cg00371702	hypo	chr3
246	cg00758229	hypo	chr3
246	cg02499249	hypo	chr3
246	cg03428864	hypo	chr3
246	cg03481274	hypo	chr3
246	cg06720425	hypo	chr3
246	cg10712623	hypo	chr3
246	cg12479047	hypo	chr3
246	cg16927871	hypo	chr3
246	cg18094781	hypo	chr3
246	cg19003815	hypo	chr3
246	cg20899354	hypo	chr3
246	cg24396624	hypo	chr3
246	cg26124016	hypo	chr3
246	cg26786980	hypo	chr3
246	cg27486427	hypo	chr3
247	cg01822624	hypo	chr5
247	cg02643218	hypo	chr5
247	cg07663789	hypo	chr5
247	cg10832005	hypo	chr5
247	cg11620238	hypo	chr5
247	cg12076953	hypo	chr5
247	cg14311471	hypo	chr5
247	cg16267343	hypo	chr5
247	cg17045804	hypo	chr5
247	cg17767945	hypo	chr5
247	cg18261223	hypo	chr5
247	cg19618483	hypo	chr5
247	cg21579912	hypo	chr5
247	cg22697364	hypo	chr5
247	cg22851125	hypo	chr5
247	cg24164873	hypo	chr5
248	cg01247537	hypo	chr6
248	cg05990544	hypo	chr6
248	cg06005695	hypo	chr6
248	cg06323023	hypo	chr6
248	cg07991112	hypo	chr6
248	cg10536916	hypo	chr6
248	cg11992375	hypo	chr6
248	cg12408601	hypo	chr6
248	cg16138458	hypo	chr6
248	cg17446896	hypo	chr6
248	cg17651821	hypo	chr6
248	cg20041567	hypo	chr6
248	cg20899581	hypo	chr6
248	cg25479916	hypo	chr6
248	cg25485294	hypo	chr6
248	cg25845597	hypo	chr6
249	cg01054725	hyper	chr6
249	cg02600478	hyper	chr6
249	cg05598103	hyper	chr6
249	cg07910408	hyper	chr6
249	cg09102573	hyper	chr6
249	cg10750010	hyper	chr6
249	cg11223361	hyper	chr6
249	cg11815438	hyper	chr6
249	cg14011611	hyper	chr6
249	cg14200543	hyper	chr6
249	cg16651678	hyper	chr6
249	cg20928974	hyper	chr6
249	cg21624533	hyper	chr6
249	cg23313963	hyper	chr6
249	cg25270367	hyper	chr6
249	cg26977256	hyper	chr6
250	cg00103132	hyper	chr1
250	cg00609097	hyper	chr1
250	cg00969787	hyper	chr1
250	cg04132845	hyper	chr1
250	cg05343316	hyper	chr1
250	cg05765466	hyper	chr1
250	cg12630522	hyper	chr1
250	cg15605315	hyper	chr1
250	cg17930852	hyper	chr1
250	cg19250177	hyper	chr1
250	cg19551082	hyper	chr1
250	cg22628146	hyper	chr1
250	cg24296786	hyper	chr1
250	cg25827112	hyper	chr1
250	cg27633763	hyper	chr1
251	cg00221745	hyper	chr10
251	cg00857182	hyper	chr10
251	cg01085228	hyper	chr10
251	cg04359129	hyper	chr10
251	cg09510780	hyper	chr10
251	cg10346121	hyper	chr10
251	cg13548361	hyper	chr10
251	cg17773020	hyper	chr10
251	cg18505495	hyper	chr10
251	cg20345589	hyper	chr10
251	cg20601314	hyper	chr10
251	cg20683565	hyper	chr10
251	cg23402444	hyper	chr10
251	cg24144419	hyper	chr10
251	cg25631022	hyper	chr10
252	cg02273041	hyper	chr11
252	cg04333575	hyper	chr11
252	cg05628549	hyper	chr11
252	cg10064871	hyper	chr11
252	cg12479098	hyper	chr11
252	cg12755421	hyper	chr11
252	cg15202102	hyper	chr11
252	cg16245261	hyper	chr11
252	cg16459349	hyper	chr11
252	cg18392783	hyper	chr11
252	cg18959478	hyper	chr11
252	cg20938665	hyper	chr11
252	cg26678920	hyper	chr11
252	cg27132391	hyper	chr11
252	cg27414481	hyper	chr11
253	cg00912164	hyper	chr12
253	cg02688867	hyper	chr12
253	cg03665089	hyper	chr12
253	cg06987623	hyper	chr12
253	cg10368675	hyper	chr12
253	cg11414507	hyper	chr12
253	cg12152420	hyper	chr12
253	cg14071137	hyper	chr12
253	cg16794131	hyper	chr12
253	cg17310247	hyper	chr12
253	cg19220923	hyper	chr12
253	cg19950097	hyper	chr12
253	cg19989277	hyper	chr12
253	cg20109840	hyper	chr12
253	cg23433118	hyper	chr12
254	cg03116917	hyper	chr19
254	cg08642014	hyper	chr19
254	cg10294836	hyper	chr19
254	cg11957481	hyper	chr19
254	cg13264473	hyper	chr19
254	cg15121364	hyper	chr19
254	cg15475080	hyper	chr19
254	cg15758138	hyper	chr19
254	cg17775332	hyper	chr19
254	cg18036710	hyper	chr19
254	cg18227986	hyper	chr19
254	cg18692382	hyper	chr19
254	cg18763720	hyper	chr19
254	cg18851831	hyper	chr19
254	cg22525743	hyper	chr19
255	cg00666105	hypo	chr3
255	cg02573703	hypo	chr3
255	cg04948892	hypo	chr3
255	cg05664581	hypo	chr3
255	cg07747133	hypo	chr3
255	cg08062338	hypo	chr3
255	cg11129008	hypo	chr3
255	cg12930100	hypo	chr3
255	cg13049182	hypo	chr3
255	cg15106134	hypo	chr3
255	cg18148179	hypo	chr3
255	cg19258425	hypo	chr3
255	cg20106776	hypo	chr3
255	cg24513480	hypo	chr3
255	cg24782772	hypo	chr3
256	cg00126638	hypo	chr6
256	cg00937691	hypo	chr6
256	cg03096746	hypo	chr6
256	cg03432955	hypo	chr6
256	cg03521696	hypo	chr6
256	cg03997176	hypo	chr6
256	cg06612259	hypo	chr6
256	cg09865095	hypo	chr6
256	cg10556772	hypo	chr6
256	cg12287358	hypo	chr6
256	cg18914211	hypo	chr6
256	cg19141489	hypo	chr6
256	cg21529533	hypo	chr6
256	cg22257941	hypo	chr6
256	cg26544072	hypo	chr6
257	cg00790928	hyper	chr1
257	cg01932091	hyper	chr1
257	cg07154196	hyper	chr1
257	cg10703813	hyper	chr1
257	cg11226328	hyper	chr1
257	cg11567310	hyper	chr1
257	cg12731400	hyper	chr1
257	cg13487185	hyper	chr1
257	cg18189938	hyper	chr1
257	cg21870545	hyper	chr1
257	cg22115596	hyper	chr1
257	cg25287272	hyper	chr1
257	cg25727366	hyper	chr1
257	cg26354228	hyper	chr1
258	cg00455439	hyper	chr10
258	cg00502730	hyper	chr10
258	cg03746823	hyper	chr10
258	cg06987616	hyper	chr10
258	cg07544837	hyper	chr10
258	cg08968222	hyper	chr10
258	cg10109876	hyper	chr10
258	cg10615091	hyper	chr10
258	cg11208259	hyper	chr10
258	cg11326968	hyper	chr10
258	cg12875538	hyper	chr10
258	cg14339664	hyper	chr10
258	cg20534997	hyper	chr10
258	cg22639768	hyper	chr10
259	cg00212988	hyper	chr10
259	cg00547445	hyper	chr10
259	cg01272400	hyper	chr10
259	cg01488679	hyper	chr10
259	cg03629447	hyper	chr10
259	cg05613447	hyper	chr10
259	cg10905401	hyper	chr10
259	cg13262165	hyper	chr10
259	cg14582356	hyper	chr10
259	cg15133448	hyper	chr10
259	cg22749310	hyper	chr10
259	cg23654127	hyper	chr10
259	cg24249916	hyper	chr10
259	cg25497250	hyper	chr10
260	cg06796435	hyper	chr14
260	cg06823034	hyper	chr14
260	cg07164388	hyper	chr14
260	cg07509935	hyper	chr14
260	cg07760773	hyper	chr14
260	cg10193721	hyper	chr14
260	cg12853742	hyper	chr14
260	cg13840968	hyper	chr14
260	cg15364618	hyper	chr14
260	cg16075268	hyper	chr14
260	cg20007021	hyper	chr14
260	cg21886367	hyper	chr14
260	cg25576711	hyper	chr14
260	cg26310551	hyper	chr14
261	cg00012522	hyper	chr15
261	cg00091596	hyper	chr15
261	cg00392242	hyper	chr15
261	cg03946899	hyper	chr15
261	cg05595345	hyper	chr15
261	cg07626874	hyper	chr15
261	cg07892295	hyper	chr15
261	cg09149294	hyper	chr15
261	cg09444637	hyper	chr15
261	cg11121252	hyper	chr15
261	cg13398806	hyper	chr15
261	cg17132421	hyper	chr15
261	cg24524750	hyper	chr15
261	cg24643749	hyper	chr15
262	cg03017520	hyper	chr18
262	cg05987251	hyper	chr18
262	cg06263193	hyper	chr18
262	cg11722699	hyper	chr18
262	cg11832722	hyper	chr18
262	cg14631834	hyper	chr18
262	cg14719951	hyper	chr18
262	cg15439862	hyper	chr18
262	cg16492377	hyper	chr18
262	cg19967492	hyper	chr18
262	cg25789861	hyper	chr18
262	cg26497348	hyper	chr18
262	cg26861703	hyper	chr18
262	cg27648075	hyper	chr18
263	cg05528293	hyper	chr18
263	cg06562865	hyper	chr18
263	cg07390210	hyper	chr18
263	cg12699371	hyper	chr18
263	cg15129823	hyper	chr18
263	cg15443732	hyper	chr18
263	cg15484988	hyper	chr18
263	cg18461021	hyper	chr18
263	cg18961944	hyper	chr18
263	cg19705131	hyper	chr18
263	cg21634365	hyper	chr18
263	cg21661027	hyper	chr18
263	cg25165358	hyper	chr18
263	cg26065057	hyper	chr18
264	cg02281514	hyper	chr2
264	cg06250108	hyper	chr2
264	cg07185648	hyper	chr2
264	cg07221635	hyper	chr2
264	cg13811713	hyper	chr2
264	cg15979473	hyper	chr2
264	cg16925210	hyper	chr2
264	cg17346426	hyper	chr2
264	cg17493098	hyper	chr2
264	cg17730428	hyper	chr2
264	cg20359237	hyper	chr2
264	cg21785847	hyper	chr2
264	cg21803680	hyper	chr2
264	cg23642078	hyper	chr2
265	cg01726103	hyper	chr6
265	cg02915015	hyper	chr6
265	cg03098814	hyper	chr6
265	cg05491854	hyper	chr6
265	cg06636971	hyper	chr6
265	cg08576643	hyper	chr6
265	cg08818610	hyper	chr6
265	cg11083276	hyper	chr6
265	cg15289427	hyper	chr6
265	cg18610423	hyper	chr6
265	cg18761994	hyper	chr6
265	cg19936032	hyper	chr6
265	cg23903465	hyper	chr6
265	cg26922444	hyper	chr6
266	cg03470088	hyper	chr1
266	cg06886736	hyper	chr1
266	cg07509155	hyper	chr1
266	cg08700651	hyper	chr1
266	cg08757148	hyper	chr1
266	cg10146267	hyper	chr1
266	cg11337018	hyper	chr1
266	cg11402503	hyper	chr1
266	cg12394377	hyper	chr1
266	cg13847963	hyper	chr1
266	cg24435747	hyper	chr1
266	cg26024880	hyper	chr1
266	cg26835312	hyper	chr1
267	cg00152946	hyper	chr10
267	cg04457069	hyper	chr10
267	cg04697262	hyper	chr10
267	cg08376828	hyper	chr10
267	cg08507975	hyper	chr10
267	cg08969304	hyper	chr10
267	cg12093371	hyper	chr10
267	cg20099104	hyper	chr10
267	cg20319211	hyper	chr10
267	cg22806341	hyper	chr10
267	cg24875854	hyper	chr10
267	cg25983553	hyper	chr10
267	cg27137389	hyper	chr10
268	cg00848945	hyper	chr12
268	cg02794451	hyper	chr12
268	cg03731464	hyper	chr12
268	cg05166022	hyper	chr12
268	cg12350325	hyper	chr12
268	cg13647052	hyper	chr12
268	cg14395444	hyper	chr12
268	cg15279308	hyper	chr12
268	cg15442907	hyper	chr12
268	cg17902551	hyper	chr12
268	cg18816701	hyper	chr12
268	cg19200285	hyper	chr12
268	cg19685491	hyper	chr12
269	cg03237324	hypo	chr12
269	cg06947082	hypo	chr12
269	cg08189171	hypo	chr12
269	cg09056845	hypo	chr12
269	cg13022977	hypo	chr12
269	cg13320138	hypo	chr12
269	cg14749417	hypo	chr12
269	cg17181255	hypo	chr12
269	cg19998991	hypo	chr12
269	cg20667825	hypo	chr12
269	cg24333145	hypo	chr12
269	cg25268678	hypo	chr12
269	cg27271937	hypo	chr12
270	cg00354572	hypo	chr12
270	cg01283289	hypo	chr12
270	cg05143887	hypo	chr12
270	cg08314603	hypo	chr12
270	cg10789281	hypo	chr12
270	cg11659501	hypo	chr12
270	cg13273396	hypo	chr12
270	cg21754400	hypo	chr12
270	cg23614791	hypo	chr12
270	cg24711649	hypo	chr12
270	cg25358039	hypo	chr12
270	cg25971727	hypo	chr12
270	cg26272220	hypo	chr12
271	cg00349413	hyper	chr17
271	cg02668984	hyper	chr17
271	cg03938507	hyper	chr17
271	cg04483874	hyper	chr17
271	cg07867924	hyper	chr17
271	cg10805736	hyper	chr17
271	cg15291235	hyper	chr17
271	cg18156543	hyper	chr17
271	cg18664900	hyper	chr17
271	cg20133730	hyper	chr17
271	cg21228957	hyper	chr17
271	cg23221605	hyper	chr17
271	cg23845806	hyper	chr17
272	cg01541398	hyper	chr17
272	cg03237431	hyper	chr17
272	cg04070986	hyper	chr17
272	cg04766365	hyper	chr17
272	cg05819268	hyper	chr17
272	cg07442736	hyper	chr17
272	cg09739017	hyper	chr17
272	cg17380770	hyper	chr17
272	cg18780432	hyper	chr17
272	cg18953011	hyper	chr17
272	cg19716073	hyper	chr17
272	cg21977075	hyper	chr17
272	cg24459563	hyper	chr17
273	cg05346899	hyper	chr19
273	cg06686742	hyper	chr19
273	cg08154698	hyper	chr19
273	cg08698605	hyper	chr19
273	cg14204255	hyper	chr19
273	cg15187788	hyper	chr19
273	cg15759616	hyper	chr19
273	cg18388891	hyper	chr19
273	cg22162404	hyper	chr19
273	cg22491961	hyper	chr19
273	cg22676763	hyper	chr19
273	cg24413781	hyper	chr19
273	cg24477640	hyper	chr19
274	cg01414185	hyper	chr2
274	cg04843067	hyper	chr2
274	cg09701582	hyper	chr2
274	cg10803577	hyper	chr2
274	cg12539415	hyper	chr2
274	cg14900124	hyper	chr2
274	cg16218721	hyper	chr2
274	cg18750960	hyper	chr2
274	cg19509393	hyper	chr2
274	cg21011616	hyper	chr2
274	cg25304107	hyper	chr2
274	cg25951210	hyper	chr2
274	cg26590744	hyper	chr2
275	cg00475509	hypo	chr3
275	cg02820514	hypo	chr3
275	cg07291439	hypo	chr3
275	cg08070771	hypo	chr3
275	cg08855449	hypo	chr3
275	cg11142389	hypo	chr3
275	cg12965599	hypo	chr3
275	cg13015925	hypo	chr3
275	cg13278496	hypo	chr3
275	cg17546247	hypo	chr3
275	cg23189410	hypo	chr3
275	cg23449696	hypo	chr3
275	cg24686610	hypo	chr3
276	cg00772000	hypo	chr6
276	cg05849324	hypo	chr6
276	cg06497198	hypo	chr6
276	cg06570931	hypo	chr6
276	cg06646708	hypo	chr6
276	cg10291141	hypo	chr6
276	cg12119111	hypo	chr6
276	cg16879574	hypo	chr6
276	cg18068140	hypo	chr6
276	cg18232313	hypo	chr6
276	cg20697984	hypo	chr6
276	cg22736354	hypo	chr6
276	cg22959611	hypo	chr6
277	cg00355447	hypo	chr6
277	cg01025894	hypo	chr6
277	cg01842890	hypo	chr6
277	cg04651621	hypo	chr6
277	cg06022439	hypo	chr6
277	cg06127619	hypo	chr6
277	cg09510269	hypo	chr6
277	cg11409139	hypo	chr6
277	cg11860977	hypo	chr6
277	cg13818708	hypo	chr6
277	cg16025833	hypo	chr6
277	cg17627829	hypo	chr6
277	cg18286080	hypo	chr6
278	cg03825488	hyper	chr6
278	cg05632020	hyper	chr6
278	cg05680196	hyper	chr6
278	cg09296730	hyper	chr6
278	cg15673491	hyper	chr6
278	cg16036022	hyper	chr6
278	cg17428922	hyper	chr6
278	cg18881094	hyper	chr6
278	cg19014295	hyper	chr6
278	cg19301017	hyper	chr6
278	cg19912283	hyper	chr6
278	cg24846030	hyper	chr6
278	cg27185298	hyper	chr6
279	cg00606662	hypo	chr10
279	cg01128566	hypo	chr10
279	cg01391662	hypo	chr10
279	cg02429622	hypo	chr10
279	cg03222244	hypo	chr10
279	cg03259469	hypo	chr10
279	cg04194651	hypo	chr10
279	cg08577384	hypo	chr10
279	cg16373769	hypo	chr10
279	cg19144701	hypo	chr10
279	cg26276294	hypo	chr10
279	cg27426287	hypo	chr10
280	cg01105058	hyper	chr13
280	cg04117435	hyper	chr13
280	cg05673756	hyper	chr13
280	cg10774877	hyper	chr13
280	cg11147919	hyper	chr13
280	cg11621911	hyper	chr13
280	cg15202954	hyper	chr13
280	cg18115507	hyper	chr13
280	cg18686498	hyper	chr13
280	cg23056157	hyper	chr13
280	cg25201811	hyper	chr13
280	cg25670685	hyper	chr13
281	cg00259966	hyper	chr17
281	cg03700492	hyper	chr17
281	cg04225089	hyper	chr17
281	cg04442638	hyper	chr17
281	cg09253696	hyper	chr17
281	cg10295360	hyper	chr17
281	cg12714757	hyper	chr17
281	cg14955151	hyper	chr17
281	cg20772300	hyper	chr17
281	cg22440715	hyper	chr17
281	cg24166112	hyper	chr17
281	cg24708674	hyper	chr17
282	cg00480331	hyper	chr3
282	cg03576234	hyper	chr3
282	cg07091593	hyper	chr3
282	cg07403865	hyper	chr3
282	cg08969912	hyper	chr3
282	cg12182991	hyper	chr3
282	cg12359697	hyper	chr3
282	cg12942328	hyper	chr3
282	cg13483916	hyper	chr3
282	cg14339599	hyper	chr3
282	cg17298181	hyper	chr3
282	cg18562663	hyper	chr3
283	cg03611618	hyper	chr6
283	cg04872123	hyper	chr6
283	cg05471725	hyper	chr6
283	cg06358108	hyper	chr6
283	cg08753391	hyper	chr6
283	cg10303653	hyper	chr6
283	cg11289677	hyper	chr6
283	cg13064679	hyper	chr6
283	cg17295739	hyper	chr6
283	cg20116929	hyper	chr6
283	cg23994443	hyper	chr6
283	cg27442047	hyper	chr6
284	cg03289906	hyper	chr7
284	cg04134217	hyper	chr7
284	cg04916107	hyper	chr7
284	cg06445343	hyper	chr7
284	cg08073166	hyper	chr7
284	cg09643313	hyper	chr7
284	cg09724492	hyper	chr7
284	cg09956907	hyper	chr7
284	cg10030580	hyper	chr7
284	cg10111450	hyper	chr7
284	cg17034088	hyper	chr7
284	cg19435621	hyper	chr7
285	cg03612092	hypo	chr8
285	cg06906980	hypo	chr8
285	cg08508368	hypo	chr8
285	cg09730672	hypo	chr8
285	cg10267817	hypo	chr8
285	cg14320633	hypo	chr8
285	cg17041937	hypo	chr8
285	cg18503260	hypo	chr8
285	cg20503956	hypo	chr8
285	cg24484339	hypo	chr8
285	cg25803316	hypo	chr8
285	cg26351027	hypo	chr8
286	cg00788183	hyper	chr10
286	cg01216745	hyper	chr10
286	cg03891590	hyper	chr10
286	cg05033052	hyper	chr10
286	cg22700691	hyper	chr10
286	cg22829908	hyper	chr10
286	cg23942065	hyper	chr10
286	cg26056831	hyper	chr10
286	cg26193744	hyper	chr10
286	cg26839863	hyper	chr10
286	cg27237189	hyper	chr10
287	cg01137532	hyper	chr10
287	cg01410500	hyper	chr10
287	cg02783103	hyper	chr10
287	cg03897252	hyper	chr10
287	cg08867893	hyper	chr10
287	cg08984023	hyper	chr10
287	cg09906751	hyper	chr10
287	cg10537220	hyper	chr10
287	cg15591678	hyper	chr10
287	cg16852588	hyper	chr10
287	cg23938419	hyper	chr10
288	cg03625662	hyper	chr10
288	cg03970591	hyper	chr10
288	cg10589396	hyper	chr10
288	cg12014886	hyper	chr10
288	cg12452800	hyper	chr10
288	cg14896926	hyper	chr10
288	cg15167871	hyper	chr10
288	cg17218204	hyper	chr10
288	cg19269511	hyper	chr10
288	cg25065723	hyper	chr10
288	cg25328413	hyper	chr10
289	cg01698298	hyper	chr11
289	cg04017555	hyper	chr11
289	cg05190577	hyper	chr11
289	cg06282270	hyper	chr11
289	cg07402729	hyper	chr11
289	cg09676684	hyper	chr11
289	cg11072113	hyper	chr11
289	cg13388111	hyper	chr11
289	cg15843331	hyper	chr11
289	cg26181939	hyper	chr11
289	cg27175288	hyper	chr11
290	cg01659099	hyper	chr15
290	cg01887804	hyper	chr15
290	cg02378269	hyper	chr15
290	cg06731484	hyper	chr15
290	cg09655862	hyper	chr15
290	cg11934304	hyper	chr15
290	cg13463731	hyper	chr15
290	cg26738606	hyper	chr15
290	cg26886850	hyper	chr15
290	cg27148665	hyper	chr15
290	cg27529930	hyper	chr15
291	cg00930873	hyper	chr15
291	cg02781660	hyper	chr15
291	cg02888131	hyper	chr15
291	cg03365437	hyper	chr15
291	cg07721203	hyper	chr15
291	cg09162949	hyper	chr15
291	cg13198321	hyper	chr15
291	cg13518442	hyper	chr15
291	cg14805347	hyper	chr15
291	cg19890277	hyper	chr15
291	cg23699879	hyper	chr15
292	cg00810133	hyper	chr16
292	cg01152986	hyper	chr16
292	cg01472538	hyper	chr16
292	cg01773760	hyper	chr16
292	cg01840459	hyper	chr16
292	cg02549819	hyper	chr16
292	cg05502081	hyper	chr16
292	cg09132913	hyper	chr16
292	cg19824325	hyper	chr16
292	cg21335942	hyper	chr16
292	cg26666090	hyper	chr16
293	cg00511334	hyper	chr16
293	cg00925722	hyper	chr16
293	cg01068601	hyper	chr16
293	cg01756421	hyper	chr16
293	cg02215611	hyper	chr16
293	cg02308079	hyper	chr16
293	cg03294833	hyper	chr16
293	cg09395969	hyper	chr16
293	cg09756419	hyper	chr16
293	cg10574499	hyper	chr16
293	cg13782134	hyper	chr16
294	cg00435621	hyper	chr17
294	cg04216289	hyper	chr17
294	cg06482074	hyper	chr17
294	cg06964230	hyper	chr17
294	cg09601704	hyper	chr17
294	cg11301069	hyper	chr17
294	cg12205244	hyper	chr17
294	cg17793527	hyper	chr17
294	cg18686747	hyper	chr17
294	cg25830048	hyper	chr17
294	cg27197380	hyper	chr17
295	cg02530437	hyper	chr17
295	cg03452174	hyper	chr17
295	cg05668853	hyper	chr17
295	cg08032476	hyper	chr17
295	cg08839210	hyper	chr17
295	cg12873610	hyper	chr17
295	cg18686527	hyper	chr17
295	cg19982230	hyper	chr17
295	cg21237418	hyper	chr17
295	cg21816330	hyper	chr17
295	cg22803868	hyper	chr17
296	cg00081975	hyper	chr17
296	cg00126959	hyper	chr17
296	cg01054938	hyper	chr17
296	cg03965044	hyper	chr17
296	cg05599550	hyper	chr17
296	cg08014994	hyper	chr17
296	cg13725958	hyper	chr17
296	cg19248656	hyper	chr17
296	cg19643390	hyper	chr17
296	cg20633883	hyper	chr17
296	cg23340875	hyper	chr17
297	cg02390447	hyper	chr17
297	cg03160815	hyper	chr17
297	cg08983961	hyper	chr17
297	cg11099006	hyper	chr17
297	cg13655341	hyper	chr17
297	cg14627760	hyper	chr17
297	cg17445839	hyper	chr17
297	cg20081244	hyper	chr17
297	cg22700854	hyper	chr17
297	cg23186643	hyper	chr17
297	cg23448635	hyper	chr17
298	cg03712816	hyper	chr18
298	cg05080154	hyper	chr18
298	cg05884032	hyper	chr18
298	cg06954658	hyper	chr18
298	cg07382554	hyper	chr18
298	cg10717463	hyper	chr18
298	cg13794993	hyper	chr18
298	cg14007067	hyper	chr18
298	cg15191648	hyper	chr18
298	cg16433156	hyper	chr18
298	cg16580499	hyper	chr18
299	cg00481884	hyper	chr19
299	cg00487737	hyper	chr19
299	cg01602621	hyper	chr19
299	cg02874942	hyper	chr19
299	cg03302259	hyper	chr19
299	cg03719155	hyper	chr19
299	cg04566159	hyper	chr19
299	cg08599448	hyper	chr19
299	cg17658002	hyper	chr19
299	cg26570683	hyper	chr19
299	cg27002699	hyper	chr19
300	cg01481989	hypo	chr2
300	cg03576419	hypo	chr2
300	cg04037038	hypo	chr2
300	cg06830784	hypo	chr2
300	cg07317641	hypo	chr2
300	cg07721625	hypo	chr2
300	cg09484039	hypo	chr2
300	cg14693391	hypo	chr2
300	cg19568591	hypo	chr2
300	cg20308679	hypo	chr2
300	cg20701689	hypo	chr2
301	cg00476358	hyper	chr2
301	cg00496455	hyper	chr2
301	cg01693157	hyper	chr2
301	cg01732804	hyper	chr2
301	cg02315249	hyper	chr2
301	cg09197965	hyper	chr2
301	cg12309957	hyper	chr2
301	cg18013012	hyper	chr2
301	cg22129906	hyper	chr2
301	cg22385231	hyper	chr2
301	cg23369371	hyper	chr2
302	cg00051154	hyper	chr2
302	cg00147462	hyper	chr2
302	cg01270424	hyper	chr2
302	cg02106377	hyper	chr2
302	cg06546806	hyper	chr2
302	cg07014673	hyper	chr2
302	cg09681167	hyper	chr2
302	cg11612786	hyper	chr2
302	cg17171215	hyper	chr2
302	cg19753675	hyper	chr2
302	cg21165221	hyper	chr2
303	cg01798261	hyper	chr20
303	cg05227131	hyper	chr20
303	cg11667020	hyper	chr20
303	cg18736063	hyper	chr20
303	cg20049415	hyper	chr20
303	cg21200408	hyper	chr20
303	cg21200656	hyper	chr20
303	cg22204479	hyper	chr20
303	cg23408114	hyper	chr20
303	cg26156448	hyper	chr20
303	cg27147819	hyper	chr20
304	cg00199007	hypo	chr20
304	cg00727912	hypo	chr20
304	cg01817521	hypo	chr20
304	cg04478428	hypo	chr20
304	cg05534403	hypo	chr20
304	cg07173972	hypo	chr20
304	cg14686919	hypo	chr20
304	cg16552454	hypo	chr20
304	cg21455983	hypo	chr20
304	cg22883889	hypo	chr20
304	cg26329715	hypo	chr20
305	cg03143742	hyper	chr22
305	cg03448766	hyper	chr22
305	cg03952331	hyper	chr22
305	cg04608146	hyper	chr22
305	cg08748948	hyper	chr22
305	cg09783874	hyper	chr22
305	cg14785479	hyper	chr22
305	cg14998335	hyper	chr22
305	cg15243570	hyper	chr22
305	cg19840066	hyper	chr22
[truncated: 1,964 more rows]

## Sheet: Figure 2c BCH
DMR status	Genomic region	Total CpGs
Hyper	1-5Kb	0.0797576
Hypo	1-5Kb	0.109768
450K	1-5Kb	0.092865
Hyper	5UTR	0.0559956
Hypo	5UTR	0.034267
450K	5UTR	0.0372863
Hyper	Promoter	0.189407
Hypo	Promoter	0.171335
450K	Promoter	0.135572
Hyper	First exon	0.0799642
Hypo	First exon	0.0526091
450K	First exon	0.0547935
Hyper	Exon/intron boundaries	0.113782
Hypo	Exon/intron boundaries	0.0914261
450K	Exon/intron boundaries	0.0946849
Hyper	Exon	0.106068
Hypo	Exon	0.0827527
450K	Exon	0.0982878
Hyper	CDS	0.0368483
Hypo	CDS	0.032703
450K	CDS	0.0383411
Hyper	Intergenic	0.0643295
Hypo	Intergenic	0.125978
450K	Intergenic	0.136841
Hyper	Introns	0.15187
Hypo	Introns	0.19181
450K	Introns	0.201365
Hyper	Intron/Exon boundaries	0.112404
Hypo	Intron/Exon boundaries	0.0981089
450K	Intron/Exon boundaries	0.0916646
Hyper	3UTR	0.00957366
Hypo	3UTR	0.00924214
450K	3UTR	0.0182974

## Sheet: Figure 2c TCGA
DMR status	Genomic region	Total CpGs
Hyper	1-5Kb	0.0842975
Hypo	1-5Kb	0.141836
450K	1-5Kb	0.092865
Hyper	5UTR	0.0504132
Hypo	5UTR	0.0417163
450K	5UTR	0.0372863
Hyper	Promoter	0.205785
Hypo	Promoter	0.148391
450K	Promoter	0.135572
Hyper	First exon	0.0763085
Hypo	First exon	0.0661502
450K	First exon	0.0547935
Hyper	Exon/intron boundaries	0.106061
Hypo	Exon/intron boundaries	0.0804529
450K	Exon/intron boundaries	0.0946849
Hyper	Exon	0.100551
Hypo	Exon	0.0965435
450K	Exon	0.0982878
Hyper	CDS	0.038292
Hypo	CDS	0.0399285
450K	CDS	0.0383411
Hyper	Intergenic	0.0641873
Hypo	Intergenic	0.115018
450K	Intergenic	0.136841
Hyper	Introns	0.141322
Hypo	Introns	0.184148
450K	Introns	0.201365
Hyper	Intron/Exon boundaries	0.119835
Hypo	Intron/Exon boundaries	0.079857
450K	Intron/Exon boundaries	0.0916646
Hyper	3UTR	0.0129477
Hypo	3UTR	0.00595948
450K	3UTR	0.0182974

## Sheet: Figure 2d BCH
DMR status	Relation to island	Total CpGs
Hyper	Open Sea	0.19
Hypo	Open Sea	0.3
450K	Open Sea	0.36
Hyper	Shelves	0.03
Hypo	Shelves	0.05
450K	Shelves	0.09
Hyper	Shores	0.29
Hypo	Shores	0.29
450K	Shores	0.24
Hyper	Islands	0.49
Hypo	Islands	0.36
450K	Islands	0.31

## Sheet: Figure 2d TCGA
DMR status	Relation to island	Total CpGs
Hyper	Open Sea	0.14
Hypo	Open Sea	0.23
450K	Open Sea	0.36
Hyper	Shelves	0.02
Hypo	Shelves	0.02
450K	Shelves	0.1
Hyper	Shores	0.3
Hypo	Shores	0.34
450K	Shores	0.24
Hyper	Islands	0.54
Hypo	Islands	0.41
450K	Islands	0.3

## Sheet: Figure 3b BCH
Patient ID	Molecular subtype	UV signature
ML_10	BRAF	UV-mutant
ML_101	BRAF	UV-mutant
ML_103	BRAF	UV-mutant
ML_104	BRAF	UV-mutant
ML_107	BRAF	UV-mutant
ML_110	BRAF	UV-mutant
ML_111	BRAF	UV-mutant
ML_115	BRAF	UV-mutant
ML_130	BRAF	UV-mutant
ML_14	BRAF	UV-mutant
ML_17	BRAF	UV-mutant
ML_24	BRAF	UV-mutant
ML_31	BRAF	UV-mutant
ML_33	BRAF	UV-mutant
ML_36	BRAF	UV-mutant
ML_37	BRAF	UV-mutant
ML_39	BRAF	UV-mutant
ML_41	BRAF	UV-mutant
ML_42	BRAF	UV-mutant
ML_43	BRAF	UV-mutant
ML_44	BRAF	UV-mutant
ML_45	BRAF	UV-mutant
ML_48	BRAF	UV-mutant
ML_52	BRAF	Non UV-mutant
ML_53	BRAF	UV-mutant
ML_57	BRAF	UV-mutant
ML_58	BRAF	UV-mutant
ML_60	BRAF	UV-mutant
ML_71	BRAF	UV-mutant
ML_73	BRAF	UV-mutant
ML_74	BRAF	UV-mutant
ML_79	BRAF	UV-mutant
ML_81	BRAF	UV-mutant
ML_87	BRAF	UV-mutant
ML_92	BRAF	UV-mutant
ML_93	BRAF	UV-mutant
ML_94	BRAF	UV-mutant
ML_95	BRAF	UV-mutant
ML_99	BRAF	UV-mutant
ML_32	NF1	UV-mutant
ML_86	NF1	Non UV-mutant
ML_04	RAS	Non UV-mutant
ML_108	RAS	Non UV-mutant
ML_136	RAS	Non UV-mutant
ML_23	RAS	UV-mutant
ML_66	RAS	UV-mutant
ML_69	RAS	UV-mutant
ML_109	TN	Non UV-mutant
ML_47	TN	Non UV-mutant
ML_59	TN	Non UV-mutant
ML_84	TN	UV-mutant
ML_89	TN	Non UV-mutant
ML_96	TN	UV-mutant
ML_97	TN	Non UV-mutant

## Sheet: Figure 3b TCGA
Patient ID	Molecular subtype	UV signature
TCGA-FW-A3I3-06	NF1	Non UV-mutant
TCGA-FS-A1Z4-06	TN	Non UV-mutant
TCGA-FS-A1ZJ-06	TN	Non UV-mutant
TCGA-FS-A4F4-06	NF1	Non UV-mutant
TCGA-FS-A1ZY-06	RAS	Non UV-mutant
TCGA-FS-A1ZU-06	TN	Non UV-mutant
TCGA-FR-A2OS-01	TN	Non UV-mutant
TCGA-D9-A4Z5-01	TN	Non UV-mutant
TCGA-FS-A1ZG-06	TN	Non UV-mutant
TCGA-D9-A4Z2-01	BRAF	Non UV-mutant
TCGA-FS-A1ZH-06	BRAF	Non UV-mutant
TCGA-FS-A1ZS-06	BRAF	UV-mutant
TCGA-FS-A1ZR-06	BRAF	UV-mutant
TCGA-D9-A1JX-06	BRAF	UV-mutant
TCGA-FR-A3YO-06	BRAF	UV-mutant
TCGA-FS-A1ZC-06	BRAF	UV-mutant
TCGA-FS-A1ZQ-06	RAS	UV-mutant
TCGA-FW-A5DX-01	BRAF	UV-mutant
TCGA-GF-A4EO-06	BRAF	UV-mutant
TCGA-FS-A1Z3-06	RAS	UV-mutant
TCGA-FW-A3TU-06	NF1	UV-mutant
TCGA-FS-A4F8-06	BRAF	UV-mutant
TCGA-FS-A1Z0-06	RAS	UV-mutant
TCGA-FS-A1YW-06	RAS	UV-mutant
TCGA-FS-A1YX-06	BRAF	UV-mutant
TCGA-FR-A3YN-06	RAS	UV-mutant
TCGA-FS-A4F5-06	RAS	UV-mutant
TCGA-FS-A1ZD-06	BRAF	UV-mutant
TCGA-FS-A1ZP-06	RAS	UV-mutant
TCGA-FR-A44A-06	BRAF	UV-mutant
TCGA-FS-A1YY-06	BRAF	UV-mutant
TCGA-FS-A1ZB-06	RAS	UV-mutant
TCGA-FS-A1ZZ-06	NF1	UV-mutant
TCGA-FS-A4FC-06	RAS	UV-mutant
TCGA-FS-A1ZF-06	BRAF	UV-mutant
TCGA-FS-A1ZE-06	RAS	UV-mutant
TCGA-FS-A1ZK-06	RAS	UV-mutant
TCGA-FR-A3R1-01	NF1	UV-mutant
TCGA-FS-A4F0-06	TN	UV-mutant
TCGA-GF-A2C7-01	BRAF	UV-mutant
TCGA-FW-A3TV-06	BRAF	UV-mutant
TCGA-FS-A1ZT-06	RAS	UV-mutant
TCGA-FS-A1ZM-06	BRAF	UV-mutant
TCGA-FS-A1ZW-06	RAS	UV-mutant
TCGA-D9-A3Z1-06	RAS	UV-mutant
TCGA-FS-A4FB-06	BRAF	UV-mutant
TCGA-FS-A4FD-06	RAS	UV-mutant
TCGA-D9-A3Z3-06	BRAF	UV-mutant
TCGA-FS-A1ZA-06	NF1	UV-mutant
TCGA-FS-A1ZN-01	BRAF	UV-mutant
TCGA-FS-A4F9-06	RAS	UV-mutant
TCGA-D9-A3Z4-01	RAS	UV-mutant
TCGA-FS-A1Z7-06	BRAF	UV-mutant
TCGA-D9-A4Z3-01	RAS	UV-mutant
TCGA-GF-A3OT-06	RAS	UV-mutant
TCGA-D9-A149-06	TN	UV-mutant
TCGA-D9-A1JW-06	TN	UV-mutant
TCGA-D9-A148-06	BRAF	UV-mutant

[truncated: 13 more sheets: Figure 4c BCH, Figure 4c TCGA, Figure 4d BCH, Figure 4d TCGA, Figure 5a BCH, Figure 5a TCGA, Figure 5c, Figure 6d, Supplementary Figure 1c BCH, Supplementary Figure 1c TCGA, Supplementary Figure 2b, Supplementary Figure 3a, Supplementary Figure 3b]
